# Supplementary material for: Rice-Magnaporthe transcriptomics reveals host defense activation induced by red seaweed-biostimulant in rice plants
Source: Front Genet. 2023 Jun 23;14:1132561. doi: 10.3389/fgene.2023.1132561 (PMC10327602; doi:10.3389/fgene.2023.1132561)
Supplement: Supplementary file 2 [file DataSheet1.ZIP]

Archive with 4 entries (3 files):
- Supplementary file 1/
- Supplementary file 1/Supplementary file 1A.xlsx
- Supplementary file 1/Supplementary file 1B.xlsx
- Supplementary file 1/Supplementary file 1C.xlsx
