# Supplementary material for: Rice-Magnaporthe transcriptomics reveals host defense activation induced by red seaweed-biostimulant in rice plants
Source: Front Genet. 2023 Jun 23;14:1132561. doi: 10.3389/fgene.2023.1132561 (PMC10327602; doi:10.3389/fgene.2023.1132561)
Supplement: Supplementary file 2 [file DataSheet1.ZIP › Supplementary file 1/Supplementary file 1A.xlsx]

## Sheet: MG-01_vs_MG-01+LBD1_Upregulated
test_id	gene_id	gene	locus	sample_1	sample_2	status	sample_1_FPKM_Value	sample_2_FPKM_Value	log2(fold_change)	test_stat	p_value	q_value	significant	description(phytozome)	GO_ID	GO_Ontology	GO_Term	GO_TAIR_ID	PFAM_hmm_acc	PFAM_hmm_name	PFAM_hmm_type	INTERPRO_ipr_acc	INTERPRO_ipr_desc	INTERPRO_ipr_go	Entry(uniprot)	Cross-reference(GeneID)	Cross-reference(RefSeq)	Cross-reference(KEGG)	Query_sequence_Id(OryzaCyc)	Pathway-id(OryzaCyc)	Pathway-name(OryzaCyc)	Reaction-id(OryzaCyc)	EC(OryzaCyc)	Protein-id(OryzaCyc)	Protein-name(OryzaCyc)	Gene-id(OryzaCyc)	Gene-name(OryzaCyc)
LOC_Os01g06310	LOC_Os01g06310	LOC_Os01g06310	Chr1:2999575-3001204	AR2	BR2	OK	2.26427	21.6935	3.26014	3.45734	0.004	0.317888	no	glycine-rich cell wall structural protein precursor, putative, expressed	NA	NA	NA	NA	NA	NA	NA	N/A	N/A	N/A	NA	NA	NA	NA	LOC_Os01g06310	NA	NA	NA	NA	NA	NA	NA	NA
LOC_Os01g07240	LOC_Os01g07240	LOC_Os01g07240	Chr1:3414658-3415986	AR2	BR2	OK	2.17593	9.28716	2.0936	2.40003	0.0215	0.828821	no	expressed protein	GO:0003674; GO:0008150; GO:0009536	molecular_function; biological_process; cellular_component	molecular_function; biological_process; plastid	TAIR:AT5G01790; TAIR:AT5G01790; TAIR:AT5G01790	PF05097.5	DUF688	Family	N/A	N/A	N/A	NA	NA	NA	NA	LOC_Os01g07240	NA	NA	NA	NA	NA	NA	NA	NA
LOC_Os01g08140	LOC_Os01g08140	LOC_Os01g08140	Chr1:3937748-3938912	AR2	BR2	OK	0	0.290672	inf	#NAME?	0.0397	0.99958	no	phototropic-responsive NPH3 family protein, putative, expressed	GO:0005575; GO:0007165; GO:0009628; GO:0004871	cellular_component; biological_process; biological_process; molecular_function	cellular_component; signal transduction; response to abiotic stimulus; signal transducer activity	TAIR:AT3G15570; TAIR:AT3G15570; TAIR:AT3G15570; TAIR:AT3G15570	PF03000.7	NPH3	Family	N/A	N/A	N/A	NA	NA	NA	NA	LOC_Os01g08140	NA	NA	NA	NA	NA	NA	NA	NA
LOC_Os01g08350	LOC_Os01g08350	LOC_Os01g08350	Chr1:4095855-4096249	AR2	BR2	OK	0	0.509935	inf	#NAME?	0.0497	0.99958	no	ATP synthase subunit alpha, mitochondrial, putative, expressed	GO:0006950; GO:0016020; GO:0005739; GO:0005618; GO:0005488	biological_process; cellular_component; cellular_component; cellular_component; molecular_function	response to stress; membrane; mitochondrion; cell wall; binding	TAIR:ATMG01190; TAIR:ATMG01190; TAIR:ATMG01190; TAIR:ATMG01190; TAIR:ATMG01190	PF02874.16	ATP-synt_ab_N	Domain	N/A	N/A	N/A	NA	NA	NA	NA	LOC_Os01g08350	NA	NA	NA	NA	NA	NA	NA	NA
LOC_Os01g14670	LOC_Os01g14670	LOC_Os01g14670	Chr1:8203764-8206969	AR2	BR2	OK	4.82149	26.6172	2.46481	3.26634	0.0056	0.390645	no	Cupin domain containing protein, expressed	GO:0005618; GO:0003674; GO:0008150; GO:0005488	cellular_component; molecular_function; biological_process; molecular_function	cell wall; molecular_function; biological_process; binding	TAIR:AT3G62020; TAIR:AT3G62020; TAIR:AT3G62020; TAIR:AT3G62020	PF00190.15	Cupin_1	Domain	IPR001929	Germin	Molecular Function: manganese ion binding (GO:0030145), Cellular Component: apoplast (GO:0048046)	NA	NA	NA	NA	LOC_Os01g14670	NA	NA	NA	NA	NA	NA	NA	NA
LOC_Os01g16714	LOC_Os01g16714	LOC_Os01g16714	Chr1:9488824-9493964	AR2	BR2	OK	0.320144	2.07838	2.69867	2.21547	0.0419	0.99958	no	flavin monooxygenase, putative, expressed	GO:0000166; GO:0005575; GO:0005488; GO:0003824; GO:0008152; GO:0009653	molecular_function; cellular_component; molecular_function; molecular_function; biological_process; biological_process	nucleotide binding; cellular_component; binding; catalytic activity; metabolic process; anatomical structure morphogenesis	TAIR:AT1G48910; TAIR:AT1G48910; TAIR:AT1G48910; TAIR:AT1G48910; TAIR:AT1G48910; TAIR:AT1G48910	PF00743.12	FMO-like	Family	IPR000103	Pyridine nucleotide-disulphide oxidoreductase, class-II	Molecular Function: oxidoreductase activity (GO:0016491), Biological Process: oxidation reduction (GO:0055114)	NA	NA	NA	NA	LOC_Os01g16714	NA	NA	NA	NA	NA	NA	NA	NA
LOC_Os01g18240	LOC_Os01g18240	LOC_Os01g18240	Chr1:10217246-10219696	AR2	BR2	OK	0.883277	5.77979	2.71008	2.84825	0.01725	0.735572	no	MYB family transcription factor, putative, expressed	GO:0000003; GO:0009791; GO:0009719; GO:0003677; GO:0009058; GO:0006139; GO:0009987; GO:0003700	biological_process; biological_process; biological_process; molecular_function; biological_process; biological_process; biological_process; molecular_function	reproduction; post-embryonic development; response to endogenous stimulus; DNA binding; biosynthetic process; nucleobase, nucleoside, nucleotide and nucleic acid metabolic process; cellular process; sequence-specific DNA binding transcription factor activ	TAIR:AT1G09540; TAIR:AT1G09540; TAIR:AT1G09540; TAIR:AT1G09540; TAIR:AT1G09540; TAIR:AT1G09540; TAIR:AT1G09540; TAIR:AT1G09540	PF00249.24	Myb_DNA-binding	Domain	N/A	N/A	N/A	NA	NA	NA	NA	LOC_Os01g18240	NA	NA	NA	NA	NA	NA	NA	NA
LOC_Os01g18744	LOC_Os01g18744	LOC_Os01g18744	Chr1:10561327-10565325	AR2	BR2	OK	0.280066	2.82039	3.33206	2.86596	0.01835	0.760745	no	transferase family protein, putative, expressed	GO:0005575; GO:0008152; GO:0016740; GO:0008150	cellular_component; biological_process; molecular_function; biological_process	cellular_component; metabolic process; transferase activity; biological_process	TAIR:AT3G62160; TAIR:AT3G62160; TAIR:AT3G62160; TAIR:AT3G62160	PF02458.8	Transferase	Family	N/A	N/A	N/A	NA	NA	NA	NA	LOC_Os01g18744	NA	NA	NA	NA	NA	NA	NA	NA
LOC_Os01g19020	LOC_Os01g19020	LOC_Os01g19020	Chr1:10748602-10750234	AR2	BR2	OK	12.5285	59.1531	2.23924	3.71478	0.00085	0.126461	no	peroxidase precursor, putative, expressed	GO:0006950; GO:0005488; GO:0003824; GO:0008152	biological_process; molecular_function; molecular_function; biological_process	response to stress; binding; catalytic activity; metabolic process	TAIR:AT4G33420; TAIR:AT4G33420; TAIR:AT4G33420; TAIR:AT4G33420	PF00141.16	peroxidase	Family	IPR000823	Plant peroxidase	Molecular Function: peroxidase activity (GO:0004601), Biological Process: response to oxidative stress (GO:0006979), Molecular Function: heme binding (GO:0020037), Biological Process: oxidation reduction (GO:0055114)	NA	NA	NA	NA	LOC_Os01g19020	PWY-7214	baicalein degradation (hydrogen peroxide detoxification)	RXN-14240	EC-1.11.1.7	GN7F-31113-MONOMER	peroxidase	GN7F-31113	LOC_Os05g04470.1
LOC_Os01g22352	LOC_Os01g22352	LOC_Os01g22352	Chr1:12564282-12570032	AR2	BR2	OK	1.52603	12.7036	3.05739	3.31738	0.00955	0.530402	no	peroxidase precursor, putative, expressed	GO:0005623; GO:0006950; GO:0005488; GO:0003824; GO:0008152	cellular_component; biological_process; molecular_function; molecular_function; biological_process	cell; response to stress; binding; catalytic activity; metabolic process	TAIR:AT5G66390; TAIR:AT5G66390; TAIR:AT5G66390; TAIR:AT5G66390; TAIR:AT5G66390	PF00141.16	peroxidase	Family	IPR000823	Plant peroxidase	Molecular Function: peroxidase activity (GO:0004601), Biological Process: response to oxidative stress (GO:0006979), Molecular Function: heme binding (GO:0020037), Biological Process: oxidation reduction (GO:0055114)	NA	NA	NA	NA	LOC_Os01g22352	NA	NA	NA	NA	NA	NA	NA	NA
LOC_Os01g23070	LOC_Os01g23070	LOC_Os01g23070	Chr1:12980584-12982781	AR2	BR2	OK	0.36759	2.66465	2.85778	2.46691	0.0392	0.99958	no	expressed protein	GO:0003674; GO:0005575; GO:0008150	molecular_function; cellular_component; biological_process	molecular_function; cellular_component; biological_process	TAIR:AT4G19090; TAIR:AT4G19090; TAIR:AT4G19090	PF04578.6	DUF594	Family	N/A	N/A	N/A	NA	NA	NA	NA	LOC_Os01g23070	NA	NA	NA	NA	NA	NA	NA	NA
LOC_Os01g24710	LOC_Os01g24710	LOC_Os01g24710	Chr1:13903152-13904729	AR2	BR2	OK	0.964228	10.8915	3.49768	3.04294	0.0172	0.734502	no	jacalin-like lectin domain containing protein, expressed	GO:0003674; GO:0005575; GO:0008150; GO:0003674; GO:0005575; GO:0008150; GO:0003674; GO:0005575; GO:0008150; GO:0003674; GO:0005575; GO:0008150	molecular_function; cellular_component; biological_process; molecular_function; cellular_component; biological_process; molecular_function; cellular_component; biological_process; molecular_function; cellular_component; biological_process	molecular_function; cellular_component; biological_process; molecular_function; cellular_component; biological_process; molecular_function; cellular_component; biological_process; molecular_function; cellular_component; biological_process	TAIR:AT1G19715; TAIR:AT1G19715; TAIR:AT1G19715; TAIR:AT1G19715; TAIR:AT1G19715; TAIR:AT1G19715; TAIR:AT1G19715; TAIR:AT1G19715; TAIR:AT1G19715; TAIR:AT1G19715; TAIR:AT1G19715; TAIR:AT1G19715	PF01419.10	Jacalin	Domain	IPR001229	Mannose-binding lectin	N/A	Q0JMY8	4326471;	NP_001042976.1;	osa:4326471;	LOC_Os01g24710	NA	NA	NA	NA	NA	NA	NA	NA
LOC_Os01g41970	LOC_Os01g41970	LOC_Os01g41970	Chr1:23801273-23801986	AR2	BR2	OK	0	0.240687	inf	#NAME?	0.0445	0.99958	no	expressed protein	NA	NA	NA	NA	NA	NA	NA	N/A	N/A	N/A	NA	NA	NA	NA	LOC_Os01g41970	NA	NA	NA	NA	NA	NA	NA	NA
LOC_Os01g42150	LOC_Os01g42150	LOC_Os01g42150	Chr1:23890124-23890711	AR2	BR2	OK	0	0.52433	inf	#NAME?	0.03195	0.99958	no	MEGL13 - Maternally expressed gene MEG family protein precursor, expressed	NA	NA	NA	NA	NA	NA	NA	N/A	N/A	N/A	NA	NA	NA	NA	LOC_Os01g42150	NA	NA	NA	NA	NA	NA	NA	NA
LOC_Os01g42860	LOC_Os01g42860	LOC_Os01g42860	Chr1:24392840-24393423	AR2	BR2	OK	1.34144	9.85322	2.87682	2.41073	0.03595	0.99958	no	inhibitor I family protein, putative, expressed	GO:0006950; GO:0005575; GO:0008152; GO:0030234	biological_process; cellular_component; biological_process; molecular_function	response to stress; cellular_component; metabolic process; enzyme regulator activity	TAIR:AT5G43580; TAIR:AT5G43580; TAIR:AT5G43580; TAIR:AT5G43580	PF00280.11	potato_inhibit	Domain	IPR000864	Proteinase inhibitor I13, potato inhibitor I	Molecular Function: serine-type endopeptidase inhibitor activity (GO:0004867), Biological Process: response to wounding (GO:0009611)	NA	NA	NA	NA	LOC_Os01g42860	NA	NA	NA	NA	NA	NA	NA	NA
LOC_Os01g45730	LOC_Os01g45730	LOC_Os01g45730	Chr1:25960102-25961195	AR2	BR2	OK	0	1.18386	inf	#NAME?	0.0002	0.0476858	yes	zinc finger C-x8-C-x5-C-x3-H type family protein, expressed	GO:0005488; GO:0008150; GO:0003676	molecular_function; biological_process; molecular_function	binding; biological_process; nucleic acid binding	TAIR:AT1G66810; TAIR:AT1G66810; TAIR:AT1G66810	PF00642.17	zf-CCCH	Family	IPR000571	Zinc finger, CCCH-type	Molecular Function: nucleic acid binding (GO:0003676), Molecular Function: zinc ion binding (GO:0008270)	A2ZVY5	4325916;	NP_001043700.1;	osa:4325916;	LOC_Os01g45730	NA	NA	NA	NA	NA	NA	NA	NA
LOC_Os01g46790	LOC_Os01g46790	LOC_Os01g46790	Chr1:26679472-26680317	AR2	BR2	OK	0	0.93077	inf	#NAME?	0.00175	0.190387	no	expressed protein	GO:0003674; GO:0005575; GO:0008150	molecular_function; cellular_component; biological_process	molecular_function; cellular_component; biological_process	TAIR:AT3G61660; TAIR:AT3G61660; TAIR:AT3G61660	NA	NA	NA	N/A	N/A	N/A	NA	NA	NA	NA	LOC_Os01g46790	NA	NA	NA	NA	NA	NA	NA	NA
LOC_Os01g53240	LOC_Os01g53240	LOC_Os01g53240	Chr1:30589858-30592660	AR2	BR2	OK	2.30877	11.3197	2.29364	2.73506	0.01725	0.735572	no	BURP domain containing protein, expressed	GO:0005623; GO:0003674; GO:0006950; GO:0009628; GO:0009719	cellular_component; molecular_function; biological_process; biological_process; biological_process	cell; molecular_function; response to stress; response to abiotic stimulus; response to endogenous stimulus	TAIR:AT5G25610; TAIR:AT5G25610; TAIR:AT5G25610; TAIR:AT5G25610; TAIR:AT5G25610	PF03181.8	BURP	Family	N/A	N/A	N/A	Q942D4	4324159;	NP_001044161.1;	osa:4324159;	LOC_Os01g53240	NA	NA	NA	NA	NA	NA	NA	NA
LOC_Os01g54620	LOC_Os01g54620	LOC_Os01g54620	Chr1:31422945-31428688	AR2	BR2	OK	1.09242	5.95325	2.44615	2.93446	0.01255	0.619677	no	CESA4 - cellulose synthase, expressed	GO:0006950; GO:0009607; GO:0016740; GO:0008152; GO:0009628; GO:0009058; GO:0009987; GO:0006629; GO:0019748; GO:0005618; GO:0005975; GO:0005886	biological_process; biological_process; molecular_function; biological_process; biological_process; biological_process; biological_process; biological_process; biological_process; cellular_component; biological_process; cellular_component	response to stress; response to biotic stimulus; transferase activity; metabolic process; response to abiotic stimulus; biosynthetic process; cellular process; lipid metabolic process; secondary metabolic process; cell wall; carbohydrate metabolic process	TAIR:AT4G18780; TAIR:AT4G18780; TAIR:AT4G18780; TAIR:AT4G18780; TAIR:AT4G18780; TAIR:AT4G18780; TAIR:AT4G18780; TAIR:AT4G18780; TAIR:AT4G18780; TAIR:AT4G18780; TAIR:AT4G18780; TAIR:AT4G18780	PF03552.7	Cellulose_synt	Family	N/A	N/A	N/A	Q5JN63	4324625;	NP_001044252.1;	osa:4324625;	LOC_Os01g54620	NA	NA	NA	NA	NA	NA	NA	NA
LOC_Os01g58280	LOC_Os01g58280	LOC_Os01g58280	Chr1:33684777-33688225	AR2	BR2	OK	7.334	39.0312	2.41195	4.04093	0.00025	0.055817	no	OsSub8 - Putative Subtilisin homologue, expressed	GO:0005623; GO:0016787; GO:0019538; GO:0008152; GO:0005618; GO:0005515	cellular_component; molecular_function; biological_process; biological_process; cellular_component; molecular_function	cell; hydrolase activity; protein metabolic process; metabolic process; cell wall; protein binding	TAIR:AT1G32950; TAIR:AT1G32950; TAIR:AT1G32950; TAIR:AT1G32950; TAIR:AT1G32950; TAIR:AT1G32950	PF00082.15	Peptidase_S8	Domain	IPR022398	Peptidase S8/S53, subtilisin, active site	N/A	NA	NA	NA	NA	LOC_Os01g58280	NA	NA	NA	NA	NA	NA	NA	NA
LOC_Os01g60740	LOC_Os01g60740	LOC_Os01g60740	Chr1:35129857-35130917	AR2	BR2	OK	0	0.380404	inf	#NAME?	0.00055	0.0956683	no	LTPL16 - Protease inhibitor/seed storage/LTP family protein precursor, expressed	GO:0005623; GO:0008289; GO:0006810	cellular_component; molecular_function; biological_process	cell; lipid binding; transport	TAIR:AT5G01870; TAIR:AT5G01870; TAIR:AT5G01870	PF00234.15	Tryp_alpha_amyl	Family	IPR013770	Plant lipid transfer protein/hydrophobic protein, helical domain	Biological Process: lipid transport (GO:0006869)	NA	NA	NA	NA	LOC_Os01g60740	NA	NA	NA	NA	NA	NA	NA	NA
LOC_Os01g60760	LOC_Os01g60760	LOC_Os01g60760	Chr1:35138445-35139533	AR2	BR2	OK	0	0.609948	inf	#NAME?	0.0397	0.99958	no	expressed protein	NA	NA	NA	NA	NA	NA	NA	NA	NA	NA	NA	NA	NA	NA	LOC_Os01g60760	NA	NA	NA	NA	NA	NA	NA	NA
LOC_Os01g63180	LOC_Os01g63180	LOC_Os01g63180	Chr1:36616800-36621516	AR2	BR2	OK	0.155518	4.98555	5.0026	4.50306	0.0035	0.292182	no	laccase-6 precursor, putative, expressed	NA	NA	NA	NA	PF07731.7	Cu-oxidase_2	Domain	N/A	N/A	N/A	Q5N7A3	NA	NA	NA	LOC_Os01g63180	NA	NA	NA	NA	NA	NA	NA	NA
LOC_Os01g67090	LOC_Os01g67090	LOC_Os01g67090	Chr1:38946699-38950827	AR2	BR2	OK	0.394294	3.14436	2.99542	2.56848	0.0411	0.99958	no	IQ calmodulin-binding motif domain containing protein, expressed	GO:0005515; GO:0005886	molecular_function; cellular_component	protein binding; plasma membrane	TAIR:AT3G59690; TAIR:AT3G59690	PF00612.20	IQ	Motif	N/A	N/A	N/A	NA	NA	NA	NA	LOC_Os01g67090	NA	NA	NA	NA	NA	NA	NA	NA
LOC_Os01g68740	LOC_Os01g68740	LOC_Os01g68740	Chr1:39925521-39927267	AR2	BR2	OK	0.807172	10.3896	3.68612	3.28009	0.01885	0.772075	no	keratin, type I cytoskeletal 9, putative, expressed	NA	NA	NA	NA	NA	NA	NA	N/A	N/A	N/A	NA	NA	NA	NA	LOC_Os01g68740	NA	NA	NA	NA	NA	NA	NA	NA
LOC_Os01g71170	LOC_Os01g71170	LOC_Os01g71170	Chr1:41179432-41180367	AR2	BR2	OK	0	0.181077	inf	#NAME?	0.0362	0.99958	no	classical arabinogalactan protein 26 precursor, putative, expressed	NA	NA	NA	NA	NA	NA	NA	N/A	N/A	N/A	NA	NA	NA	NA	LOC_Os01g71170	NA	NA	NA	NA	NA	NA	NA	NA
LOC_Os01g71820	LOC_Os01g71820	LOC_Os01g71820	Chr1:41597269-41598692	AR2	BR2	OK	0	0.159673	inf	#NAME?	0.03035	0.985569	no	glycosyl hydrolases family 17, putative, expressed	GO:0006950; GO:0009607; GO:0008152; GO:0003824; GO:0016020; GO:0005773; GO:0016787; GO:0005488; GO:0005618; GO:0009628	biological_process; biological_process; biological_process; molecular_function; cellular_component; cellular_component; molecular_function; molecular_function; cellular_component; biological_process	response to stress; response to biotic stimulus; metabolic process; catalytic activity; membrane; vacuole; hydrolase activity; binding; cell wall; response to abiotic stimulus	TAIR:AT4G16260; TAIR:AT4G16260; TAIR:AT4G16260; TAIR:AT4G16260; TAIR:AT4G16260; TAIR:AT4G16260; TAIR:AT4G16260; TAIR:AT4G16260; TAIR:AT4G16260; TAIR:AT4G16260	PF00332.11	Glyco_hydro_17	Domain	IPR000490	Glycoside hydrolase, family 17	Molecular Function: hydrolase activity, hydrolyzing O-glycosyl compounds (GO:0004553), Biological Process: carbohydrate metabolic process (GO:0005975)	NA	NA	NA	NA	LOC_Os01g71820	NA	NA	NA	NA	NA	NA	NA	NA
LOC_Os01g72760	LOC_Os01g72760	LOC_Os01g72760	Chr1:42211881-42213692	AR2	BR2	OK	0.290311	1.78054	2.61664	2.17652	0.04555	0.99958	no	cytochrome P450, putative, expressed	GO:0003674; GO:0005488; GO:0003824; GO:0008152; GO:0019825; GO:0005886	molecular_function; molecular_function; molecular_function; biological_process; molecular_function; cellular_component	molecular_function; binding; catalytic activity; metabolic process; oxygen binding; plasma membrane	TAIR:AT5G25120; TAIR:AT5G25120; TAIR:AT5G25120; TAIR:AT5G25120; TAIR:AT5G25120; TAIR:AT5G25120	PF00067.15	p450	Domain	IPR002401	Cytochrome P450, E-class, group I	Molecular Function: monooxygenase activity (GO:0004497), Molecular Function: iron ion binding (GO:0005506), Molecular Function: heme binding (GO:0020037), Biological Process: oxidation reduction (GO:0055114)	NA	NA	NA	NA	LOC_Os01g72760	PWY-861	dhurrin biosynthesis	RXN-12240	-	GN7F-29995-MONOMER		GN7F-29995	LOC_Os07g19130.1
LOC_Os02g05744	LOC_Os02g05744	LOC_Os02g05744	Chr2:2824359-2830402	AR2	BR2	OK	0.232145	2.2946	3.30515	2.89876	0.0189	0.773071	no	endoglucanase, putative, expressed	GO:0005623; GO:0016787; GO:0008152; GO:0005975; GO:0003824	cellular_component; molecular_function; biological_process; biological_process; molecular_function	cell; hydrolase activity; metabolic process; carbohydrate metabolic process; catalytic activity	TAIR:AT2G32990; TAIR:AT2G32990; TAIR:AT2G32990; TAIR:AT2G32990; TAIR:AT2G32990	PF00759.12	Glyco_hydro_9	Domain	N/A	N/A	N/A	Q67UW5	4328316;	NP_001045907.1;	osa:4328316;	LOC_Os02g05744	NA	NA	NA	NA	NA	NA	NA	NA
LOC_Os02g08100	LOC_Os02g08100	LOC_Os02g08100	Chr2:4280498-4285931	AR2	BR2	OK	12.0027	53.5965	2.15877	3.81004	0.00045	0.0837571	no	AMP-binding domain containing protein, expressed	GO:0006950; GO:0005575; GO:0003824; GO:0009607; GO:0008152; GO:0009628; GO:0009987; GO:0019748	biological_process; cellular_component; molecular_function; biological_process; biological_process; biological_process; biological_process; biological_process	response to stress; cellular_component; catalytic activity; response to biotic stimulus; metabolic process; response to abiotic stimulus; cellular process; secondary metabolic process	TAIR:AT1G51680; TAIR:AT1G51680; TAIR:AT1G51680; TAIR:AT1G51680; TAIR:AT1G51680; TAIR:AT1G51680; TAIR:AT1G51680; TAIR:AT1G51680	PF00501.21	AMP-binding	Family	N/A	N/A	N/A	Q6ETN3	4328485;	NP_001046069.1;	osa:4328485;	LOC_Os02g08100	NA	NA	NA	NA	NA	NA	NA	NA
LOC_Os02g08230	LOC_Os02g08230	LOC_Os02g08230	Chr2:4355044-4362388	AR2	BR2	OK	1.23021	8.82381	2.8425	3.37026	0.00455	0.343987	no	WAX2, putative, expressed	GO:0016020; GO:0007275; GO:0008152; GO:0005488; GO:0000003; GO:0030154; GO:0009058; GO:0009987; GO:0006629; GO:0003824; GO:0005886; GO:0016020; GO:0007275; GO:0008152; GO:0005488; GO:0000003; GO:0030154; GO:0009058; GO:0009987; GO:0006629; GO:0003824; GO:	cellular_component; biological_process; biological_process; molecular_function; biological_process; biological_process; biological_process; biological_process; biological_process; molecular_function; cellular_component; cellular_component; biological_proc	membrane; multicellular organismal development; metabolic process; binding; reproduction; cell differentiation; biosynthetic process; cellular process; lipid metabolic process; catalytic activity; plasma membrane; membrane; multicellular organismal develo	TAIR:AT5G57800; TAIR:AT5G57800; TAIR:AT5G57800; TAIR:AT5G57800; TAIR:AT5G57800; TAIR:AT5G57800; TAIR:AT5G57800; TAIR:AT5G57800; TAIR:AT5G57800; TAIR:AT5G57800; TAIR:AT5G57800; TAIR:AT5G57800; TAIR:AT5G57800; TAIR:AT5G57800; TAIR:AT5G57800; TAIR:AT5G57800;	PF12076.1	Wax2_C	Domain	N/A	N/A	N/A	NA	NA	NA	NA	LOC_Os02g08230	NA	NA	NA	NA	NA	NA	NA	NA
LOC_Os02g09490	LOC_Os02g09490	LOC_Os02g09490	Chr2:4870141-4874082	AR2	BR2	OK	2.06388	13.5157	2.71121	3.22487	0.00445	0.339192	no	dehydrogenase, putative, expressed	GO:0003824; GO:0009058; GO:0009987; GO:0019748; GO:0005829; GO:0008152	molecular_function; biological_process; biological_process; biological_process; cellular_component; biological_process	catalytic activity; biosynthetic process; cellular process; secondary metabolic process; cytosol; metabolic process	TAIR:AT4G34230; TAIR:AT4G34230; TAIR:AT4G34230; TAIR:AT4G34230; TAIR:AT4G34230; TAIR:AT4G34230	PF00107.19	ADH_zinc_N	Family	N/A	N/A	N/A	Q6ZHS4	4328552;	NP_001046132.1;	osa:4328552;	LOC_Os02g09490	NA	NA	NA	NA	NA	NA	NA	NA
LOC_Os02g13870	LOC_Os02g13870	LOC_Os02g13870	Chr2:7515988-7519336	AR2	BR2	OK	1.43031	7.35131	2.36167	2.46369	0.03245	0.99958	no	aquaporin protein, putative, expressed	GO:0006810; GO:0005215; GO:0016020; GO:0009987; GO:0008150; GO:0005886	biological_process; molecular_function; cellular_component; biological_process; biological_process; cellular_component	transport; transporter activity; membrane; cellular process; biological_process; plasma membrane	TAIR:AT4G18910; TAIR:AT4G18910; TAIR:AT4G18910; TAIR:AT4G18910; TAIR:AT4G18910; TAIR:AT4G18910	PF00230.13	MIP	Family	IPR000425	Major intrinsic protein	Molecular Function: transporter activity (GO:0005215), Biological Process: transport (GO:0006810), Cellular Component: membrane (GO:0016020)	Q40746	4328814;	NP_001046375.1;	osa:4328814;	LOC_Os02g13870	NA	NA	NA	NA	NA	NA	NA	NA
LOC_Os02g16940	LOC_Os02g16940	LOC_Os02g16940	Chr2:9650580-9656895	AR2	BR2	OK	0.109312	1.06758	3.28782	2.56237	0.0181	0.755478	no	OsSub13 - Putative Subtilisin homologue, expressed	GO:0016787; GO:0005618; GO:0019538; GO:0008152; GO:0005515	molecular_function; cellular_component; biological_process; biological_process; molecular_function	hydrolase activity; cell wall; protein metabolic process; metabolic process; protein binding	TAIR:AT4G21630; TAIR:AT4G21630; TAIR:AT4G21630; TAIR:AT4G21630; TAIR:AT4G21630	PF05922.9	Inhibitor_I9	Family	N/A	N/A	N/A	NA	NA	NA	NA	LOC_Os02g16940	NA	NA	NA	NA	NA	NA	NA	NA
LOC_Os02g21890	LOC_Os02g21890	LOC_Os02g21890	Chr2:13014467-13015693	AR2	BR2	OK	0.463846	3.30756	2.83405	2.391	0.0406	0.99958	no	expressed protein	GO:0005576; GO:0007165; GO:0005102	cellular_component; biological_process; molecular_function	extracellular region; signal transduction; receptor binding	TAIR:AT1G73965; TAIR:AT1G73965; TAIR:AT1G73965	NA	NA	NA	N/A	N/A	N/A	Q6Z6T2	4329179;	NP_001046697.1;	osa:4329179;	LOC_Os02g21890	NA	NA	NA	NA	NA	NA	NA	NA
LOC_Os02g33550	LOC_Os02g33550	LOC_Os02g33550	Chr2:19954552-19955660	AR2	BR2	OK	0.261308	3.21547	3.62121	2.86488	0.012	0.604193	no	harpin-induced protein 1 domain containing protein, expressed	GO:0003674; GO:0005618; GO:0005575; GO:0008150	molecular_function; cellular_component; cellular_component; biological_process	molecular_function; cell wall; cellular_component; biological_process	TAIR:AT5G22200; TAIR:AT5G22200; TAIR:AT5G22200; TAIR:AT5G22200	PF03168.6	LEA_2	Family	IPR004864	Late embryogenesis abundant protein, group 2	N/A	NA	NA	NA	NA	LOC_Os02g33550	NA	NA	NA	NA	NA	NA	NA	NA
LOC_Os02g34640	LOC_Os02g34640	LOC_Os02g34640	Chr2:20776246-20777086	AR2	BR2	OK	0	0.344643	inf	#NAME?	0.00185	0.196667	no	expressed protein	NA	NA	NA	NA	NA	NA	NA	N/A	N/A	N/A	NA	NA	NA	NA	LOC_Os02g34640	NA	NA	NA	NA	NA	NA	NA	NA
LOC_Os02g36030	LOC_Os02g36030	LOC_Os02g36030	Chr2:21662607-21664323	AR2	BR2	OK	0	0.1393	inf	#NAME?	0.0017	0.18882	no	cytochrome P450, putative, expressed	GO:0003674; GO:0005488; GO:0003824; GO:0008152; GO:0019825	molecular_function; molecular_function; molecular_function; biological_process; molecular_function	molecular_function; binding; catalytic activity; metabolic process; oxygen binding	TAIR:AT2G45570; TAIR:AT2G45570; TAIR:AT2G45570; TAIR:AT2G45570; TAIR:AT2G45570	PF00067.15	p450	Domain	N/A	N/A	N/A	Q6YTF5	4329721;	NP_001047183.1;	osa:4329721;	LOC_Os02g36030	NA	NA	NA	NA	NA	NA	NA	NA
LOC_Os02g36280	LOC_Os02g36280	LOC_Os02g36280	Chr2:21904353-21906350	AR2	BR2	OK	0	0.210473	inf	#NAME?	0.00095	0.134979	no	cytochrome P450, putative, expressed	GO:0003674; GO:0005488; GO:0003824; GO:0008152; GO:0019825	molecular_function; molecular_function; molecular_function; biological_process; molecular_function	molecular_function; binding; catalytic activity; metabolic process; oxygen binding	TAIR:AT2G45570; TAIR:AT2G45570; TAIR:AT2G45570; TAIR:AT2G45570; TAIR:AT2G45570	PF00067.15	p450	Domain	N/A	N/A	N/A	Q6Z5I7	4329730;	NP_001047192.1;	osa:4329730;	LOC_Os02g36280	NA	NA	NA	NA	NA	NA	NA	NA
LOC_Os02g37070	LOC_Os02g37070	LOC_Os02g37070	Chr2:22401333-22402093	AR2	BR2	OK	0	0.339251	inf	#NAME?	0.0273	0.938545	no	expressed protein	GO:0003674; GO:0005575; GO:0008150	molecular_function; cellular_component; biological_process	molecular_function; cellular_component; biological_process	TAIR:AT3G05858; TAIR:AT3G05858; TAIR:AT3G05858	NA	NA	NA	N/A	N/A	N/A	NA	NA	NA	NA	LOC_Os02g37070	NA	NA	NA	NA	NA	NA	NA	NA
LOC_Os02g37700	LOC_Os02g37700	LOC_Os02g37700	Chr2:22756409-22758226	AR2	BR2	OK	2.32345	10.9139	2.23183	2.68324	0.0164	0.71593	no	lecithin:cholesterol acyltransferase, putative, expressed	GO:0016020; GO:0005773; GO:0016740; GO:0006629	cellular_component; cellular_component; molecular_function; biological_process	membrane; vacuole; transferase activity; lipid metabolic process	TAIR:AT1G27480; TAIR:AT1G27480; TAIR:AT1G27480; TAIR:AT1G27480	PF02450.8	LACT	Family	N/A	N/A	N/A	NA	NA	NA	NA	LOC_Os02g37700	NA	NA	NA	NA	NA	NA	NA	NA
LOC_Os02g37750	LOC_Os02g37750	LOC_Os02g37750	Chr2:22778089-22778484	AR2	BR2	OK	0	0.478596	inf	#NAME?	0.0497	0.99958	no	lecithine cholesterol acyltransferase, putative, expressed	GO:0016020; GO:0005773; GO:0016740; GO:0006629	cellular_component; cellular_component; molecular_function; biological_process	membrane; vacuole; transferase activity; lipid metabolic process	TAIR:AT1G27480; TAIR:AT1G27480; TAIR:AT1G27480; TAIR:AT1G27480	NA	NA	NA	N/A	N/A	N/A	NA	NA	NA	NA	LOC_Os02g37750	NA	NA	NA	NA	NA	NA	NA	NA
LOC_Os02g37800	LOC_Os02g37800	LOC_Os02g37800	Chr2:22805644-22808522	AR2	BR2	OK	1.66128	8.89745	2.4211	2.84607	0.00905	0.515146	no	lecithin:cholesterol acyltransferase, putative, expressed	GO:0016020; GO:0005773; GO:0016740; GO:0006629	cellular_component; cellular_component; molecular_function; biological_process	membrane; vacuole; transferase activity; lipid metabolic process	TAIR:AT1G27480; TAIR:AT1G27480; TAIR:AT1G27480; TAIR:AT1G27480	PF02450.8	LACT	Family	IPR003386	Lecithin:cholesterol acyltransferase	Molecular Function: phosphatidylcholine-sterol O-acyltransferase activity (GO:0004607), Biological Process: lipid metabolic process (GO:0006629)	NA	NA	NA	NA	LOC_Os02g37800	NA	NA	NA	NA	NA	NA	NA	NA
LOC_Os02g38290	LOC_Os02g38290	LOC_Os02g38290	Chr2:23152688-23154898	AR2	BR2	OK	0	0.132794	inf	#NAME?	0.0137	0.649787	no	cytochrome P450, putative, expressed	GO:0005623; GO:0003674; GO:0005488; GO:0003824; GO:0008152; GO:0019825; GO:0005623; GO:0003674; GO:0005488; GO:0003824; GO:0008152; GO:0019825	cellular_component; molecular_function; molecular_function; molecular_function; biological_process; molecular_function; cellular_component; molecular_function; molecular_function; molecular_function; biological_process; molecular_function	cell; molecular_function; binding; catalytic activity; metabolic process; oxygen binding; cell; molecular_function; binding; catalytic activity; metabolic process; oxygen binding	TAIR:AT1G13140; TAIR:AT1G13140; TAIR:AT1G13140; TAIR:AT1G13140; TAIR:AT1G13140; TAIR:AT1G13140; TAIR:AT1G13140; TAIR:AT1G13140; TAIR:AT1G13140; TAIR:AT1G13140; TAIR:AT1G13140; TAIR:AT1G13140	PF00067.15	p450	Domain	IPR001128	Cytochrome P450	Molecular Function: monooxygenase activity (GO:0004497), Molecular Function: iron ion binding (GO:0005506), Molecular Function: electron carrier activity (GO:0009055), Molecular Function: heme binding (GO:0020037)	NA	NA	NA	NA	LOC_Os02g38290	NA	NA	NA	NA	NA	NA	NA	NA
LOC_Os02g41630	LOC_Os02g41630	LOC_Os02g41630	Chr2:24973385-24977336	AR2	BR2	OK	261.169	1061.92	2.02361	3.44755	0.00115	0.150705	no	phenylalanine ammonia-lyase, putative, expressed	GO:0009056; GO:0009987; GO:0019748; GO:0006950; GO:0003824; GO:0007275; GO:0008152; GO:0009628; GO:0005737; GO:0009058	biological_process; biological_process; biological_process; biological_process; molecular_function; biological_process; biological_process; biological_process; cellular_component; biological_process	catabolic process; cellular process; secondary metabolic process; response to stress; catalytic activity; multicellular organismal development; metabolic process; response to abiotic stimulus; cytoplasm; biosynthetic process	TAIR:AT2G37040; TAIR:AT2G37040; TAIR:AT2G37040; TAIR:AT2G37040; TAIR:AT2G37040; TAIR:AT2G37040; TAIR:AT2G37040; TAIR:AT2G37040; TAIR:AT2G37040; TAIR:AT2G37040	PF00221.12	PAL	Family	N/A	N/A	N/A	P14717	4330034;	NP_001047481.1;	osa:4330034;	LOC_Os02g41630	PWY-6457	<i>trans</i>-cinnamoyl-CoA biosynthesis	PHENYLALANINE-AMMONIA-LYASE-RXN	EC-4.3.1.25	GN7F-20592-MONOMER		GN7F-20592	LOC_Os12g33610.1
LOC_Os02g41650	LOC_Os02g41650	LOC_Os02g41650	Chr2:24984870-24989388	AR2	BR2	OK	41.9656	179.506	2.09676	4.02288	5e-05	0.0162482	yes	phenylalanine ammonia-lyase, putative, expressed	GO:0009056; GO:0009987; GO:0019748; GO:0006950; GO:0003824; GO:0007275; GO:0008152; GO:0009628; GO:0005737; GO:0009058; GO:0009056; GO:0009987; GO:0019748; GO:0006950; GO:0003824; GO:0007275; GO:0008152; GO:0009628; GO:0005737; GO:0009058; GO:0009056; GO:	biological_process; biological_process; biological_process; biological_process; molecular_function; biological_process; biological_process; biological_process; cellular_component; biological_process; biological_process; biological_process; biological_proc	catabolic process; cellular process; secondary metabolic process; response to stress; catalytic activity; multicellular organismal development; metabolic process; response to abiotic stimulus; cytoplasm; biosynthetic process; catabolic process; cellular p	TAIR:AT2G37040; TAIR:AT2G37040; TAIR:AT2G37040; TAIR:AT2G37040; TAIR:AT2G37040; TAIR:AT2G37040; TAIR:AT2G37040; TAIR:AT2G37040; TAIR:AT2G37040; TAIR:AT2G37040; TAIR:AT2G37040; TAIR:AT2G37040; TAIR:AT2G37040; TAIR:AT2G37040; TAIR:AT2G37040; TAIR:AT2G37040;	PF00221.12	PAL	Family	IPR008948	L-Aspartase-like	Molecular Function: catalytic activity (GO:0003824)	NA	NA	NA	NA	LOC_Os02g41650	PWY-6457	<i>trans</i>-cinnamoyl-CoA biosynthesis	PHENYLALANINE-AMMONIA-LYASE-RXN	EC-4.3.1.25	GN7F-20592-MONOMER		GN7F-20592	LOC_Os12g33610.1
LOC_Os02g42640	LOC_Os02g42640	LOC_Os02g42640	Chr2:25646624-25648091	AR2	BR2	OK	0	0.222408	inf	#NAME?	0.0015	0.176609	no	CBS domain-containing protein, putative, expressed	GO:0006950; GO:0003674	biological_process; molecular_function	response to stress; molecular_function	TAIR:AT5G53750; TAIR:AT5G53750	PF00571.21	CBS	Domain	N/A	N/A	N/A	NA	NA	NA	NA	LOC_Os02g42640	NA	NA	NA	NA	NA	NA	NA	NA
LOC_Os02g43330	LOC_Os02g43330	LOC_Os02g43330	Chr2:26143308-26144731	AR2	BR2	OK	0	0.131951	inf	#NAME?	0.03195	0.99958	no	homeobox associated leucine zipper, putative, expressed	GO:0005634; GO:0009719; GO:0007165; GO:0006950; GO:0009628; GO:0009058; GO:0006139; GO:0003700	cellular_component; biological_process; biological_process; biological_process; biological_process; biological_process; biological_process; molecular_function	nucleus; response to endogenous stimulus; signal transduction; response to stress; response to abiotic stimulus; biosynthetic process; nucleobase, nucleoside, nucleotide and nucleic acid metabolic process; sequence-specific DNA binding transcription facto	TAIR:AT2G46680; TAIR:AT2G46680; TAIR:AT2G46680; TAIR:AT2G46680; TAIR:AT2G46680; TAIR:AT2G46680; TAIR:AT2G46680; TAIR:AT2G46680	PF02183.11	HALZ	Family	N/A	N/A	N/A	Q6H6S3	4330155;	NP_001047582.1;	osa:4330155;	LOC_Os02g43330	NA	NA	NA	NA	NA	NA	NA	NA
LOC_Os02g44108	LOC_Os02g44108	LOC_Os02g44108	Chr2:26648836-26650607	AR2	BR2	OK	0.221796	7.92328	5.15879	4.44103	0.0029	0.260275	no	expansin precursor, putative, expressed	GO:0005623; GO:0016043; GO:0009653; GO:0016049; GO:0009987; GO:0005576	cellular_component; biological_process; biological_process; biological_process; biological_process; cellular_component	cell; cellular component organization; anatomical structure morphogenesis; cell growth; cellular process; extracellular region	TAIR:AT2G45110; TAIR:AT2G45110; TAIR:AT2G45110; TAIR:AT2G45110; TAIR:AT2G45110; TAIR:AT2G45110	PF01357.14	Pollen_allerg_1	Domain	IPR005795	Major pollen allergen Lol pI	Cellular Component: extracellular region (GO:0005576), Biological Process: sexual reproduction (GO:0019953)	Q6H676	4330213;	NP_001047638.1;	osa:4330213;	LOC_Os02g44108	NA	NA	NA	NA	NA	NA	NA	NA
LOC_Os02g48470	LOC_Os02g48470	LOC_Os02g48470	Chr2:29676137-29676689	AR2	BR2	OK	1.14409	11.0927	3.27734	2.83278	0.02035	0.804079	no	expressed protein	GO:0003674; GO:0008150	molecular_function; biological_process	molecular_function; biological_process	TAIR:AT4G35320; TAIR:AT4G35320	NA	NA	NA	N/A	N/A	N/A	NA	NA	NA	NA	LOC_Os02g48470	NA	NA	NA	NA	NA	NA	NA	NA
LOC_Os02g48570	LOC_Os02g48570	LOC_Os02g48570	Chr2:29736162-29741713	AR2	BR2	OK	1.17669	4.84205	2.04088	2.35613	0.02875	0.96191	no	peptide transporter PTR2, putative, expressed	GO:0005215; GO:0016020; GO:0006810; GO:0009987; GO:0008150; GO:0005886; GO:0005215; GO:0016020; GO:0006810; GO:0009987; GO:0008150; GO:0005886	molecular_function; cellular_component; biological_process; biological_process; biological_process; cellular_component; molecular_function; cellular_component; biological_process; biological_process; biological_process; cellular_component	transporter activity; membrane; transport; cellular process; biological_process; plasma membrane; transporter activity; membrane; transport; cellular process; biological_process; plasma membrane	TAIR:AT1G32450; TAIR:AT1G32450; TAIR:AT1G32450; TAIR:AT1G32450; TAIR:AT1G32450; TAIR:AT1G32450; TAIR:AT1G32450; TAIR:AT1G32450; TAIR:AT1G32450; TAIR:AT1G32450; TAIR:AT1G32450; TAIR:AT1G32450	PF00854.14	PTR2	Family	N/A	N/A	N/A	NA	NA	NA	NA	LOC_Os02g48570	NA	NA	NA	NA	NA	NA	NA	NA
LOC_Os02g50490	LOC_Os02g50490	LOC_Os02g50490	Chr2:30839198-30842592	AR2	BR2	OK	1.22184	5.3508	2.1307	2.19496	0.0469	0.99958	no	endoglucanase, putative, expressed	GO:0005623; GO:0016787; GO:0008152; GO:0005975; GO:0003824	cellular_component; molecular_function; biological_process; biological_process; molecular_function	cell; hydrolase activity; metabolic process; carbohydrate metabolic process; catalytic activity	TAIR:AT2G32990; TAIR:AT2G32990; TAIR:AT2G32990; TAIR:AT2G32990; TAIR:AT2G32990	PF00759.12	Glyco_hydro_9	Domain	N/A	N/A	N/A	Q6Z5P2	4330667;	NP_001048062.1;	osa:4330667;	LOC_Os02g50490	NA	NA	NA	NA	NA	NA	NA	NA
LOC_Os02g52720	LOC_Os02g52720	LOC_Os02g52720	Chr2:32253137-32253801	AR2	BR2	OK	0	0.4643	inf	#NAME?	0.0497	0.99958	no	peroxisomal multifunctional enzyme type 2, putative, expressed	GO:0009056; GO:0009987; GO:0006629; GO:0008289; GO:0006810; GO:0009791; GO:0008152; GO:0005777; GO:0003824	biological_process; biological_process; biological_process; molecular_function; biological_process; biological_process; biological_process; cellular_component; molecular_function	catabolic process; cellular process; lipid metabolic process; lipid binding; transport; post-embryonic development; metabolic process; peroxisome; catalytic activity	TAIR:AT5G42890; TAIR:AT5G42890; TAIR:AT5G42890; TAIR:AT5G42890; TAIR:AT5G42890; TAIR:AT5G42890; TAIR:AT5G42890; TAIR:AT5G42890; TAIR:AT5G42890	PF02036.10	SCP2	Family	IPR002198	Short-chain dehydrogenase/reductase SDR	Biological Process: metabolic process (GO:0008152), Molecular Function: oxidoreductase activity (GO:0016491)	NA	NA	NA	NA	LOC_Os02g52720	PWY-5138	unsaturated, even numbered fatty acid &beta;-oxidation	RXN-7699	EC-4.2.1.119	GN7F-32330-MONOMER	enoyl-CoA hydratase 2	GN7F-32330	LOC_Os01g25500.1
LOC_Os02g56140	LOC_Os02g56140	LOC_Os02g56140	Chr2:34353729-34356787	AR2	BR2	OK	0.316686	2.33812	2.88423	2.42679	0.03485	0.99958	no	helix-loop-helix DNA-binding domain containing protein, expressed	GO:0008150; GO:0003677; GO:0005634; GO:0000003; GO:0009058; GO:0006139; GO:0006950; GO:0009628; GO:0009908; GO:0005515; GO:0009791; GO:0003700	biological_process; molecular_function; cellular_component; biological_process; biological_process; biological_process; biological_process; biological_process; biological_process; molecular_function; biological_process; molecular_function	biological_process; DNA binding; nucleus; reproduction; biosynthetic process; nucleobase, nucleoside, nucleotide and nucleic acid metabolic process; response to stress; response to abiotic stimulus; flower development; protein binding; post-embryonic deve	TAIR:AT4G36930; TAIR:AT4G36930; TAIR:AT4G36930; TAIR:AT4G36930; TAIR:AT4G36930; TAIR:AT4G36930; TAIR:AT4G36930; TAIR:AT4G36930; TAIR:AT4G36930; TAIR:AT4G36930; TAIR:AT4G36930; TAIR:AT4G36930	PF00010.19	HLH	Domain	N/A	N/A	N/A	NA	NA	NA	NA	LOC_Os02g56140	NA	NA	NA	NA	NA	NA	NA	NA
LOC_Os03g01300	LOC_Os03g01300	LOC_Os03g01300	Chr3:208329-211839	AR2	BR2	OK	32.7786	185.25	2.49864	4.33617	0.0001	0.0285736	yes	LTPL114 - Protease inhibitor/seed storage/LTP family protein precursor, expressed	GO:0006950; GO:0009607; GO:0008289; GO:0005575; GO:0006810	biological_process; biological_process; molecular_function; cellular_component; biological_process	response to stress; response to biotic stimulus; lipid binding; cellular_component; transport	TAIR:AT4G12470; TAIR:AT4G12470; TAIR:AT4G12470; TAIR:AT4G12470; TAIR:AT4G12470	PF00234.15	Tryp_alpha_amyl	Family	IPR016140	Bifunctional inhibitor/plant lipid transfer protein/seed storage	N/A	Q6S509	4331301;	NP_001048666.1;	osa:4331301;	LOC_Os03g01300	NA	NA	NA	NA	NA	NA	NA	NA
LOC_Os03g01320	LOC_Os03g01320	LOC_Os03g01320	Chr3:219976-221070	AR2	BR2	OK	8.61799	36.8628	2.09674	3.11016	0.00405	0.320102	no	LTPL116 - Protease inhibitor/seed storage/LTP family protein precursor, expressed	NA	NA	NA	NA	PF00234.15	Tryp_alpha_amyl	Family	N/A	N/A	N/A	Q10T24;; Q10T25	4331303;	NP_001048668.1;	osa:4331303;	LOC_Os03g01320	NA	NA	NA	NA	NA	NA	NA	NA
LOC_Os03g02040	LOC_Os03g02040	LOC_Os03g02040	Chr3:646946-649469	AR2	BR2	OK	1.1442	7.34304	2.68204	2.62926	0.011	0.575578	no	remorin, putative, expressed	GO:0005575; GO:0003677; GO:0008150	cellular_component; molecular_function; biological_process	cellular_component; DNA binding; biological_process	TAIR:AT3G48940; TAIR:AT3G48940; TAIR:AT3G48940	PF03766.6	Remorin_N	Family	N/A	N/A	N/A	Q10SU0;; Q10ST9	4331361;	NP_001048722.1;	osa:4331361;	LOC_Os03g02040	NA	NA	NA	NA	NA	NA	NA	NA
LOC_Os03g08540	LOC_Os03g08540	LOC_Os03g08540	Chr3:4390171-4393335	AR2	BR2	OK	0	0.176017	inf	#NAME?	0.02975	0.977363	no	expressed protein	NA	NA	NA	NA	NA	NA	NA	N/A	N/A	N/A	Q10QT8	4331851;	NP_001049183.1;	osa:4331851;	LOC_Os03g08540	NA	NA	NA	NA	NA	NA	NA	NA
LOC_Os03g09910	LOC_Os03g09910	LOC_Os03g09910	Chr3:4936471-4941037	AR2	BR2	OK	0	0.160128	inf	#NAME?	0.02975	0.977363	no	aminotransferase, classes I and II, domain containing protein, expressed	GO:0008152; GO:0007165; GO:0006950; GO:0009607; GO:0009058; GO:0009987; GO:0005488; GO:0016740; GO:0009536	biological_process; biological_process; biological_process; biological_process; biological_process; biological_process; molecular_function; molecular_function; cellular_component	metabolic process; signal transduction; response to stress; response to biotic stimulus; biosynthetic process; cellular process; binding; transferase activity; plastid	TAIR:AT4G33680; TAIR:AT4G33680; TAIR:AT4G33680; TAIR:AT4G33680; TAIR:AT4G33680; TAIR:AT4G33680; TAIR:AT4G33680; TAIR:AT4G33680; TAIR:AT4G33680	PF00155.14	Aminotran_1_2	Domain	N/A	N/A	N/A	Q6VMN7	4331930;	NP_001049255.1;	osa:4331930;	LOC_Os03g09910	PWY-5097	lysine biosynthesis VI	RXN-7737	EC-2.6.1.83	GN7F-31149-MONOMER		GN7F-31149	LOC_Os03g18810.1
LOC_Os03g10100	LOC_Os03g10100	LOC_Os03g10100	Chr3:5112101-5114453	AR2	BR2	OK	0.764202	4.41653	2.53089	2.66491	0.0207	0.811947	no	transporter family protein, putative, expressed	GO:0016020; GO:0005215; GO:0006810; GO:0009987; GO:0005886	cellular_component; molecular_function; biological_process; biological_process; cellular_component	membrane; transporter activity; transport; cellular process; plasma membrane	TAIR:AT3G18830; TAIR:AT3G18830; TAIR:AT3G18830; TAIR:AT3G18830; TAIR:AT3G18830	PF00083.17	Sugar_tr	Family	N/A	N/A	N/A	Q10QG4	NA	NA	NA	LOC_Os03g10100	NA	NA	NA	NA	NA	NA	NA	NA
LOC_Os03g16410	LOC_Os03g16410	LOC_Os03g16410	Chr3:9051854-9052322	AR2	BR2	OK	0	0.310371	inf	#NAME?	0.0497	0.99958	no	expressed protein	NA	NA	NA	NA	NA	NA	NA	N/A	N/A	N/A	Q84Q86	4332387;	NP_001049687.1;	osa:4332387;	LOC_Os03g16410	NA	NA	NA	NA	NA	NA	NA	NA
LOC_Os03g17850	LOC_Os03g17850	LOC_Os03g17850	Chr3:9946380-9952426	AR2	BR2	OK	0.214451	1.52035	2.82568	2.14425	0.04535	0.99958	no	glycosyltransferase family 43 protein, putative, expressed	GO:0005975; GO:0016740; GO:0008152; GO:0005794; GO:0009058; GO:0009987	biological_process; molecular_function; biological_process; cellular_component; biological_process; biological_process	carbohydrate metabolic process; transferase activity; metabolic process; Golgi apparatus; biosynthetic process; cellular process	TAIR:AT2G37090; TAIR:AT2G37090; TAIR:AT2G37090; TAIR:AT2G37090; TAIR:AT2G37090; TAIR:AT2G37090	PF03360.9	Glyco_transf_43	Family	N/A	N/A	N/A	Q10N05	4332485;	NP_001049780.2;	osa:4332485;	LOC_Os03g17850	NA	NA	NA	NA	NA	NA	NA	NA
LOC_Os03g18030	LOC_Os03g18030	LOC_Os03g18030	Chr3:10038839-10044429	AR2	BR2	OK	0.0786047	0.718113	3.19152	2.31328	0.0268	0.930378	no	leucoanthocyanidin dioxygenase, putative, expressed	GO:0005488; GO:0008152; GO:0003824; GO:0005488; GO:0008152; GO:0003824	molecular_function; biological_process; molecular_function; molecular_function; biological_process; molecular_function	binding; metabolic process; catalytic activity; binding; metabolic process; catalytic activity	TAIR:AT3G11180; TAIR:AT3G11180; TAIR:AT3G11180; TAIR:AT3G11180; TAIR:AT3G11180; TAIR:AT3G11180	PF03171.13	2OG-FeII_Oxy	Domain	IPR005123	Oxoglutarate/iron-dependent oxygenase	Molecular Function: oxidoreductase activity (GO:0016491)	Q10MY3	4332499;	NP_001049794.1;	osa:4332499;	LOC_Os03g18030	PWY-3101	flavonol biosynthesis	RXN-527	EC-1.14.11.23	GN7F-21730-MONOMER		GN7F-21730	LOC_Os02g52840.1
LOC_Os03g19420	LOC_Os03g19420	LOC_Os03g19420	Chr3:10926468-10927950	AR2	BR2	OK	15.0248	61.1969	2.02612	3.50589	0.0012	0.154809	no	nicotianamine synthase, putative, expressed	GO:0016740; GO:0009058; GO:0009987	molecular_function; biological_process; biological_process	transferase activity; biosynthetic process; cellular process	TAIR:AT1G09240; TAIR:AT1G09240; TAIR:AT1G09240	PF03059.9	NAS	Family	N/A	N/A	N/A	Q10MJ0;; Q10MI9	4332607;	NP_001049894.1;	osa:4332607;	LOC_Os03g19420	PWY-5912	2'-deoxymugineic acid phytosiderophore biosynthesis	2.5.1.43-RXN	EC-2.5.1.43	GN7F-25632-MONOMER		GN7F-25632	LOC_Os07g48980.1
LOC_Os03g19427	LOC_Os03g19427	LOC_Os03g19427	Chr3:10929482-10930895	AR2	BR2	OK	19.9044	85.8479	2.1087	3.75073	0.0009	0.130992	no	nicotianamine synthase, putative, expressed	GO:0016740; GO:0005575; GO:0009058; GO:0009987	molecular_function; cellular_component; biological_process; biological_process	transferase activity; cellular_component; biosynthetic process; cellular process	TAIR:AT1G56430; TAIR:AT1G56430; TAIR:AT1G56430; TAIR:AT1G56430	PF03059.9	NAS	Family	N/A	N/A	N/A	Q0DSH9	4332608;	NP_001049895.1;	osa:4332608;	LOC_Os03g19427	PWY-5912	2'-deoxymugineic acid phytosiderophore biosynthesis	2.5.1.43-RXN	EC-2.5.1.43	GN7F-24376-MONOMER		GN7F-24376	LOC_Os03g19420.2
LOC_Os03g21710	LOC_Os03g21710	LOC_Os03g21710	Chr3:12394668-12396898	AR2	BR2	OK	1.12398	5.83767	2.37678	2.48626	0.0253	0.903268	no	WRKY79, expressed	GO:0006950; GO:0009607; GO:0009058; GO:0009987; GO:0019748; GO:0006139; GO:0007165; GO:0009719; GO:0005975; GO:0008150; GO:0005515; GO:0003700	biological_process; biological_process; biological_process; biological_process; biological_process; biological_process; biological_process; biological_process; biological_process; biological_process; molecular_function; molecular_function	response to stress; response to biotic stimulus; biosynthetic process; cellular process; secondary metabolic process; nucleobase, nucleoside, nucleotide and nucleic acid metabolic process; signal transduction; response to endogenous stimulus; carbohydrate	TAIR:AT3G56400; TAIR:AT3G56400; TAIR:AT3G56400; TAIR:AT3G56400; TAIR:AT3G56400; TAIR:AT3G56400; TAIR:AT3G56400; TAIR:AT3G56400; TAIR:AT3G56400; TAIR:AT3G56400; TAIR:AT3G56400; TAIR:AT3G56400	PF03106.8	WRKY	Domain	N/A	N/A	N/A	Q10LT9	NA	NA	NA	LOC_Os03g21710	NA	NA	NA	NA	NA	NA	NA	NA
LOC_Os03g22010	LOC_Os03g22010	LOC_Os03g22010	Chr3:12611810-12617166	AR2	BR2	OK	0	1.59779	inf	#NAME?	5e-05	0.0162482	yes	peroxidase precursor, putative, expressed	GO:0006950; GO:0005576; GO:0005515; GO:0005618; GO:0003824; GO:0005829; GO:0008152; GO:0006950; GO:0005576; GO:0005515; GO:0005618; GO:0003824; GO:0005829; GO:0008152; GO:0006950; GO:0005576; GO:0005515; GO:0005618; GO:0003824; GO:0005829; GO:0008152; GO:	biological_process; cellular_component; molecular_function; cellular_component; molecular_function; cellular_component; biological_process; biological_process; cellular_component; molecular_function; cellular_component; molecular_function; cellular_compon	response to stress; extracellular region; protein binding; cell wall; catalytic activity; cytosol; metabolic process; response to stress; extracellular region; protein binding; cell wall; catalytic activity; cytosol; metabolic process; response to stress;	TAIR:AT5G05340; TAIR:AT5G05340; TAIR:AT5G05340; TAIR:AT5G05340; TAIR:AT5G05340; TAIR:AT5G05340; TAIR:AT5G05340; TAIR:AT5G05340; TAIR:AT5G05340; TAIR:AT5G05340; TAIR:AT5G05340; TAIR:AT5G05340; TAIR:AT5G05340; TAIR:AT5G05340; TAIR:AT5G05340; TAIR:AT5G05340;	PF00141.16	peroxidase	Family	N/A	N/A	N/A	Q10LQ6;; Q5U1Q2	4332782;	NP_001050059.1;	osa:4332782;	LOC_Os03g22010	NA	NA	NA	NA	NA	NA	NA	NA
LOC_Os03g26530	LOC_Os03g26530	LOC_Os03g26530	Chr3:15149938-15151951	AR2	BR2	OK	2.39329	12.6021	2.3966	3.15859	0.00605	0.408341	no	3-ketoacyl-CoA synthase, putative, expressed	GO:0005783; GO:0008152; GO:0016740; GO:0003824	cellular_component; biological_process; molecular_function; molecular_function	endoplasmic reticulum; metabolic process; transferase activity; catalytic activity	TAIR:AT2G28630; TAIR:AT2G28630; TAIR:AT2G28630; TAIR:AT2G28630	PF08392.5	FAE1_CUT1_RppA	Family	N/A	N/A	N/A	Q75M74	4332981;	NP_001050243.1;	osa:4332981;	LOC_Os03g26530	NA	NA	NA	NA	NA	NA	NA	NA
LOC_Os03g46070	LOC_Os03g46070	LOC_Os03g46070	Chr3:26034425-26035357	AR2	BR2	OK	3.601	19.9768	2.47186	2.92772	0.00965	0.533625	no	thaumatin, putative, expressed	GO:0005623; GO:0006950; GO:0009607; GO:0009628	cellular_component; biological_process; biological_process; biological_process	cell; response to stress; response to biotic stimulus; response to abiotic stimulus	TAIR:AT4G11650; TAIR:AT4G11650; TAIR:AT4G11650; TAIR:AT4G11650	PF00314.10	Thaumatin	Domain	IPR001938	Thaumatin, pathogenesis-related	N/A	Q75GX4	NA	NA	NA	LOC_Os03g46070	NA	NA	NA	NA	NA	NA	NA	NA
LOC_Os03g48770	LOC_Os03g48770	LOC_Os03g48770	Chr3:27788050-27788913	AR2	BR2	OK	0	0.510891	inf	#NAME?	0.0009	0.130992	no	Cupin domain containing protein, expressed	GO:0005623; GO:0005576; GO:0003674; GO:0005488	cellular_component; cellular_component; molecular_function; molecular_function	cell; extracellular region; molecular_function; binding	TAIR:AT1G18970; TAIR:AT1G18970; TAIR:AT1G18970; TAIR:AT1G18970	PF00190.15	Cupin_1	Domain	IPR006045	Cupin 1	Molecular Function: nutrient reservoir activity (GO:0045735)	Q851K0	4333793;	NP_001050967.1;	osa:4333793;	LOC_Os03g48770	NA	NA	NA	NA	NA	NA	NA	NA
LOC_Os03g52370	LOC_Os03g52370	LOC_Os03g52370	Chr3:30074923-30075741	AR2	BR2	OK	2.35818	15.0545	2.67445	2.56455	0.01265	0.622364	no	PIII4 - Proteinase inhibitor II family protein precursor, expressed	NA	NA	NA	NA	NA	NA	NA	N/A	N/A	N/A	Q6AVT4	4334013;	NP_001051177.1;	osa:4334013;	LOC_Os03g52370	NA	NA	NA	NA	NA	NA	NA	NA
LOC_Os03g59210	LOC_Os03g59210	LOC_Os03g59210	Chr3:33717045-33717410	AR2	BR2	OK	7.90128	54.9528	2.79803	2.11883	0.0484	0.99958	no	expressed protein	GO:0003674; GO:0005739; GO:0008150	molecular_function; cellular_component; biological_process	molecular_function; mitochondrion; biological_process	TAIR:AT5G43150; TAIR:AT5G43150; TAIR:AT5G43150	NA	NA	NA	NA	NA	NA	Q84M60	4334505;	NP_001051638.1;	osa:4334505;	LOC_Os03g59210	NA	NA	NA	NA	NA	NA	NA	NA
LOC_Os03g60340	LOC_Os03g60340	LOC_Os03g60340	Chr3:34311080-34314802	AR2	BR2	OK	1.01294	6.58258	2.70011	2.88891	0.01385	0.653601	no	leaf senescence related protein, putative, expressed	NA	NA	NA	NA	PF03005.8	DUF231	Family	IPR004253	Protein of unknown function DUF231, plant	N/A	Q10BH4	NA	NA	NA	LOC_Os03g60340	NA	NA	NA	NA	NA	NA	NA	NA
LOC_Os03g61720	LOC_Os03g61720	LOC_Os03g61720	Chr3:34985195-34990759	AR2	BR2	OK	1.12162	8.3085	2.889	3.11292	0.0114	0.587318	no	glycerol-3-phosphate acyltransferase, putative, expressed	GO:0008152; GO:0016740	biological_process; molecular_function	metabolic process; transferase activity	TAIR:AT4G01950; TAIR:AT4G01950	PF01553.14	Acyltransferase	Family	N/A	N/A	N/A	Q7Y144	4334681;	NP_001051804.1;	osa:4334681;	LOC_Os03g61720	PWY-5667	CDP-diacylglycerol biosynthesis I	RXN-1381	EC-2.3.1.15	GN7F-31993-MONOMER	glycerol-3-phosphate <i>O-</i>acyltransferase	GN7F-31993	LOC_Os01g22570.1
LOC_Os03g62150	LOC_Os03g62150	LOC_Os03g62150	Chr3:35207542-35208331	AR2	BR2	OK	0	0.174103	inf	#NAME?	0.0445	0.99958	no	heat shock protein DnaJ, putative, expressed	GO:0019538; GO:0009987; GO:0005575; GO:0005515	biological_process; biological_process; cellular_component; molecular_function	protein metabolic process; cellular process; cellular_component; protein binding	TAIR:AT4G19570; TAIR:AT4G19570; TAIR:AT4G19570; TAIR:AT4G19570	PF00226.24	DnaJ	Domain	N/A	N/A	N/A	Q851M4	4334712;	NP_001051832.1;	osa:4334712;	LOC_Os03g62150	NA	NA	NA	NA	NA	NA	NA	NA
LOC_Os03g62200	LOC_Os03g62200	LOC_Os03g62200	Chr3:35238254-35241976	AR2	BR2	OK	0.953594	5.28031	2.46917	2.60675	0.0218	0.835276	no	ammonium transporter protein, putative, expressed	GO:0005215; GO:0006810; GO:0009987; GO:0005575; GO:0009607; GO:0005886	molecular_function; biological_process; biological_process; cellular_component; biological_process; cellular_component	transporter activity; transport; cellular process; cellular_component; response to biotic stimulus; plasma membrane	TAIR:AT2G38290; TAIR:AT2G38290; TAIR:AT2G38290; TAIR:AT2G38290; TAIR:AT2G38290; TAIR:AT2G38290	PF00909.14	Ammonium_transp	Family	IPR002229	Blood group Rhesus C/E/D polypeptide	Cellular Component: membrane (GO:0016020)	Q851M9	4334717;	NP_001051836.2;	osa:4334717;	LOC_Os03g62200	NA	NA	NA	NA	NA	NA	NA	NA
LOC_Os04g01140	LOC_Os04g01140	LOC_Os04g01140	Chr4:99617-101643	AR2	BR2	OK	2.70563	16.7348	2.62882	3.40433	0.0042	0.327552	no	cytochrome P450 93A2, putative, expressed	GO:0005623; GO:0003674; GO:0005488; GO:0003824; GO:0008152; GO:0019825; GO:0005623; GO:0003674; GO:0005488; GO:0003824; GO:0008152; GO:0019825	cellular_component; molecular_function; molecular_function; molecular_function; biological_process; molecular_function; cellular_component; molecular_function; molecular_function; molecular_function; biological_process; molecular_function	cell; molecular_function; binding; catalytic activity; metabolic process; oxygen binding; cell; molecular_function; binding; catalytic activity; metabolic process; oxygen binding	TAIR:AT5G06900; TAIR:AT5G06900; TAIR:AT5G06900; TAIR:AT5G06900; TAIR:AT5G06900; TAIR:AT5G06900; TAIR:AT2G42250; TAIR:AT2G42250; TAIR:AT2G42250; TAIR:AT2G42250; TAIR:AT2G42250; TAIR:AT2G42250	PF00067.15	p450	Domain	N/A	N/A	N/A	NA	NA	NA	NA	LOC_Os04g01140	NA	NA	NA	NA	NA	NA	NA	NA
LOC_Os04g01710	LOC_Os04g01710	LOC_Os04g01710	Chr4:471099-472891	AR2	BR2	OK	0	0.245959	inf	#NAME?	0.00115	0.150705	no	cysteine proteinase At4g11310 precursor, putative, expressed	GO:0005623; GO:0019538; GO:0016787	cellular_component; biological_process; molecular_function	cell; protein metabolic process; hydrolase activity	TAIR:AT1G29090; TAIR:AT1G29090; TAIR:AT1G29090	PF00112.16	Peptidase_C1	Domain	N/A	N/A	N/A	NA	NA	NA	NA	LOC_Os04g01710	NA	NA	NA	NA	NA	NA	NA	NA
LOC_Os04g02620	LOC_Os04g02620	LOC_Os04g02620	Chr4:984542-987069	AR2	BR2	OK	0.411686	3.57137	3.11686	2.77176	0.02885	0.963246	no	oxidoreductase, short chain dehydrogenase/reductase family, putative, expressed	GO:0005783; GO:0008152; GO:0003824	cellular_component; biological_process; molecular_function	endoplasmic reticulum; metabolic process; catalytic activity	TAIR:AT1G24470; TAIR:AT1G24470; TAIR:AT1G24470	PF00106.18	adh_short	Domain	IPR002347	Glucose/ribitol dehydrogenase	Biological Process: metabolic process (GO:0008152), Molecular Function: oxidoreductase activity (GO:0016491), Biological Process: oxidation reduction (GO:0055114)	NA	NA	NA	NA	LOC_Os04g02620	PWY-5080	very long chain fatty acid biosynthesis I	RXN-7698	EC-1.1.1.330	GN7F-17097-MONOMER	LOC_Os06g19540.1	GN7F-17097	LOC_Os06g19540.1
LOC_Os04g02640	LOC_Os04g02640	LOC_Os04g02640	Chr4:997303-999140	AR2	BR2	OK	0.413861	2.77744	2.74654	2.38233	0.0449	0.99958	no	3-ketoacyl-CoA synthase 6, putative, expressed	GO:0016043; GO:0009653; GO:0016049; GO:0009987; GO:0006629; GO:0005783; GO:0007275; GO:0008152; GO:0006950; GO:0009628; GO:0009058; GO:0003824; GO:0016740	biological_process; biological_process; biological_process; biological_process; biological_process; cellular_component; biological_process; biological_process; biological_process; biological_process; biological_process; molecular_function; molecular_funct	cellular component organization; anatomical structure morphogenesis; cell growth; cellular process; lipid metabolic process; endoplasmic reticulum; multicellular organismal development; metabolic process; response to stress; response to abiotic stimulus;	TAIR:AT1G68530; TAIR:AT1G68530; TAIR:AT1G68530; TAIR:AT1G68530; TAIR:AT1G68530; TAIR:AT1G68530; TAIR:AT1G68530; TAIR:AT1G68530; TAIR:AT1G68530; TAIR:AT1G68530; TAIR:AT1G68530; TAIR:AT1G68530; TAIR:AT1G68530	PF08392.5	FAE1_CUT1_RppA	Family	N/A	N/A	N/A	NA	NA	NA	NA	LOC_Os04g02640	PWY-5080	very long chain fatty acid biosynthesis I	RXN-7697	EC-2.3.1.199	GN7F-22041-MONOMER	LOC_Os04g02640.1	GN7F-22041	LOC_Os04g02640.1
LOC_Os04g04980	LOC_Os04g04980	LOC_Os04g04980	Chr4:2413800-2415039	AR2	BR2	OK	0	0.271874	inf	#NAME?	0.0273	0.938545	no	pyridoxal-dependent decarboxylase protein, putative, expressed	NA	NA	NA	NA	PF00278.15	Orn_DAP_Arg_deC	Domain	N/A	N/A	N/A	NA	NA	NA	NA	LOC_Os04g04980	POLYAMINSYN3-PWY	superpathway of polyamine biosynthesis II	PWY-46	-	GN7F-30381-MONOMER		GN7F-30381	LOC_Os09g37120.1
LOC_Os04g13480	LOC_Os04g13480	LOC_Os04g13480	Chr4:7521475-7522295	AR2	BR2	OK	0.483503	5.28443	3.45015	2.71036	0.01505	0.683039	no	response regulator receiver domain containing protein, expressed	GO:0005575; GO:0007165; GO:0009058; GO:0006139; GO:0004871	cellular_component; biological_process; biological_process; biological_process; molecular_function	cellular_component; signal transduction; biosynthetic process; nucleobase, nucleoside, nucleotide and nucleic acid metabolic process; signal transducer activity	TAIR:AT5G26594; TAIR:AT5G26594; TAIR:AT5G26594; TAIR:AT5G26594; TAIR:AT5G26594	PF00072.17	Response_reg	Domain	IPR001789	Signal transduction response regulator, receiver domain	Molecular Function: two-component response regulator activity (GO:0000156), Biological Process: two-component signal transduction system (phosphorelay) (GO:0000160), Biological Process: regulation of transcription, DNA-dependent (GO:0006355)	Q7XN30	4335184;	NP_001052257.2;	osa:4335184;	LOC_Os04g13480	NA	NA	NA	NA	NA	NA	NA	NA
LOC_Os04g28280	LOC_Os04g28280	LOC_Os04g28280	Chr4:16732392-16734806	AR2	BR2	OK	0	0.148511	inf	#NAME?	0.0497	0.99958	no	BEE 3, putative, expressed	GO:0003677; GO:0005634; GO:0009058; GO:0006139; GO:0003700	molecular_function; cellular_component; biological_process; biological_process; molecular_function	DNA binding; nucleus; biosynthetic process; nucleobase, nucleoside, nucleotide and nucleic acid metabolic process; sequence-specific DNA binding transcription factor activity	TAIR:AT5G48560; TAIR:AT5G48560; TAIR:AT5G48560; TAIR:AT5G48560; TAIR:AT5G48560	PF00010.19	HLH	Domain	IPR011598	Helix-loop-helix DNA-binding	Cellular Component: nucleus (GO:0005634), Molecular Function: transcription regulator activity (GO:0030528), Biological Process: regulation of transcription (GO:0045449)	NA	NA	NA	NA	LOC_Os04g28280	NA	NA	NA	NA	NA	NA	NA	NA
LOC_Os04g28620	LOC_Os04g28620	LOC_Os04g28620	Chr4:16945204-16951596	AR2	BR2	OK	0	5.79543	inf	#NAME?	5e-05	0.0162482	yes	male sterility protein, putative, expressed	GO:0006950; GO:0003824; GO:0008152; GO:0009058; GO:0009987; GO:0006629; GO:0019748; GO:0007275; GO:0007049; GO:0009628; GO:0009536	biological_process; molecular_function; biological_process; biological_process; biological_process; biological_process; biological_process; biological_process; biological_process; biological_process; cellular_component	response to stress; catalytic activity; metabolic process; biosynthetic process; cellular process; lipid metabolic process; secondary metabolic process; multicellular organismal development; cell cycle; response to abiotic stimulus; plastid	TAIR:AT5G22500; TAIR:AT5G22500; TAIR:AT5G22500; TAIR:AT5G22500; TAIR:AT5G22500; TAIR:AT5G22500; TAIR:AT5G22500; TAIR:AT5G22500; TAIR:AT5G22500; TAIR:AT5G22500; TAIR:AT5G22500	PF03015.12	Sterile	Family	IPR013120	Male sterility, NAD-binding	N/A	NA	NA	NA	NA	LOC_Os04g28620	NA	NA	NA	NA	NA	NA	NA	NA
LOC_Os04g32820	LOC_Os04g32820	LOC_Os04g32820	Chr4:19819397-19820459	AR2	BR2	OK	0	0.430973	inf	#NAME?	0.00115	0.150705	no	expressed protein	NA	NA	NA	NA	NA	NA	NA	N/A	N/A	N/A	NA	NA	NA	NA	LOC_Os04g32820	NA	NA	NA	NA	NA	NA	NA	NA
LOC_Os04g33450	LOC_Os04g33450	LOC_Os04g33450	Chr4:20221229-20223082	AR2	BR2	OK	1.09591	17.5997	4.00534	3.58709	0.0062	0.4145	no	expressed protein	GO:0003674; GO:0005575; GO:0008150; GO:0003674; GO:0005575; GO:0008150; GO:0003674; GO:0005575; GO:0008150	molecular_function; cellular_component; biological_process; molecular_function; cellular_component; biological_process; molecular_function; cellular_component; biological_process	molecular_function; cellular_component; biological_process; molecular_function; cellular_component; biological_process; molecular_function; cellular_component; biological_process	TAIR:AT3G09980; TAIR:AT3G09980; TAIR:AT3G09980; TAIR:AT3G09980; TAIR:AT3G09980; TAIR:AT3G09980; TAIR:AT3G09980; TAIR:AT3G09980; TAIR:AT3G09980	PF04949.6	DUF662	Family	N/A	N/A	N/A	NA	NA	NA	NA	LOC_Os04g33450	NA	NA	NA	NA	NA	NA	NA	NA
LOC_Os04g38220	LOC_Os04g38220	LOC_Os04g38220	Chr4:22744183-22748089	AR2	BR2	OK	1.36272	7.50747	2.46183	2.82487	0.007	0.444718	no	transporter family protein, putative, expressed	GO:0006810; GO:0016020; GO:0009987; GO:0005215	biological_process; cellular_component; biological_process; molecular_function	transport; membrane; cellular process; transporter activity	TAIR:AT1G34580; TAIR:AT1G34580; TAIR:AT1G34580; TAIR:AT1G34580	PF00083.17	Sugar_tr	Family	N/A	N/A	N/A	NA	NA	NA	NA	LOC_Os04g38220	NA	NA	NA	NA	NA	NA	NA	NA
LOC_Os04g39320	LOC_Os04g39320	LOC_Os04g39320	Chr4:23408375-23410250	AR2	BR2	OK	3.2894	30.1162	3.19464	4.06472	0.00145	0.172917	no	expressed protein	GO:0005488; GO:0006810; GO:0005488; GO:0005739	molecular_function; biological_process; molecular_function; cellular_component	binding; transport; binding; mitochondrion	TAIR:AT1G55790; TAIR:AT1G55790; TAIR:AT4G05030; TAIR:AT4G05030	NA	NA	NA	N/A	N/A	N/A	NA	NA	NA	NA	LOC_Os04g39320	NA	NA	NA	NA	NA	NA	NA	NA
LOC_Os04g41640	LOC_Os04g41640	LOC_Os04g41640	Chr4:24692676-24693326	AR2	BR2	OK	22.9248	152.416	2.73303	4.37821	0.00035	0.0708885	no	HEV2 - Hevein family protein precursor, expressed	GO:0008152; GO:0030246; GO:0009056; GO:0005975; GO:0016787; GO:0005886	biological_process; molecular_function; biological_process; biological_process; molecular_function; cellular_component	metabolic process; carbohydrate binding; catabolic process; carbohydrate metabolic process; hydrolase activity; plasma membrane	TAIR:AT2G43610; TAIR:AT2G43610; TAIR:AT2G43610; TAIR:AT2G43610; TAIR:AT2G43610; TAIR:AT2G43610	PF00187.12	Chitin_bind_1	Domain	IPR001002	Chitin-binding, type 1	Molecular Function: chitin binding (GO:0008061)	NA	NA	NA	NA	LOC_Os04g41640	PWY-6902	chitin degradation II	3.2.1.14-RXN	EC-3.2.1.14	GN7F-25344-MONOMER	chitinase	GN7F-25344	LOC_Os04g41640.1
LOC_Os04g48200	LOC_Os04g48200	LOC_Os04g48200	Chr4:28703938-28708196	AR2	BR2	OK	0.617815	5.59263	3.17828	3.1693	0.00305	0.269296	no	cytochrome P450, putative, expressed	GO:0003674; GO:0005488; GO:0003824; GO:0008152; GO:0019825	molecular_function; molecular_function; molecular_function; biological_process; molecular_function	molecular_function; binding; catalytic activity; metabolic process; oxygen binding	TAIR:AT1G12740; TAIR:AT1G12740; TAIR:AT1G12740; TAIR:AT1G12740; TAIR:AT1G12740	PF00067.15	p450	Domain	N/A	N/A	N/A	NA	NA	NA	NA	LOC_Os04g48200	NA	NA	NA	NA	NA	NA	NA	NA
LOC_Os04g48870	LOC_Os04g48870	LOC_Os04g48870	Chr4:29152968-29153960	AR2	BR2	OK	0.431727	3.04359	2.81758	2.14599	0.04805	0.99958	no	nitrilase-associated protein, putative, expressed	GO:0003674; GO:0005575; GO:0008150	molecular_function; cellular_component; biological_process	molecular_function; cellular_component; biological_process	TAIR:AT4G23496; TAIR:AT4G23496; TAIR:AT4G23496	NA	NA	NA	N/A	N/A	N/A	Q7XQ83	NA	NA	NA	LOC_Os04g48870	NA	NA	NA	NA	NA	NA	NA	NA
LOC_Os04g49194	LOC_Os04g49194	LOC_Os04g49194	Chr4:29331562-29338265	AR2	BR2	OK	0.337026	9.22342	4.77437	4.34439	0.00415	0.325459	no	naringenin,2-oxoglutarate 3-dioxygenase, putative, expressed	GO:0005575; GO:0009607; GO:0009058; GO:0009987; GO:0019748; GO:0003824; GO:0008152	cellular_component; biological_process; biological_process; biological_process; biological_process; molecular_function; biological_process	cellular_component; response to biotic stimulus; biosynthetic process; cellular process; secondary metabolic process; catalytic activity; metabolic process	TAIR:AT5G24530; TAIR:AT5G24530; TAIR:AT5G24530; TAIR:AT5G24530; TAIR:AT5G24530; TAIR:AT5G24530; TAIR:AT5G24530	PF03171.13	2OG-FeII_Oxy	Domain	N/A	N/A	N/A	NA	NA	NA	NA	LOC_Os04g49194	NA	NA	NA	NA	NA	NA	NA	NA
LOC_Os04g53760	LOC_Os04g53760	LOC_Os04g53760	Chr4:32033884-32039122	AR2	BR2	OK	0.7963	8.36843	3.39357	3.98949	0.00045	0.0837571	no	kinesin motor domain containing protein, putative, expressed	GO:0016043; GO:0009987; GO:0005634; GO:0008152; GO:0007049; GO:0003774; GO:0005856; GO:0016043; GO:0009987; GO:0005634; GO:0008152; GO:0007049; GO:0003774; GO:0005856	biological_process; biological_process; cellular_component; biological_process; biological_process; molecular_function; cellular_component; biological_process; biological_process; cellular_component; biological_process; biological_process; molecular_funct	cellular component organization; cellular process; nucleus; metabolic process; cell cycle; motor activity; cytoskeleton; cellular component organization; cellular process; nucleus; metabolic process; cell cycle; motor activity; cytoskeleton	TAIR:AT4G05190; TAIR:AT4G05190; TAIR:AT4G05190; TAIR:AT4G05190; TAIR:AT4G05190; TAIR:AT4G05190; TAIR:AT4G05190; TAIR:AT4G05190; TAIR:AT4G05190; TAIR:AT4G05190; TAIR:AT4G05190; TAIR:AT4G05190; TAIR:AT4G05190; TAIR:AT4G05190	PF00225.16	Kinesin	Domain	N/A	N/A	N/A	NA	NA	NA	NA	LOC_Os04g53760	NA	NA	NA	NA	NA	NA	NA	NA
LOC_Os04g54810	LOC_Os04g54810	LOC_Os04g54810	Chr4:32588939-32595893	AR2	BR2	OK	0	0.702251	inf	#NAME?	5e-05	0.0162482	yes	beta-D-xylosidase, putative, expressed	GO:0005975; GO:0005576; GO:0016787; GO:0008152; GO:0005618	biological_process; cellular_component; molecular_function; biological_process; cellular_component	carbohydrate metabolic process; extracellular region; hydrolase activity; metabolic process; cell wall	TAIR:AT5G64570; TAIR:AT5G64570; TAIR:AT5G64570; TAIR:AT5G64570; TAIR:AT5G64570	PF00933.14	Glyco_hydro_3	Family	IPR001764	Glycoside hydrolase, family 3, N-terminal	Molecular Function: hydrolase activity, hydrolyzing O-glycosyl compounds (GO:0004553), Biological Process: carbohydrate metabolic process (GO:0005975)	NA	NA	NA	NA	LOC_Os04g54810	NA	NA	NA	NA	NA	NA	NA	NA
LOC_Os04g55710	LOC_Os04g55710	LOC_Os04g55710	Chr4:33161539-33164790	AR2	BR2	OK	5.48958	46.4047	3.0795	4.66564	0.0002	0.0476858	yes	transposon protein, putative, unclassified, expressed	NA	NA	NA	NA	PF01112.11	Asparaginase_2	Domain	IPR000246	Peptidase T2, asparaginase 2	Molecular Function: hydrolase activity (GO:0016787)	NA	NA	NA	NA	LOC_Os04g55710	NA	NA	NA	NA	NA	NA	NA	NA
LOC_Os04g55740	LOC_Os04g55740	LOC_Os04g55740	Chr4:33179631-33181419	AR2	BR2	OK	0	0.330316	inf	#NAME?	0.00105	0.143412	no	peroxidase precursor, putative, expressed	GO:0006950; GO:0005576; GO:0005515; GO:0005618; GO:0003824; GO:0005829; GO:0008152	biological_process; cellular_component; molecular_function; cellular_component; molecular_function; cellular_component; biological_process	response to stress; extracellular region; protein binding; cell wall; catalytic activity; cytosol; metabolic process	TAIR:AT5G05340; TAIR:AT5G05340; TAIR:AT5G05340; TAIR:AT5G05340; TAIR:AT5G05340; TAIR:AT5G05340; TAIR:AT5G05340	PF00141.16	peroxidase	Family	IPR000823	Plant peroxidase	Molecular Function: peroxidase activity (GO:0004601), Biological Process: response to oxidative stress (GO:0006979), Molecular Function: heme binding (GO:0020037), Biological Process: oxidation reduction (GO:0055114)	NA	NA	NA	NA	LOC_Os04g55740	NA	NA	NA	NA	NA	NA	NA	NA
LOC_Os04g56000	LOC_Os04g56000	LOC_Os04g56000	Chr4:33351838-33352460	AR2	BR2	OK	0.77148	5.89567	2.93395	2.38278	0.03365	0.99958	no	AGAP001055-PA, putative, expressed	NA	NA	NA	NA	NA	NA	NA	N/A	N/A	N/A	NA	NA	NA	NA	LOC_Os04g56000	NA	NA	NA	NA	NA	NA	NA	NA
LOC_Os04g56430	LOC_Os04g56430	LOC_Os04g56430	Chr4:33641291-33642362	AR2	BR2	OK	0.496216	24.185	5.607	5.27607	0.00195	0.202924	no	cysteine-rich receptor-like protein kinase, putative, expressed	GO:0008152; GO:0009987; GO:0005515; GO:0016301; GO:0006464; GO:0005886	biological_process; biological_process; molecular_function; molecular_function; biological_process; cellular_component	metabolic process; cellular process; protein binding; kinase activity; protein modification process; plasma membrane	TAIR:AT4G23140; TAIR:AT4G23140; TAIR:AT4G23140; TAIR:AT4G23140; TAIR:AT4G23140; TAIR:AT4G23140	PF01657.10	DUF26	Family	N/A	N/A	N/A	NA	NA	NA	NA	LOC_Os04g56430	NA	NA	NA	NA	NA	NA	NA	NA
LOC_Os04g56570	LOC_Os04g56570	LOC_Os04g56570	Chr4:33733607-33734326	AR2	BR2	OK	0	0.310371	inf	#NAME?	0.0497	0.99958	no	heavy metal-associated domain containing protein, expressed	GO:0005575; GO:0005488; GO:0006810	cellular_component; molecular_function; biological_process	cellular_component; binding; transport	TAIR:AT5G26690; TAIR:AT5G26690; TAIR:AT5G26690	PF00403.19	HMA	Domain	IPR006121	Heavy metal transport/detoxification protein	Biological Process: metal ion transport (GO:0030001), Molecular Function: metal ion binding (GO:0046872)	NA	NA	NA	NA	LOC_Os04g56570	NA	NA	NA	NA	NA	NA	NA	NA
LOC_Os05g03440	LOC_Os05g03440	LOC_Os05g03440	Chr5:1440714-1442428	AR2	BR2	OK	0	0.13948	inf	#NAME?	0.0017	0.18882	no	expressed protein	GO:0003677; GO:0016043; GO:0009987; GO:0009536	molecular_function; biological_process; biological_process; cellular_component	DNA binding; cellular component organization; cellular process; plastid	TAIR:AT2G37100; TAIR:AT2G37100; TAIR:AT2G37100; TAIR:AT2G37100	NA	NA	NA	N/A	N/A	N/A	NA	NA	NA	NA	LOC_Os05g03440	NA	NA	NA	NA	NA	NA	NA	NA
LOC_Os05g04500	LOC_Os05g04500	LOC_Os05g04500	Chr5:2080594-2082760	AR2	BR2	OK	0.735113	18.97	4.68961	4.27889	0.00585	0.400916	no	peroxidase precursor, putative, expressed	GO:0005783; GO:0005515; GO:0006950; GO:0009628; GO:0003824; GO:0008152	cellular_component; molecular_function; biological_process; biological_process; molecular_function; biological_process	endoplasmic reticulum; protein binding; response to stress; response to abiotic stimulus; catalytic activity; metabolic process	TAIR:AT1G05260; TAIR:AT1G05260; TAIR:AT1G05260; TAIR:AT1G05260; TAIR:AT1G05260; TAIR:AT1G05260	PF00141.16	peroxidase	Family	IPR000823	Plant peroxidase	Molecular Function: peroxidase activity (GO:0004601), Biological Process: response to oxidative stress (GO:0006979), Molecular Function: heme binding (GO:0020037), Biological Process: oxidation reduction (GO:0055114)	NA	NA	NA	NA	LOC_Os05g04500	NA	NA	NA	NA	NA	NA	NA	NA
LOC_Os05g04584	LOC_Os05g04584	LOC_Os05g04584	Chr5:2143788-2150279	AR2	BR2	OK	2.23079	11.5122	2.36754	3.028	0.00555	0.388683	no	transferase family protein, putative, expressed	GO:0005575; GO:0008152; GO:0016740; GO:0008150	cellular_component; biological_process; molecular_function; biological_process	cellular_component; metabolic process; transferase activity; biological_process	TAIR:AT3G62160; TAIR:AT3G62160; TAIR:AT3G62160; TAIR:AT3G62160	PF02458.8	Transferase	Family	N/A	N/A	N/A	NA	NA	NA	NA	LOC_Os05g04584	NA	NA	NA	NA	NA	NA	NA	NA
LOC_Os05g08490	LOC_Os05g08490	LOC_Os05g08490	Chr5:4635439-4636365	AR2	BR2	OK	0	0.156843	inf	#NAME?	0.0497	0.99958	no	cytokinin-O-glucosyltransferase 1, putative, expressed	GO:0005623; GO:0016740; GO:0008152	cellular_component; molecular_function; biological_process	cell; transferase activity; metabolic process	TAIR:AT3G53150; TAIR:AT3G53150; TAIR:AT3G53150	NA	NA	NA	N/A	N/A	N/A	NA	NA	NA	NA	LOC_Os05g08490	NA	NA	NA	NA	NA	NA	NA	NA
LOC_Os05g09740	LOC_Os05g09740	LOC_Os05g09740	Chr5:5534527-5536110	AR2	BR2	OK	1.40359	25.0771	4.15918	4.53839	0.00085	0.126461	no	HAD superfamily phosphatase, putative, expressed	GO:0016787; GO:0008152; GO:0009987; GO:0008150	molecular_function; biological_process; biological_process; biological_process	hydrolase activity; metabolic process; cellular process; biological_process	TAIR:AT4G25150; TAIR:AT4G25150; TAIR:AT4G25150; TAIR:AT4G25150	PF03767.7	Acid_phosphat_B	Family	N/A	N/A	N/A	NA	NA	NA	NA	LOC_Os05g09740	PWY-6348	phosphate acquisition	ACID-PHOSPHATASE-RXN	EC-3.1.3.2	GN7F-32381-MONOMER	acid phosphatase	GN7F-32381	LOC_Os05g09732.1
LOC_Os05g15280	LOC_Os05g15280	LOC_Os05g15280	Chr5:8665520-8667770	AR2	BR2	OK	0	0.226712	inf	#NAME?	0.03195	0.99958	no	NA	NA	NA	NA	NA	PF05479.4	PsaN	Family	N/A	N/A	N/A	NA	NA	NA	NA	LOC_Os05g15280	NA	NA	NA	NA	NA	NA	NA	NA
LOC_Os05g19910	LOC_Os05g19910	LOC_Os05g19910	Chr5:11609439-11615022	AR2	BR2	OK	0.90393	6.46703	2.83882	2.90377	0.0083	0.490419	no	transferase family protein, putative, expressed	GO:0005575; GO:0008152; GO:0016740; GO:0008150	cellular_component; biological_process; molecular_function; biological_process	cellular_component; metabolic process; transferase activity; biological_process	TAIR:AT3G62160; TAIR:AT3G62160; TAIR:AT3G62160; TAIR:AT3G62160	PF02458.8	Transferase	Family	N/A	N/A	N/A	NA	NA	NA	NA	LOC_Os05g19910	NA	NA	NA	NA	NA	NA	NA	NA
LOC_Os05g38230	LOC_Os05g38230	LOC_Os05g38230	Chr5:22406438-22413403	AR2	BR2	OK	0.968843	6.01235	2.63359	2.67733	0.02225	0.844314	no	oxidoreductase, aldo/keto reductase family protein, putative, expressed	GO:0005634; GO:0005829; GO:0008152; GO:0003824; GO:0005634; GO:0005829; GO:0008152; GO:0003824; GO:0005634; GO:0005829; GO:0008152; GO:0003824	cellular_component; cellular_component; biological_process; molecular_function; cellular_component; cellular_component; biological_process; molecular_function; cellular_component; cellular_component; biological_process; molecular_function	nucleus; cytosol; metabolic process; catalytic activity; nucleus; cytosol; metabolic process; catalytic activity; nucleus; cytosol; metabolic process; catalytic activity	TAIR:AT2G37790; TAIR:AT2G37790; TAIR:AT2G37790; TAIR:AT2G37790; TAIR:AT2G37790; TAIR:AT2G37790; TAIR:AT2G37790; TAIR:AT2G37790; TAIR:AT2G37790; TAIR:AT2G37790; TAIR:AT2G37790; TAIR:AT2G37790	PF00248.14	Aldo_ket_red	Domain	IPR020471	Aldo/keto reductase subgroup	Molecular Function: oxidoreductase activity (GO:0016491), Biological Process: oxidation reduction (GO:0055114)	NA	NA	NA	NA	LOC_Os05g38230	NA	NA	NA	NA	NA	NA	NA	NA
LOC_Os05g38290	LOC_Os05g38290	LOC_Os05g38290	Chr5:22450675-22452631	AR2	BR2	OK	1.08144	5.70563	2.39944	2.43718	0.04715	0.99958	no	protein phosphatase 2C, putative, expressed	GO:0005623; GO:0006464; GO:0008152; GO:0009987; GO:0003824; GO:0016787; GO:0005623; GO:0006464; GO:0008152; GO:0009987; GO:0003824; GO:0016787	cellular_component; biological_process; biological_process; biological_process; molecular_function; molecular_function; cellular_component; biological_process; biological_process; biological_process; molecular_function; molecular_function	cell; protein modification process; metabolic process; cellular process; catalytic activity; hydrolase activity; cell; protein modification process; metabolic process; cellular process; catalytic activity; hydrolase activity	TAIR:AT1G07430; TAIR:AT1G07430; TAIR:AT1G07430; TAIR:AT1G07430; TAIR:AT1G07430; TAIR:AT1G07430; TAIR:AT1G07430; TAIR:AT1G07430; TAIR:AT1G07430; TAIR:AT1G07430; TAIR:AT1G07430; TAIR:AT1G07430	PF00481.14	PP2C	Family	IPR001932	Protein phosphatase 2C-related	Molecular Function: catalytic activity (GO:0003824)	Q65XG6	NA	NA	NA	LOC_Os05g38290	NA	NA	NA	NA	NA	NA	NA	NA
LOC_Os05g43860	LOC_Os05g43860	LOC_Os05g43860	Chr5:25503070-25505941	AR2	BR2	OK	0.944906	5.17407	2.45306	2.60533	0.0244	0.886263	no	expressed protein	NA	NA	NA	NA	PF05097.5	DUF688	Family	N/A	N/A	N/A	NA	NA	NA	NA	LOC_Os05g43860	NA	NA	NA	NA	NA	NA	NA	NA
LOC_Os05g44630	LOC_Os05g44630	LOC_Os05g44630	Chr5:25962248-25964484	AR2	BR2	OK	1.34725	6.49253	2.26876	2.38439	0.0328	0.99958	no	IQ calmodulin-binding motif family protein, putative, expressed	GO:0005515	molecular_function	protein binding	TAIR:AT4G14750	PF00612.20	IQ	Motif	N/A	N/A	N/A	NA	NA	NA	NA	LOC_Os05g44630	NA	NA	NA	NA	NA	NA	NA	NA
LOC_Os05g48270	LOC_Os05g48270	LOC_Os05g48270	Chr5:27666325-27669442	AR2	BR2	OK	0.426141	4.24608	3.31673	2.93125	0.021	0.818057	no	auxin-responsive protein, putative, expressed	GO:0016020; GO:0008152; GO:0009056; GO:0009987; GO:0003824	cellular_component; biological_process; biological_process; biological_process; molecular_function	membrane; metabolic process; catabolic process; cellular process; catalytic activity	TAIR:AT3G61750; TAIR:AT3G61750; TAIR:AT3G61750; TAIR:AT3G61750; TAIR:AT3G61750	PF03188.9	Cytochrom_B561	Family	N/A	N/A	N/A	NA	NA	NA	NA	LOC_Os05g48270	NA	NA	NA	NA	NA	NA	NA	NA
LOC_Os05g48850	LOC_Os05g48850	LOC_Os05g48850	Chr5:28003164-28005001	AR2	BR2	OK	0.220509	1.94263	3.1391	2.51749	0.02385	0.875472	no	no apical meristem protein, putative, expressed	GO:0005634; GO:0009058; GO:0006139; GO:0007275; GO:0009987; GO:0003700	cellular_component; biological_process; biological_process; biological_process; biological_process; molecular_function	nucleus; biosynthetic process; nucleobase, nucleoside, nucleotide and nucleic acid metabolic process; multicellular organismal development; cellular process; sequence-specific DNA binding transcription factor activity	TAIR:AT4G28500; TAIR:AT4G28500; TAIR:AT4G28500; TAIR:AT4G28500; TAIR:AT4G28500; TAIR:AT4G28500	PF02365.8	NAM	Family	IPR003441	No apical meristem (NAM) protein	Molecular Function: DNA binding (GO:0003677), Biological Process: regulation of transcription (GO:0045449)	NA	NA	NA	NA	LOC_Os05g48850	NA	NA	NA	NA	NA	NA	NA	NA
LOC_Os05g48900	LOC_Os05g48900	LOC_Os05g48900	Chr5:28051692-28052945	AR2	BR2	OK	3.61768	17.418	2.26744	2.88721	0.0067	0.433331	no	fasciclin domain containing protein, expressed	GO:0003674; GO:0005618; GO:0005575; GO:0005886; GO:0016020	molecular_function; cellular_component; cellular_component; cellular_component; cellular_component	molecular_function; cell wall; cellular_component; plasma membrane; membrane	TAIR:AT5G44130; TAIR:AT5G44130; TAIR:AT5G44130; TAIR:AT5G44130; TAIR:AT5G44130	PF02469.15	Fasciclin	Family	N/A	N/A	N/A	NA	NA	NA	NA	LOC_Os05g48900	NA	NA	NA	NA	NA	NA	NA	NA
LOC_Os05g50800	LOC_Os05g50800	LOC_Os05g50800	Chr5:29137462-29140395	AR2	BR2	OK	0.481755	5.79004	3.5872	3.14254	0.01855	0.7651	no	expressed protein	GO:0005737; GO:0003674; GO:0005515; GO:0009653; GO:0016043; GO:0030154; GO:0007275; GO:0009987; GO:0005737; GO:0003674; GO:0005515; GO:0009653; GO:0016043; GO:0030154; GO:0007275; GO:0009987	cellular_component; molecular_function; molecular_function; biological_process; biological_process; biological_process; biological_process; biological_process; cellular_component; molecular_function; molecular_function; biological_process; biological_proc	cytoplasm; molecular_function; protein binding; anatomical structure morphogenesis; cellular component organization; cell differentiation; multicellular organismal development; cellular process; cytoplasm; molecular_function; protein binding; anatomical s	TAIR:AT2G46225; TAIR:AT2G46225; TAIR:AT2G46225; TAIR:AT2G46225; TAIR:AT2G46225; TAIR:AT2G46225; TAIR:AT2G46225; TAIR:AT2G46225; TAIR:AT2G46225; TAIR:AT2G46225; TAIR:AT2G46225; TAIR:AT2G46225; TAIR:AT2G46225; TAIR:AT2G46225; TAIR:AT2G46225; TAIR:AT2G46225	NA	NA	NA	N/A	N/A	N/A	Q6I588	4339750;	NP_001056454.1;	osa:4339750;	LOC_Os05g50800	NA	NA	NA	NA	NA	NA	NA	NA
LOC_Os06g02555	LOC_Os06g02555	LOC_Os06g02555	Chr6:885829-892703	AR2	BR2	OK	0	0.254132	inf	#NAME?	0.02785	0.947841	no	expressed protein	GO:0008152; GO:0009987; GO:0016301; GO:0000166; GO:0006464	biological_process; biological_process; molecular_function; molecular_function; biological_process	metabolic process; cellular process; kinase activity; nucleotide binding; protein modification process	TAIR:AT4G19110; TAIR:AT4G19110; TAIR:AT4G19110; TAIR:AT4G19110; TAIR:AT4G19110	PF00069.18	Pkinase	Domain	IPR002290	Serine/threonine-protein kinase domain	Molecular Function: protein serine/threonine kinase activity (GO:0004674), Molecular Function: ATP binding (GO:0005524), Biological Process: protein amino acid phosphorylation (GO:0006468)	NA	NA	NA	NA	LOC_Os06g02555	NA	NA	NA	NA	NA	NA	NA	NA
LOC_Os06g04090	LOC_Os06g04090	LOC_Os06g04090	Chr6:1699370-1702859	AR2	BR2	OK	0.595486	5.06288	3.08782	3.19622	0.005	0.364949	no	no apical meristem protein, putative, expressed	GO:0016020; GO:0009908; GO:0009058; GO:0006139; GO:0007275; GO:0009987; GO:0003700	cellular_component; biological_process; biological_process; biological_process; biological_process; biological_process; molecular_function	membrane; flower development; biosynthetic process; nucleobase, nucleoside, nucleotide and nucleic acid metabolic process; multicellular organismal development; cellular process; sequence-specific DNA binding transcription factor activity	TAIR:AT3G61910; TAIR:AT3G61910; TAIR:AT3G61910; TAIR:AT3G61910; TAIR:AT3G61910; TAIR:AT3G61910; TAIR:AT3G61910	PF02365.8	NAM	Family	N/A	N/A	N/A	NA	NA	NA	NA	LOC_Os06g04090	NA	NA	NA	NA	NA	NA	NA	NA
LOC_Os06g04169	LOC_Os06g04169	LOC_Os06g04169	Chr6:1736248-1742581	AR2	BR2	OK	0.149625	3.47104	4.53594	3.96225	0.0399	0.99958	no	hydrolase, alpha/beta fold family domain containing protein, expressed	GO:0005623; GO:0008152; GO:0016787; GO:0005623; GO:0008152; GO:0016787	cellular_component; biological_process; molecular_function; cellular_component; biological_process; molecular_function	cell; metabolic process; hydrolase activity; cell; metabolic process; hydrolase activity	TAIR:AT4G24140; TAIR:AT4G24140; TAIR:AT4G24140; TAIR:AT4G24140; TAIR:AT4G24140; TAIR:AT4G24140	PF00561.13	Abhydrolase_1	Domain	N/A	N/A	N/A	NA	NA	NA	NA	LOC_Os06g04169	NA	NA	NA	NA	NA	NA	NA	NA
LOC_Os06g10670	LOC_Os06g10670	LOC_Os06g10670	Chr6:5569909-5571471	AR2	BR2	OK	0	0.442059	inf	#NAME?	0.00035	0.0708885	no	aspartic proteinase nepenthesin-1 precursor, putative, expressed	GO:0005623; GO:0019538; GO:0016787	cellular_component; biological_process; molecular_function	cell; protein metabolic process; hydrolase activity	TAIR:AT2G03200; TAIR:AT2G03200; TAIR:AT2G03200	PF00026.16	Asp	Family	N/A	N/A	N/A	NA	NA	NA	NA	LOC_Os06g10670	NA	NA	NA	NA	NA	NA	NA	NA
LOC_Os06g11650	LOC_Os06g11650	LOC_Os06g11650	Chr6:6177852-6179163	AR2	BR2	OK	0	0.283174	inf	#NAME?	0.00115	0.150705	no	phosphate-induced protein 1 conserved region domain containing protein, expressed	GO:0003674; GO:0005618; GO:0005575; GO:0005829; GO:0008150	molecular_function; cellular_component; cellular_component; cellular_component; biological_process	molecular_function; cell wall; cellular_component; cytosol; biological_process	TAIR:AT5G64260; TAIR:AT5G64260; TAIR:AT5G64260; TAIR:AT5G64260; TAIR:AT5G64260	PF04674.5	Phi_1	Family	N/A	N/A	N/A	NA	NA	NA	NA	LOC_Os06g11650	NA	NA	NA	NA	NA	NA	NA	NA
LOC_Os06g13600	LOC_Os06g13600	LOC_Os06g13600	Chr6:7530833-7534857	AR2	BR2	OK	0.153085	1.15469	2.9151	2.36499	0.0331	0.99958	no	HEAT repeat family protein, putative, expressed	GO:0005575; GO:0008150; GO:0005488	cellular_component; biological_process; molecular_function	cellular_component; biological_process; binding	TAIR:AT5G62580; TAIR:AT5G62580; TAIR:AT5G62580	NA	NA	NA	N/A	N/A	N/A	NA	NA	NA	NA	LOC_Os06g13600	NA	NA	NA	NA	NA	NA	NA	NA
LOC_Os06g16640	LOC_Os06g16640	LOC_Os06g16640	Chr6:9564123-9566967	AR2	BR2	OK	0.722161	12.2372	4.08281	3.62995	0.01105	0.577068	no	carboxyl-terminal peptidase, putative, expressed	GO:0005623; GO:0008150	cellular_component; biological_process	cell; biological_process	TAIR:AT3G13510; TAIR:AT3G13510	PF03080.8	DUF239	Family	IPR004314	Protein of unknown function DUF239, plant	N/A	NA	NA	NA	NA	LOC_Os06g16640	NA	NA	NA	NA	NA	NA	NA	NA
LOC_Os06g18670	LOC_Os06g18670	LOC_Os06g18670	Chr6:10588144-10589939	AR2	BR2	OK	4.19295	22.8699	2.44741	3.47505	0.0034	0.287035	no	anthocyanidin 3-O-glucosyltransferase, putative, expressed	GO:0016740; GO:0008152; GO:0005829	molecular_function; biological_process; cellular_component	transferase activity; metabolic process; cytosol	TAIR:AT3G16520; TAIR:AT3G16520; TAIR:AT3G16520	PF00201.11	UDPGT	Family	IPR002213	UDP-glucuronosyl/UDP-glucosyltransferase	Biological Process: metabolic process (GO:0008152), Molecular Function: transferase activity, transferring hexosyl groups (GO:0016758)	NA	NA	NA	NA	LOC_Os06g18670	PWY-7189	C-glycosylflavone biosynthesis III	RXN-14085	EC-2.4.1	GN7F-31112-MONOMER	2,5,7-trihydroxyflavanone dibenzoylmethane tautomer 8C-glucosyltransferase	GN7F-31112	LOC_Os06g18140.1
LOC_Os06g18960	LOC_Os06g18960	LOC_Os06g18960	Chr6:10780798-10784833	AR2	BR2	OK	0.22407	1.89236	3.07816	2.67115	0.0286	0.960334	no	embryogenesis transmembrane protein, putative, expressed	GO:0005575; GO:0008150	cellular_component; biological_process	cellular_component; biological_process	TAIR:AT4G11000; TAIR:AT4G11000	NA	NA	NA	N/A	N/A	N/A	NA	NA	NA	NA	LOC_Os06g18960	NA	NA	NA	NA	NA	NA	NA	NA
LOC_Os06g20920	LOC_Os06g20920	LOC_Os06g20920	Chr6:12082446-12088593	AR2	BR2	OK	0.924566	10.6295	3.52316	3.60607	0.0024	0.230675	no	SAM dependent carboxyl methyltransferase, putative, expressed	GO:0005575; GO:0016740; GO:0008152; GO:0009987; GO:0008150; GO:0005575; GO:0016740; GO:0008152; GO:0009987; GO:0008150	cellular_component; molecular_function; biological_process; biological_process; biological_process; cellular_component; molecular_function; biological_process; biological_process; biological_process	cellular_component; transferase activity; metabolic process; cellular process; biological_process; cellular_component; transferase activity; metabolic process; cellular process; biological_process	TAIR:AT4G36470; TAIR:AT4G36470; TAIR:AT4G36470; TAIR:AT4G36470; TAIR:AT4G36470; TAIR:AT4G36470; TAIR:AT4G36470; TAIR:AT4G36470; TAIR:AT4G36470; TAIR:AT4G36470	PF03492.8	Methyltransf_7	Family	N/A	N/A	N/A	NA	NA	NA	NA	LOC_Os06g20920	PWY-4203	volatile benzenoid biosynthesis I (ester formation)	RXN-6722	EC-2.1.1.273	GN7F-27278-MONOMER	LOC_Os06g13460.1	GN7F-27278	LOC_Os06g13460.1
LOC_Os06g21270	LOC_Os06g21270	LOC_Os06g21270	Chr6:12297992-12298985	AR2	BR2	OK	1.60583	17.0934	3.41205	3.25844	0.01775	0.747064	no	glycine rich protein family protein, putative, expressed	NA	NA	NA	NA	PF07172.4	GRP	Family	N/A	N/A	N/A	NA	NA	NA	NA	LOC_Os06g21270	NA	NA	NA	NA	NA	NA	NA	NA
LOC_Os06g21360	LOC_Os06g21360	LOC_Os06g21360	Chr6:12333261-12337541	AR2	BR2	OK	0	0.293865	inf	#NAME?	0.00075	0.116952	no	transporter, monovalent cation:proton antiporter-2 family, putative, expressed	GO:0006810; GO:0009987; GO:0005215; GO:0008150; GO:0005886	biological_process; biological_process; molecular_function; biological_process; cellular_component	transport; cellular process; transporter activity; biological_process; plasma membrane	TAIR:AT5G55470; TAIR:AT5G55470; TAIR:AT5G55470; TAIR:AT5G55470; TAIR:AT5G55470	PF00999.14	Na_H_Exchanger	Family	IPR018407	Na+/H+ exchanger, isoforms 1-4, conserved region	Biological Process: sodium ion transport (GO:0006814), Biological Process: regulation of pH (GO:0006885), Molecular Function: sodium:hydrogen antiporter activity (GO:0015385), Cellular Component: integral to membrane (GO:0016021)	NA	NA	NA	NA	LOC_Os06g21360	NA	NA	NA	NA	NA	NA	NA	NA
LOC_Os06g31890	LOC_Os06g31890	LOC_Os06g31890	Chr6:18524660-18525770	AR2	BR2	OK	0	0.428957	inf	#NAME?	0.0008	0.121623	no	THION3 - Plant thionin family protein precursor, expressed	GO:0005623; GO:0005102; GO:0006950	cellular_component; molecular_function; biological_process	cell; receptor binding; response to stress	TAIR:AT1G66100; TAIR:AT1G66100; TAIR:AT1G66100	PF00321.10	Thionin	Domain	IPR001010	Thionin	Biological Process: defense response (GO:0006952)	NA	NA	NA	NA	LOC_Os06g31890	NA	NA	NA	NA	NA	NA	NA	NA
LOC_Os06g35480	LOC_Os06g35480	LOC_Os06g35480	Chr6:20676129-20677667	AR2	BR2	OK	0	0.181614	inf	#NAME?	0.0017	0.18882	no	peroxidase precursor, putative, expressed	GO:0006950; GO:0005576; GO:0005515; GO:0005618; GO:0003824; GO:0005829; GO:0008152	biological_process; cellular_component; molecular_function; cellular_component; molecular_function; cellular_component; biological_process	response to stress; extracellular region; protein binding; cell wall; catalytic activity; cytosol; metabolic process	TAIR:AT5G05340; TAIR:AT5G05340; TAIR:AT5G05340; TAIR:AT5G05340; TAIR:AT5G05340; TAIR:AT5G05340; TAIR:AT5G05340	PF00141.16	peroxidase	Family	IPR000823	Plant peroxidase	Molecular Function: peroxidase activity (GO:0004601), Biological Process: response to oxidative stress (GO:0006979), Molecular Function: heme binding (GO:0020037), Biological Process: oxidation reduction (GO:0055114)	NA	NA	NA	NA	LOC_Os06g35480	NA	NA	NA	NA	NA	NA	NA	NA
LOC_Os06g41910	LOC_Os06g41910	LOC_Os06g41910	Chr6:25145625-25148023	AR2	BR2	OK	0	0.158121	inf	#NAME?	0.0008	0.121623	no	expressed protein	GO:0005575; GO:0008150	cellular_component; biological_process	cellular_component; biological_process	TAIR:AT2G33570; TAIR:AT2G33570	PF01697.20	DUF23	Family	N/A	N/A	N/A	NA	NA	NA	NA	LOC_Os06g41910	NA	NA	NA	NA	NA	NA	NA	NA
LOC_Os06g43304	LOC_Os06g43304	LOC_Os06g43304	Chr6:26022266-26029283	AR2	BR2	OK	0.280976	5.23971	4.22097	3.8481	0.0089	0.509697	no	cytochrome P450, putative, expressed	GO:0006950; GO:0009607; GO:0009058; GO:0009987; GO:0019748; GO:0008152; GO:0003824; GO:0019825; GO:0005515	biological_process; biological_process; biological_process; biological_process; biological_process; biological_process; molecular_function; molecular_function; molecular_function	response to stress; response to biotic stimulus; biosynthetic process; cellular process; secondary metabolic process; metabolic process; catalytic activity; oxygen binding; protein binding	TAIR:AT2G30770; TAIR:AT2G30770; TAIR:AT2G30770; TAIR:AT2G30770; TAIR:AT2G30770; TAIR:AT2G30770; TAIR:AT2G30770; TAIR:AT2G30770; TAIR:AT2G30770	PF00067.15	p450	Domain	IPR001128	Cytochrome P450	Molecular Function: monooxygenase activity (GO:0004497), Molecular Function: iron ion binding (GO:0005506), Molecular Function: electron carrier activity (GO:0009055), Molecular Function: heme binding (GO:0020037)	NA	NA	NA	NA	LOC_Os06g43304	PWY-861	dhurrin biosynthesis	RXN-12240	-	GN7F-29995-MONOMER		GN7F-29995	LOC_Os07g19130.1
LOC_Os06g45970	LOC_Os06g45970	LOC_Os06g45970	Chr6:27862247-27862649	AR2	BR2	OK	0	0.53147	inf	#NAME?	0.0397	0.99958	no	OsSAUR26 - Auxin-responsive SAUR gene family member, expressed	GO:0003674; GO:0009719	molecular_function; biological_process	molecular_function; response to endogenous stimulus	TAIR:AT1G56150; TAIR:AT1G56150	PF02519.7	Auxin_inducible	Family	N/A	N/A	N/A	NA	NA	NA	NA	LOC_Os06g45970	NA	NA	NA	NA	NA	NA	NA	NA
LOC_Os06g50480	LOC_Os06g50480	LOC_Os06g50480	Chr6:30564130-30567036	AR2	BR2	OK	0	0.31353	inf	#NAME?	0.0497	0.99958	no	bZIP transcription factor domain containing protein, expressed	GO:0003677; GO:0005634; GO:0009058; GO:0006139; GO:0006950; GO:0003700; GO:0009719	molecular_function; cellular_component; biological_process; biological_process; biological_process; molecular_function; biological_process	DNA binding; nucleus; biosynthetic process; nucleobase, nucleoside, nucleotide and nucleic acid metabolic process; response to stress; sequence-specific DNA binding transcription factor activity; response to endogenous stimulus	TAIR:AT3G56850; TAIR:AT3G56850; TAIR:AT3G56850; TAIR:AT3G56850; TAIR:AT3G56850; TAIR:AT3G56850; TAIR:AT3G56850	PF00170.14	bZIP_1	Family	N/A	N/A	N/A	NA	NA	NA	NA	LOC_Os06g50480	NA	NA	NA	NA	NA	NA	NA	NA
LOC_Os07g01600	LOC_Os07g01600	LOC_Os07g01600	Chr7:373731-375712	AR2	BR2	OK	0.414129	4.68197	3.49896	2.99661	0.0165	0.717894	no	dirigent, putative, expressed	GO:0005623; GO:0003674; GO:0006950	cellular_component; molecular_function; biological_process	cell; molecular_function; response to stress	TAIR:AT5G42510; TAIR:AT5G42510; TAIR:AT5G42510	PF03018.7	Dirigent	Family	N/A	N/A	N/A	NA	NA	NA	NA	LOC_Os07g01600	NA	NA	NA	NA	NA	NA	NA	NA
LOC_Os07g01660	LOC_Os07g01660	LOC_Os07g01660	Chr7:404370-405708	AR2	BR2	OK	1.86135	8.1933	2.13809	2.20447	0.0489	0.99958	no	dirigent, putative, expressed	GO:0003674; GO:0005618; GO:0006950; GO:0009058; GO:0009987; GO:0019748	molecular_function; cellular_component; biological_process; biological_process; biological_process; biological_process	molecular_function; cell wall; response to stress; biosynthetic process; cellular process; secondary metabolic process	TAIR:AT1G65870; TAIR:AT1G65870; TAIR:AT1G65870; TAIR:AT1G65870; TAIR:AT1G65870; TAIR:AT1G65870	PF03018.7	Dirigent	Family	N/A	N/A	N/A	NA	NA	NA	NA	LOC_Os07g01660	NA	NA	NA	NA	NA	NA	NA	NA
LOC_Os07g03730	LOC_Os07g03730	LOC_Os07g03730	Chr7:1523652-1524629	AR2	BR2	OK	0.59027	28.3974	5.58824	5.31719	0.0019	0.199893	no	SCP-like extracellular protein, expressed	GO:0003674; GO:0005576; GO:0008150	molecular_function; cellular_component; biological_process	molecular_function; extracellular region; biological_process	TAIR:AT3G19690; TAIR:AT3G19690; TAIR:AT3G19690	PF00188.19	CAP	Domain	IPR014044	SCP-like extracellular	N/A	NA	NA	NA	NA	LOC_Os07g03730	NA	NA	NA	NA	NA	NA	NA	NA
LOC_Os07g03900	LOC_Os07g03900	LOC_Os07g03900	Chr7:1631222-1633253	AR2	BR2	OK	0	0.13224	inf	#NAME?	0.00175	0.190387	no	lectin-like receptor kinase, putative, expressed	GO:0008150; GO:0008152; GO:0009987; GO:0016301; GO:0005886	biological_process; biological_process; biological_process; molecular_function; cellular_component	biological_process; metabolic process; cellular process; kinase activity; plasma membrane	TAIR:AT2G37710; TAIR:AT2G37710; TAIR:AT2G37710; TAIR:AT2G37710; TAIR:AT2G37710	PF00139.12	Lectin_legB	Domain	N/A	N/A	N/A	NA	NA	NA	NA	LOC_Os07g03900	NA	NA	NA	NA	NA	NA	NA	NA
LOC_Os07g18750	LOC_Os07g18750	LOC_Os07g18750	Chr7:11090519-11091267	AR2	BR2	OK	0	0.186472	inf	#NAME?	0.0445	0.99958	no	LTPL42 - Protease inhibitor/seed storage/LTP family protein precursor, expressed	GO:0007165; GO:0006950; GO:0009607; GO:0006810; GO:0008289; GO:0005215; GO:0005623; GO:0005488	biological_process; biological_process; biological_process; biological_process; molecular_function; molecular_function; cellular_component; molecular_function	signal transduction; response to stress; response to biotic stimulus; transport; lipid binding; transporter activity; cell; binding	TAIR:AT5G48485; TAIR:AT5G48485; TAIR:AT5G48485; TAIR:AT5G48485; TAIR:AT5G48485; TAIR:AT5G48485; TAIR:AT5G48485; TAIR:AT5G48485	PF00234.15	Tryp_alpha_amyl	Family	N/A	N/A	N/A	NA	NA	NA	NA	LOC_Os07g18750	NA	NA	NA	NA	NA	NA	NA	NA
LOC_Os07g30590	LOC_Os07g30590	LOC_Os07g30590	Chr7:18102553-18103715	AR2	BR2	OK	0	0.533375	inf	#NAME?	0.00055	0.0956683	no	LTPL55 - Protease inhibitor/seed storage/LTP family protein precursor, putative, expressed	GO:0008289; GO:0006810; GO:0005886	molecular_function; biological_process; cellular_component	lipid binding; transport; plasma membrane	TAIR:AT2G13820; TAIR:AT2G13820; TAIR:AT2G13820	PF00234.15	Tryp_alpha_amyl	Family	IPR000528	Plant lipid transfer protein/Par allergen	Biological Process: lipid transport (GO:0006869), Molecular Function: lipid binding (GO:0008289)	NA	NA	NA	NA	LOC_Os07g30590	NA	NA	NA	NA	NA	NA	NA	NA
LOC_Os07g30600	LOC_Os07g30600	LOC_Os07g30600	Chr7:18106224-18111251	AR2	BR2	OK	0	0.330196	inf	#NAME?	0.0005	0.0900405	no	male sterility protein, putative, expressed	GO:0005623; GO:0003824; GO:0008152; GO:0007275; GO:0007049	cellular_component; molecular_function; biological_process; biological_process; biological_process	cell; catalytic activity; metabolic process; multicellular organismal development; cell cycle	TAIR:AT3G44560; TAIR:AT3G44560; TAIR:AT3G44560; TAIR:AT3G44560; TAIR:AT3G44560	PF07993.5	NAD_binding_4	Family	N/A	N/A	N/A	NA	NA	NA	NA	LOC_Os07g30600	NA	NA	NA	NA	NA	NA	NA	NA
LOC_Os07g30760	LOC_Os07g30760	LOC_Os07g30760	Chr7:18203444-18205160	AR2	BR2	OK	0.483592	3.2238	2.7369	2.33859	0.04975	0.99958	no	UDP-glucoronosyl and UDP-glucosyl transferase domain containing protein, expressed	GO:0016740; GO:0008152	molecular_function; biological_process	transferase activity; metabolic process	TAIR:AT1G22370; TAIR:AT1G22370	PF00201.11	UDPGT	Family	N/A	N/A	N/A	NA	NA	NA	NA	LOC_Os07g30760	PWY-6949	DIBOA-glucoside biosynthesis	RXN-7021	EC-2.4.1.202	GN7F-23517-MONOMER	2,4-dihydroxy-7-methoxy-2<i>H-</i>1,4-benzoxazin-3(4<i>H</i>)-one 2 -<small>D</small>-glucosyltransferase	GN7F-23517	LOC_Os10g18530.1
LOC_Os07g32620	LOC_Os07g32620	LOC_Os07g32620	Chr7:19454490-19456170	AR2	BR2	OK	0.590398	4.25831	2.85052	2.46398	0.045	0.99958	no	anthocyanidin 5,3-O-glucosyltransferase, putative, expressed	GO:0016740; GO:0005623; GO:0008152	molecular_function; cellular_component; biological_process	transferase activity; cell; metabolic process	TAIR:AT3G21800; TAIR:AT3G21800; TAIR:AT3G21800	PF00201.11	UDPGT	Family	IPR002213	UDP-glucuronosyl/UDP-glucosyltransferase	Biological Process: metabolic process (GO:0008152), Molecular Function: transferase activity, transferring hexosyl groups (GO:0016758)	NA	NA	NA	NA	LOC_Os07g32620	PWY-5160	rose anthocyanin biosynthesis I (via cyanidin 5-<i>O</i>-&beta;-<i>D</i>-glucoside)	RXN-8005	EC-2.4.1	GN7F-20707-MONOMER		GN7F-20707	LOC_Os01g53390.1
LOC_Os07g34280	LOC_Os07g34280	LOC_Os07g34280	Chr7:20523735-20525356	AR2	BR2	OK	0	0.254444	inf	#NAME?	0.0008	0.121623	no	CXE carboxylesterase, putative, expressed	GO:0005575; GO:0008152; GO:0016787	cellular_component; biological_process; molecular_function	cellular_component; metabolic process; hydrolase activity	TAIR:AT1G49640; TAIR:AT1G49640; TAIR:AT1G49640	PF07859.6	Abhydrolase_3	Domain	IPR013094	Alpha/beta hydrolase fold-3	Biological Process: metabolic process (GO:0008152), Molecular Function: hydrolase activity (GO:0016787)	NA	NA	NA	NA	LOC_Os07g34280	NA	NA	NA	NA	NA	NA	NA	NA
LOC_Os07g34320	LOC_Os07g34320	LOC_Os07g34320	Chr7:20562481-20567659	AR2	BR2	OK	0	0.521717	inf	#NAME?	0.00055	0.0956683	no	nodulin, putative, expressed	GO:0003674; GO:0016020	molecular_function; cellular_component	molecular_function; membrane	TAIR:AT5G64700; TAIR:AT5G64700	PF00892.13	EamA	Family	N/A	N/A	N/A	NA	NA	NA	NA	LOC_Os07g34320	NA	NA	NA	NA	NA	NA	NA	NA
LOC_Os07g35940	LOC_Os07g35940	LOC_Os07g35940	Chr7:21486603-21506356	AR2	BR2	OK	5.8246	27.7084	2.25009	3.28986	0.00185	0.196667	no	beta-amylase, putative, expressed	GO:0009607; GO:0008152; GO:0005829; GO:0016787; GO:0005975; GO:0009987; GO:0009056	biological_process; biological_process; cellular_component; molecular_function; biological_process; biological_process; biological_process	response to biotic stimulus; metabolic process; cytosol; hydrolase activity; carbohydrate metabolic process; cellular process; catabolic process	TAIR:AT4G15210; TAIR:AT4G15210; TAIR:AT4G15210; TAIR:AT4G15210; TAIR:AT4G15210; TAIR:AT4G15210; TAIR:AT4G15210	PF01373.10	Glyco_hydro_14	Domain	IPR001554	Glycoside hydrolase, family 14	Biological Process: polysaccharide catabolic process (GO:0000272), Molecular Function: beta-amylase activity (GO:0016161)	NA	NA	NA	NA	LOC_Os07g35940	NA	NA	NA	NA	NA	NA	NA	NA
LOC_Os07g37385	LOC_Os07g37385	LOC_Os07g37385	Chr7:22404279-22405209	AR2	BR2	OK	0	3.09859	inf	#NAME?	5e-05	0.0162482	yes	LTPL109 - Protease inhibitor/seed storage/LTP family protein precursor, expressed	GO:0005623; GO:0008289; GO:0006810	cellular_component; molecular_function; biological_process	cell; lipid binding; transport	TAIR:AT3G22120; TAIR:AT3G22120; TAIR:AT3G22120	NA	NA	NA	IPR003882	Pistil-specific extensin-like protein	Molecular Function: structural constituent of cell wall (GO:0005199)	NA	NA	NA	NA	LOC_Os07g37385	NA	NA	NA	NA	NA	NA	NA	NA
LOC_Os07g41410	LOC_Os07g41410	LOC_Os07g41410	Chr7:24809649-24810369	AR2	BR2	OK	6.37611	26.4013	2.04986	2.42218	0.0276	0.943951	no	EGG APPARATUS-1, putative, expressed	NA	NA	NA	NA	NA	NA	NA	N/A	N/A	N/A	NA	NA	NA	NA	LOC_Os07g41410	NA	NA	NA	NA	NA	NA	NA	NA
LOC_Os07g48800	LOC_Os07g48800	LOC_Os07g48800	Chr7:29206932-29207571	AR2	BR2	OK	0	0.197049	inf	#NAME?	0.0497	0.99958	no	VQ domain containing protein, putative, expressed	NA	NA	NA	NA	PF05678.7	VQ	Motif	N/A	N/A	N/A	NA	NA	NA	NA	LOC_Os07g48800	NA	NA	NA	NA	NA	NA	NA	NA
LOC_Os08g06100	LOC_Os08g06100	LOC_Os08g06100	Chr8:3337750-3340959	AR2	BR2	OK	6.35022	94.4379	3.89449	6.10593	5e-05	0.0162482	yes	O-methyltransferase, putative, expressed	GO:0009058; GO:0009987; GO:0019748; GO:0005634; GO:0016740; GO:0005575; GO:0005737; GO:0005515; GO:0005829; GO:0008152; GO:0005886	biological_process; biological_process; biological_process; cellular_component; molecular_function; cellular_component; cellular_component; molecular_function; cellular_component; biological_process; cellular_component	biosynthetic process; cellular process; secondary metabolic process; nucleus; transferase activity; cellular_component; cytoplasm; protein binding; cytosol; metabolic process; plasma membrane	TAIR:AT5G54160; TAIR:AT5G54160; TAIR:AT5G54160; TAIR:AT5G54160; TAIR:AT5G54160; TAIR:AT5G54160; TAIR:AT5G54160; TAIR:AT5G54160; TAIR:AT5G54160; TAIR:AT5G54160; TAIR:AT5G54160	PF08100.4	Dimerisation	Domain	IPR012967	Plant methyltransferase dimerisation	Molecular Function: methyltransferase activity (GO:0008168), Molecular Function: protein dimerization activity (GO:0046983)	Q6ZD89	4344702;	NP_001061031.1;	osa:4344702;	LOC_Os08g06100	PWY-5116	sakuranetin biosynthesis	RXN-7773	EC-2.1.1.232	GN7F-26342-MONOMER	naringenin 7-<i>O-</i>methyltransferase	GN7F-26342	LOC_Os12g13810.1
LOC_Os08g10010	LOC_Os08g10010	LOC_Os08g10010	Chr8:5787481-5789140	AR2	BR2	OK	0.374506	3.75655	3.32635	2.89024	0.0197	0.790597	no	acyl-desaturase, chloroplast precursor, putative, expressed	GO:0003824; GO:0009987; GO:0006629; GO:0005488; GO:0009058; GO:0008152; GO:0009536	molecular_function; biological_process; biological_process; molecular_function; biological_process; biological_process; cellular_component	catalytic activity; cellular process; lipid metabolic process; binding; biosynthetic process; metabolic process; plastid	TAIR:AT3G02610; TAIR:AT3G02610; TAIR:AT3G02610; TAIR:AT3G02610; TAIR:AT3G02610; TAIR:AT3G02610; TAIR:AT3G02610	PF03405.7	FA_desaturase_2	Family	IPR005067	Fatty acid desaturase, type 2	Biological Process: fatty acid metabolic process (GO:0006631), Molecular Function: acyl-[acyl-carrier-protein] desaturase activity (GO:0045300), Biological Process: oxidation reduction (GO:0055114)	Q6Z1I5	4344897;	NP_001061209.1;	osa:4344897;	LOC_Os08g10010	NA	NA	NA	NA	NA	NA	NA	NA
LOC_Os08g16260	LOC_Os08g16260	LOC_Os08g16260	Chr8:9921521-9923224	AR2	BR2	OK	0.215718	3.07053	3.83127	3.22709	0.0112	0.581811	no	cytochrome P450 protein, putative, expressed	GO:0005623; GO:0003674; GO:0005488; GO:0003824; GO:0008152; GO:0019825	cellular_component; molecular_function; molecular_function; molecular_function; biological_process; molecular_function	cell; molecular_function; binding; catalytic activity; metabolic process; oxygen binding	TAIR:AT2G21910; TAIR:AT2G21910; TAIR:AT2G21910; TAIR:AT2G21910; TAIR:AT2G21910; TAIR:AT2G21910	PF00067.15	p450	Domain	IPR017972	Cytochrome P450, conserved site	N/A	NA	NA	NA	NA	LOC_Os08g16260	PWY-282	cuticular wax biosynthesis	RXN-1022	-	GN7F-21340-MONOMER		GN7F-21340	LOC_Os01g08810.1
LOC_Os08g26240	LOC_Os08g26240	LOC_Os08g26240	Chr8:16002058-16003495	AR2	BR2	OK	0	0.349039	inf	#NAME?	0.0497	0.99958	no	hypothetical protein	NA	NA	NA	NA	NA	NA	NA	N/A	N/A	N/A	NA	NA	NA	NA	LOC_Os08g26240	NA	NA	NA	NA	NA	NA	NA	NA
LOC_Os08g28790	LOC_Os08g28790	LOC_Os08g28790	Chr8:17613570-17614373	AR2	BR2	OK	0.52569	4.32914	3.0418	2.47192	0.0271	0.935332	no	dirigent, putative, expressed	GO:0005623; GO:0003674; GO:0006950	cellular_component; molecular_function; biological_process	cell; molecular_function; response to stress	TAIR:AT1G22900; TAIR:AT1G22900; TAIR:AT1G22900	PF03018.7	Dirigent	Family	N/A	N/A	N/A	NA	NA	NA	NA	LOC_Os08g28790	NA	NA	NA	NA	NA	NA	NA	NA
LOC_Os08g29900	LOC_Os08g29900	LOC_Os08g29900	Chr8:18371707-18372205	AR2	BR2	OK	0	0.328937	inf	#NAME?	0.0445	0.99958	no	expressed protein	GO:0016740; GO:0009790; GO:0009058; GO:0009987	molecular_function; biological_process; biological_process; biological_process	transferase activity; embryo development; biosynthetic process; cellular process	TAIR:AT4G23660; TAIR:AT4G23660; TAIR:AT4G23660; TAIR:AT4G23660	NA	NA	NA	N/A	N/A	N/A	NA	NA	NA	NA	LOC_Os08g29900	NA	NA	NA	NA	NA	NA	NA	NA
LOC_Os08g32160	LOC_Os08g32160	LOC_Os08g32160	Chr8:19950551-19952391	AR2	BR2	OK	0.195212	2.02096	3.37193	2.61265	0.01975	0.791785	no	oxidoreductase, 2OG-FeII oxygenase domain containing protein, putative, expressed	GO:0008152; GO:0003824	biological_process; molecular_function	metabolic process; catalytic activity	TAIR:AT1G52820; TAIR:AT1G52820	PF03171.13	2OG-FeII_Oxy	Domain	N/A	N/A	N/A	NA	NA	NA	NA	LOC_Os08g32160	NA	NA	NA	NA	NA	NA	NA	NA
LOC_Os08g34280	LOC_Os08g34280	LOC_Os08g34280	Chr8:21506418-21513656	AR2	BR2	OK	2.69299	19.4479	2.85233	3.45946	0.00435	0.334841	no	cinnamoyl-CoA reductase, putative, expressed	GO:0009058; GO:0009987; GO:0019748; GO:0006950; GO:0009628; GO:0005829; GO:0008152; GO:0003824	biological_process; biological_process; biological_process; biological_process; biological_process; cellular_component; biological_process; molecular_function	biosynthetic process; cellular process; secondary metabolic process; response to stress; response to abiotic stimulus; cytosol; metabolic process; catalytic activity	TAIR:AT1G15950; TAIR:AT1G15950; TAIR:AT1G15950; TAIR:AT1G15950; TAIR:AT1G15950; TAIR:AT1G15950; TAIR:AT1G15950; TAIR:AT1G15950	PF01370.14	Epimerase	Family	N/A	N/A	N/A	NA	NA	NA	NA	LOC_Os08g34280	NA	NA	NA	NA	NA	NA	NA	NA
LOC_Os08g36760	LOC_Os08g36760	LOC_Os08g36760	Chr8:23213145-23217626	AR2	BR2	OK	0.172973	4.50673	4.70346	4.26749	0.0044	0.337036	no	remorin C-terminal domain containing protein, putative, expressed	GO:0003674; GO:0008150; GO:0005886	molecular_function; biological_process; cellular_component	molecular_function; biological_process; plasma membrane	TAIR:AT1G45207; TAIR:AT1G45207; TAIR:AT1G45207	PF03763.6	Remorin_C	Family	N/A	N/A	N/A	NA	NA	NA	NA	LOC_Os08g36760	NA	NA	NA	NA	NA	NA	NA	NA
LOC_Os08g38170	LOC_Os08g38170	LOC_Os08g38170	Chr8:24186669-24189469	AR2	BR2	OK	0.149724	5.12102	5.09605	4.43809	0.01955	0.787427	no	methyladenine glycosylase, putative, expressed	GO:0005575; GO:0008152; GO:0006950; GO:0006259; GO:0016787; GO:0003824; GO:0005575; GO:0008152; GO:0006950; GO:0006259; GO:0016787; GO:0003824	cellular_component; biological_process; biological_process; biological_process; molecular_function; molecular_function; cellular_component; biological_process; biological_process; biological_process; molecular_function; molecular_function	cellular_component; metabolic process; response to stress; DNA metabolic process; hydrolase activity; catalytic activity; cellular_component; metabolic process; response to stress; DNA metabolic process; hydrolase activity; catalytic activity	TAIR:AT1G13635; TAIR:AT1G13635; TAIR:AT1G13635; TAIR:AT1G13635; TAIR:AT1G13635; TAIR:AT1G13635; TAIR:AT1G13635; TAIR:AT1G13635; TAIR:AT1G13635; TAIR:AT1G13635; TAIR:AT1G13635; TAIR:AT1G13635	PF03352.6	Adenine_glyco	Family	N/A	N/A	N/A	NA	NA	NA	NA	LOC_Os08g38170	NA	NA	NA	NA	NA	NA	NA	NA
LOC_Os08g43120	LOC_Os08g43120	LOC_Os08g43120	Chr8:27268082-27277540	AR2	BR2	OK	0.466659	5.65276	3.59851	3.94888	0.004	0.317888	no	Plant PDR ABC transporter associated domain containing protein, expressed	GO:0016020; GO:0016787; GO:0005215; GO:0009056; GO:0006139; GO:0006810; GO:0009987	cellular_component; molecular_function; molecular_function; biological_process; biological_process; biological_process; biological_process	membrane; hydrolase activity; transporter activity; catabolic process; nucleobase, nucleoside, nucleotide and nucleic acid metabolic process; transport; cellular process	TAIR:AT1G66950; TAIR:AT1G66950; TAIR:AT1G66950; TAIR:AT1G66950; TAIR:AT1G66950; TAIR:AT1G66950; TAIR:AT1G66950	PF00005.20	ABC_tran	Domain	N/A	N/A	N/A	Q8GU82	4346210;	NP_001062405.1;	osa:4346210;	LOC_Os08g43120	NA	NA	NA	NA	NA	NA	NA	NA
LOC_Os09g02180	LOC_Os09g02180	LOC_Os09g02180	Chr9:862777-863088	AR2	BR2	OK	0	1.42642	inf	#NAME?	0.0497	0.99958	no	expressed protein	NA	NA	NA	NA	NA	NA	NA	N/A	N/A	N/A	NA	NA	NA	NA	LOC_Os09g02180	NA	NA	NA	NA	NA	NA	NA	NA
LOC_Os09g04050	LOC_Os09g04050	LOC_Os09g04050	Chr9:2083419-2086572	AR2	BR2	OK	0.420663	3.64172	3.11389	2.69156	0.027	0.933497	no	dehydrogenase, putative, expressed	GO:0009058; GO:0009987; GO:0019748; GO:0006950; GO:0009628; GO:0005829; GO:0008152; GO:0003824	biological_process; biological_process; biological_process; biological_process; biological_process; cellular_component; biological_process; molecular_function	biosynthetic process; cellular process; secondary metabolic process; response to stress; response to abiotic stimulus; cytosol; metabolic process; catalytic activity	TAIR:AT1G15950; TAIR:AT1G15950; TAIR:AT1G15950; TAIR:AT1G15950; TAIR:AT1G15950; TAIR:AT1G15950; TAIR:AT1G15950; TAIR:AT1G15950	PF01370.14	Epimerase	Family	N/A	N/A	N/A	NA	NA	NA	NA	LOC_Os09g04050	NA	NA	NA	NA	NA	NA	NA	NA
LOC_Os09g13440	LOC_Os09g13440	LOC_Os09g13440	Chr9:7770805-7777015	AR2	BR2	OK	0.637037	40.9473	6.00625	5.47713	0.00195	0.202924	no	expressed protein	NA	NA	NA	NA	NA	NA	NA	NA	NA	NA	NA	NA	NA	NA	LOC_Os09g13440	NA	NA	NA	NA	NA	NA	NA	NA
LOC_Os09g13650	LOC_Os09g13650	LOC_Os09g13650	Chr9:7964045-7967919	AR2	BR2	OK	0	27.3106	inf	#NAME?	5e-05	0.0162482	yes	microtubule-associated protein, putative, expressed	GO:0003674; GO:0005575; GO:0008150; GO:0003674; GO:0005575; GO:0008150	molecular_function; cellular_component; biological_process; molecular_function; cellular_component; biological_process	molecular_function; cellular_component; biological_process; molecular_function; cellular_component; biological_process	TAIR:AT5G37478; TAIR:AT5G37478; TAIR:AT5G37478; TAIR:AT5G37478; TAIR:AT5G37478; TAIR:AT5G37478	PF06886.4	TPX2	Family	N/A	N/A	N/A	NA	NA	NA	NA	LOC_Os09g13650	NA	NA	NA	NA	NA	NA	NA	NA
LOC_Os09g18450	LOC_Os09g18450	LOC_Os09g18450	Chr9:11309062-11310776	AR2	BR2	OK	0	0.153377	inf	#NAME?	0.0362	0.99958	no	flavonol synthase/flavanone 3-hydroxylase, putative, expressed	GO:0005575; GO:0007275; GO:0003824; GO:0009058; GO:0009987; GO:0019748; GO:0008152	cellular_component; biological_process; molecular_function; biological_process; biological_process; biological_process; biological_process	cellular_component; multicellular organismal development; catalytic activity; biosynthetic process; cellular process; secondary metabolic process; metabolic process	TAIR:AT1G17020; TAIR:AT1G17020; TAIR:AT1G17020; TAIR:AT1G17020; TAIR:AT1G17020; TAIR:AT1G17020; TAIR:AT1G17020	PF03171.13	2OG-FeII_Oxy	Domain	N/A	N/A	N/A	NA	NA	NA	NA	LOC_Os09g18450	NA	NA	NA	NA	NA	NA	NA	NA
LOC_Os09g21160	LOC_Os09g21160	LOC_Os09g21160	Chr9:12772485-12774181	AR2	BR2	OK	0	0.134757	inf	#NAME?	0.0273	0.938545	no	UDP-glucoronosyl and UDP-glucosyl transferase domain containing protein, expressed	GO:0005623; GO:0016740; GO:0008152	cellular_component; molecular_function; biological_process	cell; transferase activity; metabolic process	TAIR:AT2G16890; TAIR:AT2G16890; TAIR:AT2G16890	PF00201.11	UDPGT	Family	IPR002213	UDP-glucuronosyl/UDP-glucosyltransferase	Biological Process: metabolic process (GO:0008152), Molecular Function: transferase activity, transferring hexosyl groups (GO:0016758)	NA	NA	NA	NA	LOC_Os09g21160	NA	NA	NA	NA	NA	NA	NA	NA
LOC_Os09g25070	LOC_Os09g25070	LOC_Os09g25070	Chr9:14992802-14994888	AR2	BR2	OK	0.391871	6.28228	4.00284	3.53621	0.0325	0.99958	no	WRKY62, expressed	GO:0006950; GO:0009607; GO:0005634; GO:0005515; GO:0009058; GO:0006139; GO:0008150; GO:0003700; GO:0006950; GO:0009607; GO:0005634; GO:0005515; GO:0009058; GO:0006139; GO:0008150; GO:0003700	biological_process; biological_process; cellular_component; molecular_function; biological_process; biological_process; biological_process; molecular_function; biological_process; biological_process; cellular_component; molecular_function; biological_proc	response to stress; response to biotic stimulus; nucleus; protein binding; biosynthetic process; nucleobase, nucleoside, nucleotide and nucleic acid metabolic process; biological_process; sequence-specific DNA binding transcription factor activity; respon	TAIR:AT4G31800; TAIR:AT4G31800; TAIR:AT4G31800; TAIR:AT4G31800; TAIR:AT4G31800; TAIR:AT4G31800; TAIR:AT4G31800; TAIR:AT4G31800; TAIR:AT4G31800; TAIR:AT4G31800; TAIR:AT4G31800; TAIR:AT4G31800; TAIR:AT4G31800; TAIR:AT4G31800; TAIR:AT4G31800; TAIR:AT4G31800	PF03106.8	WRKY	Domain	N/A	N/A	N/A	NA	NA	NA	NA	LOC_Os09g25070	NA	NA	NA	NA	NA	NA	NA	NA
LOC_Os09g25490	LOC_Os09g25490	LOC_Os09g25490	Chr9:15281267-15285910	AR2	BR2	OK	0.62607	4.31956	2.78649	2.9362	0.0153	0.689505	no	CESA9 - cellulose synthase, expressed	GO:0016043; GO:0005975; GO:0009987; GO:0016740; GO:0008152; GO:0009058; GO:0005886; GO:0009536	biological_process; biological_process; biological_process; molecular_function; biological_process; biological_process; cellular_component; cellular_component	cellular component organization; carbohydrate metabolic process; cellular process; transferase activity; metabolic process; biosynthetic process; plasma membrane; plastid	TAIR:AT5G17420; TAIR:AT5G17420; TAIR:AT5G17420; TAIR:AT5G17420; TAIR:AT5G17420; TAIR:AT5G17420; TAIR:AT5G17420; TAIR:AT5G17420	PF03552.7	Cellulose_synt	Family	N/A	N/A	N/A	Q69P51	4347093;	NP_001063207.1;	osa:4347093;	LOC_Os09g25490	NA	NA	NA	NA	NA	NA	NA	NA
LOC_Os09g26290	LOC_Os09g26290	LOC_Os09g26290	Chr9:15888896-15890074	AR2	BR2	OK	0	0.203325	inf	#NAME?	0.03195	0.99958	no	amino acid transporter family protein, putative, expressed	GO:0016020; GO:0005773; GO:0006810; GO:0009987; GO:0005215	cellular_component; cellular_component; biological_process; biological_process; molecular_function	membrane; vacuole; transport; cellular process; transporter activity	TAIR:AT3G30390; TAIR:AT3G30390; TAIR:AT3G30390; TAIR:AT3G30390; TAIR:AT3G30390	PF01490.11	Aa_trans	Family	N/A	N/A	N/A	NA	NA	NA	NA	LOC_Os09g26290	NA	NA	NA	NA	NA	NA	NA	NA
LOC_Os09g29670	LOC_Os09g29670	LOC_Os09g29670	Chr9:18044670-18050946	AR2	BR2	OK	0.334687	2.91295	3.12159	2.77648	0.02885	0.963246	no	white-brown complex homolog protein 11, putative, expressed	GO:0006950; GO:0006810; GO:0009987; GO:0005886; GO:0016787; GO:0005215; GO:0009719; GO:0009056; GO:0006139; GO:0009628	biological_process; biological_process; biological_process; cellular_component; molecular_function; molecular_function; biological_process; biological_process; biological_process; biological_process	response to stress; transport; cellular process; plasma membrane; hydrolase activity; transporter activity; response to endogenous stimulus; catabolic process; nucleobase, nucleoside, nucleotide and nucleic acid metabolic process; response to abiotic stim	TAIR:AT1G17840; TAIR:AT1G17840; TAIR:AT1G17840; TAIR:AT1G17840; TAIR:AT1G17840; TAIR:AT1G17840; TAIR:AT1G17840; TAIR:AT1G17840; TAIR:AT1G17840; TAIR:AT1G17840	PF01061.17	ABC2_membrane	Family	N/A	N/A	N/A	NA	NA	NA	NA	LOC_Os09g29670	NA	NA	NA	NA	NA	NA	NA	NA
LOC_Os09g29710	LOC_Os09g29710	LOC_Os09g29710	Chr9:18067433-18068462	AR2	BR2	OK	5.93646	28.0524	2.24045	2.66719	0.0195	0.786423	no	beta-expansin precursor, putative, expressed	GO:0006950; GO:0009987; GO:0005623; GO:0003674	biological_process; biological_process; cellular_component; molecular_function	response to stress; cellular process; cell; molecular_function	TAIR:AT4G30380; TAIR:AT4G30380; TAIR:AT4G30380; TAIR:AT4G30380	PF03330.11	DPBB_1	Domain	IPR005132	Rare lipoprotein A	N/A	NA	NA	NA	NA	LOC_Os09g29710	NA	NA	NA	NA	NA	NA	NA	NA
LOC_Os09g29800	LOC_Os09g29800	LOC_Os09g29800	Chr9:18111329-18113596	AR2	BR2	OK	0	0.576076	inf	#NAME?	0.0445	0.99958	no	expressed protein	NA	NA	NA	NA	NA	NA	NA	N/A	N/A	N/A	NA	NA	NA	NA	LOC_Os09g29800	NA	NA	NA	NA	NA	NA	NA	NA
LOC_Os09g31430	LOC_Os09g31430	LOC_Os09g31430	Chr9:18905323-18908427	AR2	BR2	OK	1.56264	9.62066	2.62215	3.10524	0.0069	0.440395	no	Os9bglu30 - beta-glucosidase, similar to Os4bglu12 exoglucanase, expressed	GO:0005623; GO:0005488; GO:0016787; GO:0008152; GO:0005975; GO:0003824; GO:0005623; GO:0005488; GO:0016787; GO:0008152; GO:0005975; GO:0003824	cellular_component; molecular_function; molecular_function; biological_process; biological_process; molecular_function; cellular_component; molecular_function; molecular_function; biological_process; biological_process; molecular_function	cell; binding; hydrolase activity; metabolic process; carbohydrate metabolic process; catalytic activity; cell; binding; hydrolase activity; metabolic process; carbohydrate metabolic process; catalytic activity	TAIR:AT2G44480; TAIR:AT2G44480; TAIR:AT2G44480; TAIR:AT2G44480; TAIR:AT2G44480; TAIR:AT2G44480; TAIR:AT2G44480; TAIR:AT2G44480; TAIR:AT2G44480; TAIR:AT2G44480; TAIR:AT2G44480; TAIR:AT2G44480	PF00232.11	Glyco_hydro_1	Domain	IPR001360	Glycoside hydrolase, family 1	Molecular Function: hydrolase activity, hydrolyzing O-glycosyl compounds (GO:0004553), Biological Process: carbohydrate metabolic process (GO:0005975)	Q0J0N4	4347441;	NP_001063539.1;	osa:4347441;	LOC_Os09g31430	NA	NA	NA	NA	NA	NA	NA	NA
LOC_Os09g32470	LOC_Os09g32470	LOC_Os09g32470	Chr9:19384604-19387021	AR2	BR2	OK	2.63778	15.8661	2.58855	3.31633	0.00305	0.269296	no	membrane protein, putative, expressed	GO:0016020; GO:0007275	cellular_component; biological_process	membrane; multicellular organismal development	TAIR:AT5G47530; TAIR:AT5G47530	PF03188.9	Cytochrom_B561	Family	IPR005018	DOMON related	N/A	NA	NA	NA	NA	LOC_Os09g32470	NA	NA	NA	NA	NA	NA	NA	NA
LOC_Os09g33460	LOC_Os09g33460	LOC_Os09g33460	Chr9:19710765-19712856	AR2	BR2	OK	1.21218	5.02305	2.05096	2.27606	0.0413	0.99958	no	double-stranded RNA binding motif containing protein, expressed	GO:0003723; GO:0005622; GO:0008150; GO:0003723; GO:0005622; GO:0008150	molecular_function; cellular_component; biological_process; molecular_function; cellular_component; biological_process	RNA binding; intracellular; biological_process; RNA binding; intracellular; biological_process	TAIR:AT3G26932; TAIR:AT3G26932; TAIR:AT3G26932; TAIR:AT3G26932; TAIR:AT3G26932; TAIR:AT3G26932	PF00035.18	dsrm	Domain	N/A	N/A	N/A	B7E321	4347527;	NP_001063623.1;	osa:4347527;	LOC_Os09g33460	NA	NA	NA	NA	NA	NA	NA	NA
LOC_Os09g33710	LOC_Os09g33710	LOC_Os09g33710	Chr9:19908641-19914481	AR2	BR2	OK	0.22657	1.61424	2.83283	2.37188	0.0375	0.99958	no	Os9bglu33 - beta-glucosidase homologue, similar to G. max hydroxyisourate hydrolase, expressed	GO:0005488; GO:0016787; GO:0008152; GO:0005975; GO:0003824	molecular_function; molecular_function; biological_process; biological_process; molecular_function	binding; hydrolase activity; metabolic process; carbohydrate metabolic process; catalytic activity	TAIR:AT1G02850; TAIR:AT1G02850; TAIR:AT1G02850; TAIR:AT1G02850; TAIR:AT1G02850	PF00232.11	Glyco_hydro_1	Domain	N/A	N/A	N/A	Q0J0G1	4347547;	NP_001063640.1;	osa:4347547;	LOC_Os09g33710	NA	NA	NA	NA	NA	NA	NA	NA
LOC_Os09g38239	LOC_Os09g38239	LOC_Os09g38239	Chr9:22013748-22015250	AR2	BR2	OK	0.280839	2.11358	2.91187	2.40107	0.0314	0.99958	no	sulfotransferase domain containing protein, expressed	GO:0005575; GO:0008152; GO:0016740; GO:0008150	cellular_component; biological_process; molecular_function; biological_process	cellular_component; metabolic process; transferase activity; biological_process	TAIR:AT3G45070; TAIR:AT3G45070; TAIR:AT3G45070; TAIR:AT3G45070	PF00685.20	Sulfotransfer_1	Domain	N/A	N/A	N/A	NA	NA	NA	NA	LOC_Os09g38239	PWY-6199	quercetin sulfate biosynthesis	FLAVONOL-3-SULFOTRANSFERASE-RXN	EC-2.8.2.25	GN7F-20585-MONOMER	flavonol 3-sulfotransferase	GN7F-20585	LOC_Os07g41540.1
LOC_Os10g03640	LOC_Os10g03640	LOC_Os10g03640	Chr10:1587857-1590497	AR2	BR2	OK	0	0.291535	inf	#NAME?	0.0445	0.99958	no	expressed protein	NA	NA	NA	NA	PF05879.5	RHD3	Family	IPR008803	Root hair defective 3 GTP-binding	N/A	Q33BA7	NA	NA	NA	LOC_Os10g03640	NA	NA	NA	NA	NA	NA	NA	NA
LOC_Os10g07556	LOC_Os10g07556	LOC_Os10g07556	Chr10:4075643-4081621	AR2	BR2	OK	0.251993	1.56506	2.63476	2.24336	0.0496	0.99958	no	wall-associated receptor kinase-like 22 precursor, putative, expressed	GO:0006950; GO:0009607; GO:0008152; GO:0009987; GO:0016301; GO:0007165; GO:0005773; GO:0008150; GO:0005618; GO:0005515; GO:0005886	biological_process; biological_process; biological_process; biological_process; molecular_function; biological_process; cellular_component; biological_process; cellular_component; molecular_function; cellular_component	response to stress; response to biotic stimulus; metabolic process; cellular process; kinase activity; signal transduction; vacuole; biological_process; cell wall; protein binding; plasma membrane	TAIR:AT1G21250; TAIR:AT1G21250; TAIR:AT1G21250; TAIR:AT1G21250; TAIR:AT1G21250; TAIR:AT1G21250; TAIR:AT1G21250; TAIR:AT1G21250; TAIR:AT1G21250; TAIR:AT1G21250; TAIR:AT1G21250	PF07645.8	EGF_CA	Domain	IPR020635	Tyrosine-protein kinase, catalytic domain	N/A	NA	NA	NA	NA	LOC_Os10g07556	NA	NA	NA	NA	NA	NA	NA	NA
LOC_Os10g16974	LOC_Os10g16974	LOC_Os10g16974	Chr10:8494247-8504329	AR2	BR2	OK	2.95525	23.764	3.00742	4.28609	0.0002	0.0476858	yes	cytochrome P450, putative, expressed	GO:0009719; GO:0009058; GO:0009987; GO:0019748; GO:0009628; GO:0003824; GO:0008152; GO:0019825	biological_process; biological_process; biological_process; biological_process; biological_process; molecular_function; biological_process; molecular_function	response to endogenous stimulus; biosynthetic process; cellular process; secondary metabolic process; response to abiotic stimulus; catalytic activity; metabolic process; oxygen binding	TAIR:AT5G07990; TAIR:AT5G07990; TAIR:AT5G07990; TAIR:AT5G07990; TAIR:AT5G07990; TAIR:AT5G07990; TAIR:AT5G07990; TAIR:AT5G07990	PF00067.15	p450	Domain	N/A	N/A	N/A	Q8LM92	4348299;	NP_001064333.1;	osa:4348299;	LOC_Os10g16974	PWY-5060	luteolin biosynthesis	RXN-7651	EC-1.14.13.21	GN7F-20371-MONOMER		GN7F-20371	LOC_Os09g08920.1
LOC_Os10g20890	LOC_Os10g20890	LOC_Os10g20890	Chr10:10587281-10587964	AR2	BR2	OK	0	0.240159	inf	#NAME?	0.0397	0.99958	no	LTPL137 - Protease inhibitor/seed storage/LTP family protein precursor, expressed	GO:0006950; GO:0009607; GO:0008289; GO:0005575; GO:0006810	biological_process; biological_process; molecular_function; cellular_component; biological_process	response to stress; response to biotic stimulus; lipid binding; cellular_component; transport	TAIR:AT4G12470; TAIR:AT4G12470; TAIR:AT4G12470; TAIR:AT4G12470; TAIR:AT4G12470	PF00234.15	Tryp_alpha_amyl	Family	N/A	N/A	N/A	Q8LM47	4348382;	NP_001064406.1;	osa:4348382;	LOC_Os10g20890	NA	NA	NA	NA	NA	NA	NA	NA
LOC_Os10g21060	LOC_Os10g21060	LOC_Os10g21060	Chr10:10664729-10666218	AR2	BR2	OK	0	0.135347	inf	#NAME?	0.0445	0.99958	no	cytochrome P450, putative, expressed	GO:0005623; GO:0003674; GO:0005488; GO:0003824; GO:0008152; GO:0019825	cellular_component; molecular_function; molecular_function; molecular_function; biological_process; molecular_function	cell; molecular_function; binding; catalytic activity; metabolic process; oxygen binding	TAIR:AT3G61040; TAIR:AT3G61040; TAIR:AT3G61040; TAIR:AT3G61040; TAIR:AT3G61040; TAIR:AT3G61040	PF00067.15	p450	Domain	IPR001128	Cytochrome P450	Molecular Function: monooxygenase activity (GO:0004497), Molecular Function: iron ion binding (GO:0005506), Molecular Function: electron carrier activity (GO:0009055), Molecular Function: heme binding (GO:0020037)	Q339I3	NA	NA	NA	LOC_Os10g21060	NA	NA	NA	NA	NA	NA	NA	NA
LOC_Os10g28120	LOC_Os10g28120	LOC_Os10g28120	Chr10:14602522-14603702	AR2	BR2	OK	3.42432	21.9993	2.68357	3.24949	0.00605	0.408341	no	glycosyl hydrolase, putative, expressed	NA	NA	NA	NA	PF00704.21	Glyco_hydro_18	Domain	IPR013781	Glycoside hydrolase, subgroup, catalytic core	Molecular Function: catalytic activity (GO:0003824), Biological Process: carbohydrate metabolic process (GO:0005975), Molecular Function: cation binding (GO:0043169)	Q7XEL9	4348634;	NP_001064608.1;	osa:4348634;	LOC_Os10g28120	PWY-6902	chitin degradation II	3.2.1.14-RXN	EC-3.2.1.14	GN7F-19617-MONOMER	chitinase	GN7F-19617	LOC_Os10g28050.1
LOC_Os10g30390	LOC_Os10g30390	LOC_Os10g30390	Chr10:15796177-15799887	AR2	BR2	OK	0	2.46168	inf	#NAME?	5e-05	0.0162482	yes	cytochrome P450, putative, expressed	GO:0005623; GO:0003674; GO:0005488; GO:0003824; GO:0008152; GO:0019825	cellular_component; molecular_function; molecular_function; molecular_function; biological_process; molecular_function	cell; molecular_function; binding; catalytic activity; metabolic process; oxygen binding	TAIR:AT3G26210; TAIR:AT3G26210; TAIR:AT3G26210; TAIR:AT3G26210; TAIR:AT3G26210; TAIR:AT3G26210	PF00067.15	p450	Domain	N/A	N/A	N/A	Q7XE29	NA	NA	NA	LOC_Os10g30390	PWY-6540	costunolide biosynthesis	RXN-8971	EC-1.14.13.120	GN7F-26087-MONOMER	costunolide synthase	GN7F-26087	LOC_Os06g43440.1
LOC_Os10g30560	LOC_Os10g30560	LOC_Os10g30560	Chr10:15893748-15902927	AR2	BR2	OK	0.410345	2.80226	2.77168	2.38731	0.044	0.99958	no	UDP-glucoronosyl and UDP-glucosyl transferase domain containing protein, expressed	GO:0005623; GO:0016740; GO:0008152	cellular_component; molecular_function; biological_process	cell; transferase activity; metabolic process	TAIR:AT2G36970; TAIR:AT2G36970; TAIR:AT2G36970	PF00201.11	UDPGT	Family	IPR002213	UDP-glucuronosyl/UDP-glucosyltransferase	Biological Process: metabolic process (GO:0008152), Molecular Function: transferase activity, transferring hexosyl groups (GO:0016758)	Q7XE18	NA	NA	NA	LOC_Os10g30560	NA	NA	NA	NA	NA	NA	NA	NA
LOC_Os10g32980	LOC_Os10g32980	LOC_Os10g32980	Chr10:17261951-17266613	AR2	BR2	OK	0.391766	3.31947	3.08289	3.25825	0.0068	0.437153	no	CESA7 - cellulose synthase, expressed	GO:0006950; GO:0009607; GO:0016020; GO:0016740; GO:0008152; GO:0009058; GO:0005975; GO:0009987	biological_process; biological_process; cellular_component; molecular_function; biological_process; biological_process; biological_process; biological_process	response to stress; response to biotic stimulus; membrane; transferase activity; metabolic process; biosynthetic process; carbohydrate metabolic process; cellular process	TAIR:AT5G44030; TAIR:AT5G44030; TAIR:AT5G44030; TAIR:AT5G44030; TAIR:AT5G44030; TAIR:AT5G44030; TAIR:AT5G44030; TAIR:AT5G44030	PF03552.7	Cellulose_synt	Family	N/A	N/A	N/A	Q9AV71	4348853;	NP_001064811.1;	osa:4348853;	LOC_Os10g32980	NA	NA	NA	NA	NA	NA	NA	NA
LOC_Os10g33190	LOC_Os10g33190	LOC_Os10g33190	Chr10:17389720-17393970	AR2	BR2	OK	0	0.149239	inf	#NAME?	0.0397	0.99958	no	expressed protein	NA	NA	NA	NA	NA	NA	NA	N/A	N/A	N/A	Q337L6	NA	NA	NA	LOC_Os10g33190	NA	NA	NA	NA	NA	NA	NA	NA
LOC_Os10g33920	LOC_Os10g33920	LOC_Os10g33920	Chr10:18011818-18018931	AR2	BR2	OK	1.14445	4.924	2.10518	2.22458	0.04055	0.99958	no	transporter-related, putative, expressed	GO:0016020; GO:0005794; GO:0016020; GO:0005794; GO:0016020; GO:0005794	cellular_component; cellular_component; cellular_component; cellular_component; cellular_component; cellular_component	membrane; Golgi apparatus; membrane; Golgi apparatus; membrane; Golgi apparatus	TAIR:AT1G06890; TAIR:AT1G06890; TAIR:AT1G06890; TAIR:AT1G06890; TAIR:AT1G06890; TAIR:AT1G06890	PF03151.9	TPT	Family	N/A	N/A	N/A	Q9AV45	4348916;	NP_001064870.1;	osa:4348916;	LOC_Os10g33920	NA	NA	NA	NA	NA	NA	NA	NA
LOC_Os10g36170	LOC_Os10g36170	LOC_Os10g36170	Chr10:19335021-19335615	AR2	BR2	OK	28.2639	128.15	2.1808	3.46205	0.0021	0.212127	no	LTPL160 - Protease inhibitor/seed storage/LTP family protein precursor, expressed	GO:0005623; GO:0008289; GO:0006810	cellular_component; molecular_function; biological_process	cell; lipid binding; transport	TAIR:AT1G66850; TAIR:AT1G66850; TAIR:AT1G66850	PF00234.15	Tryp_alpha_amyl	Family	IPR013770	Plant lipid transfer protein/hydrophobic protein, helical domain	Biological Process: lipid transport (GO:0006869)	Q7G2B5	4349061;	NP_001065008.1;	osa:4349061;	LOC_Os10g36170	NA	NA	NA	NA	NA	NA	NA	NA
LOC_Os10g37400	LOC_Os10g37400	LOC_Os10g37400	Chr10:20022550-20023144	AR2	BR2	OK	0.720319	5.81343	3.01268	2.40444	0.02685	0.931127	no	DUF538 domain containing protein, putative, expressed	GO:0005634; GO:0008150	cellular_component; biological_process	nucleus; biological_process	TAIR:AT4G24130; TAIR:AT4G24130	PF04398.5	DUF538	Family	IPR007493	Protein of unknown function DUF538	N/A	Q7XCR8	4349125;	NP_001065071.1;	osa:4349125;	LOC_Os10g37400	NA	NA	NA	NA	NA	NA	NA	NA
LOC_Os10g39840	LOC_Os10g39840	LOC_Os10g39840	Chr10:21320188-21322235	AR2	BR2	OK	1.82544	9.76196	2.41892	2.54113	0.0279	0.948842	no	glycosyl hydrolases family 16, putative, expressed	GO:0005576; GO:0016740; GO:0008152; GO:0005975; GO:0009987; GO:0016787; GO:0005623; GO:0005618	cellular_component; molecular_function; biological_process; biological_process; biological_process; molecular_function; cellular_component; cellular_component	extracellular region; transferase activity; metabolic process; carbohydrate metabolic process; cellular process; hydrolase activity; cell; cell wall	TAIR:AT2G36870; TAIR:AT2G36870; TAIR:AT2G36870; TAIR:AT2G36870; TAIR:AT2G36870; TAIR:AT2G36870; TAIR:AT2G36870; TAIR:AT2G36870	PF00722.14	Glyco_hydro_16	Domain	N/A	N/A	N/A	Q9AV36	4349281;	NP_001065209.2;	osa:4349281;	LOC_Os10g39840	NA	NA	NA	NA	NA	NA	NA	NA
LOC_Os10g40620	LOC_Os10g40620	LOC_Os10g40620	Chr10:21787625-21790246	AR2	BR2	OK	1.19851	5.66025	2.23962	2.31326	0.0377	0.99958	no	expressed protein	GO:0008150; GO:0009536	biological_process; cellular_component	biological_process; plastid	TAIR:AT4G25190; TAIR:AT4G25190	PF04484.5	DUF566	Family	IPR007573	Protein of unknown function DUF566	N/A	Q9AV13	4349342;	NP_001065344.1;	osa:4349342;	LOC_Os10g40620	NA	NA	NA	NA	NA	NA	NA	NA
LOC_Os10g41980	LOC_Os10g41980	LOC_Os10g41980	Chr10:22575211-22576531	AR2	BR2	OK	2.42615	10.2576	2.07996	1.99434	0.04995	0.99958	no	RALFL26 - Rapid ALkalinization Factor RALF family protein precursor, expressed	NA	NA	NA	NA	NA	NA	NA	N/A	N/A	N/A	Q7XBZ4	4349448;	NP_001065448.1;	osa:4349448;	LOC_Os10g41980	NA	NA	NA	NA	NA	NA	NA	NA
LOC_Os10g42040	LOC_Os10g42040	LOC_Os10g42040	Chr10:22607632-22608702	AR2	BR2	OK	11.4249	64.4725	2.4965	3.26666	0.00395	0.315428	no	expressed protein	NA	NA	NA	NA	NA	NA	NA	N/A	N/A	N/A	Q7G1N7	4349452;	NP_001065452.1;	osa:4349452;	LOC_Os10g42040	NA	NA	NA	NA	NA	NA	NA	NA
LOC_Os10g42060	LOC_Os10g42060	LOC_Os10g42060	Chr10:22627962-22629152	AR2	BR2	OK	0.565088	6.45657	3.51422	3.15408	0.01535	0.690745	no	ribosome inactivating protein, putative, expressed	NA	NA	NA	NA	PF00161.12	RIP	Domain	N/A	N/A	N/A	Q8S7P0	9268025;	NP_001176283.1;	osa:9268025;	LOC_Os10g42060	NA	NA	NA	NA	NA	NA	NA	NA
LOC_Os11g02440	LOC_Os11g02440	LOC_Os11g02440	Chr11:729642-730838	AR2	BR2	OK	6.45854	30.8359	2.25533	2.72359	0.0153	0.689505	no	chalcone--flavonone isomerase, putative, expressed	GO:0003824; GO:0005575; GO:0008152; GO:0009628	molecular_function; cellular_component; biological_process; biological_process	catalytic activity; cellular_component; metabolic process; response to abiotic stimulus	TAIR:AT5G05270; TAIR:AT5G05270; TAIR:AT5G05270; TAIR:AT5G05270	PF02431.8	Chalcone	Domain	IPR003466	Chalcone isomerase, subgroup	Molecular Function: intramolecular lyase activity (GO:0016872), Biological Process: cellular amino acid derivative biosynthetic process (GO:0042398)	Q2RBC7	4349607;	NP_001065587.1;	osa:4349607;	LOC_Os11g02440	NA	NA	NA	NA	NA	NA	NA	NA
LOC_Os11g04020	LOC_Os11g04020	LOC_Os11g04020	Chr11:1618493-1623978	AR2	BR2	OK	0.783915	3.50039	2.15875	2.17427	0.03875	0.99958	no	major facilitator superfamily antiporter, putative, expressed	GO:0006810; GO:0016020; GO:0009987; GO:0005215; GO:0008150; GO:0009607; GO:0005773	biological_process; cellular_component; biological_process; molecular_function; biological_process; biological_process; cellular_component	transport; membrane; cellular process; transporter activity; biological_process; response to biotic stimulus; vacuole	TAIR:AT5G13740; TAIR:AT5G13740; TAIR:AT5G13740; TAIR:AT5G13740; TAIR:AT5G13740; TAIR:AT5G13740; TAIR:AT5G13740	PF07690.9	MFS_1	Family	IPR011701	Major facilitator superfamily MFS-1	Biological Process: transmembrane transport (GO:0055085)	Q2RAW8	4349704;	NP_001065681.1;	osa:4349704;	LOC_Os11g04020	NA	NA	NA	NA	NA	NA	NA	NA
LOC_Os11g06570	LOC_Os11g06570	LOC_Os11g06570	Chr11:3159727-3175505	AR2	BR2	OK	0.15405	3.52799	4.51738	4.84132	0.00025	0.055817	no	NA	NA	NA	NA	NA	PF02992.7	Transposase_21	Family	N/A	N/A	N/A	Q53KV8	NA	NA	NA	LOC_Os11g06570	NA	NA	NA	NA	NA	NA	NA	NA
LOC_Os11g13390	LOC_Os11g13390	LOC_Os11g13390	Chr11:7331836-7332541	AR2	BR2	OK	0	1.66416	inf	#NAME?	0.0445	0.99958	no	expressed protein	NA	NA	NA	NA	NA	NA	NA	N/A	N/A	N/A	Q53KR4	NA	NA	NA	LOC_Os11g13390	NA	NA	NA	NA	NA	NA	NA	NA
LOC_Os11g17970	LOC_Os11g17970	LOC_Os11g17970	Chr11:10096105-10102801	AR2	BR2	OK	0.921148	6.25241	2.76291	2.96937	0.01365	0.648855	no	POT family protein, expressed	GO:0006810; GO:0016020; GO:0005488; GO:0009607; GO:0005886; GO:0005215	biological_process; cellular_component; molecular_function; biological_process; cellular_component; molecular_function	transport; membrane; binding; response to biotic stimulus; plasma membrane; transporter activity	TAIR:AT1G69850; TAIR:AT1G69850; TAIR:AT1G69850; TAIR:AT1G69850; TAIR:AT1G69850; TAIR:AT1G69850	PF00854.14	PTR2	Family	N/A	N/A	N/A	Q53NY1;; Q2R733	NA	NA	NA	LOC_Os11g17970	NA	NA	NA	NA	NA	NA	NA	NA
LOC_Os11g18366	LOC_Os11g18366	LOC_Os11g18366	Chr11:10352223-10376611	AR2	BR2	OK	0.891651	4.1416	2.21564	2.39216	0.02695	0.93284	no	cycloartenol synthase, putative, expressed	GO:0007275; GO:0003824; GO:0016043; GO:0009987; GO:0009058; GO:0006629; GO:0005773; GO:0007275; GO:0003824; GO:0016043; GO:0009987; GO:0009058; GO:0006629; GO:0005773; GO:0007275; GO:0003824; GO:0016043; GO:0009987; GO:0009058; GO:0006629; GO:0005773	biological_process; molecular_function; biological_process; biological_process; biological_process; biological_process; cellular_component; biological_process; molecular_function; biological_process; biological_process; biological_process; biological_proc	multicellular organismal development; catalytic activity; cellular component organization; cellular process; biosynthetic process; lipid metabolic process; vacuole; multicellular organismal development; catalytic activity; cellular component organization;	TAIR:AT2G07050; TAIR:AT2G07050; TAIR:AT2G07050; TAIR:AT2G07050; TAIR:AT2G07050; TAIR:AT2G07050; TAIR:AT2G07050; TAIR:AT2G07050; TAIR:AT2G07050; TAIR:AT2G07050; TAIR:AT2G07050; TAIR:AT2G07050; TAIR:AT2G07050; TAIR:AT2G07050; TAIR:AT2G07050; TAIR:AT2G07050;	PF00432.14	Prenyltrans	Repeat	IPR008930	Terpenoid cylases/protein prenyltransferase alpha-alpha toroid	N/A	H2KW15;; H2KW14;; H2KW13	NA	NA	NA	LOC_Os11g18366	PWY-5203	soybean saponin I biosynthesis	RXN-7570	EC-5.4.99.39	GN7F-20927-MONOMER		GN7F-20927	LOC_Os11g18340.1
LOC_Os11g18570	LOC_Os11g18570	LOC_Os11g18570	Chr11:10474863-10477749	AR2	BR2	OK	2.26632	12.9009	2.50904	2.98698	0.0127	0.623638	no	cytochrome P450, putative, expressed	GO:0003674; GO:0005488; GO:0003824; GO:0008152; GO:0019825	molecular_function; molecular_function; molecular_function; biological_process; molecular_function	molecular_function; binding; catalytic activity; metabolic process; oxygen binding	TAIR:AT1G12740; TAIR:AT1G12740; TAIR:AT1G12740; TAIR:AT1G12740; TAIR:AT1G12740	PF00067.15	p450	Domain	IPR002401	Cytochrome P450, E-class, group I	Molecular Function: monooxygenase activity (GO:0004497), Molecular Function: iron ion binding (GO:0005506), Molecular Function: heme binding (GO:0020037), Biological Process: oxidation reduction (GO:0055114)	Q2R6X3	4350299;	NP_001067707.1;	osa:4350299;	LOC_Os11g18570	NA	NA	NA	NA	NA	NA	NA	NA
LOC_Os11g26780	LOC_Os11g26780	LOC_Os11g26780	Chr11:15336033-15337163	AR2	BR2	OK	0.30021	1.97484	2.71769	2.06749	0.04875	0.99958	no	dehydrin, putative, expressed	GO:0003674; GO:0005575; GO:0006950; GO:0009628; GO:0009719	molecular_function; cellular_component; biological_process; biological_process; biological_process	molecular_function; cellular_component; response to stress; response to abiotic stimulus; response to endogenous stimulus	TAIR:AT5G66400; TAIR:AT5G66400; TAIR:AT5G66400; TAIR:AT5G66400; TAIR:AT5G66400	PF00257.12	Dehydrin	Family	IPR000167	Dehydrin	Biological Process: response to stress (GO:0006950), Biological Process: response to water (GO:0009415)	Q2R4Z5	4350453;	NP_001067843.1;	osa:4350453;	LOC_Os11g26780	NA	NA	NA	NA	NA	NA	NA	NA
LOC_Os11g26790	LOC_Os11g26790	LOC_Os11g26790	Chr11:15342563-15343857	AR2	BR2	OK	1.36162	11.8704	3.12396	3.33676	0.00485	0.358076	no	dehydrin, putative, expressed	GO:0003674; GO:0005575; GO:0009628; GO:0006950	molecular_function; cellular_component; biological_process; biological_process	molecular_function; cellular_component; response to abiotic stimulus; response to stress	TAIR:AT3G50980; TAIR:AT3G50980; TAIR:AT3G50980; TAIR:AT3G50980	PF00257.12	Dehydrin	Family	IPR000167	Dehydrin	Biological Process: response to stress (GO:0006950), Biological Process: response to water (GO:0009415)	Q2R4Z4	4350454;	NP_001067844.1;	osa:4350454;	LOC_Os11g26790	NA	NA	NA	NA	NA	NA	NA	NA
LOC_Os11g30560	LOC_Os11g30560	LOC_Os11g30560	Chr11:17785137-17792672	AR2	BR2	OK	0.344226	4.701	3.77154	3.42066	0.01235	0.613582	no	dehydrogenase/reductase, putative, expressed	GO:0009719; GO:0003824; GO:0008152; GO:0006629; GO:0005623	biological_process; molecular_function; biological_process; biological_process; cellular_component	response to endogenous stimulus; catalytic activity; metabolic process; lipid metabolic process; cell	TAIR:AT5G50600; TAIR:AT5G50600; TAIR:AT5G50600; TAIR:AT5G50600; TAIR:AT5G50600	PF00106.18	adh_short	Domain	IPR002198	Short-chain dehydrogenase/reductase SDR	Biological Process: metabolic process (GO:0008152), Molecular Function: oxidoreductase activity (GO:0016491)	Q2R3W3	4350557;	NP_001067940.1;	osa:4350557;	LOC_Os11g30560	NA	NA	NA	NA	NA	NA	NA	NA
LOC_Os11g31530	LOC_Os11g31530	LOC_Os11g31530	Chr11:18426218-18428193	AR2	BR2	OK	0	1.8856	inf	#NAME?	0.0001	0.0285736	yes	BRASSINOSTEROID INSENSITIVE 1-associated receptor kinase 1 precursor, putative, expressed	GO:0008152; GO:0009987; GO:0007275; GO:0009838; GO:0009908; GO:0005515; GO:0005886; GO:0007165; GO:0005102; GO:0016301; GO:0006464; GO:0016043; GO:0009719; GO:0007049; GO:0005575; GO:0004872; GO:0004871; GO:0000003; GO:0009791; GO:0009790	biological_process; biological_process; biological_process; biological_process; biological_process; molecular_function; cellular_component; biological_process; molecular_function; molecular_function; biological_process; biological_process; biological_proc	metabolic process; cellular process; multicellular organismal development; abscission; flower development; protein binding; plasma membrane; signal transduction; receptor binding; kinase activity; protein modification process; cellular component organizat	TAIR:AT1G71830; TAIR:AT1G71830; TAIR:AT1G71830; TAIR:AT1G71830; TAIR:AT1G71830; TAIR:AT1G71830; TAIR:AT1G71830; TAIR:AT1G71830; TAIR:AT1G71830; TAIR:AT1G71830; TAIR:AT1G71830; TAIR:AT1G71830; TAIR:AT1G71830; TAIR:AT1G71830; TAIR:AT1G71830; TAIR:AT1G71830;	PF00560.26	LRR_1	Repeat	N/A	N/A	N/A	Q2R3L4	4350583;	NP_001067965.1;	osa:4350583;	LOC_Os11g31530	NA	NA	NA	NA	NA	NA	NA	NA
LOC_Os11g31770	LOC_Os11g31770	LOC_Os11g31770	Chr11:18636435-18650886	AR2	BR2	OK	0.0975862	1.48697	3.92956	3.28593	0.00615	0.412354	no	expressed protein	GO:0005634; GO:0006810; GO:0040029; GO:0009987; GO:0005215; GO:0005635; GO:0007275; GO:0009653; GO:0009908; GO:0005515; GO:0005634; GO:0006810; GO:0040029; GO:0009987; GO:0005215; GO:0005635; GO:0007275; GO:0009653; GO:0009908; GO:0005515; GO:0005634; GO:	cellular_component; biological_process; biological_process; biological_process; molecular_function; cellular_component; biological_process; biological_process; biological_process; molecular_function; cellular_component; biological_process; biological_proc	nucleus; transport; regulation of gene expression, epigenetic; cellular process; transporter activity; nuclear envelope; multicellular organismal development; anatomical structure morphogenesis; flower development; protein binding; nucleus; transport; reg	TAIR:AT3G05040; TAIR:AT3G05040; TAIR:AT3G05040; TAIR:AT3G05040; TAIR:AT3G05040; TAIR:AT3G05040; TAIR:AT3G05040; TAIR:AT3G05040; TAIR:AT3G05040; TAIR:AT3G05040; TAIR:AT3G05040; TAIR:AT3G05040; TAIR:AT3G05040; TAIR:AT3G05040; TAIR:AT3G05040; TAIR:AT3G05040;	NA	NA	NA	N/A	N/A	N/A	H2KW67;; Q2R3J0	4350599;	NP_001067978.1;	osa:4350599;	LOC_Os11g31770	NA	NA	NA	NA	NA	NA	NA	NA
LOC_Os11g32650	LOC_Os11g32650	LOC_Os11g32650	Chr11:19277556-19281016	AR2	BR2	OK	10.3389	110.291	3.41516	5.91262	5e-05	0.0162482	yes	chalcone synthase, putative, expressed	GO:0006950; GO:0009719; GO:0005634; GO:0005783; GO:0009058; GO:0009987; GO:0019748; GO:0009628; GO:0016020; GO:0005773; GO:0006810; GO:0016740	biological_process; biological_process; cellular_component; cellular_component; biological_process; biological_process; biological_process; biological_process; cellular_component; cellular_component; biological_process; molecular_function	response to stress; response to endogenous stimulus; nucleus; endoplasmic reticulum; biosynthetic process; cellular process; secondary metabolic process; response to abiotic stimulus; membrane; vacuole; transport; transferase activity	TAIR:AT5G13930; TAIR:AT5G13930; TAIR:AT5G13930; TAIR:AT5G13930; TAIR:AT5G13930; TAIR:AT5G13930; TAIR:AT5G13930; TAIR:AT5G13930; TAIR:AT5G13930; TAIR:AT5G13930; TAIR:AT5G13930; TAIR:AT5G13930	PF02797.8	Chal_sti_synt_C	Domain	N/A	N/A	N/A	Q2R3A1	4350636;	NP_001068009.1;	osa:4350636;	LOC_Os11g32650	PWY-6787	flavonoid biosynthesis (in equisetum)	NARINGENIN-CHALCONE-SYNTHASE-RXN	EC-2.3.1.74	GN7F-28921-MONOMER		GN7F-28921	LOC_Os03g47000.1
LOC_Os11g34720	LOC_Os11g34720	LOC_Os11g34720	Chr11:20343299-20349189	AR2	BR2	OK	0	0.207384	inf	#NAME?	0.00175	0.190387	no	Ser/Thr protein phosphatase family protein, putative, expressed	GO:0005623; GO:0008152; GO:0016787; GO:0009987; GO:0008150	cellular_component; biological_process; molecular_function; biological_process; biological_process	cell; metabolic process; hydrolase activity; cellular process; biological_process	TAIR:AT1G25230; TAIR:AT1G25230; TAIR:AT1G25230; TAIR:AT1G25230; TAIR:AT1G25230	PF00149.21	Metallophos	Domain	N/A	N/A	N/A	Q2R2T5	9266367;	NP_001176590.1;	osa:9266367;	LOC_Os11g34720	NA	NA	NA	NA	NA	NA	NA	NA
LOC_Os11g37700	LOC_Os11g37700	LOC_Os11g37700	Chr11:22272819-22282438	AR2	BR2	OK	1.00421	4.59919	2.19532	2.88765	0.0101	0.548089	no	pleiotropic drug resistance protein, putative, expressed	GO:0016020; GO:0016787; GO:0005215; GO:0009056; GO:0006139; GO:0006810; GO:0009987	cellular_component; molecular_function; molecular_function; biological_process; biological_process; biological_process; biological_process	membrane; hydrolase activity; transporter activity; catabolic process; nucleobase, nucleoside, nucleotide and nucleic acid metabolic process; transport; cellular process	TAIR:AT2G26910; TAIR:AT2G26910; TAIR:AT2G26910; TAIR:AT2G26910; TAIR:AT2G26910; TAIR:AT2G26910; TAIR:AT2G26910	PF00005.20	ABC_tran	Domain	N/A	N/A	N/A	Q8GU84	4350807;	NP_001068174.2;	osa:4350807;	LOC_Os11g37700	NA	NA	NA	NA	NA	NA	NA	NA
LOC_Os11g41940	LOC_Os11g41940	LOC_Os11g41940	Chr11:25225667-25227326	AR2	BR2	OK	0	0.259238	inf	#NAME?	0.0445	0.99958	no	expressed protein	NA	NA	NA	NA	NA	NA	NA	N/A	N/A	N/A	Q2R0N9	NA	NA	NA	LOC_Os11g41940	NA	NA	NA	NA	NA	NA	NA	NA
LOC_Os11g42200	LOC_Os11g42200	LOC_Os11g42200	Chr11:25423700-25426214	AR2	BR2	OK	0.549707	7.22079	3.71542	3.90039	0.0012	0.154809	no	laccase precursor protein, putative, expressed	GO:0009056; GO:0009987; GO:0019748; GO:0005623; GO:0005576; GO:0008152	biological_process; biological_process; biological_process; cellular_component; cellular_component; biological_process	catabolic process; cellular process; secondary metabolic process; cell; extracellular region; metabolic process	TAIR:AT3G09220; TAIR:AT3G09220; TAIR:AT3G09220; TAIR:AT3G09220; TAIR:AT3G09220; TAIR:AT3G09220	PF07732.8	Cu-oxidase_3	Domain	IPR002355	Multicopper oxidase, copper-binding site	Molecular Function: copper ion binding (GO:0005507), Biological Process: oxidation reduction (GO:0055114)	Q2R0L2	4351005;	NP_001068353.1;	osa:4351005;	LOC_Os11g42200	NA	NA	NA	NA	NA	NA	NA	NA
LOC_Os11g42500	LOC_Os11g42500	LOC_Os11g42500	Chr11:25593754-25594897	AR2	BR2	OK	5.09612	41.9408	3.04088	4.07006	0.0014	0.169032	no	dirigent, putative, expressed	GO:0005623; GO:0003674; GO:0006950	cellular_component; molecular_function; biological_process	cell; molecular_function; response to stress	TAIR:AT5G42510; TAIR:AT5G42510; TAIR:AT5G42510	PF03018.7	Dirigent	Family	N/A	N/A	N/A	Q2R0I1	9271049;	NP_001176678.1;	osa:9271049;	LOC_Os11g42500	NA	NA	NA	NA	NA	NA	NA	NA
LOC_Os11g42550	LOC_Os11g42550	LOC_Os11g42550	Chr11:25617706-25618704	AR2	BR2	OK	1.15036	13.6616	3.56997	3.14847	0.0183	0.759676	no	dirigent, putative, expressed	GO:0003674; GO:0005618; GO:0006950; GO:0009058; GO:0009987; GO:0019748	molecular_function; cellular_component; biological_process; biological_process; biological_process; biological_process	molecular_function; cell wall; response to stress; biosynthetic process; cellular process; secondary metabolic process	TAIR:AT1G65870; TAIR:AT1G65870; TAIR:AT1G65870; TAIR:AT1G65870; TAIR:AT1G65870; TAIR:AT1G65870	PF03018.7	Dirigent	Family	N/A	N/A	N/A	Q2R0H3	9266169;	NP_001176680.1;	osa:9266169;	LOC_Os11g42550	NA	NA	NA	NA	NA	NA	NA	NA
LOC_Os11g45400	LOC_Os11g45400	LOC_Os11g45400	Chr11:27486902-27490269	AR2	BR2	OK	0.217717	5.95581	4.77377	4.31807	0.00445	0.339192	no	glycerol-3-phosphate acyltransferase, putative, expressed	GO:0008152; GO:0016740	biological_process; molecular_function	metabolic process; transferase activity	TAIR:AT4G01950; TAIR:AT4G01950	PF01553.14	Acyltransferase	Family	N/A	N/A	N/A	Q2QZN3	4351119;	NP_001068455.1;	osa:4351119;	LOC_Os11g45400	PWY-5667	CDP-diacylglycerol biosynthesis I	RXN-1381	EC-2.3.1.15	GN7F-29027-MONOMER	glycerol-3-phosphate <i>O-</i>acyltransferase	GN7F-29027	LOC_Os01g22560.1
LOC_Os12g01560	LOC_Os12g01560	LOC_Os12g01560	Chr12:337845-341468	AR2	BR2	OK	0.144402	2.29093	3.98777	3.21488	0.0086	0.500524	no	PMR5, putative, expressed	GO:0005794; GO:0008150	cellular_component; biological_process	Golgi apparatus; biological_process	TAIR:AT2G38320; TAIR:AT2G38320	PF03005.8	DUF231	Family	N/A	N/A	N/A	Q2QYU2	4351267;	NP_001065939.1;	osa:4351267;	LOC_Os12g01560	NA	NA	NA	NA	NA	NA	NA	NA
LOC_Os12g02060	LOC_Os12g02060	LOC_Os12g02060	Chr12:614315-615845	AR2	BR2	OK	0	1.00294	inf	#NAME?	0.0001	0.0285736	yes	peroxidase precursor, putative, expressed	GO:0006950; GO:0005576; GO:0005515; GO:0005618; GO:0003824; GO:0005829; GO:0008152	biological_process; cellular_component; molecular_function; cellular_component; molecular_function; cellular_component; biological_process	response to stress; extracellular region; protein binding; cell wall; catalytic activity; cytosol; metabolic process	TAIR:AT5G05340; TAIR:AT5G05340; TAIR:AT5G05340; TAIR:AT5G05340; TAIR:AT5G05340; TAIR:AT5G05340; TAIR:AT5G05340	PF00141.16	peroxidase	Family	IPR000823	Plant peroxidase	Molecular Function: peroxidase activity (GO:0004601), Biological Process: response to oxidative stress (GO:0006979), Molecular Function: heme binding (GO:0020037), Biological Process: oxidation reduction (GO:0055114)	Q2QYN8	NA	NA	NA	LOC_Os12g02060	NA	NA	NA	NA	NA	NA	NA	NA
LOC_Os12g02370	LOC_Os12g02370	LOC_Os12g02370	Chr12:766433-768572	AR2	BR2	OK	1.29047	8.48166	2.71645	2.72729	0.0249	0.895929	no	chalcone--flavonone isomerase, putative, expressed	GO:0003824; GO:0005575; GO:0008152; GO:0009628; GO:0003824; GO:0005575; GO:0008152; GO:0009628	molecular_function; cellular_component; biological_process; biological_process; molecular_function; cellular_component; biological_process; biological_process	catalytic activity; cellular_component; metabolic process; response to abiotic stimulus; catalytic activity; cellular_component; metabolic process; response to abiotic stimulus	TAIR:AT5G05270; TAIR:AT5G05270; TAIR:AT5G05270; TAIR:AT5G05270; TAIR:AT5G05270; TAIR:AT5G05270; TAIR:AT5G05270; TAIR:AT5G05270	PF02431.8	Chalcone	Domain	IPR016088	Chalcone isomerase, 3-layer sandwich	Biological Process: flavonoid biosynthetic process (GO:0009813), Molecular Function: chalcone isomerase activity (GO:0045430)	Q2QYK6	4351321;	NP_001065990.1;	osa:4351321;	LOC_Os12g02370	NA	NA	NA	NA	NA	NA	NA	NA
LOC_Os12g04300	LOC_Os12g04300	LOC_Os12g04300	Chr12:1822394-1823200	AR2	BR2	OK	0	0.34408	inf	#NAME?	0.0362	0.99958	no	sulfotransferase domain containing protein, expressed	GO:0016740; GO:0005575; GO:0008152; GO:0009058; GO:0005975; GO:0009987; GO:0019748	molecular_function; cellular_component; biological_process; biological_process; biological_process; biological_process; biological_process	transferase activity; cellular_component; metabolic process; biosynthetic process; carbohydrate metabolic process; cellular process; secondary metabolic process	TAIR:AT1G74090; TAIR:AT1G74090; TAIR:AT1G74090; TAIR:AT1G74090; TAIR:AT1G74090; TAIR:AT1G74090; TAIR:AT1G74090	PF00685.20	Sulfotransfer_1	Domain	IPR000863	Sulfotransferase domain	Molecular Function: sulfotransferase activity (GO:0008146)	Q2QY03	NA	NA	NA	LOC_Os12g04300	PWY-6199	quercetin sulfate biosynthesis	FLAVONOL-3-SULFOTRANSFERASE-RXN	EC-2.8.2.25	GN7F-24766-MONOMER	flavonol 3-sulfotransferase	GN7F-24766	LOC_Os08g17510.1
LOC_Os12g04320	LOC_Os12g04320	LOC_Os12g04320	Chr12:1830782-1832039	AR2	BR2	OK	0	0.184013	inf	#NAME?	0.0273	0.938545	no	sulfotransferase domain containing protein, expressed	GO:0005623; GO:0008152; GO:0016740; GO:0008150	cellular_component; biological_process; molecular_function; biological_process	cell; metabolic process; transferase activity; biological_process	TAIR:AT2G03750; TAIR:AT2G03750; TAIR:AT2G03750; TAIR:AT2G03750	PF00685.20	Sulfotransfer_1	Domain	IPR000863	Sulfotransferase domain	Molecular Function: sulfotransferase activity (GO:0008146)	Q2QY01	9267617;	NP_001176781.1;	osa:9267617;	LOC_Os12g04320	PWY-6199	quercetin sulfate biosynthesis	FLAVONOL-3-SULFOTRANSFERASE-RXN	EC-2.8.2.25	GN7F-24766-MONOMER	flavonol 3-sulfotransferase	GN7F-24766	LOC_Os08g17510.1
LOC_Os12g07310	LOC_Os12g07310	LOC_Os12g07310	Chr12:3602557-3605041	AR2	BR2	OK	1.63892	8.02405	2.29159	2.31328	0.03255	0.99958	no	citrate-binding protein precursor, putative, expressed	NA	NA	NA	NA	PF08787.4	Alginate_lyase2	Domain	N/A	N/A	N/A	Q2QX37	4351628;	NP_001066274.1;	osa:4351628;	LOC_Os12g07310	NA	NA	NA	NA	NA	NA	NA	NA
LOC_Os12g08160	LOC_Os12g08160	LOC_Os12g08160	Chr12:4170597-4171410	AR2	BR2	OK	0	0.167596	inf	#NAME?	0.0445	0.99958	no	expressed protein	GO:0003674; GO:0005575; GO:0008150	molecular_function; cellular_component; biological_process	molecular_function; cellular_component; biological_process	TAIR:AT1G58070; TAIR:AT1G58070; TAIR:AT1G58070	NA	NA	NA	N/A	N/A	N/A	Q2QWU8	NA	NA	NA	LOC_Os12g08160	NA	NA	NA	NA	NA	NA	NA	NA
LOC_Os12g08200	LOC_Os12g08200	LOC_Os12g08200	Chr12:4188946-4190011	AR2	BR2	OK	0	0.275111	inf	#NAME?	0.00175	0.190387	no	expressed protein	NA	NA	NA	NA	NA	NA	NA	N/A	N/A	N/A	Q2QWU4	4351680;	NP_001066321.1;	osa:4351680;	LOC_Os12g08200	NA	NA	NA	NA	NA	NA	NA	NA
LOC_Os12g13800	LOC_Os12g13800	LOC_Os12g13800	Chr12:7802136-7805882	AR2	BR2	OK	0	1.11923	inf	#NAME?	0.00025	0.055817	no	O-methyltransferase, putative, expressed	GO:0009058; GO:0009987; GO:0019748; GO:0005634; GO:0016740; GO:0005575; GO:0005737; GO:0005515; GO:0005829; GO:0008152; GO:0005886	biological_process; biological_process; biological_process; cellular_component; molecular_function; cellular_component; cellular_component; molecular_function; cellular_component; biological_process; cellular_component	biosynthetic process; cellular process; secondary metabolic process; nucleus; transferase activity; cellular_component; cytoplasm; protein binding; cytosol; metabolic process; plasma membrane	TAIR:AT5G54160; TAIR:AT5G54160; TAIR:AT5G54160; TAIR:AT5G54160; TAIR:AT5G54160; TAIR:AT5G54160; TAIR:AT5G54160; TAIR:AT5G54160; TAIR:AT5G54160; TAIR:AT5G54160; TAIR:AT5G54160	PF00891.11	Methyltransf_2	Family	N/A	N/A	N/A	NA	NA	NA	NA	LOC_Os12g13800	PWY-5467	gramine biosynthesis	RXN-8686	EC-2.1.1	GN7F-23975-MONOMER	LOC_Os12g10170.1	GN7F-23975	LOC_Os12g10170.1
LOC_Os12g16720	LOC_Os12g16720	LOC_Os12g16720	Chr12:9579746-9582014	AR2	BR2	OK	1.32011	5.93102	2.16762	2.5037	0.019	0.775097	no	cytochrome P450 71A1, putative, expressed	GO:0003674; GO:0005488; GO:0006950; GO:0009628; GO:0003824; GO:0008152; GO:0019825	molecular_function; molecular_function; biological_process; biological_process; molecular_function; biological_process; molecular_function	molecular_function; binding; response to stress; response to abiotic stimulus; catalytic activity; metabolic process; oxygen binding	TAIR:AT1G13080; TAIR:AT1G13080; TAIR:AT1G13080; TAIR:AT1G13080; TAIR:AT1G13080; TAIR:AT1G13080; TAIR:AT1G13080	PF00067.15	p450	Domain	IPR001128	Cytochrome P450	Molecular Function: monooxygenase activity (GO:0004497), Molecular Function: iron ion binding (GO:0005506), Molecular Function: electron carrier activity (GO:0009055), Molecular Function: heme binding (GO:0020037)	Q2QUC5	NA	NA	NA	LOC_Os12g16720	PWY-6540	costunolide biosynthesis	RXN-8971	EC-1.14.13.120	GN7F-17002-MONOMER	costunolide synthase	GN7F-17002	LOC_Os04g40470.1
LOC_Os12g24320	LOC_Os12g24320	LOC_Os12g24320	Chr12:13879142-13881525	AR2	BR2	OK	1.80266	16.8199	3.22197	3.98796	0.0017	0.18882	no	ATPase 3, putative, expressed	GO:0000003; GO:0000166; GO:0009056; GO:0006139; GO:0005739; GO:0009791; GO:0016787	biological_process; molecular_function; biological_process; biological_process; cellular_component; biological_process; molecular_function	reproduction; nucleotide binding; catabolic process; nucleobase, nucleoside, nucleotide and nucleic acid metabolic process; mitochondrion; post-embryonic development; hydrolase activity	TAIR:AT5G40010; TAIR:AT5G40010; TAIR:AT5G40010; TAIR:AT5G40010; TAIR:AT5G40010; TAIR:AT5G40010; TAIR:AT5G40010	PF00004.22	AAA	Family	N/A	N/A	N/A	Q2QSF2	NA	NA	NA	LOC_Os12g24320	NA	NA	NA	NA	NA	NA	NA	NA
LOC_Os12g25090	LOC_Os12g25090	LOC_Os12g25090	Chr12:14411271-14412023	AR2	BR2	OK	0.383404	4.22202	3.461	2.48989	0.0198	0.792755	no	expressed protein	GO:0006950; GO:0009607; GO:0008152; GO:0030234; GO:0005618	biological_process; biological_process; biological_process; molecular_function; cellular_component	response to stress; response to biotic stimulus; metabolic process; enzyme regulator activity; cell wall	TAIR:AT2G38870; TAIR:AT2G38870; TAIR:AT2G38870; TAIR:AT2G38870; TAIR:AT2G38870	PF00280.11	potato_inhibit	Domain	IPR000864	Proteinase inhibitor I13, potato inhibitor I	Molecular Function: serine-type endopeptidase inhibitor activity (GO:0004867), Biological Process: response to wounding (GO:0009611)	Q2QS74;; Q2QS75	NA	NA	NA	LOC_Os12g25090	NA	NA	NA	NA	NA	NA	NA	NA
LOC_Os12g28880	LOC_Os12g28880	LOC_Os12g28880	Chr12:17070763-17071549	AR2	BR2	OK	0	0.274925	inf	#NAME?	0.03035	0.985569	no	LTPL110 - Protease inhibitor/seed storage/LTP family protein precursor, putative, expressed	GO:0005623; GO:0008289; GO:0006810	cellular_component; molecular_function; biological_process	cell; lipid binding; transport	TAIR:AT1G12100; TAIR:AT1G12100; TAIR:AT1G12100	NA	NA	NA	N/A	N/A	N/A	Q2QR41	NA	NA	NA	LOC_Os12g28880	NA	NA	NA	NA	NA	NA	NA	NA
LOC_Os12g29500	LOC_Os12g29500	LOC_Os12g29500	Chr12:17537307-17539450	AR2	BR2	OK	0	0.226981	inf	#NAME?	0.0445	0.99958	no	expressed protein	GO:0005623; GO:0003674; GO:0008150	cellular_component; molecular_function; biological_process	cell; molecular_function; biological_process	TAIR:AT5G13250; TAIR:AT5G13250; TAIR:AT5G13250	NA	NA	NA	N/A	N/A	N/A	Q2QQX9	4352209;	NP_001066763.2;	osa:4352209;	LOC_Os12g29500	NA	NA	NA	NA	NA	NA	NA	NA
LOC_Os12g36830	LOC_Os12g36830	LOC_Os12g36830	Chr12:22580777-22581972	AR2	BR2	OK	3.51273	24.3996	2.79619	3.31371	0.00365	0.299766	no	pathogenesis-related Bet v I family protein, putative, expressed	NA	NA	NA	NA	PF00407.12	Bet_v_1	Domain	IPR000916	Bet v I allergen	Biological Process: defense response (GO:0006952), Biological Process: response to biotic stimulus (GO:0009607)	Q75T45	4352487;	NP_001066994.1;	osa:4352487;	LOC_Os12g36830	NA	NA	NA	NA	NA	NA	NA	NA
LOC_Os12g36850	LOC_Os12g36850	LOC_Os12g36850	Chr12:22591675-22593522	AR2	BR2	OK	2.08799	12.2594	2.5537	2.64443	0.0167	0.72263	no	pathogenesis-related Bet v I family protein, putative, expressed	NA	NA	NA	NA	PF00407.12	Bet_v_1	Domain	IPR000916	Bet v I allergen	Biological Process: defense response (GO:0006952), Biological Process: response to biotic stimulus (GO:0009607)	Q2QNT0	4352488;	NP_001066995.1;	osa:4352488;	LOC_Os12g36850	NA	NA	NA	NA	NA	NA	NA	NA
LOC_Os12g36880	LOC_Os12g36880	LOC_Os12g36880	Chr12:22599951-22601258	AR2	BR2	OK	10.4183	83.2895	2.99902	4.62969	0.00015	0.0388415	yes	pathogenesis-related Bet v I family protein, putative, expressed	NA	NA	NA	NA	PF00407.12	Bet_v_1	Domain	N/A	N/A	N/A	Q2QNS7	4352491;	NP_001066998.1;	osa:4352491;	LOC_Os12g36880	NA	NA	NA	NA	NA	NA	NA	NA
LOC_Os12g38051	LOC_Os12g38051	LOC_Os12g38051	Chr12:23382983-23391427	AR2	BR2	OK	0	0.596698	inf	#NAME?	0.00095	0.134979	no	metallothionein, putative, expressed	GO:0019725; GO:0005488	biological_process; molecular_function	cellular homeostasis; binding	TAIR:AT3G09390; TAIR:AT3G09390	PF01439.11	Metallothio_2	Family	N/A	N/A	N/A	Q2QNE8	4352563;	NP_001067065.2;	osa:4352563;	LOC_Os12g38051	NA	NA	NA	NA	NA	NA	NA	NA
LOC_Os12g38400	LOC_Os12g38400	LOC_Os12g38400	Chr12:23554927-23560551	AR2	BR2	OK	0.358755	2.8483	2.98903	2.60767	0.0324	0.99958	no	MYB family transcription factor, putative, expressed	GO:0009719; GO:0003677; GO:0009058; GO:0006139; GO:0006950; GO:0009607; GO:0009653; GO:0007275; GO:0005730; GO:0005515; GO:0009628; GO:0003700; GO:0005622; GO:0005634; GO:0009987; GO:0008150	biological_process; molecular_function; biological_process; biological_process; biological_process; biological_process; biological_process; biological_process; cellular_component; molecular_function; biological_process; molecular_function; cellular_compon	response to endogenous stimulus; DNA binding; biosynthetic process; nucleobase, nucleoside, nucleotide and nucleic acid metabolic process; response to stress; response to biotic stimulus; anatomical structure morphogenesis; multicellular organismal develo	TAIR:AT2G37630; TAIR:AT2G37630; TAIR:AT2G37630; TAIR:AT2G37630; TAIR:AT2G37630; TAIR:AT2G37630; TAIR:AT2G37630; TAIR:AT2G37630; TAIR:AT2G37630; TAIR:AT2G37630; TAIR:AT2G37630; TAIR:AT2G37630; TAIR:AT2G37630; TAIR:AT2G37630; TAIR:AT2G37630; TAIR:AT2G37630	PF00249.24	Myb_DNA-binding	Domain	N/A	N/A	N/A	Q94IB1;; F4MGP4	4352588;	NP_001067089.1;	osa:4352588;	LOC_Os12g38400	NA	NA	NA	NA	NA	NA	NA	NA
LOC_Os12g43780	LOC_Os12g43780	LOC_Os12g43780	Chr12:27190749-27192006	AR2	BR2	OK	0	0.169859	inf	#NAME?	0.02975	0.977363	no	expressed protein	NA	NA	NA	NA	NA	NA	NA	N/A	N/A	N/A	Q2QLP3	4352880;	NP_001067354.1;	osa:4352880;	LOC_Os12g43780	NA	NA	NA	NA	NA	NA	NA	NA
LOC_Os12g44030	LOC_Os12g44030	LOC_Os12g44030	Chr12:27309870-27311190	AR2	BR2	OK	5.54676	27.44	2.30656	3.28736	0.00375	0.30541	no	purple acid phosphatase precursor, putative, expressed	GO:0005618; GO:0005575; GO:0005829; GO:0016787; GO:0008152; GO:0009987; GO:0008150	cellular_component; cellular_component; cellular_component; molecular_function; biological_process; biological_process; biological_process	cell wall; cellular_component; cytosol; hydrolase activity; metabolic process; cellular process; biological_process	TAIR:AT2G16430; TAIR:AT2G16430; TAIR:AT2G16430; TAIR:AT2G16430; TAIR:AT2G16430; TAIR:AT2G16430; TAIR:AT2G16430	PF00149.21	Metallophos	Domain	N/A	N/A	N/A	Q2QLL8	NA	NA	NA	LOC_Os12g44030	PWY-6348	phosphate acquisition	ACID-PHOSPHATASE-RXN	EC-3.1.3.2	GN7F-21419-MONOMER	acid phosphatase	GN7F-21419	LOC_Os12g44030.1
LOC_Os12g44050	LOC_Os12g44050	LOC_Os12g44050	Chr12:27316454-27317290	AR2	BR2	OK	1.71526	8.43674	2.29826	2.25916	0.02475	0.893409	no	purple acid phosphatase precursor, putative, expressed	GO:0005618; GO:0005575; GO:0005829; GO:0016787; GO:0008152; GO:0009987; GO:0008150	cellular_component; cellular_component; cellular_component; molecular_function; biological_process; biological_process; biological_process	cell wall; cellular_component; cytosol; hydrolase activity; metabolic process; cellular process; biological_process	TAIR:AT2G16430; TAIR:AT2G16430; TAIR:AT2G16430; TAIR:AT2G16430; TAIR:AT2G16430; TAIR:AT2G16430; TAIR:AT2G16430	NA	NA	NA	N/A	N/A	N/A	Q2QLL6	4352900;	NP_001067372.1;	osa:4352900;	LOC_Os12g44050	PWY-6348	phosphate acquisition	ACID-PHOSPHATASE-RXN	EC-3.1.3.2	GN7F-26606-MONOMER	acid phosphatase	GN7F-26606	LOC_Os12g44050.1

## Sheet: Zero h_vs_MG-01_Upregulated_Gen
test_id	gene_id	gene	locus	sample_1	sample_2	status	sample_1_FPKM_Value	sample_2_FPKM_Value	log2(fold_change)	test_stat	p_value	q_value	significant	description(phytozome)	GO_ID	GO_Ontology	GO_Term	GO_TAIR_ID	PFAM_hmm_acc	PFAM_hmm_name	PFAM_hmm_type	INTERPRO_ipr_acc	INTERPRO_ipr_desc	INTERPRO_ipr_go	Entry(uniprot)	Cross-reference(GeneID)	Cross-reference(RefSeq)	Cross-reference(KEGG)	Query_sequence_Id(OryzaCyc)	Pathway-id(OryzaCyc)	Pathway-name(OryzaCyc)	Reaction-id(OryzaCyc)	EC(OryzaCyc)	Protein-id(OryzaCyc)	Protein-name(OryzaCyc)	Gene-id(OryzaCyc)	Gene-name(OryzaCyc)
LOC_Os01g01660	LOC_Os01g01660	LOC_Os01g01660	Chr1:327127-328451	ZR2	AR2	OK	2.28461	15.8254	2.79222	3.25971	0.0039	0.312807	no	isoflavone reductase, putative, expressed	GO:0006950; GO:0008150; GO:0008152; GO:0003824; GO:0005488; GO:0005886	biological_process; biological_process; biological_process; molecular_function; molecular_function; cellular_component	response to stress; biological_process; metabolic process; catalytic activity; binding; plasma membrane	TAIR:AT1G75280; TAIR:AT1G75280; TAIR:AT1G75280; TAIR:AT1G75280; TAIR:AT1G75280; TAIR:AT1G75280	PF05368.6	NmrA	Family	N/A	N/A	N/A	NA	NA	NA	NA	LOC_Os01g01660	PWY-5466	matairesinol biosynthesis	RXN-8678	EC-1.23.1.1	GN7F-25331-MONOMER	(+)-pinoresinol reductase	GN7F-25331	LOC_Os12g16250.1
LOC_Os01g01870	LOC_Os01g01870	LOC_Os01g01870	Chr1:478324-481166	ZR2	AR2	OK	9.93367	58.0288	2.54637	4.08749	0.0007	0.111537	no	helix-loop-helix DNA-binding domain containing protein, expressed	GO:0005634; GO:0009058; GO:0006139; GO:0003700; GO:0005737	cellular_component; biological_process; biological_process; molecular_function; cellular_component	nucleus; biosynthetic process; nucleobase, nucleoside, nucleotide and nucleic acid metabolic process; sequence-specific DNA binding transcription factor activity; cytoplasm	TAIR:AT1G10585; TAIR:AT1G10585; TAIR:AT1G10585; TAIR:AT1G10585; TAIR:AT1G10585	PF00010.19	HLH	Domain	N/A	N/A	N/A	NA	NA	NA	NA	LOC_Os01g01870	NA	NA	NA	NA	NA	NA	NA	NA
LOC_Os01g02290	LOC_Os01g02290	LOC_Os01g02290	Chr1:720628-723317	ZR2	AR2	OK	2.8611	28.4477	3.31367	4.71698	0.00035	0.0708885	no	Ser/Thr receptor-like kinase, putative, expressed	GO:0005623; GO:0008152; GO:0009987; GO:0016301; GO:0000166; GO:0006464; GO:0005623; GO:0008152; GO:0009987; GO:0016301; GO:0000166; GO:0006464	cellular_component; biological_process; biological_process; molecular_function; molecular_function; biological_process; cellular_component; biological_process; biological_process; molecular_function; molecular_function; biological_process	cell; metabolic process; cellular process; kinase activity; nucleotide binding; protein modification process; cell; metabolic process; cellular process; kinase activity; nucleotide binding; protein modification process	TAIR:AT1G66920; TAIR:AT1G66920; TAIR:AT1G66920; TAIR:AT1G66920; TAIR:AT1G66920; TAIR:AT1G66920; TAIR:AT1G66920; TAIR:AT1G66920; TAIR:AT1G66920; TAIR:AT1G66920; TAIR:AT1G66920; TAIR:AT1G66920	PF07714.10	Pkinase_Tyr	Domain	N/A	N/A	N/A	NA	NA	NA	NA	LOC_Os01g02290	PWY-6952	glycerophosphodiester degradation	GLYCPDIESTER-RXN	EC-3.1.4.46	GN7F-26089-MONOMER	glycerophosphodiester phosphodiesterase	GN7F-26089	LOC_Os01g04550.1
LOC_Os01g02300	LOC_Os01g02300	LOC_Os01g02300	Chr1:723692-726321	ZR2	AR2	OK	0.631576	7.58178	3.58551	3.91336	0.002	0.205631	no	receptor kinase ORK10, putative, expressed	GO:0005623; GO:0008152; GO:0009987; GO:0016301; GO:0006464	cellular_component; biological_process; biological_process; molecular_function; biological_process	cell; metabolic process; cellular process; kinase activity; protein modification process	TAIR:AT1G66910; TAIR:AT1G66910; TAIR:AT1G66910; TAIR:AT1G66910; TAIR:AT1G66910	PF00069.18	Pkinase	Domain	N/A	N/A	N/A	NA	NA	NA	NA	LOC_Os01g02300	PWY-6952	glycerophosphodiester degradation	GLYCPDIESTER-RXN	EC-3.1.4.46	GN7F-23449-MONOMER	glycerophosphodiester phosphodiesterase	GN7F-23449	LOC_Os01g02460.1
LOC_Os01g03130	LOC_Os01g03130	LOC_Os01g03130	Chr1:1217005-1218122	ZR2	AR2	OK	0.641801	4.43016	2.78716	2.44075	0.0445	0.99958	no	expressed protein	GO:0003674; GO:0008150	molecular_function; biological_process	molecular_function; biological_process	TAIR:AT2G01300; TAIR:AT2G01300	NA	NA	NA	N/A	N/A	N/A	NA	NA	NA	NA	LOC_Os01g03130	NA	NA	NA	NA	NA	NA	NA	NA
LOC_Os01g03360	LOC_Os01g03360	LOC_Os01g03360	Chr1:1353628-1354802	ZR2	AR2	OK	4.26899	25.7077	2.59023	3.41446	0.0032	0.276563	no	BBTI5 - Bowman-Birk type bran trypsin inhibitor precursor, expressed	NA	NA	NA	NA	PF00228.13	Bowman-Birk_leg	Domain	IPR000877	Proteinase inhibitor I12, Bowman-Birk	Molecular Function: serine-type endopeptidase inhibitor activity (GO:0004867), Cellular Component: extracellular region (GO:0005576)	Q0JR25	9271230;	NP_001172153.1;	osa:9271230;	LOC_Os01g03360	NA	NA	NA	NA	NA	NA	NA	NA
LOC_Os01g03690	LOC_Os01g03690	LOC_Os01g03690	Chr1:1518244-1521644	ZR2	AR2	OK	2.29442	10.1267	2.14197	2.99462	0.00785	0.474554	no	TKL_IRAK_DUF26-lg.1 - DUF26 kinases have homology to DUF26 containing loci, expressed	GO:0005623; GO:0016301; GO:0000166; GO:0006464	cellular_component; molecular_function; molecular_function; biological_process	cell; kinase activity; nucleotide binding; protein modification process	TAIR:AT4G00960; TAIR:AT4G00960; TAIR:AT4G00960; TAIR:AT4G00960	PF07714.10	Pkinase_Tyr	Domain	N/A	N/A	N/A	NA	NA	NA	NA	LOC_Os01g03690	NA	NA	NA	NA	NA	NA	NA	NA
LOC_Os01g04050	LOC_Os01g04050	LOC_Os01g04050	Chr1:1760139-1761135	ZR2	AR2	OK	44.5537	247.776	2.47542	4.4634	0.00015	0.0388415	yes	BBTI12 - Bowman-Birk type bran trypsin inhibitor precursor, expressed	NA	NA	NA	NA	PF00228.13	Bowman-Birk_leg	Domain	IPR000877	Proteinase inhibitor I12, Bowman-Birk	Molecular Function: serine-type endopeptidase inhibitor activity (GO:0004867), Cellular Component: extracellular region (GO:0005576)	NA	NA	NA	NA	LOC_Os01g04050	NA	NA	NA	NA	NA	NA	NA	NA
LOC_Os01g04280	LOC_Os01g04280	LOC_Os01g04280	Chr1:1902735-1905247	ZR2	AR2	OK	4.37359	46.9037	3.42281	5.24477	5e-05	0.0162482	yes	calmodulin binding protein, putative, expressed	GO:0005575; GO:0005515; GO:0008150	cellular_component; molecular_function; biological_process	cellular_component; protein binding; biological_process	TAIR:AT5G57580; TAIR:AT5G57580; TAIR:AT5G57580	PF07887.4	Calmodulin_bind	Family	IPR012416	Calmodulin binding protein-like	N/A	NA	NA	NA	NA	LOC_Os01g04280	NA	NA	NA	NA	NA	NA	NA	NA
LOC_Os01g04330	LOC_Os01g04330	LOC_Os01g04330	Chr1:1930993-1931904	ZR2	AR2	OK	18.4782	278.402	3.91328	6.62543	5e-05	0.0162482	yes	OsCML16 - Calmodulin-related calcium sensor protein, expressed	GO:0009719; GO:0009605; GO:0009628; GO:0006950; GO:0007165; GO:0009908; GO:0000003; GO:0009791; GO:0005488; GO:0005856; GO:0008152; GO:0008150; GO:0005886	biological_process; biological_process; biological_process; biological_process; biological_process; biological_process; biological_process; biological_process; molecular_function; cellular_component; biological_process; biological_process; cellular_compon	response to endogenous stimulus; response to external stimulus; response to abiotic stimulus; response to stress; signal transduction; flower development; reproduction; post-embryonic development; binding; cytoskeleton; metabolic process; biological_proce	TAIR:AT5G37770; TAIR:AT5G37770; TAIR:AT5G37770; TAIR:AT5G37770; TAIR:AT5G37770; TAIR:AT5G37770; TAIR:AT5G37770; TAIR:AT5G37770; TAIR:AT5G37770; TAIR:AT5G37770; TAIR:AT5G37770; TAIR:AT5G37770; TAIR:AT5G37770	PF00036.25	efhand	Domain	IPR018247	EF-Hand 1, calcium-binding site	N/A	Q5ZCK5	4325693;	NP_001041950.2;	osa:4325693;	LOC_Os01g04330	NA	NA	NA	NA	NA	NA	NA	NA
LOC_Os01g04540	LOC_Os01g04540	LOC_Os01g04540	Chr1:2023878-2026177	ZR2	AR2	OK	0.635243	8.21725	3.69327	3.96893	0.00215	0.215319	no	serine/threonine-protein kinase At1g18390 precursor, putative, expressed	GO:0008152; GO:0009987; GO:0016301; GO:0000166; GO:0006464; GO:0005886	biological_process; biological_process; molecular_function; molecular_function; biological_process; cellular_component	metabolic process; cellular process; kinase activity; nucleotide binding; protein modification process; plasma membrane	TAIR:AT1G18390; TAIR:AT1G18390; TAIR:AT1G18390; TAIR:AT1G18390; TAIR:AT1G18390; TAIR:AT1G18390	NA	NA	NA	N/A	N/A	N/A	NA	NA	NA	NA	LOC_Os01g04540	NA	NA	NA	NA	NA	NA	NA	NA
LOC_Os01g04550	LOC_Os01g04550	LOC_Os01g04550	Chr1:2036117-2038198	ZR2	AR2	OK	3.28407	19.9366	2.60186	3.4233	0.0041	0.322791	no	expressed protein	GO:0005975; GO:0009987; GO:0008152; GO:0006950; GO:0016301; GO:0016787	biological_process; biological_process; biological_process; biological_process; molecular_function; molecular_function	carbohydrate metabolic process; cellular process; metabolic process; response to stress; kinase activity; hydrolase activity	TAIR:AT1G66980; TAIR:AT1G66980; TAIR:AT1G66980; TAIR:AT1G66980; TAIR:AT1G66980; TAIR:AT1G66980	PF07714.10	Pkinase_Tyr	Domain	IPR008271	Serine/threonine-protein kinase, active site	Molecular Function: protein serine/threonine kinase activity (GO:0004674), Biological Process: protein amino acid phosphorylation (GO:0006468)	NA	NA	NA	NA	LOC_Os01g04550	PWY-6952	glycerophosphodiester degradation	GLYCPDIESTER-RXN	EC-3.1.4.46	GN7F-23449-MONOMER	glycerophosphodiester phosphodiesterase	GN7F-23449	LOC_Os01g02460.1
LOC_Os01g04570	LOC_Os01g04570	LOC_Os01g04570	Chr1:2048716-2052521	ZR2	AR2	OK	0.254934	1.97092	2.95067	2.60843	0.02215	0.842535	no	Ser/Thr protein kinase, putative, expressed	GO:0005623; GO:0008152; GO:0009987; GO:0016301; GO:0000166; GO:0006464; GO:0008152; GO:0009987; GO:0007165; GO:0016301; GO:0006464; GO:0004872; GO:0004871	cellular_component; biological_process; biological_process; molecular_function; molecular_function; biological_process; biological_process; biological_process; biological_process; molecular_function; biological_process; molecular_function; molecular_funct	cell; metabolic process; cellular process; kinase activity; nucleotide binding; protein modification process; metabolic process; cellular process; signal transduction; kinase activity; protein modification process; receptor activity; signal transducer act	TAIR:AT1G67000; TAIR:AT1G67000; TAIR:AT1G67000; TAIR:AT1G67000; TAIR:AT1G67000; TAIR:AT1G67000; TAIR:AT4G18250; TAIR:AT4G18250; TAIR:AT4G18250; TAIR:AT4G18250; TAIR:AT4G18250; TAIR:AT4G18250; TAIR:AT4G18250	PF00069.18	Pkinase	Domain	IPR017441	Protein kinase, ATP binding site	Molecular Function: protein kinase activity (GO:0004672), Molecular Function: ATP binding (GO:0005524), Biological Process: protein amino acid phosphorylation (GO:0006468)	NA	NA	NA	NA	LOC_Os01g04570	PWY-6952	glycerophosphodiester degradation	GLYCPDIESTER-RXN	EC-3.1.4.46	GN7F-23449-MONOMER	glycerophosphodiester phosphodiesterase	GN7F-23449	LOC_Os01g02460.1
LOC_Os01g04800	LOC_Os01g04800	LOC_Os01g04800	Chr1:2202263-2203860	ZR2	AR2	OK	1.95593	13.1229	2.74616	3.31084	0.005	0.364949	no	B3 DNA binding domain containing protein, expressed	GO:0003677; GO:0009719; GO:0007165; GO:0009058; GO:0006139; GO:0003700; GO:0000003; GO:0009791; GO:0009628; GO:0009536	molecular_function; biological_process; biological_process; biological_process; biological_process; molecular_function; biological_process; biological_process; biological_process; cellular_component	DNA binding; response to endogenous stimulus; signal transduction; biosynthetic process; nucleobase, nucleoside, nucleotide and nucleic acid metabolic process; sequence-specific DNA binding transcription factor activity; reproduction; post-embryonic devel	TAIR:AT1G25560; TAIR:AT1G25560; TAIR:AT1G25560; TAIR:AT1G25560; TAIR:AT1G25560; TAIR:AT1G25560; TAIR:AT1G25560; TAIR:AT1G25560; TAIR:AT1G25560; TAIR:AT1G25560	PF02362.14	B3	Family	IPR001471	Pathogenesis-related transcriptional factor/ERF, DNA-binding	Molecular Function: transcription factor activity (GO:0003700), Biological Process: regulation of transcription, DNA-dependent (GO:0006355)	Q9AWS0	4325479;	NP_001041982.1;	osa:4325479;	LOC_Os01g04800	NA	NA	NA	NA	NA	NA	NA	NA
LOC_Os01g07970	LOC_Os01g07970	LOC_Os01g07970	Chr1:3855045-3856060	ZR2	AR2	OK	7.83669	87.8229	3.48628	5.0705	0.00025	0.055817	no	expressed protein	GO:0003674; GO:0008150	molecular_function; biological_process	molecular_function; biological_process	TAIR:AT1G52720; TAIR:AT1G52720	NA	NA	NA	N/A	N/A	N/A	NA	NA	NA	NA	LOC_Os01g07970	NA	NA	NA	NA	NA	NA	NA	NA
LOC_Os01g09220	LOC_Os01g09220	LOC_Os01g09220	Chr1:4646426-4648260	ZR2	AR2	OK	0.871609	914.406	10.0349	11.1712	5e-05	0.0162482	yes	NA	NA	NA	NA	NA	NA	NA	NA	N/A	N/A	N/A	NA	NA	NA	NA	LOC_Os01g09220	NA	NA	NA	NA	NA	NA	NA	NA
LOC_Os01g09700	LOC_Os01g09700	LOC_Os01g09700	Chr1:5002117-5005727	ZR2	AR2	OK	0	0.140403	inf	#NAME?	0.00135	0.165971	no	aminotransferase, classes I and II, domain containing protein, expressed	GO:0009058; GO:0009987; GO:0005575; GO:0005515; GO:0003824	biological_process; biological_process; cellular_component; molecular_function; molecular_function	biosynthetic process; cellular process; cellular_component; protein binding; catalytic activity	TAIR:AT4G26200; TAIR:AT4G26200; TAIR:AT4G26200; TAIR:AT4G26200; TAIR:AT4G26200	PF00155.14	Aminotran_1_2	Domain	IPR001176	1-aminocyclopropane-1-carboxylate synthase	Biological Process: biosynthetic process (GO:0009058), Molecular Function: 1-aminocyclopropane-1-carboxylate synthase activity (GO:0016847)	NA	NA	NA	NA	LOC_Os01g09700	NA	NA	NA	NA	NA	NA	NA	NA
LOC_Os01g09870	LOC_Os01g09870	LOC_Os01g09870	Chr1:5128148-5128667	ZR2	AR2	OK	0	5.10051	inf	#NAME?	5e-05	0.0162482	yes	expressed protein	GO:0003674; GO:0005575; GO:0008150	molecular_function; cellular_component; biological_process	molecular_function; cellular_component; biological_process	TAIR:AT5G56880; TAIR:AT5G56880; TAIR:AT5G56880	NA	NA	NA	N/A	N/A	N/A	NA	NA	NA	NA	LOC_Os01g09870	NA	NA	NA	NA	NA	NA	NA	NA
LOC_Os01g12440	LOC_Os01g12440	LOC_Os01g12440	Chr1:6813713-6815546	ZR2	AR2	OK	0.947155	5.64383	2.575	2.70489	0.01775	0.747064	no	AP2 domain containing protein, expressed	GO:0003677; GO:0005634; GO:0000003; GO:0009791; GO:0009790; GO:0009058; GO:0006139; GO:0007275; GO:0006810; GO:0009987; GO:0005515; GO:0003700	molecular_function; cellular_component; biological_process; biological_process; biological_process; biological_process; biological_process; biological_process; biological_process; biological_process; molecular_function; molecular_function	DNA binding; nucleus; reproduction; post-embryonic development; embryo development; biosynthetic process; nucleobase, nucleoside, nucleotide and nucleic acid metabolic process; multicellular organismal development; transport; cellular process; protein bin	TAIR:AT4G23750; TAIR:AT4G23750; TAIR:AT4G23750; TAIR:AT4G23750; TAIR:AT4G23750; TAIR:AT4G23750; TAIR:AT4G23750; TAIR:AT4G23750; TAIR:AT4G23750; TAIR:AT4G23750; TAIR:AT4G23750; TAIR:AT4G23750	PF00847.13	AP2	Domain	IPR001471	Pathogenesis-related transcriptional factor/ERF, DNA-binding	Molecular Function: transcription factor activity (GO:0003700), Biological Process: regulation of transcription, DNA-dependent (GO:0006355)	NA	NA	NA	NA	LOC_Os01g12440	NA	NA	NA	NA	NA	NA	NA	NA
LOC_Os01g14440	LOC_Os01g14440	LOC_Os01g14440	Chr1:8084371-8087044	ZR2	AR2	OK	17.2582	91.3764	2.40454	4.43919	0.0001	0.0285736	yes	WRKY1, expressed	GO:0009058; GO:0006139; GO:0003700	biological_process; biological_process; molecular_function	biosynthetic process; nucleobase, nucleoside, nucleotide and nucleic acid metabolic process; sequence-specific DNA binding transcription factor activity	TAIR:AT4G22070; TAIR:AT4G22070; TAIR:AT4G22070	PF03106.8	WRKY	Domain	IPR003657	DNA-binding WRKY	Molecular Function: transcription factor activity (GO:0003700), Molecular Function: sequence-specific DNA binding (GO:0043565), Biological Process: regulation of transcription (GO:0045449)	NA	NA	NA	NA	LOC_Os01g14440	NA	NA	NA	NA	NA	NA	NA	NA
LOC_Os01g16170	LOC_Os01g16170	LOC_Os01g16170	Chr1:9133518-9140430	ZR2	AR2	OK	32.8987	224.719	2.77202	5.12723	5e-05	0.0162482	yes	PQ loop repeat domain containing protein, expressed	GO:0005623; GO:0003674; GO:0016020; GO:0008150; GO:0005623; GO:0003674; GO:0016020; GO:0008150; GO:0016020; GO:0008150; GO:0016020; GO:0008150; GO:0005623; GO:0003674; GO:0016020; GO:0008150	cellular_component; molecular_function; cellular_component; biological_process; cellular_component; molecular_function; cellular_component; biological_process; cellular_component; biological_process; cellular_component; biological_process; cellular_compon	cell; molecular_function; membrane; biological_process; cell; molecular_function; membrane; biological_process; membrane; biological_process; membrane; biological_process; cell; molecular_function; membrane; biological_process	TAIR:AT2G41050; TAIR:AT2G41050; TAIR:AT2G41050; TAIR:AT2G41050; TAIR:AT2G41050; TAIR:AT2G41050; TAIR:AT2G41050; TAIR:AT2G41050; TAIR:AT4G36850; TAIR:AT4G36850; TAIR:AT4G36850; TAIR:AT4G36850; TAIR:AT2G41050; TAIR:AT2G41050; TAIR:AT2G41050; TAIR:AT2G41050	PF04193.7	PQ-loop	Repeat	N/A	N/A	N/A	NA	NA	NA	NA	LOC_Os01g16170	NA	NA	NA	NA	NA	NA	NA	NA
LOC_Os01g17050	LOC_Os01g17050	LOC_Os01g17050	Chr1:9770014-9771037	ZR2	AR2	OK	0.913332	31.5292	5.1094	4.73981	0.00335	0.284655	no	VQ domain containing protein, putative, expressed	GO:0005634; GO:0006950; GO:0009628; GO:0008152; GO:0009987; GO:0005515	cellular_component; biological_process; biological_process; biological_process; biological_process; molecular_function	nucleus; response to stress; response to abiotic stimulus; metabolic process; cellular process; protein binding	TAIR:AT2G41010; TAIR:AT2G41010; TAIR:AT2G41010; TAIR:AT2G41010; TAIR:AT2G41010; TAIR:AT2G41010	PF05678.7	VQ	Motif	IPR008889	VQ	N/A	NA	NA	NA	NA	LOC_Os01g17050	NA	NA	NA	NA	NA	NA	NA	NA
LOC_Os01g17320	LOC_Os01g17320	LOC_Os01g17320	Chr1:9962628-9966966	ZR2	AR2	OK	3.90142	15.8283	2.02043	3.00614	0.00525	0.375392	no	PPR repeat domain containing protein, putative, expressed	GO:0003677; GO:0009536; GO:0008150	molecular_function; cellular_component; biological_process	DNA binding; plastid; biological_process	TAIR:AT1G80270; TAIR:AT1G80270; TAIR:AT1G80270	PF01535.13	PPR	Family	N/A	N/A	N/A	NA	NA	NA	NA	LOC_Os01g17320	NA	NA	NA	NA	NA	NA	NA	NA
LOC_Os01g20206	LOC_Os01g20206	LOC_Os01g20206	Chr1:11505076-11506103	ZR2	AR2	OK	2.67715	13.7602	2.36174	2.50177	0.02725	0.938007	no	methyltransferase, putative, expressed	GO:0008150; GO:0016740; GO:0005739; GO:0008152; GO:0009987	biological_process; molecular_function; cellular_component; biological_process; biological_process	biological_process; transferase activity; mitochondrion; metabolic process; cellular process	TAIR:AT2G41380; TAIR:AT2G41380; TAIR:AT2G41380; TAIR:AT2G41380; TAIR:AT2G41380	PF08241.5	Methyltransf_11	Domain	N/A	N/A	N/A	NA	NA	NA	NA	LOC_Os01g20206	NA	NA	NA	NA	NA	NA	NA	NA
LOC_Os01g20800	LOC_Os01g20800	LOC_Os01g20800	Chr1:11591225-11591477	ZR2	AR2	OK	0	1.73657	inf	#NAME?	0.037	0.99958	no	expressed protein	GO:0005575; GO:0008152; GO:0009653; GO:0007275	cellular_component; biological_process; biological_process; biological_process	cellular_component; metabolic process; anatomical structure morphogenesis; multicellular organismal development	TAIR:AT5G67420; TAIR:AT5G67420; TAIR:AT5G67420; TAIR:AT5G67420	NA	NA	NA	N/A	N/A	N/A	NA	NA	NA	NA	LOC_Os01g20800	NA	NA	NA	NA	NA	NA	NA	NA
LOC_Os01g21120	LOC_Os01g21120	LOC_Os01g21120	Chr1:11783909-11785001	ZR2	AR2	OK	3.28314	36.3672	3.46949	4.26244	0.00055	0.0956683	no	AP2 domain containing protein, expressed	GO:0003677; GO:0005634; GO:0006950; GO:0009058; GO:0006139; GO:0003700	molecular_function; cellular_component; biological_process; biological_process; biological_process; molecular_function	DNA binding; nucleus; response to stress; biosynthetic process; nucleobase, nucleoside, nucleotide and nucleic acid metabolic process; sequence-specific DNA binding transcription factor activity	TAIR:AT2G47520; TAIR:AT2G47520; TAIR:AT2G47520; TAIR:AT2G47520; TAIR:AT2G47520; TAIR:AT2G47520	PF00847.13	AP2	Domain	IPR001471	Pathogenesis-related transcriptional factor/ERF, DNA-binding	Molecular Function: transcription factor activity (GO:0003700), Biological Process: regulation of transcription, DNA-dependent (GO:0006355)	NA	NA	NA	NA	LOC_Os01g21120	NA	NA	NA	NA	NA	NA	NA	NA
LOC_Os01g21250	LOC_Os01g21250	LOC_Os01g21250	Chr1:11863919-11864332	ZR2	AR2	OK	3.0972	79.4644	4.68127	4.13771	0.0037	0.302776	no	late embryogenesis abundant protein, putative, expressed	GO:0006950; GO:0003674; GO:0009628; GO:0009790; GO:0009991; GO:0007154	biological_process; molecular_function; biological_process; biological_process; biological_process; biological_process	response to stress; molecular_function; response to abiotic stimulus; embryo development; response to extracellular stimulus; cell communication	TAIR:AT4G02380; TAIR:AT4G02380; TAIR:AT4G02380; TAIR:AT4G02380; TAIR:AT4G02380; TAIR:AT4G02380	PF03242.6	LEA_3	Family	IPR004926	Late embryogenesis abundant protein, group 3	Biological Process: response to stress (GO:0006950)	NA	NA	NA	NA	LOC_Os01g21250	NA	NA	NA	NA	NA	NA	NA	NA
LOC_Os01g21400	LOC_Os01g21400	LOC_Os01g21400	Chr1:11948452-11949730	ZR2	AR2	OK	0	0.168979	inf	#NAME?	0.027	0.933497	no	NA	NA	NA	NA	NA	PF00098.16	zf-CCHC	Domain	IPR001878	Zinc finger, CCHC-type	Molecular Function: nucleic acid binding (GO:0003676), Molecular Function: zinc ion binding (GO:0008270)	NA	NA	NA	NA	LOC_Os01g21400	NA	NA	NA	NA	NA	NA	NA	NA
LOC_Os01g22249	LOC_Os01g22249	LOC_Os01g22249	Chr1:12509591-12519255	ZR2	AR2	OK	0.254947	8.22684	5.01207	4.40073	0.00335	0.284655	no	peroxidase precursor, putative, expressed	GO:0005783; GO:0005515; GO:0006950; GO:0009628; GO:0003824; GO:0008152	cellular_component; molecular_function; biological_process; biological_process; molecular_function; biological_process	endoplasmic reticulum; protein binding; response to stress; response to abiotic stimulus; catalytic activity; metabolic process	TAIR:AT1G05260; TAIR:AT1G05260; TAIR:AT1G05260; TAIR:AT1G05260; TAIR:AT1G05260; TAIR:AT1G05260	PF00141.16	peroxidase	Family	N/A	N/A	N/A	NA	NA	NA	NA	LOC_Os01g22249	NA	NA	NA	NA	NA	NA	NA	NA
LOC_Os01g25540	LOC_Os01g25540	LOC_Os01g25540	Chr1:14480781-14481616	ZR2	AR2	OK	3.13811	17.1569	2.45082	2.57367	0.02745	0.941485	no	RALFL6 - Rapid ALkalinization Factor RALF family protein precursor, expressed	GO:0005576; GO:0005618; GO:0007165; GO:0005575; GO:0007267; GO:0004871	cellular_component; cellular_component; biological_process; cellular_component; biological_process; molecular_function	extracellular region; cell wall; signal transduction; cellular_component; cell-cell signaling; signal transducer activity	TAIR:AT4G15800; TAIR:AT4G15800; TAIR:AT4G15800; TAIR:AT4G15800; TAIR:AT4G15800; TAIR:AT4G15800	PF05498.4	RALF	Family	N/A	N/A	N/A	NA	NA	NA	NA	LOC_Os01g25540	NA	NA	NA	NA	NA	NA	NA	NA
LOC_Os01g28790	LOC_Os01g28790	LOC_Os01g28790	Chr1:16130514-16131447	ZR2	AR2	OK	36.8321	1044.76	4.82607	8.45259	5e-05	0.0162482	yes	PRAS-rich protein, putative, expressed	NA	NA	NA	NA	NA	NA	NA	N/A	N/A	N/A	NA	NA	NA	NA	LOC_Os01g28790	NA	NA	NA	NA	NA	NA	NA	NA
LOC_Os01g29280	LOC_Os01g29280	LOC_Os01g29280	Chr1:16415040-16416138	ZR2	AR2	OK	0	5.06534	inf	#NAME?	5e-05	0.0162482	yes	expressed protein	GO:0003674; GO:0008150	molecular_function; biological_process	molecular_function; biological_process	TAIR:AT3G02430; TAIR:AT3G02430	PF05078.5	DUF679	Family	N/A	N/A	N/A	NA	NA	NA	NA	LOC_Os01g29280	NA	NA	NA	NA	NA	NA	NA	NA
LOC_Os01g29330	LOC_Os01g29330	LOC_Os01g29330	Chr1:16435855-16436845	ZR2	AR2	OK	0.855017	73.1853	6.41946	6.12455	0.0012	0.154809	no	expressed protein	GO:0003674; GO:0005783; GO:0008150	molecular_function; cellular_component; biological_process	molecular_function; endoplasmic reticulum; biological_process	TAIR:AT4G24310; TAIR:AT4G24310; TAIR:AT4G24310	PF05078.5	DUF679	Family	IPR007770	Protein of unknown function DUF679	N/A	NA	NA	NA	NA	LOC_Os01g29330	NA	NA	NA	NA	NA	NA	NA	NA
LOC_Os01g31370	LOC_Os01g31370	LOC_Os01g31370	Chr1:17159672-17161710	ZR2	AR2	OK	0.16699	15.5128	6.53756	5.93106	0.00255	0.240161	no	glycosyltransferase, putative, expressed	GO:0016740; GO:0008152; GO:0008150	molecular_function; biological_process; biological_process	transferase activity; metabolic process; biological_process	TAIR:AT2G41640; TAIR:AT2G41640; TAIR:AT2G41640	PF04577.7	DUF563	Family	N/A	N/A	N/A	NA	NA	NA	NA	LOC_Os01g31370	NA	NA	NA	NA	NA	NA	NA	NA
LOC_Os01g32770	LOC_Os01g32770	LOC_Os01g32770	Chr1:17975815-17977327	ZR2	AR2	OK	4.90292	25.2041	2.36195	3.36548	0.0047	0.351151	no	DUF260 domain containing protein, putative, expressed	GO:0005575; GO:0009058; GO:0006139	cellular_component; biological_process; biological_process	cellular_component; biosynthetic process; nucleobase, nucleoside, nucleotide and nucleic acid metabolic process	TAIR:AT3G02550; TAIR:AT3G02550; TAIR:AT3G02550	PF03195.7	DUF260	Family	N/A	N/A	N/A	NA	NA	NA	NA	LOC_Os01g32770	NA	NA	NA	NA	NA	NA	NA	NA
LOC_Os01g36390	LOC_Os01g36390	LOC_Os01g36390	Chr1:20192024-20197004	ZR2	AR2	OK	0.109459	0.996297	3.18618	2.55026	0.0211	0.819873	no	MCM4 - Putative minichromosome maintenance MCM complex subunit 4, expressed	GO:0003677; GO:0008152; GO:0000166; GO:0006259; GO:0009058; GO:0005634; GO:0008150; GO:0005829; GO:0016787; GO:0009056; GO:0006139	molecular_function; biological_process; molecular_function; biological_process; biological_process; cellular_component; biological_process; cellular_component; molecular_function; biological_process; biological_process	DNA binding; metabolic process; nucleotide binding; DNA metabolic process; biosynthetic process; nucleus; biological_process; cytosol; hydrolase activity; catabolic process; nucleobase, nucleoside, nucleotide and nucleic acid metabolic process	TAIR:AT2G16440; TAIR:AT2G16440; TAIR:AT2G16440; TAIR:AT2G16440; TAIR:AT2G16440; TAIR:AT2G16440; TAIR:AT2G16440; TAIR:AT2G16440; TAIR:AT2G16440; TAIR:AT2G16440; TAIR:AT2G16440	PF00493.16	MCM	Family	IPR001208	DNA-dependent ATPase MCM	Molecular Function: DNA binding (GO:0003677), Molecular Function: ATP binding (GO:0005524), Biological Process: DNA replication (GO:0006260)	Q5JKB0	NA	NA	NA	LOC_Os01g36390	NA	NA	NA	NA	NA	NA	NA	NA
LOC_Os01g37040	LOC_Os01g37040	LOC_Os01g37040	Chr1:20662989-20665064	ZR2	AR2	OK	6.15003	28.2509	2.19963	3.22833	0.00175	0.190387	no	retrotransposon protein, putative, Ty1-copia subclass, expressed	NA	NA	NA	NA	NA	NA	NA	N/A	N/A	N/A	NA	NA	NA	NA	LOC_Os01g37040	NA	NA	NA	NA	NA	NA	NA	NA
LOC_Os01g38110	LOC_Os01g38110	LOC_Os01g38110	Chr1:21342128-21344066	ZR2	AR2	OK	0	0.235703	inf	#NAME?	0.0005	0.0900405	no	cytochrome P450, putative, expressed	GO:0003674; GO:0005488; GO:0003824; GO:0008152; GO:0019825	molecular_function; molecular_function; molecular_function; biological_process; molecular_function	molecular_function; binding; catalytic activity; metabolic process; oxygen binding	TAIR:AT2G45550; TAIR:AT2G45550; TAIR:AT2G45550; TAIR:AT2G45550; TAIR:AT2G45550	PF00067.15	p450	Domain	N/A	N/A	N/A	NA	NA	NA	NA	LOC_Os01g38110	PWY-7478	oryzalexin D and E biosynthesis	RXN-15381	EC-1.14.13.192	GN7F-26148-MONOMER	LOC_Os08g39640.1	GN7F-26148	LOC_Os08g39640.1
LOC_Os01g38980	LOC_Os01g38980	LOC_Os01g38980	Chr1:21900044-21903309	ZR2	AR2	OK	30.0112	482.49	4.00693	7.29366	5e-05	0.0162482	yes	calmodulin-binding protein, putative, expressed	GO:0009058; GO:0006464; GO:0005515; GO:0009058; GO:0006464; GO:0005515	biological_process; biological_process; molecular_function; biological_process; biological_process; molecular_function	biosynthetic process; protein modification process; protein binding; biosynthetic process; protein modification process; protein binding	TAIR:AT2G26190; TAIR:AT2G26190; TAIR:AT2G26190; TAIR:AT2G26190; TAIR:AT2G26190; TAIR:AT2G26190	NA	NA	NA	N/A	N/A	N/A	NA	NA	NA	NA	LOC_Os01g38980	NA	NA	NA	NA	NA	NA	NA	NA
LOC_Os01g39330	LOC_Os01g39330	LOC_Os01g39330	Chr1:22138042-22142486	ZR2	AR2	OK	1.83544	39.5507	4.42951	5.57025	5e-05	0.0162482	yes	helix-loop-helix DNA-binding domain containing protein, expressed	GO:0003677; GO:0005634; GO:0008150; GO:0009058; GO:0006139; GO:0003700	molecular_function; cellular_component; biological_process; biological_process; biological_process; molecular_function	DNA binding; nucleus; biological_process; biosynthetic process; nucleobase, nucleoside, nucleotide and nucleic acid metabolic process; sequence-specific DNA binding transcription factor activity	TAIR:AT5G56960; TAIR:AT5G56960; TAIR:AT5G56960; TAIR:AT5G56960; TAIR:AT5G56960; TAIR:AT5G56960	PF00010.19	HLH	Domain	N/A	N/A	N/A	NA	NA	NA	NA	LOC_Os01g39330	NA	NA	NA	NA	NA	NA	NA	NA
LOC_Os01g39860	LOC_Os01g39860	LOC_Os01g39860	Chr1:22489495-22491483	ZR2	AR2	OK	0.652723	3.5452	2.44132	2.35868	0.0166	0.720289	no	1-aminocyclopropane-1-carboxylate oxidase protein, putative, expressed	GO:0009987; GO:0009058; GO:0005575; GO:0003824; GO:0008152	biological_process; biological_process; cellular_component; molecular_function; biological_process	cellular process; biosynthetic process; cellular_component; catalytic activity; metabolic process	TAIR:AT2G19590; TAIR:AT2G19590; TAIR:AT2G19590; TAIR:AT2G19590; TAIR:AT2G19590	PF03171.13	2OG-FeII_Oxy	Domain	N/A	N/A	N/A	NA	NA	NA	NA	LOC_Os01g39860	ETHYL-PWY	ethylene biosynthesis I (plants)	ETHYL-RXN	EC-1.14.17.4	GN7F-29927-MONOMER		GN7F-29927	LOC_Os05g05670.1
LOC_Os01g40070	LOC_Os01g40070	LOC_Os01g40070	Chr1:22604518-22606808	ZR2	AR2	OK	2.70028	147.956	5.77592	8.45129	5e-05	0.0162482	yes	expressed protein	GO:0016020; GO:0005773; GO:0005886; GO:0009536	cellular_component; cellular_component; cellular_component; cellular_component	membrane; vacuole; plasma membrane; plastid	TAIR:AT5G12010; TAIR:AT5G12010; TAIR:AT5G12010; TAIR:AT5G12010	NA	NA	NA	N/A	N/A	N/A	NA	NA	NA	NA	LOC_Os01g40070	NA	NA	NA	NA	NA	NA	NA	NA
LOC_Os01g41420	LOC_Os01g41420	LOC_Os01g41420	Chr1:23447259-23450935	ZR2	AR2	OK	2.81013	149.881	5.73703	7.93549	5e-05	0.0162482	yes	transmembrane amino acid transporter protein, putative, expressed	GO:0016020; GO:0005773; GO:0006810; GO:0009987; GO:0005215	cellular_component; cellular_component; biological_process; biological_process; molecular_function	membrane; vacuole; transport; cellular process; transporter activity	TAIR:AT3G28960; TAIR:AT3G28960; TAIR:AT3G28960; TAIR:AT3G28960; TAIR:AT3G28960	PF01490.11	Aa_trans	Family	N/A	N/A	N/A	NA	NA	NA	NA	LOC_Os01g41420	NA	NA	NA	NA	NA	NA	NA	NA
LOC_Os01g42410	LOC_Os01g42410	LOC_Os01g42410	Chr1:24107079-24115143	ZR2	AR2	OK	2.35504	9.64836	2.03453	3.18171	0.00275	0.251997	no	pleiotropic drug resistance protein, putative, expressed	GO:0006810; GO:0009987; GO:0016787; GO:0005215; GO:0009056; GO:0006139; GO:0005886	biological_process; biological_process; molecular_function; molecular_function; biological_process; biological_process; cellular_component	transport; cellular process; hydrolase activity; transporter activity; catabolic process; nucleobase, nucleoside, nucleotide and nucleic acid metabolic process; plasma membrane	TAIR:AT2G36380; TAIR:AT2G36380; TAIR:AT2G36380; TAIR:AT2G36380; TAIR:AT2G36380; TAIR:AT2G36380; TAIR:AT2G36380	PF00005.20	ABC_tran	Domain	IPR013525	ABC-2 type transporter	Cellular Component: membrane (GO:0016020)	Q8GU89	4327730;	NP_001043541.1;	osa:4327730;	LOC_Os01g42410	NA	NA	NA	NA	NA	NA	NA	NA
LOC_Os01g43460	LOC_Os01g43460	LOC_Os01g43460	Chr1:24861583-24864291	ZR2	AR2	OK	0.49462	3.20384	2.69541	2.68285	0.0304	0.986584	no	C4-dicarboxylate transporter/malic acid transport protein, expressed	GO:0006810; GO:0009987; GO:0016020; GO:0005886; GO:0005215; GO:0006810; GO:0009987; GO:0016020; GO:0005886; GO:0005215	biological_process; biological_process; cellular_component; cellular_component; molecular_function; biological_process; biological_process; cellular_component; cellular_component; molecular_function	transport; cellular process; membrane; plasma membrane; transporter activity; transport; cellular process; membrane; plasma membrane; transporter activity	TAIR:AT4G27970; TAIR:AT4G27970; TAIR:AT4G27970; TAIR:AT4G27970; TAIR:AT4G27970; TAIR:AT4G27970; TAIR:AT4G27970; TAIR:AT4G27970; TAIR:AT4G27970; TAIR:AT4G27970	PF03595.10	C4dic_mal_tran	Family	N/A	N/A	N/A	NA	NA	NA	NA	LOC_Os01g43460	NA	NA	NA	NA	NA	NA	NA	NA
LOC_Os01g43550	LOC_Os01g43550	LOC_Os01g43550	Chr1:24945281-24947296	ZR2	AR2	OK	0.168423	2.19841	3.7063	2.88059	0.0119	0.601499	no	WRKY12, expressed	GO:0009058; GO:0006139; GO:0005634; GO:0006950; GO:0009607; GO:0009719; GO:0007165; GO:0005515; GO:0003700; GO:0008150; GO:0007275; GO:0009058; GO:0006139; GO:0003700	biological_process; biological_process; cellular_component; biological_process; biological_process; biological_process; biological_process; molecular_function; molecular_function; biological_process; biological_process; biological_process; biological_proc	biosynthetic process; nucleobase, nucleoside, nucleotide and nucleic acid metabolic process; nucleus; response to stress; response to biotic stimulus; response to endogenous stimulus; signal transduction; protein binding; sequence-specific DNA binding tra	TAIR:AT5G52830; TAIR:AT5G52830; TAIR:AT5G52830; TAIR:AT5G52830; TAIR:AT5G52830; TAIR:AT5G52830; TAIR:AT5G52830; TAIR:AT5G52830; TAIR:AT5G52830; TAIR:AT4G01250; TAIR:AT4G01250; TAIR:AT4G01250; TAIR:AT4G01250; TAIR:AT4G01250	PF03106.8	WRKY	Domain	N/A	N/A	N/A	NA	NA	NA	NA	LOC_Os01g43550	NA	NA	NA	NA	NA	NA	NA	NA
LOC_Os01g47730	LOC_Os01g47730	LOC_Os01g47730	Chr1:27301426-27303025	ZR2	AR2	OK	12.3058	116.514	3.24309	5.40661	5e-05	0.0162482	yes	ras-related protein, putative, expressed	GO:0007165; GO:0000166; GO:0006810	biological_process; molecular_function; biological_process	signal transduction; nucleotide binding; transport	TAIR:AT5G60860; TAIR:AT5G60860; TAIR:AT5G60860	PF00071.15	Ras	Domain	IPR002041	Ran GTPase	Molecular Function: GTPase activity (GO:0003924), Molecular Function: protein binding (GO:0005515), Molecular Function: GTP binding (GO:0005525), Biological Process: intracellular protein transport (GO:0006886), Biological Process: nucleocytoplasmic trans	NA	NA	NA	NA	LOC_Os01g47730	NA	NA	NA	NA	NA	NA	NA	NA
LOC_Os01g49320	LOC_Os01g49320	LOC_Os01g49320	Chr1:28354770-28356109	ZR2	AR2	OK	2.26702	44.5355	4.29609	5.31764	0.0003	0.0635914	no	glycosyl hydrolase, putative, expressed	GO:0006950; GO:0008152; GO:0009628; GO:0003824; GO:0005623; GO:0005488; GO:0016787; GO:0009991; GO:0007154	biological_process; biological_process; biological_process; molecular_function; cellular_component; molecular_function; molecular_function; biological_process; biological_process	response to stress; metabolic process; response to abiotic stimulus; catalytic activity; cell; binding; hydrolase activity; response to extracellular stimulus; cell communication	TAIR:AT5G24090; TAIR:AT5G24090; TAIR:AT5G24090; TAIR:AT5G24090; TAIR:AT5G24090; TAIR:AT5G24090; TAIR:AT5G24090; TAIR:AT5G24090; TAIR:AT5G24090	PF00704.21	Glyco_hydro_18	Domain	IPR017853	Glycoside hydrolase, catalytic core	N/A	NA	NA	NA	NA	LOC_Os01g49320	PWY-6902	chitin degradation II	3.2.1.14-RXN	EC-3.2.1.14	GN7F-29613-MONOMER	chitinase	GN7F-29613	LOC_Os11g47590.1
LOC_Os01g49920	LOC_Os01g49920	LOC_Os01g49920	Chr1:28669478-28673568	ZR2	AR2	OK	0.162875	1.36594	3.06806	2.6327	0.0286	0.960334	no	protein kinase, putative, expressed	GO:0007165; GO:0016301; GO:0000166; GO:0006464; GO:0005886	biological_process; molecular_function; molecular_function; biological_process; cellular_component	signal transduction; kinase activity; nucleotide binding; protein modification process; plasma membrane	TAIR:AT3G47570; TAIR:AT3G47570; TAIR:AT3G47570; TAIR:AT3G47570; TAIR:AT3G47570	PF07714.10	Pkinase_Tyr	Domain	N/A	N/A	N/A	NA	NA	NA	NA	LOC_Os01g49920	NA	NA	NA	NA	NA	NA	NA	NA
LOC_Os01g50100	LOC_Os01g50100	LOC_Os01g50100	Chr1:28786108-28793300	ZR2	AR2	OK	1.69648	16.1523	3.25112	4.72199	0.0003	0.0635914	no	ABC transporter, ATP-binding protein, putative, expressed	GO:0016020; GO:0009719; GO:0009653; GO:0030154; GO:0007275; GO:0016049; GO:0006810; GO:0005886; GO:0007165; GO:0009987; GO:0005575; GO:0016787; GO:0005215; GO:0009628; GO:0009606; GO:0009056; GO:0006139	cellular_component; biological_process; biological_process; biological_process; biological_process; biological_process; biological_process; cellular_component; biological_process; biological_process; cellular_component; molecular_function; molecular_funct	membrane; response to endogenous stimulus; anatomical structure morphogenesis; cell differentiation; multicellular organismal development; cell growth; transport; plasma membrane; signal transduction; cellular process; cellular_component; hydrolase activi	TAIR:AT2G47000; TAIR:AT2G47000; TAIR:AT2G47000; TAIR:AT2G47000; TAIR:AT2G47000; TAIR:AT2G47000; TAIR:AT2G47000; TAIR:AT2G47000; TAIR:AT2G47000; TAIR:AT2G47000; TAIR:AT2G47000; TAIR:AT2G47000; TAIR:AT2G47000; TAIR:AT2G47000; TAIR:AT2G47000; TAIR:AT2G47000;	PF00005.20	ABC_tran	Domain	IPR003593	ATPase, AAA+ type, core	Molecular Function: nucleotide binding (GO:0000166), Molecular Function: nucleoside-triphosphatase activity (GO:0017111)	NA	NA	NA	NA	LOC_Os01g50100	NA	NA	NA	NA	NA	NA	NA	NA
LOC_Os01g50170	LOC_Os01g50170	LOC_Os01g50170	Chr1:28835242-28836885	ZR2	AR2	OK	1.2174	7.1464	2.55341	2.72289	0.01835	0.760745	no	eukaryotic aspartyl protease domain containing protein, expressed	GO:0005623; GO:0019538; GO:0016787	cellular_component; biological_process; molecular_function	cell; protein metabolic process; hydrolase activity	TAIR:AT2G03200; TAIR:AT2G03200; TAIR:AT2G03200	PF00026.16	Asp	Family	IPR001461	Peptidase A1	Molecular Function: aspartic-type endopeptidase activity (GO:0004190), Biological Process: proteolysis (GO:0006508)	NA	NA	NA	NA	LOC_Os01g50170	NA	NA	NA	NA	NA	NA	NA	NA
LOC_Os01g50410	LOC_Os01g50410	LOC_Os01g50410	Chr1:28938970-28940927	ZR2	AR2	OK	0.420624	11.5318	4.77694	4.51164	0.0043	0.332659	no	STE_MEKK_ste11_MAP3K.6 - STE kinases include homologs to sterile 7, sterile 11 and sterile 20 from yeast, expressed	GO:0005575; GO:0008152; GO:0009987; GO:0016301; GO:0005515; GO:0000166; GO:0006464	cellular_component; biological_process; biological_process; molecular_function; molecular_function; molecular_function; biological_process	cellular_component; metabolic process; cellular process; kinase activity; protein binding; nucleotide binding; protein modification process	TAIR:AT5G55090; TAIR:AT5G55090; TAIR:AT5G55090; TAIR:AT5G55090; TAIR:AT5G55090; TAIR:AT5G55090; TAIR:AT5G55090	PF00069.18	Pkinase	Domain	IPR011009	Protein kinase-like domain	N/A	NA	NA	NA	NA	LOC_Os01g50410	NA	NA	NA	NA	NA	NA	NA	NA
LOC_Os01g50940	LOC_Os01g50940	LOC_Os01g50940	Chr1:29271157-29273270	ZR2	AR2	OK	0.184631	5.55225	4.91035	4.40143	0.0031	0.271888	no	helix-loop-helix DNA-binding domain containing protein, expressed	GO:0006950; GO:0003677; GO:0005634; GO:0009058; GO:0006139; GO:0003700; GO:0009719	biological_process; molecular_function; cellular_component; biological_process; biological_process; molecular_function; biological_process	response to stress; DNA binding; nucleus; biosynthetic process; nucleobase, nucleoside, nucleotide and nucleic acid metabolic process; sequence-specific DNA binding transcription factor activity; response to endogenous stimulus	TAIR:AT2G46510; TAIR:AT2G46510; TAIR:AT2G46510; TAIR:AT2G46510; TAIR:AT2G46510; TAIR:AT2G46510; TAIR:AT2G46510	PF00010.19	HLH	Domain	N/A	N/A	N/A	NA	NA	NA	NA	LOC_Os01g50940	NA	NA	NA	NA	NA	NA	NA	NA
LOC_Os01g51570	LOC_Os01g51570	LOC_Os01g51570	Chr1:29620953-29622393	ZR2	AR2	OK	3.12038	16.811	2.42961	2.92259	0.01175	0.59711	no	glycosyl hydrolases family 17, putative, expressed	GO:0005576; GO:0008152; GO:0006950; GO:0009628; GO:0009607; GO:0005773; GO:0016787; GO:0005618; GO:0005515	cellular_component; biological_process; biological_process; biological_process; biological_process; cellular_component; molecular_function; cellular_component; molecular_function	extracellular region; metabolic process; response to stress; response to abiotic stimulus; response to biotic stimulus; vacuole; hydrolase activity; cell wall; protein binding	TAIR:AT3G57260; TAIR:AT3G57260; TAIR:AT3G57260; TAIR:AT3G57260; TAIR:AT3G57260; TAIR:AT3G57260; TAIR:AT3G57260; TAIR:AT3G57260; TAIR:AT3G57260	PF00332.11	Glyco_hydro_17	Domain	IPR017853	Glycoside hydrolase, catalytic core	N/A	NA	NA	NA	NA	LOC_Os01g51570	NA	NA	NA	NA	NA	NA	NA	NA
LOC_Os01g51690	LOC_Os01g51690	LOC_Os01g51690	Chr1:29720922-29723065	ZR2	AR2	OK	0	0.408479	inf	#NAME?	0.0005	0.0900405	no	WRKY26, expressed	GO:0006950; GO:0009607; GO:0009719; GO:0007165; GO:0009058; GO:0006139; GO:0003700	biological_process; biological_process; biological_process; biological_process; biological_process; biological_process; molecular_function	response to stress; response to biotic stimulus; response to endogenous stimulus; signal transduction; biosynthetic process; nucleobase, nucleoside, nucleotide and nucleic acid metabolic process; sequence-specific DNA binding transcription factor activity	TAIR:AT5G64810; TAIR:AT5G64810; TAIR:AT5G64810; TAIR:AT5G64810; TAIR:AT5G64810; TAIR:AT5G64810; TAIR:AT5G64810	PF03106.8	WRKY	Domain	IPR003657	DNA-binding WRKY	Molecular Function: transcription factor activity (GO:0003700), Molecular Function: sequence-specific DNA binding (GO:0043565), Biological Process: regulation of transcription (GO:0045449)	NA	NA	NA	NA	LOC_Os01g51690	NA	NA	NA	NA	NA	NA	NA	NA
LOC_Os01g52230	LOC_Os01g52230	LOC_Os01g52230	Chr1:30025248-30026465	ZR2	AR2	OK	1.92042	21.5077	3.48536	3.80354	0.00435	0.334841	no	phosphoethanolamine/phosphocholine phosphatase, putative, expressed	GO:0009991; GO:0007154; GO:0006950; GO:0008152; GO:0016787; GO:0016043	biological_process; biological_process; biological_process; biological_process; molecular_function; biological_process	response to extracellular stimulus; cell communication; response to stress; metabolic process; hydrolase activity; cellular component organization	TAIR:AT1G73010; TAIR:AT1G73010; TAIR:AT1G73010; TAIR:AT1G73010; TAIR:AT1G73010; TAIR:AT1G73010	PF06888.5	Put_Phosphatase	Family	IPR006384	Pyridoxal phosphate phosphatase-related	Molecular Function: phosphatase activity (GO:0016791)	NA	NA	NA	NA	LOC_Os01g52230	PWY-6348	phosphate acquisition	ACID-PHOSPHATASE-RXN	EC-3.1.3.2	GN7F-19039-MONOMER	acid phosphatase	GN7F-19039	LOC_Os01g52230.1
LOC_Os01g54170	LOC_Os01g54170	LOC_Os01g54170	Chr1:31157392-31158225	ZR2	AR2	OK	0	1.09719	inf	#NAME?	0.0005	0.0900405	no	expressed protein	GO:0003674; GO:0005575; GO:0008150	molecular_function; cellular_component; biological_process	molecular_function; cellular_component; biological_process	TAIR:AT2G25780; TAIR:AT2G25780; TAIR:AT2G25780	PF07911.6	DUF1677	Family	N/A	N/A	N/A	NA	NA	NA	NA	LOC_Os01g54170	NA	NA	NA	NA	NA	NA	NA	NA
LOC_Os01g54400	LOC_Os01g54400	LOC_Os01g54400	Chr1:31298866-31300184	ZR2	AR2	OK	12.4384	60.0802	2.27209	3.77982	0.00105	0.143412	no	VQ domain containing protein, putative, expressed	GO:0003674; GO:0008150	molecular_function; biological_process	molecular_function; biological_process	TAIR:AT1G28280; TAIR:AT1G28280	PF05678.7	VQ	Motif	IPR008889	VQ	N/A	NA	NA	NA	NA	LOC_Os01g54400	NA	NA	NA	NA	NA	NA	NA	NA
LOC_Os01g54670	LOC_Os01g54670	LOC_Os01g54670	Chr1:31453331-31457551	ZR2	AR2	OK	0.635129	3.88956	2.61449	2.22227	0.0449	0.99958	no	coiled-coil domain-containing protein 25, putative, expressed	GO:0003674; GO:0005515; GO:0008150; GO:0003674; GO:0005515; GO:0008150	molecular_function; molecular_function; biological_process; molecular_function; molecular_function; biological_process	molecular_function; protein binding; biological_process; molecular_function; protein binding; biological_process	TAIR:AT5G11500; TAIR:AT5G11500; TAIR:AT5G11500; TAIR:AT5G11500; TAIR:AT5G11500; TAIR:AT5G11500	PF05670.6	DUF814	Domain	N/A	N/A	N/A	NA	NA	NA	NA	LOC_Os01g54670	NA	NA	NA	NA	NA	NA	NA	NA
LOC_Os01g55160	LOC_Os01g55160	LOC_Os01g55160	Chr1:31731973-31732949	ZR2	AR2	OK	0	0.537281	inf	#NAME?	0.0011	0.146668	no	expressed protein	NA	NA	NA	NA	NA	NA	NA	N/A	N/A	N/A	NA	NA	NA	NA	LOC_Os01g55160	NA	NA	NA	NA	NA	NA	NA	NA
LOC_Os01g55240	LOC_Os01g55240	LOC_Os01g55240	Chr1:31795104-31797643	ZR2	AR2	OK	0.601685	9.08401	3.91625	3.50984	0.0146	0.671586	no	gibberellin 2-beta-dioxygenase, putative, expressed	GO:0003824; GO:0009056; GO:0009987; GO:0006629; GO:0008152; GO:0009628	molecular_function; biological_process; biological_process; biological_process; biological_process; biological_process	catalytic activity; catabolic process; cellular process; lipid metabolic process; metabolic process; response to abiotic stimulus	TAIR:AT1G30040; TAIR:AT1G30040; TAIR:AT1G30040; TAIR:AT1G30040; TAIR:AT1G30040; TAIR:AT1G30040	PF03171.13	2OG-FeII_Oxy	Domain	N/A	N/A	N/A	NA	NA	NA	NA	LOC_Os01g55240	PWY-102	gibberellin inactivation I (2&beta;-hydroxylation)	RXN-113	EC-1.14.11	GN7F-19910-MONOMER	LOC_Os05g48700.1	GN7F-19910	LOC_Os05g48700.1
LOC_Os01g55510	LOC_Os01g55510	LOC_Os01g55510	Chr1:31981930-31982832	ZR2	AR2	OK	5.39688	73.2789	3.7632	4.72373	0.0007	0.111537	no	dynein light chain type 1 domain containing protein, expressed	GO:0005634; GO:0007275; GO:0008152; GO:0005737; GO:0009653; GO:0030154; GO:0030234	cellular_component; biological_process; biological_process; cellular_component; biological_process; biological_process; molecular_function	nucleus; multicellular organismal development; metabolic process; cytoplasm; anatomical structure morphogenesis; cell differentiation; enzyme regulator activity	TAIR:AT1G52240; TAIR:AT1G52240; TAIR:AT1G52240; TAIR:AT1G52240; TAIR:AT1G52240; TAIR:AT1G52240; TAIR:AT1G52240	PF01221.11	Dynein_light	Domain	IPR001372	Dynein light chain, type 1/2	Molecular Function: microtubule motor activity (GO:0003777), Cellular Component: microtubule associated complex (GO:0005875), Biological Process: microtubule-based process (GO:0007017)	NA	NA	NA	NA	LOC_Os01g55510	NA	NA	NA	NA	NA	NA	NA	NA
LOC_Os01g55940	LOC_Os01g55940	LOC_Os01g55940	Chr1:32221375-32225123	ZR2	AR2	OK	0.283614	2.89793	3.35302	2.9701	0.01985	0.794153	no	OsGH3.2 - Probable indole-3-acetic acid-amido synthetase, expressed	GO:0009719; GO:0008152; GO:0003824; GO:0008150	biological_process; biological_process; molecular_function; biological_process	response to endogenous stimulus; metabolic process; catalytic activity; biological_process	TAIR:AT4G37390; TAIR:AT4G37390; TAIR:AT4G37390; TAIR:AT4G37390	PF03321.6	GH3	Family	N/A	N/A	N/A	P0C0M2	4326893;	NP_001044345.1;	osa:4326893;	LOC_Os01g55940	PWY-6219	indole-3-acetyl-amide conjugate biosynthesis	RXN-2948	EC-6.3	GN7F-20106-MONOMER		GN7F-20106	LOC_Os11g32510.1
LOC_Os01g56690	LOC_Os01g56690	LOC_Os01g56690	Chr1:32714778-32716417	ZR2	AR2	OK	0	1.81902	inf	#NAME?	5e-05	0.0162482	yes	helix-loop-helix DNA-binding domain containing protein, expressed	NA	NA	NA	NA	PF00010.19	HLH	Domain	N/A	N/A	N/A	NA	NA	NA	NA	LOC_Os01g56690	NA	NA	NA	NA	NA	NA	NA	NA
LOC_Os01g56890	LOC_Os01g56890	LOC_Os01g56890	Chr1:32855274-32858101	ZR2	AR2	OK	51.6006	295.622	2.51829	4.63641	5e-05	0.0162482	yes	expressed protein	GO:0003674; GO:0009536; GO:0008150; GO:0003674; GO:0009536; GO:0008150; GO:0003674; GO:0009536; GO:0008150	molecular_function; cellular_component; biological_process; molecular_function; cellular_component; biological_process; molecular_function; cellular_component; biological_process	molecular_function; plastid; biological_process; molecular_function; plastid; biological_process; molecular_function; plastid; biological_process	TAIR:AT2G36835; TAIR:AT2G36835; TAIR:AT2G36835; TAIR:AT2G36835; TAIR:AT2G36835; TAIR:AT2G36835; TAIR:AT2G36835; TAIR:AT2G36835; TAIR:AT2G36835	NA	NA	NA	N/A	N/A	N/A	NA	NA	NA	NA	LOC_Os01g56890	NA	NA	NA	NA	NA	NA	NA	NA
LOC_Os01g58140	LOC_Os01g58140	LOC_Os01g58140	Chr1:33625269-33626043	ZR2	AR2	OK	1.31467	32.138	4.61151	4.19375	0.00525	0.375392	no	expressed protein	GO:0003674; GO:0005575; GO:0009058; GO:0006464	molecular_function; cellular_component; biological_process; biological_process	molecular_function; cellular_component; biosynthetic process; protein modification process	TAIR:AT3G21680; TAIR:AT3G21680; TAIR:AT3G21680; TAIR:AT3G21680	NA	NA	NA	N/A	N/A	N/A	NA	NA	NA	NA	LOC_Os01g58140	NA	NA	NA	NA	NA	NA	NA	NA
LOC_Os01g58350	LOC_Os01g58350	LOC_Os01g58350	Chr1:33713642-33715442	ZR2	AR2	OK	0	1.46085	inf	#NAME?	0.0006	0.101202	no	expressed protein	NA	NA	NA	NA	NA	NA	NA	N/A	N/A	N/A	NA	NA	NA	NA	LOC_Os01g58350	NA	NA	NA	NA	NA	NA	NA	NA
LOC_Os01g58420	LOC_Os01g58420	LOC_Os01g58420	Chr1:33766978-33768085	ZR2	AR2	OK	9.44685	94.2334	3.31833	5.11452	5e-05	0.0162482	yes	AP2 domain containing protein, expressed	GO:0007165; GO:0009719; GO:0009058; GO:0006139; GO:0003677; GO:0005634; GO:0006950; GO:0009607; GO:0008150; GO:0005515; GO:0005654; GO:0003700	biological_process; biological_process; biological_process; biological_process; molecular_function; cellular_component; biological_process; biological_process; biological_process; molecular_function; cellular_component; molecular_function	signal transduction; response to endogenous stimulus; biosynthetic process; nucleobase, nucleoside, nucleotide and nucleic acid metabolic process; DNA binding; nucleus; response to stress; response to biotic stimulus; biological_process; protein binding;	TAIR:AT3G15210; TAIR:AT3G15210; TAIR:AT3G15210; TAIR:AT3G15210; TAIR:AT3G15210; TAIR:AT3G15210; TAIR:AT3G15210; TAIR:AT3G15210; TAIR:AT3G15210; TAIR:AT3G15210; TAIR:AT3G15210; TAIR:AT3G15210	PF00847.13	AP2	Domain	IPR001471	Pathogenesis-related transcriptional factor/ERF, DNA-binding	Molecular Function: transcription factor activity (GO:0003700), Biological Process: regulation of transcription, DNA-dependent (GO:0006355)	NA	NA	NA	NA	LOC_Os01g58420	NA	NA	NA	NA	NA	NA	NA	NA
LOC_Os01g60020	LOC_Os01g60020	LOC_Os01g60020	Chr1:34692829-34694391	ZR2	AR2	OK	4.16504	26.8025	2.68596	3.54999	0.00265	0.246028	no	NAC domain transcription factor, putative, expressed	GO:0005634; GO:0009058; GO:0006139; GO:0007275; GO:0003700	cellular_component; biological_process; biological_process; biological_process; molecular_function	nucleus; biosynthetic process; nucleobase, nucleoside, nucleotide and nucleic acid metabolic process; multicellular organismal development; sequence-specific DNA binding transcription factor activity	TAIR:AT1G77450; TAIR:AT1G77450; TAIR:AT1G77450; TAIR:AT1G77450; TAIR:AT1G77450	PF02365.8	NAM	Family	IPR003441	No apical meristem (NAM) protein	Molecular Function: DNA binding (GO:0003677), Biological Process: regulation of transcription (GO:0045449)	Q52QH4	4327485;	NP_001044617.1;	osa:4327485;	LOC_Os01g60020	NA	NA	NA	NA	NA	NA	NA	NA
LOC_Os01g60420	LOC_Os01g60420	LOC_Os01g60420	Chr1:34943807-34946138	ZR2	AR2	OK	0.668908	7.45243	3.47783	3.65424	0.0028	0.254758	no	expressed protein	GO:0003674; GO:0005515; GO:0008150	molecular_function; molecular_function; biological_process	molecular_function; protein binding; biological_process	TAIR:AT5G05190; TAIR:AT5G05190; TAIR:AT5G05190	PF11331.1	DUF3133	Family	N/A	N/A	N/A	NA	NA	NA	NA	LOC_Os01g60420	NA	NA	NA	NA	NA	NA	NA	NA
LOC_Os01g61080	LOC_Os01g61080	LOC_Os01g61080	Chr1:35347977-35350645	ZR2	AR2	OK	2.86727	131.387	5.518	8.06543	5e-05	0.0162482	yes	WRKY24, expressed	GO:0006950; GO:0009628; GO:0009058; GO:0006139; GO:0009607; GO:0009987; GO:0008150; GO:0005515; GO:0003700; GO:0019748; GO:0005634; GO:0009056	biological_process; biological_process; biological_process; biological_process; biological_process; biological_process; biological_process; molecular_function; molecular_function; biological_process; cellular_component; biological_process	response to stress; response to abiotic stimulus; biosynthetic process; nucleobase, nucleoside, nucleotide and nucleic acid metabolic process; response to biotic stimulus; cellular process; biological_process; protein binding; sequence-specific DNA bindin	TAIR:AT2G38470; TAIR:AT2G38470; TAIR:AT2G38470; TAIR:AT2G38470; TAIR:AT2G38470; TAIR:AT2G38470; TAIR:AT2G38470; TAIR:AT2G38470; TAIR:AT2G38470; TAIR:AT2G38470; TAIR:AT2G38470; TAIR:AT2G38470	PF03106.8	WRKY	Domain	N/A	N/A	N/A	NA	NA	NA	NA	LOC_Os01g61080	NA	NA	NA	NA	NA	NA	NA	NA
LOC_Os01g61320	LOC_Os01g61320	LOC_Os01g61320	Chr1:35477412-35479577	ZR2	AR2	OK	2.27233	9.30054	2.03314	2.34722	0.02685	0.931127	no	thioredoxin, putative, expressed	GO:0003674; GO:0009058; GO:0006139; GO:0016043; GO:0009987; GO:0009536; GO:0003674; GO:0009058; GO:0006139; GO:0016043; GO:0009987; GO:0009536	molecular_function; biological_process; biological_process; biological_process; biological_process; cellular_component; molecular_function; biological_process; biological_process; biological_process; biological_process; cellular_component	molecular_function; biosynthetic process; nucleobase, nucleoside, nucleotide and nucleic acid metabolic process; cellular component organization; cellular process; plastid; molecular_function; biosynthetic process; nucleobase, nucleoside, nucleotide and n	TAIR:AT4G28590; TAIR:AT4G28590; TAIR:AT4G28590; TAIR:AT4G28590; TAIR:AT4G28590; TAIR:AT4G28590; TAIR:AT4G28590; TAIR:AT4G28590; TAIR:AT4G28590; TAIR:AT4G28590; TAIR:AT4G28590; TAIR:AT4G28590	NA	NA	NA	N/A	N/A	N/A	NA	NA	NA	NA	LOC_Os01g61320	NA	NA	NA	NA	NA	NA	NA	NA
LOC_Os01g61680	LOC_Os01g61680	LOC_Os01g61680	Chr1:35686408-35687798	ZR2	AR2	OK	6.56348	26.8643	2.03316	2.84389	0.01165	0.594178	no	expressed protein	GO:0003674; GO:0008150; GO:0005886	molecular_function; biological_process; cellular_component	molecular_function; biological_process; plasma membrane	TAIR:AT4G08330; TAIR:AT4G08330; TAIR:AT4G08330	NA	NA	NA	N/A	N/A	N/A	NA	NA	NA	NA	LOC_Os01g61680	NA	NA	NA	NA	NA	NA	NA	NA
LOC_Os01g61990	LOC_Os01g61990	LOC_Os01g61990	Chr1:35884768-35889014	ZR2	AR2	OK	11.504	90.5495	2.97657	5.3351	5e-05	0.0162482	yes	ankyrin repeat-containing protein, putative, expressed	GO:0006950; GO:0009628; GO:0005886; GO:0006950; GO:0009628; GO:0005886	biological_process; biological_process; cellular_component; biological_process; biological_process; cellular_component	response to stress; response to abiotic stimulus; plasma membrane; response to stress; response to abiotic stimulus; plasma membrane	TAIR:AT3G12360; TAIR:AT3G12360; TAIR:AT3G12360; TAIR:AT3G12360; TAIR:AT3G12360; TAIR:AT3G12360	NA	NA	NA	N/A	N/A	N/A	NA	NA	NA	NA	LOC_Os01g61990	NA	NA	NA	NA	NA	NA	NA	NA
LOC_Os01g62430	LOC_Os01g62430	LOC_Os01g62430	Chr1:36135810-36137295	ZR2	AR2	OK	3.36583	118.439	5.13703	5.85981	5e-05	0.0162482	yes	C2 domain containing protein, putative, expressed	GO:0003674; GO:0005575; GO:0008150; GO:0003674; GO:0005575; GO:0008150; GO:0003674; GO:0005575; GO:0008150	molecular_function; cellular_component; biological_process; molecular_function; cellular_component; biological_process; molecular_function; cellular_component; biological_process	molecular_function; cellular_component; biological_process; molecular_function; cellular_component; biological_process; molecular_function; cellular_component; biological_process	TAIR:AT3G55470; TAIR:AT3G55470; TAIR:AT3G55470; TAIR:AT3G55470; TAIR:AT3G55470; TAIR:AT3G55470; TAIR:AT3G55470; TAIR:AT3G55470; TAIR:AT3G55470	PF00168.23	C2	Domain	IPR000008	C2 calcium-dependent membrane targeting	N/A	Q0JHU5	4327497;	NP_001044769.1;	osa:4327497;	LOC_Os01g62430	NA	NA	NA	NA	NA	NA	NA	NA
LOC_Os01g62670	LOC_Os01g62670	LOC_Os01g62670	Chr1:36296113-36298431	ZR2	AR2	OK	0.203672	3.91469	4.26458	3.56591	0.0065	0.425906	no	avr9/Cf-9 rapidly elicited protein, putative, expressed	GO:0003674; GO:0008150	molecular_function; biological_process	molecular_function; biological_process	TAIR:AT3G23160; TAIR:AT3G23160	PF05003.5	DUF668	Family	N/A	N/A	N/A	NA	NA	NA	NA	LOC_Os01g62670	NA	NA	NA	NA	NA	NA	NA	NA
LOC_Os01g63690	LOC_Os01g63690	LOC_Os01g63690	Chr1:36942595-36944593	ZR2	AR2	OK	7.42286	46.9868	2.66221	4.4392	0.00025	0.055817	no	hs1, putative, expressed	GO:0005575; GO:0005515; GO:0008150	cellular_component; molecular_function; biological_process	cellular_component; protein binding; biological_process	TAIR:AT3G55840; TAIR:AT3G55840; TAIR:AT3G55840	PF07231.5	Hs1pro-1_N	Family	N/A	N/A	N/A	NA	NA	NA	NA	LOC_Os01g63690	NA	NA	NA	NA	NA	NA	NA	NA
LOC_Os01g64310	LOC_Os01g64310	LOC_Os01g64310	Chr1:37334219-37336229	ZR2	AR2	OK	2.04887	16.8516	3.03999	3.51167	0.0066	0.429482	no	no apical meristem protein, putative, expressed	GO:0005575; GO:0009058; GO:0006139; GO:0007275; GO:0003700; GO:0005575; GO:0009058; GO:0006139; GO:0007275; GO:0003700	cellular_component; biological_process; biological_process; biological_process; molecular_function; cellular_component; biological_process; biological_process; biological_process; molecular_function	cellular_component; biosynthetic process; nucleobase, nucleoside, nucleotide and nucleic acid metabolic process; multicellular organismal development; sequence-specific DNA binding transcription factor activity; cellular_component; biosynthetic process; n	TAIR:AT5G22380; TAIR:AT5G22380; TAIR:AT5G22380; TAIR:AT5G22380; TAIR:AT5G22380; TAIR:AT5G22380; TAIR:AT5G22380; TAIR:AT5G22380; TAIR:AT5G22380; TAIR:AT5G22380	PF02365.8	NAM	Family	IPR003441	No apical meristem (NAM) protein	Molecular Function: DNA binding (GO:0003677), Biological Process: regulation of transcription (GO:0045449)	NA	NA	NA	NA	LOC_Os01g64310	NA	NA	NA	NA	NA	NA	NA	NA
LOC_Os01g64360	LOC_Os01g64360	LOC_Os01g64360	Chr1:37358203-37359596	ZR2	AR2	OK	2.24244	17.6142	2.9736	3.17933	0.01375	0.650631	no	MYB family transcription factor, putative, expressed	GO:0003677; GO:0009058; GO:0006139; GO:0003700	molecular_function; biological_process; biological_process; molecular_function	DNA binding; biosynthetic process; nucleobase, nucleoside, nucleotide and nucleic acid metabolic process; sequence-specific DNA binding transcription factor activity	TAIR:AT2G38090; TAIR:AT2G38090; TAIR:AT2G38090; TAIR:AT2G38090	PF00249.24	Myb_DNA-binding	Domain	IPR009057	Homeodomain-like	N/A	NA	NA	NA	NA	LOC_Os01g64360	NA	NA	NA	NA	NA	NA	NA	NA
LOC_Os01g64440	LOC_Os01g64440	LOC_Os01g64440	Chr1:37403081-37403883	ZR2	AR2	OK	0.34494	8.44738	4.61409	3.68842	0.0078	0.472713	no	expressed protein	NA	NA	NA	NA	NA	NA	NA	N/A	N/A	N/A	NA	NA	NA	NA	LOC_Os01g64440	NA	NA	NA	NA	NA	NA	NA	NA
LOC_Os01g64470	LOC_Os01g64470	LOC_Os01g64470	Chr1:37411999-37413011	ZR2	AR2	OK	1.05478	70.1953	6.05637	5.59646	0.0014	0.169032	no	harpin-induced protein 1 domain containing protein, expressed	GO:0003674; GO:0007275; GO:0006950; GO:0009607; GO:0009536	molecular_function; biological_process; biological_process; biological_process; cellular_component	molecular_function; multicellular organismal development; response to stress; response to biotic stimulus; plastid	TAIR:AT2G35980; TAIR:AT2G35980; TAIR:AT2G35980; TAIR:AT2G35980; TAIR:AT2G35980	PF03168.6	LEA_2	Family	IPR004864	Late embryogenesis abundant protein, group 2	N/A	NA	NA	NA	NA	LOC_Os01g64470	NA	NA	NA	NA	NA	NA	NA	NA
LOC_Os01g65370	LOC_Os01g65370	LOC_Os01g65370	Chr1:37932349-37933295	ZR2	AR2	OK	3.47856	14.4336	2.05286	2.3291	0.0224	0.847085	no	MYB family transcription factor, putative, expressed	GO:0009058; GO:0006139; GO:0008150; GO:0003677; GO:0009719; GO:0009628; GO:0003700	biological_process; biological_process; biological_process; molecular_function; biological_process; biological_process; molecular_function	biosynthetic process; nucleobase, nucleoside, nucleotide and nucleic acid metabolic process; biological_process; DNA binding; response to endogenous stimulus; response to abiotic stimulus; sequence-specific DNA binding transcription factor activity	TAIR:AT4G38620; TAIR:AT4G38620; TAIR:AT4G38620; TAIR:AT4G38620; TAIR:AT4G38620; TAIR:AT4G38620; TAIR:AT4G38620	PF00249.24	Myb_DNA-binding	Domain	IPR012287	Homeodomain-related	Molecular Function: DNA binding (GO:0003677), Biological Process: regulation of transcription (GO:0045449)	NA	NA	NA	NA	LOC_Os01g65370	NA	NA	NA	NA	NA	NA	NA	NA
LOC_Os01g66260	LOC_Os01g66260	LOC_Os01g66260	Chr1:38484467-38485604	ZR2	AR2	OK	0	0.134162	inf	#NAME?	0.03885	0.99958	no	expressed protein	NA	NA	NA	NA	PF03478.11	DUF295	Family	N/A	N/A	N/A	NA	NA	NA	NA	LOC_Os01g66260	NA	NA	NA	NA	NA	NA	NA	NA
LOC_Os01g66270	LOC_Os01g66270	LOC_Os01g66270	Chr1:38489524-38490169	ZR2	AR2	OK	0	1.31437	inf	#NAME?	0.0004	0.0773909	no	AP2 domain containing protein, expressed	GO:0003677; GO:0005634; GO:0008150; GO:0009058; GO:0006139; GO:0003700	molecular_function; cellular_component; biological_process; biological_process; biological_process; molecular_function	DNA binding; nucleus; biological_process; biosynthetic process; nucleobase, nucleoside, nucleotide and nucleic acid metabolic process; sequence-specific DNA binding transcription factor activity	TAIR:AT1G71520; TAIR:AT1G71520; TAIR:AT1G71520; TAIR:AT1G71520; TAIR:AT1G71520; TAIR:AT1G71520	PF00847.13	AP2	Domain	N/A	N/A	N/A	NA	NA	NA	NA	LOC_Os01g66270	NA	NA	NA	NA	NA	NA	NA	NA
LOC_Os01g66860	LOC_Os01g66860	LOC_Os01g66860	Chr1:38818685-38822182	ZR2	AR2	OK	1.04304	9.51136	3.18885	3.63245	0.0033	0.281983	no	serine/threonine protein kinase, putative, expressed	GO:0008152; GO:0009987; GO:0016301; GO:0006464; GO:0008152; GO:0009987; GO:0016301; GO:0006464; GO:0008152; GO:0009987; GO:0016301; GO:0006464	biological_process; biological_process; molecular_function; biological_process; biological_process; biological_process; molecular_function; biological_process; biological_process; biological_process; molecular_function; biological_process	metabolic process; cellular process; kinase activity; protein modification process; metabolic process; cellular process; kinase activity; protein modification process; metabolic process; cellular process; kinase activity; protein modification process	TAIR:AT2G31800; TAIR:AT2G31800; TAIR:AT2G31800; TAIR:AT2G31800; TAIR:AT2G31800; TAIR:AT2G31800; TAIR:AT2G31800; TAIR:AT2G31800; TAIR:AT2G31800; TAIR:AT2G31800; TAIR:AT2G31800; TAIR:AT2G31800	PF00023.23	Ank	Repeat	IPR002110	Ankyrin repeat	N/A	NA	NA	NA	NA	LOC_Os01g66860	NA	NA	NA	NA	NA	NA	NA	NA
LOC_Os01g67810	LOC_Os01g67810	LOC_Os01g67810	Chr1:39408245-39410374	ZR2	AR2	OK	1.51588	109.058	6.1688	7.88086	5e-05	0.0162482	yes	transposon protein, putative, unclassified, expressed	NA	NA	NA	NA	PF03081.8	Exo70	Family	IPR004140	Exo70 exocyst complex subunit	Cellular Component: exocyst (GO:0000145), Biological Process: exocytosis (GO:0006887)	NA	NA	NA	NA	LOC_Os01g67810	NA	NA	NA	NA	NA	NA	NA	NA
LOC_Os01g67820	LOC_Os01g67820	LOC_Os01g67820	Chr1:39411189-39413062	ZR2	AR2	OK	0.155075	23.1307	7.2207	6.3848	0.0034	0.287035	no	exo70 exocyst complex subunit domain containing protein, expressed	GO:0005737; GO:0006810; GO:0009987	cellular_component; biological_process; biological_process	cytoplasm; transport; cellular process	TAIR:AT5G52340; TAIR:AT5G52340; TAIR:AT5G52340	PF03081.8	Exo70	Family	IPR004140	Exo70 exocyst complex subunit	Cellular Component: exocyst (GO:0000145), Biological Process: exocytosis (GO:0006887)	NA	NA	NA	NA	LOC_Os01g67820	NA	NA	NA	NA	NA	NA	NA	NA
LOC_Os01g68060	LOC_Os01g68060	LOC_Os01g68060	Chr1:39565750-39570176	ZR2	AR2	OK	18.5341	77.2208	2.05881	3.83584	0.0005	0.0900405	no	copine, putative, expressed	GO:0008152; GO:0009987; GO:0009058; GO:0006464; GO:0005886; GO:0003824	biological_process; biological_process; biological_process; biological_process; cellular_component; molecular_function	metabolic process; cellular process; biosynthetic process; protein modification process; plasma membrane; catalytic activity	TAIR:AT5G14420; TAIR:AT5G14420; TAIR:AT5G14420; TAIR:AT5G14420; TAIR:AT5G14420; TAIR:AT5G14420	PF07002.9	Copine	Family	N/A	N/A	N/A	NA	NA	NA	NA	LOC_Os01g68060	NA	NA	NA	NA	NA	NA	NA	NA
LOC_Os01g68460	LOC_Os01g68460	LOC_Os01g68460	Chr1:39780782-39783345	ZR2	AR2	OK	0	0.248638	inf	#NAME?	0.03135	0.99958	no	DC1, putative, expressed	GO:0003674; GO:0005575; GO:0008150	molecular_function; cellular_component; biological_process	molecular_function; cellular_component; biological_process	TAIR:AT2G16050; TAIR:AT2G16050; TAIR:AT2G16050	NA	NA	NA	N/A	N/A	N/A	NA	NA	NA	NA	LOC_Os01g68460	NA	NA	NA	NA	NA	NA	NA	NA
LOC_Os01g70790	LOC_Os01g70790	LOC_Os01g70790	Chr1:40973254-40974782	ZR2	AR2	OK	9.54118	262.871	4.78404	8.0122	5e-05	0.0162482	yes	SRC2 protein, putative, expressed	GO:0003674; GO:0005575; GO:0008150	molecular_function; cellular_component; biological_process	molecular_function; cellular_component; biological_process	TAIR:AT3G16510; TAIR:AT3G16510; TAIR:AT3G16510	PF00168.23	C2	Domain	IPR000008	C2 calcium-dependent membrane targeting	N/A	NA	NA	NA	NA	LOC_Os01g70790	NA	NA	NA	NA	NA	NA	NA	NA
LOC_Os01g71340	LOC_Os01g71340	LOC_Os01g71340	Chr1:41346573-41348411	ZR2	AR2	OK	3.17346	14.8697	2.22825	2.84373	0.0068	0.437153	no	glycosyl hydrolases family 17, putative, expressed	GO:0005576; GO:0016787; GO:0008152; GO:0005618; GO:0009607	cellular_component; molecular_function; biological_process; cellular_component; biological_process	extracellular region; hydrolase activity; metabolic process; cell wall; response to biotic stimulus	TAIR:AT3G57240; TAIR:AT3G57240; TAIR:AT3G57240; TAIR:AT3G57240; TAIR:AT3G57240	PF00332.11	Glyco_hydro_17	Domain	N/A	N/A	N/A	NA	NA	NA	NA	LOC_Os01g71340	NA	NA	NA	NA	NA	NA	NA	NA
LOC_Os01g71350	LOC_Os01g71350	LOC_Os01g71350	Chr1:41349730-41351148	ZR2	AR2	OK	1.51078	21.7864	3.85006	4.3204	0.00155	0.179967	no	glycosyl hydrolases family 17, putative, expressed	GO:0005576; GO:0008152; GO:0006950; GO:0009628; GO:0009607; GO:0005773; GO:0016787; GO:0005618; GO:0005515	cellular_component; biological_process; biological_process; biological_process; biological_process; cellular_component; molecular_function; cellular_component; molecular_function	extracellular region; metabolic process; response to stress; response to abiotic stimulus; response to biotic stimulus; vacuole; hydrolase activity; cell wall; protein binding	TAIR:AT3G57260; TAIR:AT3G57260; TAIR:AT3G57260; TAIR:AT3G57260; TAIR:AT3G57260; TAIR:AT3G57260; TAIR:AT3G57260; TAIR:AT3G57260; TAIR:AT3G57260	PF00332.11	Glyco_hydro_17	Domain	N/A	N/A	N/A	NA	NA	NA	NA	LOC_Os01g71350	NA	NA	NA	NA	NA	NA	NA	NA
LOC_Os01g72080	LOC_Os01g72080	LOC_Os01g72080	Chr1:41818278-41819489	ZR2	AR2	OK	43.9149	497.686	3.50245	6.52573	5e-05	0.0162482	yes	calmodulin-like protein 1, putative, expressed	NA	NA	NA	NA	PF00036.25	efhand	Domain	N/A	N/A	N/A	NA	NA	NA	NA	LOC_Os01g72080	NA	NA	NA	NA	NA	NA	NA	NA
LOC_Os01g72100	LOC_Os01g72100	LOC_Os01g72100	Chr1:41825881-41827156	ZR2	AR2	OK	7.10977	99.3313	3.80437	5.85954	5e-05	0.0162482	yes	OsCML10 - Calmodulin-related calcium sensor protein, expressed	GO:0005634; GO:0006950; GO:0009628; GO:0005488; GO:0009653; GO:0030154; GO:0007275; GO:0016049; GO:0005737	cellular_component; biological_process; biological_process; molecular_function; biological_process; biological_process; biological_process; biological_process; cellular_component	nucleus; response to stress; response to abiotic stimulus; binding; anatomical structure morphogenesis; cell differentiation; multicellular organismal development; cell growth; cytoplasm	TAIR:AT1G24620; TAIR:AT1G24620; TAIR:AT1G24620; TAIR:AT1G24620; TAIR:AT1G24620; TAIR:AT1G24620; TAIR:AT1G24620; TAIR:AT1G24620; TAIR:AT1G24620	PF00036.25	efhand	Domain	IPR002048	Calcium-binding EF-hand	Molecular Function: calcium ion binding (GO:0005509)	Q8RZB5	4325762;	NP_001045400.1;	osa:4325762;	LOC_Os01g72100	NA	NA	NA	NA	NA	NA	NA	NA
LOC_Os01g72530	LOC_Os01g72530	LOC_Os01g72530	Chr1:42073983-42074982	ZR2	AR2	OK	1.76668	203.975	6.8512	7.86796	0.0001	0.0285736	yes	OsCML31 - Calmodulin-related calcium sensor protein, expressed	GO:0005488; GO:0008150; GO:0005737	molecular_function; biological_process; cellular_component	binding; biological_process; cytoplasm	TAIR:AT1G76640; TAIR:AT1G76640; TAIR:AT1G76640	PF00036.25	efhand	Domain	IPR018248	EF-hand	N/A	Q8RYK0	4325408;	NP_001045436.1;	osa:4325408;	LOC_Os01g72530	NA	NA	NA	NA	NA	NA	NA	NA
LOC_Os01g73200	LOC_Os01g73200	LOC_Os01g73200	Chr1:42441659-42442958	ZR2	AR2	OK	0.317566	12.3598	5.28245	4.78639	0.0023	0.224324	no	peroxidase precursor, putative, expressed	GO:0016020; GO:0005488; GO:0005575; GO:0008152; GO:0005773; GO:0006950; GO:0005618; GO:0003824	cellular_component; molecular_function; cellular_component; biological_process; cellular_component; biological_process; cellular_component; molecular_function	membrane; binding; cellular_component; metabolic process; vacuole; response to stress; cell wall; catalytic activity	TAIR:AT1G71695; TAIR:AT1G71695; TAIR:AT1G71695; TAIR:AT1G71695; TAIR:AT1G71695; TAIR:AT1G71695; TAIR:AT1G71695; TAIR:AT1G71695	PF00141.16	peroxidase	Family	N/A	N/A	N/A	NA	NA	NA	NA	LOC_Os01g73200	NA	NA	NA	NA	NA	NA	NA	NA
LOC_Os01g74040	LOC_Os01g74040	LOC_Os01g74040	Chr1:42884890-42886416	ZR2	AR2	OK	1.29933	162.949	6.97051	8.00857	5e-05	0.0162482	yes	zinc finger, RING-type, putative, expressed	GO:0005488	molecular_function	binding	TAIR:AT2G39720	PF06547.5	DUF1117	Family	IPR010543	Protein of unknown function DUF1117	N/A	NA	NA	NA	NA	LOC_Os01g74040	NA	NA	NA	NA	NA	NA	NA	NA
LOC_Os02g02780	LOC_Os02g02780	LOC_Os02g02780	Chr2:1050785-1056830	ZR2	AR2	OK	1.80729	7.78841	2.10751	2.65071	0.0112	0.581811	no	protein kinase family protein, putative, expressed	GO:0016301; GO:0005829; GO:0006464; GO:0016043; GO:0009987	molecular_function; cellular_component; biological_process; biological_process; biological_process	kinase activity; cytosol; protein modification process; cellular component organization; cellular process	TAIR:AT4G38470; TAIR:AT4G38470; TAIR:AT4G38470; TAIR:AT4G38470; TAIR:AT4G38470	PF07714.10	Pkinase_Tyr	Domain	N/A	N/A	N/A	NA	NA	NA	NA	LOC_Os02g02780	NA	NA	NA	NA	NA	NA	NA	NA
LOC_Os02g03280	LOC_Os02g03280	LOC_Os02g03280	Chr2:1326921-1330316	ZR2	AR2	OK	27.1871	509.028	4.22675	7.58457	5e-05	0.0162482	yes	transmembrane BAX inhibitor motif-containing protein, putative, expressed	GO:0009987; GO:0006629; GO:0005783; GO:0006950; GO:0009628; GO:0008219; GO:0005635; GO:0005737; GO:0005515; GO:0007165; GO:0009607; GO:0009987; GO:0006629; GO:0005783; GO:0006950; GO:0009628; GO:0008219; GO:0005635; GO:0005737; GO:0005515; GO:0007165; GO:	biological_process; biological_process; cellular_component; biological_process; biological_process; biological_process; cellular_component; cellular_component; molecular_function; biological_process; biological_process; biological_process; biological_proc	cellular process; lipid metabolic process; endoplasmic reticulum; response to stress; response to abiotic stimulus; cell death; nuclear envelope; cytoplasm; protein binding; signal transduction; response to biotic stimulus; cellular process; lipid metabol	TAIR:AT5G47120; TAIR:AT5G47120; TAIR:AT5G47120; TAIR:AT5G47120; TAIR:AT5G47120; TAIR:AT5G47120; TAIR:AT5G47120; TAIR:AT5G47120; TAIR:AT5G47120; TAIR:AT5G47120; TAIR:AT5G47120; TAIR:AT5G47120; TAIR:AT5G47120; TAIR:AT5G47120; TAIR:AT5G47120; TAIR:AT5G47120;	PF01027.13	UPF0005	Family	N/A	N/A	N/A	Q9MBD8	4328149;	NP_001045745.1;	osa:4328149;	LOC_Os02g03280	NA	NA	NA	NA	NA	NA	NA	NA
LOC_Os02g03410	LOC_Os02g03410	LOC_Os02g03410	Chr2:1387872-1394417	ZR2	AR2	OK	26.4575	120.632	2.18887	4.16959	5e-05	0.0162482	yes	CAMK_CAMK_like.12 - CAMK includes calcium/calmodulin depedent protein kinases, expressed	GO:0016301; GO:0000166; GO:0009058; GO:0006464; GO:0005488; GO:0016301; GO:0000166; GO:0009058; GO:0006464; GO:0005488	molecular_function; molecular_function; biological_process; biological_process; molecular_function; molecular_function; molecular_function; biological_process; biological_process; molecular_function	kinase activity; nucleotide binding; biosynthetic process; protein modification process; binding; kinase activity; nucleotide binding; biosynthetic process; protein modification process; binding	TAIR:AT2G17890; TAIR:AT2G17890; TAIR:AT2G17890; TAIR:AT2G17890; TAIR:AT2G17890; TAIR:AT2G17890; TAIR:AT2G17890; TAIR:AT2G17890; TAIR:AT2G17890; TAIR:AT2G17890	PF00036.25	efhand	Domain	IPR002048	Calcium-binding EF-hand	Molecular Function: calcium ion binding (GO:0005509)	NA	NA	NA	NA	LOC_Os02g03410	NA	NA	NA	NA	NA	NA	NA	NA
LOC_Os02g04090	LOC_Os02g04090	LOC_Os02g04090	Chr2:1780355-1782004	ZR2	AR2	OK	0	0.150631	inf	#NAME?	0.03885	0.99958	no	NA	NA	NA	NA	NA	PF02463.12	SMC_N	Family	IPR003395	RecF/RecN/SMC protein, N-terminal	Molecular Function: ATP binding (GO:0005524), Cellular Component: chromosome (GO:0005694)	NA	NA	NA	NA	LOC_Os02g04090	NA	NA	NA	NA	NA	NA	NA	NA
LOC_Os02g04130	LOC_Os02g04130	LOC_Os02g04130	Chr2:1799732-1800811	ZR2	AR2	OK	1.57718	59.129	5.22845	5.90346	0.00015	0.0388415	yes	DUF1645 domain containing protein, putative, expressed	GO:0003674; GO:0009628	molecular_function; biological_process	molecular_function; response to abiotic stimulus	TAIR:AT1G70420; TAIR:AT1G70420	PF07816.4	DUF1645	Family	N/A	N/A	N/A	NA	NA	NA	NA	LOC_Os02g04130	NA	NA	NA	NA	NA	NA	NA	NA
LOC_Os02g06930	LOC_Os02g06930	LOC_Os02g06930	Chr2:3504420-3508756	ZR2	AR2	OK	2.2251	52.6312	4.56398	5.79441	5e-05	0.0162482	yes	protein kinase, putative, expressed	GO:0005575; GO:0008152; GO:0009987; GO:0016301; GO:0006464; GO:0005575; GO:0008152; GO:0009987; GO:0016301; GO:0006464; GO:0005575; GO:0008152; GO:0009987; GO:0016301; GO:0006464; GO:0005575; GO:0008152; GO:0009987; GO:0016301; GO:0006464	cellular_component; biological_process; biological_process; molecular_function; biological_process; cellular_component; biological_process; biological_process; molecular_function; biological_process; cellular_component; biological_process; biological_proc	cellular_component; metabolic process; cellular process; kinase activity; protein modification process; cellular_component; metabolic process; cellular process; kinase activity; protein modification process; cellular_component; metabolic process; cellular	TAIR:AT1G16670; TAIR:AT1G16670; TAIR:AT1G16670; TAIR:AT1G16670; TAIR:AT1G16670; TAIR:AT1G16670; TAIR:AT1G16670; TAIR:AT1G16670; TAIR:AT1G16670; TAIR:AT1G16670; TAIR:AT1G16670; TAIR:AT1G16670; TAIR:AT1G16670; TAIR:AT1G16670; TAIR:AT1G16670; TAIR:AT1G16670;	PF00069.18	Pkinase	Domain	N/A	N/A	N/A	NA	NA	NA	NA	LOC_Os02g06930	NA	NA	NA	NA	NA	NA	NA	NA
LOC_Os02g08440	LOC_Os02g08440	LOC_Os02g08440	Chr2:4542761-4544983	ZR2	AR2	OK	9.4592	602.725	5.99364	9.38734	5e-05	0.0162482	yes	WRKY71, expressed	GO:0006950; GO:0009607; GO:0005634; GO:0005515; GO:0009058; GO:0006139; GO:0008150; GO:0003700; GO:0006950; GO:0009607; GO:0008150; GO:0005634; GO:0005515; GO:0009058; GO:0006139; GO:0003700; GO:0006950; GO:0009607; GO:0005634; GO:0009058; GO:0006139; GO:	biological_process; biological_process; cellular_component; molecular_function; biological_process; biological_process; biological_process; molecular_function; biological_process; biological_process; biological_process; cellular_component; molecular_funct	response to stress; response to biotic stimulus; nucleus; protein binding; biosynthetic process; nucleobase, nucleoside, nucleotide and nucleic acid metabolic process; biological_process; sequence-specific DNA binding transcription factor activity; respon	TAIR:AT4G31800; TAIR:AT4G31800; TAIR:AT4G31800; TAIR:AT4G31800; TAIR:AT4G31800; TAIR:AT4G31800; TAIR:AT4G31800; TAIR:AT4G31800; TAIR:AT2G25000; TAIR:AT2G25000; TAIR:AT2G25000; TAIR:AT2G25000; TAIR:AT2G25000; TAIR:AT2G25000; TAIR:AT2G25000; TAIR:AT2G25000;	PF03106.8	WRKY	Domain	IPR003657	DNA-binding WRKY	Molecular Function: transcription factor activity (GO:0003700), Molecular Function: sequence-specific DNA binding (GO:0043565), Biological Process: regulation of transcription (GO:0045449)	NA	NA	NA	NA	LOC_Os02g08440	NA	NA	NA	NA	NA	NA	NA	NA
LOC_Os02g09810	LOC_Os02g09810	LOC_Os02g09810	Chr2:5058715-5061965	ZR2	AR2	OK	14.9378	64.9154	2.11959	3.7988	0.00035	0.0708885	no	amino acid transporter, putative, expressed	GO:0016020; GO:0005773; GO:0006810; GO:0009987; GO:0005215; GO:0016020; GO:0005773; GO:0006810; GO:0009987; GO:0005215; GO:0016020; GO:0005773; GO:0006810; GO:0009987; GO:0005215	cellular_component; cellular_component; biological_process; biological_process; molecular_function; cellular_component; cellular_component; biological_process; biological_process; molecular_function; cellular_component; cellular_component; biological_proc	membrane; vacuole; transport; cellular process; transporter activity; membrane; vacuole; transport; cellular process; transporter activity; membrane; vacuole; transport; cellular process; transporter activity	TAIR:AT3G30390; TAIR:AT3G30390; TAIR:AT3G30390; TAIR:AT3G30390; TAIR:AT3G30390; TAIR:AT3G30390; TAIR:AT3G30390; TAIR:AT3G30390; TAIR:AT3G30390; TAIR:AT3G30390; TAIR:AT3G30390; TAIR:AT3G30390; TAIR:AT3G30390; TAIR:AT3G30390; TAIR:AT3G30390	PF01490.11	Aa_trans	Family	N/A	N/A	N/A	NA	NA	NA	NA	LOC_Os02g09810	NA	NA	NA	NA	NA	NA	NA	NA
LOC_Os02g09990	LOC_Os02g09990	LOC_Os02g09990	Chr2:5193973-5195290	ZR2	AR2	OK	0.937768	11.8885	3.66419	3.80689	0.00175	0.190387	no	expressed protein	GO:0003674; GO:0005575; GO:0009058; GO:0006464	molecular_function; cellular_component; biological_process; biological_process	molecular_function; cellular_component; biosynthetic process; protein modification process	TAIR:AT5G66580; TAIR:AT5G66580; TAIR:AT5G66580; TAIR:AT5G66580	NA	NA	NA	N/A	N/A	N/A	NA	NA	NA	NA	LOC_Os02g09990	NA	NA	NA	NA	NA	NA	NA	NA
LOC_Os02g11070	LOC_Os02g11070	LOC_Os02g11070	Chr2:5930192-5933079	ZR2	AR2	OK	1.7813	59.2382	5.05553	6.17967	5e-05	0.0162482	yes	3-ketoacyl-CoA synthase, putative, expressed	GO:0016020; GO:0008152; GO:0006950; GO:0009628; GO:0016740; GO:0003824; GO:0016020; GO:0008152; GO:0006950; GO:0009628; GO:0016740; GO:0003824	cellular_component; biological_process; biological_process; biological_process; molecular_function; molecular_function; cellular_component; biological_process; biological_process; biological_process; molecular_function; molecular_function	membrane; metabolic process; response to stress; response to abiotic stimulus; transferase activity; catalytic activity; membrane; metabolic process; response to stress; response to abiotic stimulus; transferase activity; catalytic activity	TAIR:AT2G26640; TAIR:AT2G26640; TAIR:AT2G26640; TAIR:AT2G26640; TAIR:AT2G26640; TAIR:AT2G26640; TAIR:AT2G26640; TAIR:AT2G26640; TAIR:AT2G26640; TAIR:AT2G26640; TAIR:AT2G26640; TAIR:AT2G26640	PF08392.5	FAE1_CUT1_RppA	Family	N/A	N/A	N/A	NA	NA	NA	NA	LOC_Os02g11070	PWY-5080	very long chain fatty acid biosynthesis I	RXN-7697	EC-2.3.1.199	GN7F-18566-MONOMER		GN7F-18566	LOC_Os03g13630.1
LOC_Os02g11859	LOC_Os02g11859	LOC_Os02g11859	Chr2:6145981-6146678	ZR2	AR2	OK	1.18133	58.2708	5.62429	5.30493	0.0017	0.18882	no	expressed protein	NA	NA	NA	NA	PF06376.5	DUF1070	Family	N/A	N/A	N/A	NA	NA	NA	NA	LOC_Os02g11859	NA	NA	NA	NA	NA	NA	NA	NA
LOC_Os02g12030	LOC_Os02g12030	LOC_Os02g12030	Chr2:6247082-6250599	ZR2	AR2	OK	0.0676469	0.74636	3.46377	2.67743	0.01945	0.785115	no	receptor-like protein kinase precursor, putative, expressed	GO:0007165; GO:0016301; GO:0000166; GO:0006464; GO:0005886	biological_process; molecular_function; molecular_function; biological_process; cellular_component	signal transduction; kinase activity; nucleotide binding; protein modification process; plasma membrane	TAIR:AT3G47570; TAIR:AT3G47570; TAIR:AT3G47570; TAIR:AT3G47570; TAIR:AT3G47570	PF00560.26	LRR_1	Repeat	N/A	N/A	N/A	NA	NA	NA	NA	LOC_Os02g12030	NA	NA	NA	NA	NA	NA	NA	NA
LOC_Os02g12540	LOC_Os02g12540	LOC_Os02g12540	Chr2:6556025-6558023	ZR2	AR2	OK	0	0.358065	inf	#NAME?	0.0004	0.0773909	no	cytochrome P450, putative, expressed	GO:0003674; GO:0005488; GO:0003824; GO:0008152; GO:0019825	molecular_function; molecular_function; molecular_function; biological_process; molecular_function	molecular_function; binding; catalytic activity; metabolic process; oxygen binding	TAIR:AT3G26330; TAIR:AT3G26330; TAIR:AT3G26330; TAIR:AT3G26330; TAIR:AT3G26330	PF00067.15	p450	Domain	IPR002401	Cytochrome P450, E-class, group I	Molecular Function: monooxygenase activity (GO:0004497), Molecular Function: iron ion binding (GO:0005506), Molecular Function: heme binding (GO:0020037), Biological Process: oxidation reduction (GO:0055114)	NA	NA	NA	NA	LOC_Os02g12540	NA	NA	NA	NA	NA	NA	NA	NA
LOC_Os02g14430	LOC_Os02g14430	LOC_Os02g14430	Chr2:7938408-7939842	ZR2	AR2	OK	1.86182	11.6841	2.64977	2.77536	0.0196	0.788257	no	peroxidase precursor, putative, expressed	GO:0006950; GO:0005576; GO:0005515; GO:0005618; GO:0003824; GO:0005829; GO:0008152	biological_process; cellular_component; molecular_function; cellular_component; molecular_function; cellular_component; biological_process	response to stress; extracellular region; protein binding; cell wall; catalytic activity; cytosol; metabolic process	TAIR:AT5G05340; TAIR:AT5G05340; TAIR:AT5G05340; TAIR:AT5G05340; TAIR:AT5G05340; TAIR:AT5G05340; TAIR:AT5G05340	PF00141.16	peroxidase	Family	N/A	N/A	N/A	NA	NA	NA	NA	LOC_Os02g14430	NA	NA	NA	NA	NA	NA	NA	NA
LOC_Os02g15280	LOC_Os02g15280	LOC_Os02g15280	Chr2:8539272-8539740	ZR2	AR2	OK	18.1836	364.35	4.32461	6.2288	5e-05	0.0162482	yes	VQ domain containing protein, putative, expressed	GO:0003674; GO:0005575; GO:0008150	molecular_function; cellular_component; biological_process	molecular_function; cellular_component; biological_process	TAIR:AT1G17147; TAIR:AT1G17147; TAIR:AT1G17147	PF05678.7	VQ	Motif	IPR008889	VQ	N/A	NA	NA	NA	NA	LOC_Os02g15280	NA	NA	NA	NA	NA	NA	NA	NA
LOC_Os02g15290	LOC_Os02g15290	LOC_Os02g15290	Chr2:8541337-8542125	ZR2	AR2	OK	1.0834	39.598	5.19179	4.9005	0.00255	0.240161	no	VQ domain containing protein, putative, expressed	NA	NA	NA	NA	PF05678.7	VQ	Motif	IPR008889	VQ	N/A	NA	NA	NA	NA	LOC_Os02g15290	NA	NA	NA	NA	NA	NA	NA	NA
LOC_Os02g16850	LOC_Os02g16850	LOC_Os02g16850	Chr2:9600236-9601261	ZR2	AR2	OK	0	0.350903	inf	#NAME?	0.00115	0.150705	no	expansin precursor, putative, expressed	GO:0016043; GO:0009653; GO:0016049; GO:0005618; GO:0009987	biological_process; biological_process; biological_process; cellular_component; biological_process	cellular component organization; anatomical structure morphogenesis; cell growth; cell wall; cellular process	TAIR:AT1G20190; TAIR:AT1G20190; TAIR:AT1G20190; TAIR:AT1G20190; TAIR:AT1G20190	PF01357.14	Pollen_allerg_1	Domain	IPR007118	Expansin/Lol pI	Cellular Component: extracellular region (GO:0005576)	Q4PR44	4328971;	NP_001046514.1;	osa:4328971;	LOC_Os02g16850	NA	NA	NA	NA	NA	NA	NA	NA
LOC_Os02g17000	LOC_Os02g17000	LOC_Os02g17000	Chr2:9712537-9715959	ZR2	AR2	OK	0.521104	4.603	3.14293	3.26619	0.0055	0.386374	no	OsSub14 - Putative Subtilisin homologue, expressed	GO:0005623; GO:0016787; GO:0019538; GO:0008152; GO:0005618; GO:0005515	cellular_component; molecular_function; biological_process; biological_process; cellular_component; molecular_function	cell; hydrolase activity; protein metabolic process; metabolic process; cell wall; protein binding	TAIR:AT4G10520; TAIR:AT4G10520; TAIR:AT4G10520; TAIR:AT4G10520; TAIR:AT4G10520; TAIR:AT4G10520	PF00082.15	Peptidase_S8	Domain	N/A	N/A	N/A	NA	NA	NA	NA	LOC_Os02g17000	NA	NA	NA	NA	NA	NA	NA	NA
LOC_Os02g21040	LOC_Os02g21040	LOC_Os02g21040	Chr2:12464401-12466571	ZR2	AR2	OK	1.43499	39.6432	4.78796	6.07874	5e-05	0.0162482	yes	aspartic proteinase nepenthesin precursor, putative, expressed	GO:0005623; GO:0003677; GO:0019538; GO:0016787	cellular_component; molecular_function; biological_process; molecular_function	cell; DNA binding; protein metabolic process; hydrolase activity	TAIR:AT3G59080; TAIR:AT3G59080; TAIR:AT3G59080; TAIR:AT3G59080	PF00026.16	Asp	Family	IPR001461	Peptidase A1	Molecular Function: aspartic-type endopeptidase activity (GO:0004190), Biological Process: proteolysis (GO:0006508)	NA	NA	NA	NA	LOC_Os02g21040	NA	NA	NA	NA	NA	NA	NA	NA
LOC_Os02g21920	LOC_Os02g21920	LOC_Os02g21920	Chr2:13039012-13040263	ZR2	AR2	OK	37.7184	160.995	2.09368	3.88854	0.00015	0.0388415	yes	CPuORF24 - conserved peptide uORF-containing transcript, expressed	GO:0003674; GO:0008150; GO:0003674; GO:0008150	molecular_function; biological_process; molecular_function; biological_process	molecular_function; biological_process; molecular_function; biological_process	TAIR:AT1G23150; TAIR:AT1G23150; TAIR:AT1G23150; TAIR:AT1G23150	NA	NA	NA	N/A	N/A	N/A	NA	NA	NA	NA	LOC_Os02g21920	NA	NA	NA	NA	NA	NA	NA	NA
LOC_Os02g22160	LOC_Os02g22160	LOC_Os02g22160	Chr2:13200793-13203753	ZR2	AR2	OK	0.353974	9.05525	4.67704	4.3881	0.0057	0.394745	no	DNA binding protein, putative, expressed	GO:0003674; GO:0005575; GO:0008150	molecular_function; cellular_component; biological_process	molecular_function; cellular_component; biological_process	TAIR:AT1G68390; TAIR:AT1G68390; TAIR:AT1G68390	PF02485.14	Branch	Family	IPR021141	Core-2/I-Branching enzyme	Molecular Function: acetylglucosaminyltransferase activity (GO:0008375), Cellular Component: membrane (GO:0016020)	NA	NA	NA	NA	LOC_Os02g22160	NA	NA	NA	NA	NA	NA	NA	NA
LOC_Os02g24080	LOC_Os02g24080	LOC_Os02g24080	Chr2:13949422-13951884	ZR2	AR2	OK	41.3329	302.113	2.86972	5.26773	5e-05	0.0162482	yes	SNARE domain containing protein, putative, expressed	GO:0005515; GO:0009605; GO:0009628; GO:0005737; GO:0016043; GO:0009987; GO:0009719; GO:0006810; GO:0007049; GO:0009607; GO:0005886; GO:0005623; GO:0009536; GO:0005515; GO:0009605; GO:0009628; GO:0005737; GO:0016043; GO:0009987; GO:0009719; GO:0006810; GO:	molecular_function; biological_process; biological_process; cellular_component; biological_process; biological_process; biological_process; biological_process; biological_process; biological_process; cellular_component; cellular_component; cellular_compon	protein binding; response to external stimulus; response to abiotic stimulus; cytoplasm; cellular component organization; cellular process; response to endogenous stimulus; transport; cell cycle; response to biotic stimulus; plasma membrane; cell; plastid	TAIR:AT5G61210; TAIR:AT5G61210; TAIR:AT5G61210; TAIR:AT5G61210; TAIR:AT5G61210; TAIR:AT5G61210; TAIR:AT5G61210; TAIR:AT5G61210; TAIR:AT5G61210; TAIR:AT5G61210; TAIR:AT5G61210; TAIR:AT5G61210; TAIR:AT5G61210; TAIR:AT5G61210; TAIR:AT5G61210; TAIR:AT5G61210;	PF05739.12	SNARE	Family	IPR000727	Target SNARE coiled-coil domain	N/A	NA	NA	NA	NA	LOC_Os02g24080	NA	NA	NA	NA	NA	NA	NA	NA
LOC_Os02g32370	LOC_Os02g32370	LOC_Os02g32370	Chr2:19121902-19125842	ZR2	AR2	OK	1.58264	6.40465	2.01678	2.31465	0.02415	0.88146	no	inositol hexaphosphate kinase, putative, expressed	GO:0009058; GO:0008152; GO:0009987; GO:0005634; GO:0016301; GO:0006139	biological_process; biological_process; biological_process; cellular_component; molecular_function; biological_process	biosynthetic process; metabolic process; cellular process; nucleus; kinase activity; nucleobase, nucleoside, nucleotide and nucleic acid metabolic process	TAIR:AT5G61760; TAIR:AT5G61760; TAIR:AT5G61760; TAIR:AT5G61760; TAIR:AT5G61760; TAIR:AT5G61760	PF03770.9	IPK	Family	IPR005522	Inositol polyphosphate kinase	Molecular Function: inositol trisphosphate 3-kinase activity (GO:0008440)	Q6H545	4329509;	NP_001046986.1;	osa:4329509;	LOC_Os02g32370	PWY-6554	1D-<i>myo</i>-inositol hexakisphosphate biosynthesis V (from Ins(1,3,4)P3)	RXN-7184	EC-2.7.1.151	GN7F-22472-MONOMER	inositol-polyphosphate multikinase	GN7F-22472	LOC_Os02g32370.1
LOC_Os02g32580	LOC_Os02g32580	LOC_Os02g32580	Chr2:19303395-19304621	ZR2	AR2	OK	3.39798	25.4459	2.90468	3.57944	0.00325	0.279312	no	expressed protein	GO:0003674	molecular_function	molecular_function	TAIR:AT2G27830	NA	NA	NA	N/A	N/A	N/A	NA	NA	NA	NA	LOC_Os02g32580	NA	NA	NA	NA	NA	NA	NA	NA
LOC_Os02g33680	LOC_Os02g33680	LOC_Os02g33680	Chr2:20082158-20083676	ZR2	AR2	OK	0.277599	92.265	8.37663	7.92552	0.0019	0.199893	no	U-box domain containing protein, expressed	GO:0008150; GO:0006464; GO:0005488; GO:0003824	biological_process; biological_process; molecular_function; molecular_function	biological_process; protein modification process; binding; catalytic activity	TAIR:AT5G64660; TAIR:AT5G64660; TAIR:AT5G64660; TAIR:AT5G64660	PF04564.8	U-box	Domain	IPR003613	U box domain	Cellular Component: ubiquitin ligase complex (GO:0000151), Molecular Function: ubiquitin-protein ligase activity (GO:0004842), Biological Process: protein ubiquitination (GO:0016567)	NA	NA	NA	NA	LOC_Os02g33680	NA	NA	NA	NA	NA	NA	NA	NA
LOC_Os02g34410	LOC_Os02g34410	LOC_Os02g34410	Chr2:20588270-20589687	ZR2	AR2	OK	0.375069	11.7033	4.96361	4.66265	0.00305	0.269296	no	U-box domain-containing protein, putative, expressed	GO:0005622; GO:0006464; GO:0005488; GO:0003824	cellular_component; biological_process; molecular_function; molecular_function	intracellular; protein modification process; binding; catalytic activity	TAIR:AT1G49780; TAIR:AT1G49780; TAIR:AT1G49780; TAIR:AT1G49780	PF04564.8	U-box	Domain	N/A	N/A	N/A	NA	NA	NA	NA	LOC_Os02g34410	NA	NA	NA	NA	NA	NA	NA	NA
LOC_Os02g35440	LOC_Os02g35440	LOC_Os02g35440	Chr2:21303987-21304572	ZR2	AR2	OK	0	1.40226	inf	#NAME?	0.00035	0.0708885	no	RING-H2 finger protein ATL4O precursor, putative, expressed	GO:0005488	molecular_function	binding	TAIR:AT1G53820	PF00097.18	zf-C3HC4	Domain	N/A	N/A	N/A	NA	NA	NA	NA	LOC_Os02g35440	NA	NA	NA	NA	NA	NA	NA	NA
LOC_Os02g36330	LOC_Os02g36330	LOC_Os02g36330	Chr2:21927566-21928919	ZR2	AR2	OK	0.250378	3.59005	3.84182	3.17843	0.0092	0.520151	no	RING-H2 finger protein ATL1O, putative, expressed	GO:0005488	molecular_function	binding	TAIR:AT1G72220	PF00097.18	zf-C3HC4	Domain	N/A	N/A	N/A	NA	NA	NA	NA	LOC_Os02g36330	NA	NA	NA	NA	NA	NA	NA	NA
LOC_Os02g36340	LOC_Os02g36340	LOC_Os02g36340	Chr2:21930616-21935565	ZR2	AR2	OK	4.70204	81.0481	4.10742	6.60284	5e-05	0.0162482	yes	riboflavin biosynthesis protein ribAB, chloroplast precursor, putative, expressed	GO:0003824; GO:0016020; GO:0016787; GO:0009058; GO:0009987; GO:0009536; GO:0003824; GO:0016020; GO:0016787; GO:0009058; GO:0009987; GO:0009536	molecular_function; cellular_component; molecular_function; biological_process; biological_process; cellular_component; molecular_function; cellular_component; molecular_function; biological_process; biological_process; cellular_component	catalytic activity; membrane; hydrolase activity; biosynthetic process; cellular process; plastid; catalytic activity; membrane; hydrolase activity; biosynthetic process; cellular process; plastid	TAIR:AT5G64300; TAIR:AT5G64300; TAIR:AT5G64300; TAIR:AT5G64300; TAIR:AT5G64300; TAIR:AT5G64300; TAIR:AT5G64300; TAIR:AT5G64300; TAIR:AT5G64300; TAIR:AT5G64300; TAIR:AT5G64300; TAIR:AT5G64300	PF00926.12	DHBP_synthase	Family	IPR000926	GTP cyclohydrolase II	Molecular Function: GTP cyclohydrolase II activity (GO:0003935), Biological Process: riboflavin biosynthetic process (GO:0009231)	NA	NA	NA	NA	LOC_Os02g36340	NA	NA	NA	NA	NA	NA	NA	NA
LOC_Os02g37000	LOC_Os02g37000	LOC_Os02g37000	Chr2:22347062-22348185	ZR2	AR2	OK	1.32459	5.89968	2.15509	2.14546	0.0363	0.99958	no	mitochondrial prohibitin complex protein 1, putative, expressed	GO:0016020; GO:0009719; GO:0008150; GO:0006950; GO:0009791; GO:0016049; GO:0016043; GO:0009987; GO:0005773; GO:0005730; GO:0005739; GO:0009628; GO:0005886	cellular_component; biological_process; biological_process; biological_process; biological_process; biological_process; biological_process; biological_process; cellular_component; cellular_component; cellular_component; biological_process; cellular_compon	membrane; response to endogenous stimulus; biological_process; response to stress; post-embryonic development; cell growth; cellular component organization; cellular process; vacuole; nucleolus; mitochondrion; response to abiotic stimulus; plasma membrane	TAIR:AT5G40770; TAIR:AT5G40770; TAIR:AT5G40770; TAIR:AT5G40770; TAIR:AT5G40770; TAIR:AT5G40770; TAIR:AT5G40770; TAIR:AT5G40770; TAIR:AT5G40770; TAIR:AT5G40770; TAIR:AT5G40770; TAIR:AT5G40770; TAIR:AT5G40770	PF01145.18	Band_7	Family	N/A	N/A	N/A	NA	NA	NA	NA	LOC_Os02g37000	NA	NA	NA	NA	NA	NA	NA	NA
LOC_Os02g37290	LOC_Os02g37290	LOC_Os02g37290	Chr2:22550980-22551422	ZR2	AR2	OK	7.29773	110.633	3.92219	4.27031	0.0015	0.176609	no	heavy metal associated domain containing protein, expressed	GO:0005575; GO:0005488; GO:0006810	cellular_component; molecular_function; biological_process	cellular_component; binding; transport	TAIR:AT5G48290; TAIR:AT5G48290; TAIR:AT5G48290	PF00403.19	HMA	Domain	N/A	N/A	N/A	NA	NA	NA	NA	LOC_Os02g37290	NA	NA	NA	NA	NA	NA	NA	NA
LOC_Os02g37300	LOC_Os02g37300	LOC_Os02g37300	Chr2:22553600-22554113	ZR2	AR2	OK	13.7984	339.296	4.61997	5.79529	5e-05	0.0162482	yes	heavy metal associated domain containing protein, expressed	GO:0005575; GO:0005488; GO:0006810	cellular_component; molecular_function; biological_process	cellular_component; binding; transport	TAIR:AT5G48290; TAIR:AT5G48290; TAIR:AT5G48290	PF00403.19	HMA	Domain	N/A	N/A	N/A	NA	NA	NA	NA	LOC_Os02g37300	NA	NA	NA	NA	NA	NA	NA	NA
LOC_Os02g37320	LOC_Os02g37320	LOC_Os02g37320	Chr2:22559094-22559507	ZR2	AR2	OK	3.45947	57.6867	4.05961	3.69987	0.01055	0.562124	no	heavy metal associated domain containing protein, expressed	GO:0005575; GO:0005488; GO:0006810	cellular_component; molecular_function; biological_process	cellular_component; binding; transport	TAIR:AT5G48290; TAIR:AT5G48290; TAIR:AT5G48290	PF00403.19	HMA	Domain	N/A	N/A	N/A	NA	NA	NA	NA	LOC_Os02g37320	NA	NA	NA	NA	NA	NA	NA	NA
LOC_Os02g37330	LOC_Os02g37330	LOC_Os02g37330	Chr2:22561897-22562946	ZR2	AR2	OK	19.5188	219.391	3.49057	5.9324	5e-05	0.0162482	yes	heavy metal associated domain containing protein, expressed	GO:0005575; GO:0005488; GO:0006810	cellular_component; molecular_function; biological_process	cellular_component; binding; transport	TAIR:AT3G07600; TAIR:AT3G07600; TAIR:AT3G07600	PF00403.19	HMA	Domain	N/A	N/A	N/A	NA	NA	NA	NA	LOC_Os02g37330	NA	NA	NA	NA	NA	NA	NA	NA
LOC_Os02g38140	LOC_Os02g38140	LOC_Os02g38140	Chr2:23069622-23072535	ZR2	AR2	OK	15.5674	74.4917	2.25855	4.03203	0.00015	0.0388415	yes	glycosyl transferase family 17 protein, putative, expressed	GO:0016740; GO:0016020; GO:0008152; GO:0009058; GO:0006464; GO:0005975; GO:0016740; GO:0016020; GO:0008152; GO:0009058; GO:0006464; GO:0005975	molecular_function; cellular_component; biological_process; biological_process; biological_process; biological_process; molecular_function; cellular_component; biological_process; biological_process; biological_process; biological_process	transferase activity; membrane; metabolic process; biosynthetic process; protein modification process; carbohydrate metabolic process; transferase activity; membrane; metabolic process; biosynthetic process; protein modification process; carbohydrate meta	TAIR:AT5G14480; TAIR:AT5G14480; TAIR:AT5G14480; TAIR:AT5G14480; TAIR:AT5G14480; TAIR:AT5G14480; TAIR:AT5G14480; TAIR:AT5G14480; TAIR:AT5G14480; TAIR:AT5G14480; TAIR:AT5G14480; TAIR:AT5G14480	PF04724.6	Glyco_transf_17	Family	N/A	N/A	N/A	NA	NA	NA	NA	LOC_Os02g38140	NA	NA	NA	NA	NA	NA	NA	NA
LOC_Os02g38370	LOC_Os02g38370	LOC_Os02g38370	Chr2:23196290-23199703	ZR2	AR2	OK	0	0.163997	inf	#NAME?	0.00055	0.0956683	no	NA	NA	NA	NA	NA	PF04195.5	Transposase_28	Family	N/A	N/A	N/A	NA	NA	NA	NA	LOC_Os02g38370	NA	NA	NA	NA	NA	NA	NA	NA
LOC_Os02g38386	LOC_Os02g38386	LOC_Os02g38386	Chr2:23209693-23210456	ZR2	AR2	OK	2.25791	31.0319	3.78069	4.09539	0.00085	0.126461	no	NBS-LRR disease resistance protein, putative, expressed	GO:0006950; GO:0009607; GO:0008219; GO:0000166; GO:0005886; GO:0005737	biological_process; biological_process; biological_process; molecular_function; cellular_component; cellular_component	response to stress; response to biotic stimulus; cell death; nucleotide binding; plasma membrane; cytoplasm	TAIR:AT3G46530; TAIR:AT3G46530; TAIR:AT3G46530; TAIR:AT3G46530; TAIR:AT3G46530; TAIR:AT3G46530	NA	NA	NA	N/A	N/A	N/A	NA	NA	NA	NA	LOC_Os02g38386	NA	NA	NA	NA	NA	NA	NA	NA
LOC_Os02g38392	LOC_Os02g38392	LOC_Os02g38392	Chr2:23211631-23220032	ZR2	AR2	OK	0.994394	11.3122	3.50792	4.20908	0.00025	0.055817	no	NBS-LRR disease resistance protein, putative, expressed	GO:0007165; GO:0008152; GO:0000166; GO:0005623; GO:0016020; GO:0006950; GO:0004872; GO:0004871; GO:0016787	biological_process; biological_process; molecular_function; cellular_component; cellular_component; biological_process; molecular_function; molecular_function; molecular_function	signal transduction; metabolic process; nucleotide binding; cell; membrane; response to stress; receptor activity; signal transducer activity; hydrolase activity	TAIR:AT1G69550; TAIR:AT1G69550; TAIR:AT1G69550; TAIR:AT1G69550; TAIR:AT1G69550; TAIR:AT1G69550; TAIR:AT1G69550; TAIR:AT1G69550; TAIR:AT1G69550	PF00560.26	LRR_1	Repeat	N/A	N/A	N/A	NA	NA	NA	NA	LOC_Os02g38392	NA	NA	NA	NA	NA	NA	NA	NA
LOC_Os02g40530	LOC_Os02g40530	LOC_Os02g40530	Chr2:24580381-24582527	ZR2	AR2	OK	0.375541	12.2769	5.03083	4.71934	0.003	0.266381	no	MYB family transcription factor, putative, expressed	GO:0003677; GO:0009058; GO:0006139; GO:0003700	molecular_function; biological_process; biological_process; molecular_function	DNA binding; biosynthetic process; nucleobase, nucleoside, nucleotide and nucleic acid metabolic process; sequence-specific DNA binding transcription factor activity	TAIR:AT3G24310; TAIR:AT3G24310; TAIR:AT3G24310; TAIR:AT3G24310	PF00249.24	Myb_DNA-binding	Domain	N/A	N/A	N/A	NA	NA	NA	NA	LOC_Os02g40530	NA	NA	NA	NA	NA	NA	NA	NA
LOC_Os02g41510	LOC_Os02g41510	LOC_Os02g41510	Chr2:24878774-24879934	ZR2	AR2	OK	0.285909	41.6066	7.18511	6.35237	0.0034	0.287035	no	MYB family transcription factor, putative, expressed	GO:0009719; GO:0003677; GO:0009058; GO:0006139; GO:0008150; GO:0006950; GO:0009628; GO:0003700	biological_process; molecular_function; biological_process; biological_process; biological_process; biological_process; biological_process; molecular_function	response to endogenous stimulus; DNA binding; biosynthetic process; nucleobase, nucleoside, nucleotide and nucleic acid metabolic process; biological_process; response to stress; response to abiotic stimulus; sequence-specific DNA binding transcription fa	TAIR:AT3G23250; TAIR:AT3G23250; TAIR:AT3G23250; TAIR:AT3G23250; TAIR:AT3G23250; TAIR:AT3G23250; TAIR:AT3G23250; TAIR:AT3G23250	PF00249.24	Myb_DNA-binding	Domain	IPR014778	Myb, DNA-binding	N/A	NA	NA	NA	NA	LOC_Os02g41510	NA	NA	NA	NA	NA	NA	NA	NA
LOC_Os02g41670	LOC_Os02g41670	LOC_Os02g41670	Chr2:24992826-24995414	ZR2	AR2	OK	0	0.528375	inf	#NAME?	5e-05	0.0162482	yes	phenylalanine ammonia-lyase, putative, expressed	GO:0009056; GO:0009987; GO:0019748; GO:0006950; GO:0003824; GO:0007275; GO:0008152; GO:0009628; GO:0005737; GO:0009058	biological_process; biological_process; biological_process; biological_process; molecular_function; biological_process; biological_process; biological_process; cellular_component; biological_process	catabolic process; cellular process; secondary metabolic process; response to stress; catalytic activity; multicellular organismal development; metabolic process; response to abiotic stimulus; cytoplasm; biosynthetic process	TAIR:AT2G37040; TAIR:AT2G37040; TAIR:AT2G37040; TAIR:AT2G37040; TAIR:AT2G37040; TAIR:AT2G37040; TAIR:AT2G37040; TAIR:AT2G37040; TAIR:AT2G37040; TAIR:AT2G37040	PF00221.12	PAL	Family	IPR005922	Phenylalanine ammonia-lyase	Cellular Component: cytoplasm (GO:0005737), Biological Process: L-phenylalanine catabolic process (GO:0006559), Molecular Function: ammonia-lyase activity (GO:0016841)	NA	NA	NA	NA	LOC_Os02g41670	PWY-6457	<i>trans</i>-cinnamoyl-CoA biosynthesis	PHENYLALANINE-AMMONIA-LYASE-RXN	EC-4.3.1.25	GN7F-20592-MONOMER		GN7F-20592	LOC_Os12g33610.1
LOC_Os02g43790	LOC_Os02g43790	LOC_Os02g43790	Chr2:26422181-26423485	ZR2	AR2	OK	4.16517	47.9499	3.52508	4.76016	0.00025	0.055817	no	ethylene-responsive transcription factor, putative, expressed	GO:0003677; GO:0016020; GO:0005635; GO:0008150; GO:0009058; GO:0006139; GO:0003700	molecular_function; cellular_component; cellular_component; biological_process; biological_process; biological_process; molecular_function	DNA binding; membrane; nuclear envelope; biological_process; biosynthetic process; nucleobase, nucleoside, nucleotide and nucleic acid metabolic process; sequence-specific DNA binding transcription factor activity	TAIR:AT4G17500; TAIR:AT4G17500; TAIR:AT4G17500; TAIR:AT4G17500; TAIR:AT4G17500; TAIR:AT4G17500; TAIR:AT4G17500	PF00847.13	AP2	Domain	IPR001471	Pathogenesis-related transcriptional factor/ERF, DNA-binding	Molecular Function: transcription factor activity (GO:0003700), Biological Process: regulation of transcription, DNA-dependent (GO:0006355)	NA	NA	NA	NA	LOC_Os02g43790	NA	NA	NA	NA	NA	NA	NA	NA
LOC_Os02g44230	LOC_Os02g44230	LOC_Os02g44230	Chr2:26767602-26771633	ZR2	AR2	OK	9.34525	80.6046	3.10856	5.30555	5e-05	0.0162482	yes	CPuORF22 - conserved peptide uORF-containing transcript, expressed	GO:0016787; GO:0009058; GO:0005975; GO:0009987; GO:0008152; GO:0016787; GO:0009058; GO:0005975; GO:0009987; GO:0008152; GO:0016787; GO:0009058; GO:0005975; GO:0009987; GO:0008152; GO:0016787; GO:0009058; GO:0005975; GO:0009987; GO:0008152	molecular_function; biological_process; biological_process; biological_process; biological_process; molecular_function; biological_process; biological_process; biological_process; biological_process; molecular_function; biological_process; biological_proc	hydrolase activity; biosynthetic process; carbohydrate metabolic process; cellular process; metabolic process; hydrolase activity; biosynthetic process; carbohydrate metabolic process; cellular process; metabolic process; hydrolase activity; biosynthetic	TAIR:AT5G51460; TAIR:AT5G51460; TAIR:AT5G51460; TAIR:AT5G51460; TAIR:AT5G51460; TAIR:AT5G51460; TAIR:AT5G51460; TAIR:AT5G51460; TAIR:AT5G51460; TAIR:AT5G51460; TAIR:AT5G51460; TAIR:AT5G51460; TAIR:AT5G51460; TAIR:AT5G51460; TAIR:AT5G51460; TAIR:AT5G51460;	PF02358.9	Trehalose_PPase	Family	IPR003337	Trehalose-phosphatase	Molecular Function: catalytic activity (GO:0003824), Biological Process: trehalose biosynthetic process (GO:0005992)	Q75WV3	4330221;	NP_001047645.1;	osa:4330221;	LOC_Os02g44230	NA	NA	NA	NA	NA	NA	NA	NA
LOC_Os02g44710	LOC_Os02g44710	LOC_Os02g44710	Chr2:27091852-27092809	ZR2	AR2	OK	5.42397	49.551	3.19149	4.25006	0.00065	0.106529	no	expressed protein	NA	NA	NA	NA	NA	NA	NA	N/A	N/A	N/A	NA	NA	NA	NA	LOC_Os02g44710	NA	NA	NA	NA	NA	NA	NA	NA
LOC_Os02g44720	LOC_Os02g44720	LOC_Os02g44720	Chr2:27097748-27098599	ZR2	AR2	OK	2.10402	73.9412	5.13516	5.7829	0.00015	0.0388415	yes	expressed protein	NA	NA	NA	NA	NA	NA	NA	N/A	N/A	N/A	NA	NA	NA	NA	LOC_Os02g44720	NA	NA	NA	NA	NA	NA	NA	NA
LOC_Os02g44880	LOC_Os02g44880	LOC_Os02g44880	Chr2:27182921-27186705	ZR2	AR2	OK	0.782811	17.6234	4.49268	4.82674	0.00025	0.055817	no	expressed protein	GO:0003674; GO:0009536	molecular_function; cellular_component	molecular_function; plastid	TAIR:AT1G76240; TAIR:AT1G76240	PF03087.7	DUF241	Family	IPR004320	Protein of unknown function DUF241, plant	N/A	NA	NA	NA	NA	LOC_Os02g44880	NA	NA	NA	NA	NA	NA	NA	NA
LOC_Os02g45710	LOC_Os02g45710	LOC_Os02g45710	Chr2:27807051-27808334	ZR2	AR2	OK	6.45651	122.758	4.24892	6.18189	5e-05	0.0162482	yes	zinc finger, C3HC4 type domain containing protein, expressed	GO:0005623; GO:0008150; GO:0009719; GO:0005488	cellular_component; biological_process; biological_process; molecular_function	cell; biological_process; response to endogenous stimulus; binding	TAIR:AT3G61460; TAIR:AT3G61460; TAIR:AT3G61460; TAIR:AT3G61460	PF00097.18	zf-C3HC4	Domain	N/A	N/A	N/A	NA	NA	NA	NA	LOC_Os02g45710	NA	NA	NA	NA	NA	NA	NA	NA
LOC_Os02g45780	LOC_Os02g45780	LOC_Os02g45780	Chr2:27886976-27888250	ZR2	AR2	OK	0.282389	42.7901	7.24345	6.62671	0.00255	0.240161	no	zinc finger, C3HC4 type domain containing protein, expressed	GO:0005623; GO:0005488	cellular_component; molecular_function	cell; binding	TAIR:AT5G41400; TAIR:AT5G41400	PF00097.18	zf-C3HC4	Domain	IPR001841	Zinc finger, RING-type	Molecular Function: protein binding (GO:0005515), Molecular Function: zinc ion binding (GO:0008270)	NA	NA	NA	NA	LOC_Os02g45780	NA	NA	NA	NA	NA	NA	NA	NA
LOC_Os02g46100	LOC_Os02g46100	LOC_Os02g46100	Chr2:28096978-28098033	ZR2	AR2	OK	0.739507	8.54043	3.52967	3.15273	0.01685	0.726053	no	RING-H2 finger protein, putative, expressed	GO:0008150; GO:0005488	biological_process; molecular_function	biological_process; binding	TAIR:AT1G20823; TAIR:AT1G20823	PF00097.18	zf-C3HC4	Domain	N/A	N/A	N/A	NA	NA	NA	NA	LOC_Os02g46100	NA	NA	NA	NA	NA	NA	NA	NA
LOC_Os02g46210	LOC_Os02g46210	LOC_Os02g46210	Chr2:28153271-28154641	ZR2	AR2	OK	1.24694	15.6282	3.64769	3.92284	0.0016	0.182921	no	DUF581 domain containing protein, expressed	GO:0003674; GO:0005575; GO:0008150	molecular_function; cellular_component; biological_process	molecular_function; cellular_component; biological_process	TAIR:AT5G47060; TAIR:AT5G47060; TAIR:AT5G47060	PF04570.7	DUF581	Family	N/A	N/A	N/A	NA	NA	NA	NA	LOC_Os02g46210	NA	NA	NA	NA	NA	NA	NA	NA
LOC_Os02g47390	LOC_Os02g47390	LOC_Os02g47390	Chr2:28928705-28932010	ZR2	AR2	OK	8.62965	42.7683	2.30917	4.16353	0.0002	0.0476858	yes	expressed protein	NA	NA	NA	NA	NA	NA	NA	N/A	N/A	N/A	NA	NA	NA	NA	LOC_Os02g47390	NA	NA	NA	NA	NA	NA	NA	NA
LOC_Os02g47470	LOC_Os02g47470	LOC_Os02g47470	Chr2:28995716-28998581	ZR2	AR2	OK	2.44275	484.169	7.63086	10.3105	5e-05	0.0162482	yes	cytochrome P450, putative, expressed	GO:0006950; GO:0009607; GO:0009987; GO:0006629; GO:0008152; GO:0019825; GO:0003824; GO:0005623; GO:0000003; GO:0009791; GO:0009628; GO:0006950; GO:0009607; GO:0009987; GO:0006629; GO:0008152; GO:0019825; GO:0003824; GO:0005623; GO:0000003; GO:0009791; GO:	biological_process; biological_process; biological_process; biological_process; biological_process; molecular_function; molecular_function; cellular_component; biological_process; biological_process; biological_process; biological_process; biological_proc	response to stress; response to biotic stimulus; cellular process; lipid metabolic process; metabolic process; oxygen binding; catalytic activity; cell; reproduction; post-embryonic development; response to abiotic stimulus; response to stress; response t	TAIR:AT4G19230; TAIR:AT4G19230; TAIR:AT4G19230; TAIR:AT4G19230; TAIR:AT4G19230; TAIR:AT4G19230; TAIR:AT4G19230; TAIR:AT4G19230; TAIR:AT4G19230; TAIR:AT4G19230; TAIR:AT4G19230; TAIR:AT4G19230; TAIR:AT4G19230; TAIR:AT4G19230; TAIR:AT4G19230; TAIR:AT4G19230;	PF00067.15	p450	Domain	IPR017972	Cytochrome P450, conserved site	N/A	Q05JG2	NA	NA	NA	LOC_Os02g47470	NA	NA	NA	NA	NA	NA	NA	NA
LOC_Os02g48320	LOC_Os02g48320	LOC_Os02g48320	Chr2:29571738-29574258	ZR2	AR2	OK	0.83052	5.21512	2.65062	2.8238	0.01335	0.641334	no	DNA binding protein, putative, expressed	GO:0005634; GO:0007165; GO:0009719; GO:0009058; GO:0006139; GO:0003700; GO:0005634; GO:0007165; GO:0009719; GO:0009058; GO:0006139; GO:0003700; GO:0005634; GO:0007165; GO:0009719; GO:0009058; GO:0006139; GO:0003700	cellular_component; biological_process; biological_process; biological_process; biological_process; molecular_function; cellular_component; biological_process; biological_process; biological_process; biological_process; molecular_function; cellular_compon	nucleus; signal transduction; response to endogenous stimulus; biosynthetic process; nucleobase, nucleoside, nucleotide and nucleic acid metabolic process; sequence-specific DNA binding transcription factor activity; nucleus; signal transduction; response	TAIR:AT4G35390; TAIR:AT4G35390; TAIR:AT4G35390; TAIR:AT4G35390; TAIR:AT4G35390; TAIR:AT4G35390; TAIR:AT4G35390; TAIR:AT4G35390; TAIR:AT4G35390; TAIR:AT4G35390; TAIR:AT4G35390; TAIR:AT4G35390; TAIR:AT4G35390; TAIR:AT4G35390; TAIR:AT4G35390; TAIR:AT4G35390;	PF03479.8	DUF296	Domain	N/A	N/A	N/A	NA	NA	NA	NA	LOC_Os02g48320	NA	NA	NA	NA	NA	NA	NA	NA
LOC_Os02g48870	LOC_Os02g48870	LOC_Os02g48870	Chr2:29892391-29894313	ZR2	AR2	OK	1.21119	6.33428	2.38676	2.51205	0.02855	0.95942	no	aspartic proteinase nepenthesin-2 precursor, putative, expressed	GO:0003677; GO:0019538; GO:0016787	molecular_function; biological_process; molecular_function	DNA binding; protein metabolic process; hydrolase activity	TAIR:AT5G10770; TAIR:AT5G10770; TAIR:AT5G10770	PF00026.16	Asp	Family	N/A	N/A	N/A	NA	NA	NA	NA	LOC_Os02g48870	NA	NA	NA	NA	NA	NA	NA	NA
LOC_Os02g50130	LOC_Os02g50130	LOC_Os02g50130	Chr2:30625667-30626891	ZR2	AR2	OK	32.71	153.381	2.22931	4.06747	5e-05	0.0162482	yes	hydrolase, NUDIX family, domain containing protein, expressed	GO:0008152; GO:0016787; GO:0008150	biological_process; molecular_function; biological_process	metabolic process; hydrolase activity; biological_process	TAIR:AT1G73540; TAIR:AT1G73540; TAIR:AT1G73540	PF00293.21	NUDIX	Domain	IPR020084	NUDIX hydrolase, conserved site	Molecular Function: hydrolase activity (GO:0016787)	NA	NA	NA	NA	LOC_Os02g50130	PWY-5381	pyridine nucleotide cycling (plants)	NADPYROPHOSPHAT-RXN	EC-3.6.1.22	GN7F-16605-MONOMER		GN7F-16605	LOC_Os06g14420.1
LOC_Os02g50374	LOC_Os02g50374	LOC_Os02g50374	Chr2:30765273-30766143	ZR2	AR2	OK	0.467258	14.99	5.00364	4.42422	0.00195	0.202924	no	expressed protein	NA	NA	NA	NA	NA	NA	NA	N/A	N/A	N/A	NA	NA	NA	NA	LOC_Os02g50374	NA	NA	NA	NA	NA	NA	NA	NA
LOC_Os02g50570	LOC_Os02g50570	LOC_Os02g50570	Chr2:30872770-30886594	ZR2	AR2	OK	10.4143	61.3613	2.55876	2.58518	0.0133	0.639974	no	retrotransposon protein, putative, unclassified, expressed	NA	NA	NA	NA	PF02181.16	FH2	Family	N/A	N/A	N/A	A3AB67	4330671;	NP_001048066.1;	osa:4330671;	LOC_Os02g50570	NA	NA	NA	NA	NA	NA	NA	NA
LOC_Os02g50600	LOC_Os02g50600	LOC_Os02g50600	Chr2:30899533-30901300	ZR2	AR2	OK	4.18917	71.1668	4.08647	6.00132	5e-05	0.0162482	yes	glycosyl transferase 8 domain containing protein, putative, expressed	GO:0016740; GO:0009058; GO:0005975; GO:0005794	molecular_function; biological_process; biological_process; cellular_component	transferase activity; biosynthetic process; carbohydrate metabolic process; Golgi apparatus	TAIR:AT1G70090; TAIR:AT1G70090; TAIR:AT1G70090; TAIR:AT1G70090	PF01501.13	Glyco_transf_8	Family	N/A	N/A	N/A	NA	NA	NA	NA	LOC_Os02g50600	PWY-1061	homogalacturonan biosynthesis	2.4.1.43-RXN	EC-2.4.1.43	GN7F-31628-MONOMER	polygalacturonate 4-&alpha;-galacturonosyltransferase	GN7F-31628	LOC_Os10g31650.1
LOC_Os02g50730	LOC_Os02g50730	LOC_Os02g50730	Chr2:30980864-30982959	ZR2	AR2	OK	0.972294	12.0072	3.62636	3.99959	0.003	0.266381	no	metalloendoproteinase 1 precursor, putative, expressed	GO:0019538; GO:0008152; GO:0016787; GO:0005488; GO:0016020	biological_process; biological_process; molecular_function; molecular_function; cellular_component	protein metabolic process; metabolic process; hydrolase activity; binding; membrane	TAIR:AT1G24140; TAIR:AT1G24140; TAIR:AT1G24140; TAIR:AT1G24140; TAIR:AT1G24140	PF00413.17	Peptidase_M10	Domain	N/A	N/A	N/A	NA	NA	NA	NA	LOC_Os02g50730	NA	NA	NA	NA	NA	NA	NA	NA
LOC_Os02g50940	LOC_Os02g50940	LOC_Os02g50940	Chr2:31145201-31146139	ZR2	AR2	OK	2.21099	19.4426	3.13646	3.44067	0.00515	0.371339	no	NHL repeat-containing protein, putative, expressed	NA	NA	NA	NA	NA	NA	NA	N/A	N/A	N/A	NA	NA	NA	NA	LOC_Os02g50940	NA	NA	NA	NA	NA	NA	NA	NA
LOC_Os02g51350	LOC_Os02g51350	LOC_Os02g51350	Chr2:31444553-31447725	ZR2	AR2	OK	6.18346	124.833	4.33544	7.24422	5e-05	0.0162482	yes	OsFBK10 - F-box domain and kelch repeat containing protein, expressed	GO:0003674; GO:0005634; GO:0008150	molecular_function; cellular_component; biological_process	molecular_function; nucleus; biological_process	TAIR:AT1G14330; TAIR:AT1G14330; TAIR:AT1G14330	PF01344.18	Kelch_1	Repeat	IPR006652	Kelch repeat type 1	N/A	NA	NA	NA	NA	LOC_Os02g51350	NA	NA	NA	NA	NA	NA	NA	NA
LOC_Os02g51970	LOC_Os02g51970	LOC_Os02g51970	Chr2:31823824-31825264	ZR2	AR2	OK	0	0.8612	inf	#NAME?	5e-05	0.0162482	yes	phosphate-induced protein 1 conserved region domain containing protein, expressed	GO:0003674; GO:0005618; GO:0009719	molecular_function; cellular_component; biological_process	molecular_function; cell wall; response to endogenous stimulus	TAIR:AT4G08950; TAIR:AT4G08950; TAIR:AT4G08950	PF04674.5	Phi_1	Family	IPR006766	Phosphate-induced protein 1	N/A	NA	NA	NA	NA	LOC_Os02g51970	NA	NA	NA	NA	NA	NA	NA	NA
LOC_Os02g52000	LOC_Os02g52000	LOC_Os02g52000	Chr2:31834807-31836353	ZR2	AR2	OK	0	0.167271	inf	#NAME?	0.00245	0.234107	no	phosphate-induced protein 1 conserved region domain containing protein, expressed	GO:0003674; GO:0005618; GO:0009719	molecular_function; cellular_component; biological_process	molecular_function; cell wall; response to endogenous stimulus	TAIR:AT4G08950; TAIR:AT4G08950; TAIR:AT4G08950	PF04674.5	Phi_1	Family	IPR006766	Phosphate-induced protein 1	N/A	NA	NA	NA	NA	LOC_Os02g52000	NA	NA	NA	NA	NA	NA	NA	NA
LOC_Os02g52010	LOC_Os02g52010	LOC_Os02g52010	Chr2:31840426-31841847	ZR2	AR2	OK	0.535883	49.9185	6.54151	6.28669	0.00075	0.116952	no	phosphate-induced protein 1 conserved region domain containing protein, expressed	GO:0003674; GO:0005618; GO:0009719	molecular_function; cellular_component; biological_process	molecular_function; cell wall; response to endogenous stimulus	TAIR:AT4G08950; TAIR:AT4G08950; TAIR:AT4G08950	PF04674.5	Phi_1	Family	IPR006766	Phosphate-induced protein 1	N/A	NA	NA	NA	NA	LOC_Os02g52010	NA	NA	NA	NA	NA	NA	NA	NA
LOC_Os02g52150	LOC_Os02g52150	LOC_Os02g52150	Chr2:31920853-31922712	ZR2	AR2	OK	0.23628	2.34156	3.3089	2.7807	0.02015	0.800164	no	heat shock 22 kDa protein, mitochondrial precursor, putative, expressed	GO:0003674; GO:0006950; GO:0009628; GO:0003674; GO:0006950; GO:0009628	molecular_function; biological_process; biological_process; molecular_function; biological_process; biological_process	molecular_function; response to stress; response to abiotic stimulus; molecular_function; response to stress; response to abiotic stimulus	TAIR:AT5G51440; TAIR:AT5G51440; TAIR:AT5G51440; TAIR:AT5G51440; TAIR:AT5G51440; TAIR:AT5G51440	PF00011.14	HSP20	Family	N/A	N/A	N/A	Q6Z7V2	4330786;	NP_001048175.1;	osa:4330786;	LOC_Os02g52150	NA	NA	NA	NA	NA	NA	NA	NA
LOC_Os02g52170	LOC_Os02g52170	LOC_Os02g52170	Chr2:31932282-31933316	ZR2	AR2	OK	0.703346	28.0188	5.31602	5.10397	0.0027	0.248868	no	expressed protein	NA	NA	NA	NA	NA	NA	NA	N/A	N/A	N/A	NA	NA	NA	NA	LOC_Os02g52170	NA	NA	NA	NA	NA	NA	NA	NA
LOC_Os02g52210	LOC_Os02g52210	LOC_Os02g52210	Chr2:31967795-31970036	ZR2	AR2	OK	0.513831	79.3463	7.27073	7.24182	5e-05	0.0162482	yes	zinc finger, C3HC4 type domain containing protein, expressed	GO:0009991; GO:0007154; GO:0016020; GO:0008150; GO:0006464; GO:0005488; GO:0009719; GO:0003824; GO:0009991; GO:0007154; GO:0016020; GO:0008150; GO:0006464; GO:0005488; GO:0009719; GO:0003824	biological_process; biological_process; cellular_component; biological_process; biological_process; molecular_function; biological_process; molecular_function; biological_process; biological_process; cellular_component; biological_process; biological_proc	response to extracellular stimulus; cell communication; membrane; biological_process; protein modification process; binding; response to endogenous stimulus; catalytic activity; response to extracellular stimulus; cell communication; membrane; biological_	TAIR:AT5G27420; TAIR:AT5G27420; TAIR:AT5G27420; TAIR:AT5G27420; TAIR:AT5G27420; TAIR:AT5G27420; TAIR:AT5G27420; TAIR:AT5G27420; TAIR:AT5G27420; TAIR:AT5G27420; TAIR:AT5G27420; TAIR:AT5G27420; TAIR:AT5G27420; TAIR:AT5G27420; TAIR:AT5G27420; TAIR:AT5G27420	PF00097.18	zf-C3HC4	Domain	IPR001841	Zinc finger, RING-type	Molecular Function: protein binding (GO:0005515), Molecular Function: zinc ion binding (GO:0008270)	NA	NA	NA	NA	LOC_Os02g52210	NA	NA	NA	NA	NA	NA	NA	NA
LOC_Os02g54780	LOC_Os02g54780	LOC_Os02g54780	Chr2:33547293-33550445	ZR2	AR2	OK	7.52018	30.5373	2.02173	3.35134	0.003	0.266381	no	CYPRO4, putative, expressed	GO:0003674; GO:0009058; GO:0006464	molecular_function; biological_process; biological_process	molecular_function; biosynthetic process; protein modification process	TAIR:AT3G19240; TAIR:AT3G19240; TAIR:AT3G19240	PF08553.3	VID27	Family	N/A	N/A	N/A	NA	NA	NA	NA	LOC_Os02g54780	NA	NA	NA	NA	NA	NA	NA	NA
LOC_Os02g54890	LOC_Os02g54890	LOC_Os02g54890	Chr2:33618240-33620330	ZR2	AR2	OK	7.01061	109.799	3.96918	6.70333	5e-05	0.0162482	yes	UDP-glucuronate 4-epimerase, putative, expressed	GO:0003824; GO:0008152; GO:0006139; GO:0005975; GO:0009987	molecular_function; biological_process; biological_process; biological_process; biological_process	catalytic activity; metabolic process; nucleobase, nucleoside, nucleotide and nucleic acid metabolic process; carbohydrate metabolic process; cellular process	TAIR:AT4G30440; TAIR:AT4G30440; TAIR:AT4G30440; TAIR:AT4G30440; TAIR:AT4G30440	PF01370.14	Epimerase	Family	IPR008089	Nucleotide sugar epimerase	Biological Process: carbohydrate metabolic process (GO:0005975), Molecular Function: racemase and epimerase activity, acting on carbohydrates and derivatives (GO:0016857)	NA	NA	NA	NA	LOC_Os02g54890	PWY-7328	superpathway of UDP-glucose-derived O-antigen building blocks biosynthesis	PWY-4861	-	GN7F-21263-MONOMER		GN7F-21263	LOC_Os06g08810.1
LOC_Os02g56250	LOC_Os02g56250	LOC_Os02g56250	Chr2:34408088-34413407	ZR2	AR2	OK	14.4549	118.923	3.04039	5.68831	5e-05	0.0162482	yes	GATA zinc finger domain containing protein, expressed	GO:0008150; GO:0009058; GO:0006139; GO:0009791; GO:0003700	biological_process; biological_process; biological_process; biological_process; molecular_function	biological_process; biosynthetic process; nucleobase, nucleoside, nucleotide and nucleic acid metabolic process; post-embryonic development; sequence-specific DNA binding transcription factor activity	TAIR:AT3G54810; TAIR:AT3G54810; TAIR:AT3G54810; TAIR:AT3G54810; TAIR:AT3G54810	PF00320.20	GATA	Domain	N/A	N/A	N/A	NA	NA	NA	NA	LOC_Os02g56250	NA	NA	NA	NA	NA	NA	NA	NA
LOC_Os02g56310	LOC_Os02g56310	LOC_Os02g56310	Chr2:34468751-34470197	ZR2	AR2	OK	1.14822	7.04965	2.61815	2.70155	0.0152	0.687014	no	calcium-dependent protein kinase isoform AK1, putative, expressed	GO:0008152; GO:0009987; GO:0009991; GO:0007154; GO:0006950; GO:0016301; GO:0006464	biological_process; biological_process; biological_process; biological_process; biological_process; molecular_function; biological_process	metabolic process; cellular process; response to extracellular stimulus; cell communication; response to stress; kinase activity; protein modification process	TAIR:AT3G04530; TAIR:AT3G04530; TAIR:AT3G04530; TAIR:AT3G04530; TAIR:AT3G04530; TAIR:AT3G04530; TAIR:AT3G04530	PF00069.18	Pkinase	Domain	IPR020636	Calcium/calmodulin-dependent protein kinase-like	N/A	NA	NA	NA	NA	LOC_Os02g56310	GLUCONEO-PWY	gluconeogenesis I	PEPCARBOXYKIN-RXN	EC-4.1.1.49	GN7F-17341-MONOMER	phospho<i>enol</i>pyruvate carboxykinase (ATP)	GN7F-17341	LOC_Os02g56310.1
LOC_Os02g56380	LOC_Os02g56380	LOC_Os02g56380	Chr2:34516621-34519474	ZR2	AR2	OK	0.0814054	1.86679	4.51929	3.62172	0.0083	0.490419	no	OsWAK21 - OsWAK receptor-like cytoplasmic kinase OsWAK-RLCK, expressed	GO:0016301; GO:0005515; GO:0006464; GO:0005886	molecular_function; molecular_function; biological_process; cellular_component	kinase activity; protein binding; protein modification process; plasma membrane	TAIR:AT1G21240; TAIR:AT1G21240; TAIR:AT1G21240; TAIR:AT1G21240	PF07714.10	Pkinase_Tyr	Domain	N/A	N/A	N/A	NA	NA	NA	NA	LOC_Os02g56380	NA	NA	NA	NA	NA	NA	NA	NA
LOC_Os02g56420	LOC_Os02g56420	LOC_Os02g56420	Chr2:34545276-34553609	ZR2	AR2	OK	0	0.469824	inf	#NAME?	0.00045	0.0837571	no	OsWAK23 - OsWAK short gene, expressed	GO:0016043; GO:0009653; GO:0016049; GO:0000166; GO:0019725; GO:0006464; GO:0008150; GO:0016301; GO:0005488; GO:0005975; GO:0005886	biological_process; biological_process; biological_process; molecular_function; biological_process; biological_process; biological_process; molecular_function; molecular_function; biological_process; cellular_component	cellular component organization; anatomical structure morphogenesis; cell growth; nucleotide binding; cellular homeostasis; protein modification process; biological_process; kinase activity; binding; carbohydrate metabolic process; plasma membrane	TAIR:AT1G21270; TAIR:AT1G21270; TAIR:AT1G21270; TAIR:AT1G21270; TAIR:AT1G21270; TAIR:AT1G21270; TAIR:AT1G21270; TAIR:AT1G21270; TAIR:AT1G21270; TAIR:AT1G21270; TAIR:AT1G21270	NA	NA	NA	N/A	N/A	N/A	NA	NA	NA	NA	LOC_Os02g56420	NA	NA	NA	NA	NA	NA	NA	NA
LOC_Os02g56900	LOC_Os02g56900	LOC_Os02g56900	Chr2:34879479-34881094	ZR2	AR2	OK	1.95503	15.3923	2.97694	3.52317	0.00175	0.190387	no	thioredoxin family protein, putative, expressed	GO:0003674; GO:0005634; GO:0008150; GO:0005737	molecular_function; cellular_component; biological_process; cellular_component	molecular_function; nucleus; biological_process; cytoplasm	TAIR:AT3G07090; TAIR:AT3G07090; TAIR:AT3G07090; TAIR:AT3G07090	PF05903.7	DUF862	Domain	IPR008580	Protein of unknown function DUF862, eukaryotic	N/A	NA	NA	NA	NA	LOC_Os02g56900	NA	NA	NA	NA	NA	NA	NA	NA
LOC_Os02g57700	LOC_Os02g57700	LOC_Os02g57700	Chr2:35334955-35340821	ZR2	AR2	OK	0.107596	7.38209	6.10033	5.47772	0.0026	0.243039	no	protein kinase, putative, expressed	GO:0008152; GO:0009987; GO:0000166; GO:0016301; GO:0006950; GO:0006464; GO:0003824; GO:0005622	biological_process; biological_process; molecular_function; molecular_function; biological_process; biological_process; molecular_function; cellular_component	metabolic process; cellular process; nucleotide binding; kinase activity; response to stress; protein modification process; catalytic activity; intracellular	TAIR:AT2G45910; TAIR:AT2G45910; TAIR:AT2G45910; TAIR:AT2G45910; TAIR:AT2G45910; TAIR:AT2G45910; TAIR:AT2G45910; TAIR:AT2G45910	PF04564.8	U-box	Domain	N/A	N/A	N/A	NA	NA	NA	NA	LOC_Os02g57700	NA	NA	NA	NA	NA	NA	NA	NA
LOC_Os03g01740	LOC_Os03g01740	LOC_Os03g01740	Chr3:470267-471096	ZR2	AR2	OK	3.45019	139.944	5.34203	5.88202	0.00025	0.055817	no	expressed protein	NA	NA	NA	NA	NA	NA	NA	N/A	N/A	N/A	Q10SY2	4331332;	NP_001048695.1;	osa:4331332;	LOC_Os03g01740	NA	NA	NA	NA	NA	NA	NA	NA
LOC_Os03g04070	LOC_Os03g04070	LOC_Os03g04070	Chr3:1862351-1864245	ZR2	AR2	OK	3.11768	19.1795	2.62102	3.16453	0.00815	0.484702	no	no apical meristem protein, putative, expressed	GO:0016043; GO:0005575; GO:0008150; GO:0009058; GO:0006139; GO:0007275; GO:0009653; GO:0003700; GO:0000003; GO:0009791	biological_process; cellular_component; biological_process; biological_process; biological_process; biological_process; biological_process; molecular_function; biological_process; biological_process	cellular component organization; cellular_component; biological_process; biosynthetic process; nucleobase, nucleoside, nucleotide and nucleic acid metabolic process; multicellular organismal development; anatomical structure morphogenesis; sequence-specif	TAIR:AT2G17040; TAIR:AT2G17040; TAIR:AT2G17040; TAIR:AT2G17040; TAIR:AT2G17040; TAIR:AT2G17040; TAIR:AT2G17040; TAIR:AT2G17040; TAIR:AT2G17040; TAIR:AT2G17040	PF02365.8	NAM	Family	IPR003441	No apical meristem (NAM) protein	Molecular Function: DNA binding (GO:0003677), Biological Process: regulation of transcription (GO:0045449)	Q10S65	4331520;	NP_001048872.1;	osa:4331520;	LOC_Os03g04070	NA	NA	NA	NA	NA	NA	NA	NA
LOC_Os03g04710	LOC_Os03g04710	LOC_Os03g04710	Chr3:2248829-2250720	ZR2	AR2	OK	1.34585	12.2392	3.18492	3.37451	0.00565	0.392887	no	expressed protein	GO:0008150; GO:0005488; GO:0009536; GO:0008150; GO:0005488; GO:0009536	biological_process; molecular_function; cellular_component; biological_process; molecular_function; cellular_component	biological_process; binding; plastid; biological_process; binding; plastid	TAIR:AT5G20190; TAIR:AT5G20190; TAIR:AT5G20190; TAIR:AT5G20190; TAIR:AT5G20190; TAIR:AT5G20190	NA	NA	NA	IPR011990	Tetratricopeptide-like helical	Molecular Function: binding (GO:0005488)	Q10RZ6	4331573;	NP_001048922.1;	osa:4331573;	LOC_Os03g04710	NA	NA	NA	NA	NA	NA	NA	NA
LOC_Os03g04970	LOC_Os03g04970	LOC_Os03g04970	Chr3:2401013-2406760	ZR2	AR2	OK	2.92049	21.5452	2.88308	4.14835	0.0007	0.111537	no	T-complex protein, putative, expressed	GO:0005739; GO:0000166; GO:0006950; GO:0009628; GO:0016043; GO:0009987; GO:0016020; GO:0005773; GO:0008150; GO:0005829; GO:0005488; GO:0005840	cellular_component; molecular_function; biological_process; biological_process; biological_process; biological_process; cellular_component; cellular_component; biological_process; cellular_component; molecular_function; cellular_component	mitochondrion; nucleotide binding; response to stress; response to abiotic stimulus; cellular component organization; cellular process; membrane; vacuole; biological_process; cytosol; binding; ribosome	TAIR:AT3G23990; TAIR:AT3G23990; TAIR:AT3G23990; TAIR:AT3G23990; TAIR:AT3G23990; TAIR:AT3G23990; TAIR:AT3G23990; TAIR:AT3G23990; TAIR:AT3G23990; TAIR:AT3G23990; TAIR:AT3G23990; TAIR:AT3G23990	PF00118.17	Cpn60_TCP1	Family	IPR001844	Chaperonin Cpn60	N/A	Q10RW9	4331590;	NP_001048938.1;	osa:4331590;	LOC_Os03g04970	NA	NA	NA	NA	NA	NA	NA	NA
LOC_Os03g05460	LOC_Os03g05460	LOC_Os03g05460	Chr3:2698772-2700410	ZR2	AR2	OK	1.0091	7.38637	2.87179	3.0623	0.0095	0.52906	no	expressed protein	GO:0003674; GO:0008150; GO:0005886	molecular_function; biological_process; cellular_component	molecular_function; biological_process; plasma membrane	TAIR:AT3G09070; TAIR:AT3G09070; TAIR:AT3G09070	PF05340.5	DUF740	Family	N/A	N/A	N/A	Q8H086	NA	NA	NA	LOC_Os03g05460	NA	NA	NA	NA	NA	NA	NA	NA
LOC_Os03g05620	LOC_Os03g05620	LOC_Os03g05620	Chr3:2807554-2809678	ZR2	AR2	OK	39.3926	243.36	2.6271	4.99347	5e-05	0.0162482	yes	inorganic phosphate transporter, putative, expressed	GO:0006810; GO:0016020; GO:0009987; GO:0005215; GO:0005886	biological_process; cellular_component; biological_process; molecular_function; cellular_component	transport; membrane; cellular process; transporter activity; plasma membrane	TAIR:AT3G54700; TAIR:AT3G54700; TAIR:AT3G54700; TAIR:AT3G54700; TAIR:AT3G54700	PF00083.17	Sugar_tr	Family	N/A	N/A	N/A	Q8H6H4	4331635;	NP_001048977.2;	osa:4331635;	LOC_Os03g05620	NA	NA	NA	NA	NA	NA	NA	NA
LOC_Os03g05750	LOC_Os03g05750	LOC_Os03g05750	Chr3:2866314-2868242	ZR2	AR2	OK	1.46844	106.038	6.17415	6.94318	5e-05	0.0162482	yes	heavy-metal-associated domain-containing protein, putative, expressed	GO:0005575; GO:0005488; GO:0006810	cellular_component; molecular_function; biological_process	cellular_component; binding; transport	TAIR:AT2G36950; TAIR:AT2G36950; TAIR:AT2G36950	PF00403.19	HMA	Domain	IPR006121	Heavy metal transport/detoxification protein	Biological Process: metal ion transport (GO:0030001), Molecular Function: metal ion binding (GO:0046872)	Q10RN8	4331647;	NP_001048989.1;	osa:4331647;	LOC_Os03g05750	NA	NA	NA	NA	NA	NA	NA	NA
LOC_Os03g06970	LOC_Os03g06970	LOC_Os03g06970	Chr3:3555489-3558352	ZR2	AR2	OK	0.885623	5.1714	2.54579	2.50435	0.0155	0.694464	no	tetratricopeptide repeat domain containing protein, expressed	GO:0008150; GO:0009991; GO:0007154; GO:0006950; GO:0005488	biological_process; biological_process; biological_process; biological_process; molecular_function	biological_process; response to extracellular stimulus; cell communication; response to stress; binding	TAIR:AT5G48850; TAIR:AT5G48850; TAIR:AT5G48850; TAIR:AT5G48850; TAIR:AT5G48850	PF00515.21	TPR_1	Repeat	IPR013026	Tetratricopeptide repeat-containing	N/A	Q10RB0	4331734;	NP_001049071.1;	osa:4331734;	LOC_Os03g06970	NA	NA	NA	NA	NA	NA	NA	NA
LOC_Os03g07400	LOC_Os03g07400	LOC_Os03g07400	Chr3:3757519-3758135	ZR2	AR2	OK	1.01147	62.0071	5.93791	5.64684	0.0015	0.176609	no	expressed protein	GO:0003674; GO:0008150	molecular_function; biological_process	molecular_function; biological_process	TAIR:AT2G35290; TAIR:AT2G35290	NA	NA	NA	N/A	N/A	N/A	Q8S7W4	4331769;	NP_001049105.1;	osa:4331769;	LOC_Os03g07400	NA	NA	NA	NA	NA	NA	NA	NA
LOC_Os03g07530	LOC_Os03g07530	LOC_Os03g07530	Chr3:3833953-3836748	ZR2	AR2	OK	22.4425	141.207	2.6535	4.95316	5e-05	0.0162482	yes	OsFBK12 - F-box domain and kelch repeat containing protein, expressed	GO:0003674; GO:0005634; GO:0008150; GO:0003674; GO:0005634; GO:0008150; GO:0003674; GO:0005634; GO:0008150	molecular_function; cellular_component; biological_process; molecular_function; cellular_component; biological_process; molecular_function; cellular_component; biological_process	molecular_function; nucleus; biological_process; molecular_function; nucleus; biological_process; molecular_function; nucleus; biological_process	TAIR:AT1G14330; TAIR:AT1G14330; TAIR:AT1G14330; TAIR:AT1G14330; TAIR:AT1G14330; TAIR:AT1G14330; TAIR:AT1G14330; TAIR:AT1G14330; TAIR:AT1G14330	PF01344.18	Kelch_1	Repeat	N/A	N/A	N/A	Q10R48	4331777;	NP_001049113.1;	osa:4331777;	LOC_Os03g07530	NA	NA	NA	NA	NA	NA	NA	NA
LOC_Os03g08320	LOC_Os03g08320	LOC_Os03g08320	Chr3:4236723-4238274	ZR2	AR2	OK	1.59125	12.032	2.91865	3.13686	0.0105	0.560696	no	ZIM domain containing protein, putative, expressed	GO:0006950; GO:0005515; GO:0009719	biological_process; molecular_function; biological_process	response to stress; protein binding; response to endogenous stimulus	TAIR:AT1G74950; TAIR:AT1G74950; TAIR:AT1G74950	PF09425.3	CCT_2	Motif	IPR010399	Tify	N/A	Q8GRS2	4331833;	NP_001049167.1;	osa:4331833;	LOC_Os03g08320	NA	NA	NA	NA	NA	NA	NA	NA
LOC_Os03g08330	LOC_Os03g08330	LOC_Os03g08330	Chr3:4248883-4249985	ZR2	AR2	OK	8.20994	359.261	5.45151	8.41616	5e-05	0.0162482	yes	ZIM domain containing protein, putative, expressed	GO:0009908; GO:0005634; GO:0007275; GO:0009719; GO:0007165; GO:0005515; GO:0006950; GO:0009607	biological_process; cellular_component; biological_process; biological_process; biological_process; molecular_function; biological_process; biological_process	flower development; nucleus; multicellular organismal development; response to endogenous stimulus; signal transduction; protein binding; response to stress; response to biotic stimulus	TAIR:AT1G19180; TAIR:AT1G19180; TAIR:AT1G19180; TAIR:AT1G19180; TAIR:AT1G19180; TAIR:AT1G19180; TAIR:AT1G19180; TAIR:AT1G19180	PF09425.3	CCT_2	Motif	IPR010399	Tify	N/A	Q10QW3	4331834;	NP_001049168.1;	osa:4331834;	LOC_Os03g08330	NA	NA	NA	NA	NA	NA	NA	NA
LOC_Os03g08470	LOC_Os03g08470	LOC_Os03g08470	Chr3:4348669-4350541	ZR2	AR2	OK	0.882402	8.64635	3.29258	3.47024	0.0054	0.381878	no	AP2 domain containing protein, expressed	GO:0003677; GO:0005634; GO:0009058; GO:0006139; GO:0003700; GO:0003677; GO:0005634; GO:0009058; GO:0006139; GO:0003700; GO:0003677; GO:0005634; GO:0009058; GO:0006139; GO:0003700	molecular_function; cellular_component; biological_process; biological_process; molecular_function; molecular_function; cellular_component; biological_process; biological_process; molecular_function; molecular_function; cellular_component; biological_proc	DNA binding; nucleus; biosynthetic process; nucleobase, nucleoside, nucleotide and nucleic acid metabolic process; sequence-specific DNA binding transcription factor activity; DNA binding; nucleus; biosynthetic process; nucleobase, nucleoside, nucleotide	TAIR:AT1G53910; TAIR:AT1G53910; TAIR:AT1G53910; TAIR:AT1G53910; TAIR:AT1G53910; TAIR:AT1G53910; TAIR:AT1G53910; TAIR:AT1G53910; TAIR:AT1G53910; TAIR:AT1G53910; TAIR:AT1G53910; TAIR:AT1G53910; TAIR:AT1G53910; TAIR:AT1G53910; TAIR:AT1G53910	PF00847.13	AP2	Domain	IPR001471	Pathogenesis-related transcriptional factor/ERF, DNA-binding	Molecular Function: transcription factor activity (GO:0003700), Biological Process: regulation of transcription, DNA-dependent (GO:0006355)	Q10QU5	4331845;	NP_001049177.1;	osa:4331845;	LOC_Os03g08470	NA	NA	NA	NA	NA	NA	NA	NA
LOC_Os03g08860	LOC_Os03g08860	LOC_Os03g08860	Chr3:4592488-4594911	ZR2	AR2	OK	18.7038	103.064	2.46214	4.3173	0.0001	0.0285736	yes	GRAM domain containing protein, expressed	GO:0003674; GO:0008150; GO:0003674; GO:0008150	molecular_function; biological_process; molecular_function; biological_process	molecular_function; biological_process; molecular_function; biological_process	TAIR:AT1G28200; TAIR:AT1G28200; TAIR:AT1G28200; TAIR:AT1G28200	PF02893.13	GRAM	Family	N/A	N/A	N/A	Q8H7P4;; Q10QQ4	4331881;	NP_001049211.1;	osa:4331881;	LOC_Os03g08860	NA	NA	NA	NA	NA	NA	NA	NA
LOC_Os03g08960	LOC_Os03g08960	LOC_Os03g08960	Chr3:4652926-4654824	ZR2	AR2	OK	6.15545	26.2524	2.09251	3.13487	0.0048	0.355864	no	homeobox associated leucine zipper, putative, expressed	GO:0016043; GO:0016049; GO:0005634; GO:0009058; GO:0006139; GO:0009628; GO:0000003; GO:0009791; GO:0007275; GO:0003677; GO:0003700	biological_process; biological_process; cellular_component; biological_process; biological_process; biological_process; biological_process; biological_process; biological_process; molecular_function; molecular_function	cellular component organization; cell growth; nucleus; biosynthetic process; nucleobase, nucleoside, nucleotide and nucleic acid metabolic process; response to abiotic stimulus; reproduction; post-embryonic development; multicellular organismal developmen	TAIR:AT4G40060; TAIR:AT4G40060; TAIR:AT4G40060; TAIR:AT4G40060; TAIR:AT4G40060; TAIR:AT4G40060; TAIR:AT4G40060; TAIR:AT4G40060; TAIR:AT4G40060; TAIR:AT4G40060; TAIR:AT4G40060	PF00046.22	Homeobox	Domain	IPR000047	Helix-turn-helix motif, lambda-like repressor	Molecular Function: transcription factor activity (GO:0003700), Cellular Component: nucleus (GO:0005634), Biological Process: regulation of transcription, DNA-dependent (GO:0006355)	Q10QP3	4331890;	NP_001049219.1;	osa:4331890;	LOC_Os03g08960	NA	NA	NA	NA	NA	NA	NA	NA
LOC_Os03g08970	LOC_Os03g08970	LOC_Os03g08970	Chr3:4660800-4662070	ZR2	AR2	OK	17.9118	134.496	2.90859	5.11595	5e-05	0.0162482	yes	expressed protein	NA	NA	NA	NA	PF05340.5	DUF740	Family	IPR008004	Protein of unknown function DUF740	N/A	Q8H7N4	4331891;	NP_001049220.1;	osa:4331891;	LOC_Os03g08970	NA	NA	NA	NA	NA	NA	NA	NA
LOC_Os03g10300	LOC_Os03g10300	LOC_Os03g10300	Chr3:5253473-5254816	ZR2	AR2	OK	0	2.20171	inf	#NAME?	5e-05	0.0162482	yes	haemolysin-III, putative, expressed	GO:0008150; GO:0007165; GO:0004872; GO:0009719; GO:0016020	biological_process; biological_process; molecular_function; biological_process; cellular_component	biological_process; signal transduction; receptor activity; response to endogenous stimulus; membrane	TAIR:AT4G37680; TAIR:AT4G37680; TAIR:AT4G37680; TAIR:AT4G37680; TAIR:AT4G37680	PF03006.13	HlyIII	Family	N/A	N/A	N/A	Q10QE3	NA	NA	NA	LOC_Os03g10300	NA	NA	NA	NA	NA	NA	NA	NA
LOC_Os03g11690	LOC_Os03g11690	LOC_Os03g11690	Chr3:6115337-6118762	ZR2	AR2	OK	0.975196	6.06643	2.63708	3.03276	0.00785	0.474554	no	PPR repeat containing protein, expressed	GO:0003674; GO:0008150; GO:0003674; GO:0008150	molecular_function; biological_process; molecular_function; biological_process	molecular_function; biological_process; molecular_function; biological_process	TAIR:AT5G65560; TAIR:AT5G65560; TAIR:AT5G65560; TAIR:AT5G65560	PF01535.13	PPR	Family	IPR002885	Pentatricopeptide repeat	N/A	Q10PZ1;; Q10PZ2	4332065;	NP_001049382.1;	osa:4332065;	LOC_Os03g11690	NA	NA	NA	NA	NA	NA	NA	NA
LOC_Os03g12290	LOC_Os03g12290	LOC_Os03g12290	Chr3:6457909-6462727	ZR2	AR2	OK	6.06635	27.6703	2.18944	3.4802	0.0022	0.218442	no	glutamine synthetase, catalytic domain containing protein, expressed	GO:0008152; GO:0003824; GO:0005575; GO:0005618; GO:0005515; GO:0005829; GO:0005488; GO:0005886; GO:0005840	biological_process; molecular_function; cellular_component; cellular_component; molecular_function; cellular_component; molecular_function; cellular_component; cellular_component	metabolic process; catalytic activity; cellular_component; cell wall; protein binding; cytosol; binding; plasma membrane; ribosome	TAIR:AT5G37600; TAIR:AT5G37600; TAIR:AT5G37600; TAIR:AT5G37600; TAIR:AT5G37600; TAIR:AT5G37600; TAIR:AT5G37600; TAIR:AT5G37600; TAIR:AT5G37600	PF03951.12	Gln-synt_N	Domain	IPR008146	Glutamine synthetase, catalytic domain	Molecular Function: glutamate-ammonia ligase activity (GO:0004356), Biological Process: nitrogen compound metabolic process (GO:0006807)	P14654;; Q10PS4	4332108;	NP_001049424.1;	osa:4332108;	LOC_Os03g12290	NA	NA	NA	NA	NA	NA	NA	NA
LOC_Os03g12500	LOC_Os03g12500	LOC_Os03g12500	Chr3:6608576-6610598	ZR2	AR2	OK	0.168431	8.40161	5.64044	5.0245	0.0027	0.248868	no	cytochrome P450, putative, expressed	GO:0016020; GO:0009536; GO:0009579; GO:0009607; GO:0003824; GO:0019825; GO:0005739; GO:0009987; GO:0006629; GO:0006950; GO:0009719; GO:0009058	cellular_component; cellular_component; cellular_component; biological_process; molecular_function; molecular_function; cellular_component; biological_process; biological_process; biological_process; biological_process; biological_process	membrane; plastid; thylakoid; response to biotic stimulus; catalytic activity; oxygen binding; mitochondrion; cellular process; lipid metabolic process; response to stress; response to endogenous stimulus; biosynthetic process	TAIR:AT5G42650; TAIR:AT5G42650; TAIR:AT5G42650; TAIR:AT5G42650; TAIR:AT5G42650; TAIR:AT5G42650; TAIR:AT5G42650; TAIR:AT5G42650; TAIR:AT5G42650; TAIR:AT5G42650; TAIR:AT5G42650; TAIR:AT5G42650	PF00067.15	p450	Domain	N/A	N/A	N/A	Q7XYS3;; Q10PQ1	4332121;	NP_001049436.1;	osa:4332121;	LOC_Os03g12500	PWY-5408	9-lipoxygenase and 9-hydroperoxide lyase pathway	RXN-8502	-	GN7F-29782-MONOMER	LOC_Os02g12690.1	GN7F-29782	LOC_Os02g12690.1
LOC_Os03g13300	LOC_Os03g13300	LOC_Os03g13300	Chr3:7181079-7184168	ZR2	AR2	OK	0.551707	37.0095	6.06785	6.61515	5e-05	0.0162482	yes	glutamate decarboxylase, putative, expressed	GO:0008150; GO:0003824; GO:0008152; GO:0005829; GO:0005515	biological_process; molecular_function; biological_process; cellular_component; molecular_function	biological_process; catalytic activity; metabolic process; cytosol; protein binding	TAIR:AT5G17330; TAIR:AT5G17330; TAIR:AT5G17330; TAIR:AT5G17330; TAIR:AT5G17330	PF00282.12	Pyridoxal_deC	Family	IPR015424	Pyridoxal phosphate-dependent transferase, major domain	N/A	Q84U04	4332184;	NP_001049490.1;	osa:4332184;	LOC_Os03g13300	NA	NA	NA	NA	NA	NA	NA	NA
LOC_Os03g13810	LOC_Os03g13810	LOC_Os03g13810	Chr3:7480376-7487765	ZR2	AR2	OK	43.2164	376.226	3.12195	5.5393	5e-05	0.0162482	yes	expressed protein	GO:0003674; GO:0008150; GO:0003674; GO:0008150; GO:0003674; GO:0008150	molecular_function; biological_process; molecular_function; biological_process; molecular_function; biological_process	molecular_function; biological_process; molecular_function; biological_process; molecular_function; biological_process	TAIR:AT1G20100; TAIR:AT1G20100; TAIR:AT1G20100; TAIR:AT1G20100; TAIR:AT1G20100; TAIR:AT1G20100	NA	NA	NA	N/A	N/A	N/A	Q10PA2;; Q10PA3;; Q10PA4	9271214;	NP_001173341.1;	osa:9271214;	LOC_Os03g13810	NA	NA	NA	NA	NA	NA	NA	NA
LOC_Os03g14370	LOC_Os03g14370	LOC_Os03g14370	Chr3:7815020-7817753	ZR2	AR2	OK	4.62955	19.2331	2.05465	3.00509	0.00405	0.320102	no	ACT domain containing protein, expressed	GO:0005575; GO:0005488; GO:0009719; GO:0005575; GO:0005488; GO:0009719	cellular_component; molecular_function; biological_process; cellular_component; molecular_function; biological_process	cellular_component; binding; response to endogenous stimulus; cellular_component; binding; response to endogenous stimulus	TAIR:AT1G12420; TAIR:AT1G12420; TAIR:AT1G12420; TAIR:AT1G12420; TAIR:AT1G12420; TAIR:AT1G12420	PF01842.18	ACT	Domain	N/A	N/A	N/A	Q10P44;; Q10P43	NA	NA	NA	LOC_Os03g14370	NA	NA	NA	NA	NA	NA	NA	NA
LOC_Os03g15080	LOC_Os03g15080	LOC_Os03g15080	Chr3:8241530-8242520	ZR2	AR2	OK	1.75813	9.70816	2.46516	2.4869	0.02555	0.908192	no	expressed protein	NA	NA	NA	NA	NA	NA	NA	N/A	N/A	N/A	Q10NW5;; Q10NW6	NA	NA	NA	LOC_Os03g15080	NA	NA	NA	NA	NA	NA	NA	NA
LOC_Os03g15370	LOC_Os03g15370	LOC_Os03g15370	Chr3:8409933-8412377	ZR2	AR2	OK	0.217263	6.62603	4.93063	3.00582	0.03605	0.99958	no	ubiquitin fusion protein, putative, expressed	GO:0005730; GO:0005840; GO:0005829; GO:0006412; GO:0005198; GO:0005730; GO:0005840; GO:0005829; GO:0006412; GO:0005198	cellular_component; cellular_component; cellular_component; biological_process; molecular_function; cellular_component; cellular_component; cellular_component; biological_process; molecular_function	nucleolus; ribosome; cytosol; translation; structural molecule activity; nucleolus; ribosome; cytosol; translation; structural molecule activity	TAIR:AT2G36170; TAIR:AT2G36170; TAIR:AT2G36170; TAIR:AT2G36170; TAIR:AT2G36170; TAIR:AT2G36170; TAIR:AT2G36170; TAIR:AT2G36170; TAIR:AT2G36170; TAIR:AT2G36170	PF01020.10	Ribosomal_L40e	Family	N/A	N/A	N/A	Q10NT5;; Q10NT4	4332312;	NP_001049613.2;	osa:4332312;	LOC_Os03g15370	NA	NA	NA	NA	NA	NA	NA	NA
LOC_Os03g16860	LOC_Os03g16860	LOC_Os03g16860	Chr3:9370158-9373083	ZR2	AR2	OK	22.6489	113.304	2.32269	4.38223	5e-05	0.0162482	yes	DnaK family protein, putative, expressed	GO:0000166; GO:0005515; GO:0006464; GO:0005829; GO:0005739; GO:0005886; GO:0019538; GO:0009987; GO:0009628; GO:0006950; GO:0016020; GO:0005773; GO:0008150; GO:0005618; GO:0009607; GO:0000166; GO:0005515; GO:0006464; GO:0005829; GO:0005739; GO:0005886; GO:	molecular_function; molecular_function; biological_process; cellular_component; cellular_component; cellular_component; biological_process; biological_process; biological_process; biological_process; cellular_component; cellular_component; biological_proc	nucleotide binding; protein binding; protein modification process; cytosol; mitochondrion; plasma membrane; protein metabolic process; cellular process; response to abiotic stimulus; response to stress; membrane; vacuole; biological_process; cell wall; re	TAIR:AT3G12580; TAIR:AT3G12580; TAIR:AT3G12580; TAIR:AT3G12580; TAIR:AT3G12580; TAIR:AT3G12580; TAIR:AT3G12580; TAIR:AT3G12580; TAIR:AT3G12580; TAIR:AT3G12580; TAIR:AT3G12580; TAIR:AT3G12580; TAIR:AT3G12580; TAIR:AT3G12580; TAIR:AT3G12580; TAIR:AT3G12580;	PF00012.13	HSP70	Family	IPR001023	Heat shock protein Hsp70	Molecular Function: ATP binding (GO:0005524)	Q10NA9	4332413;	NP_001049712.1;	osa:4332413;	LOC_Os03g16860	NA	NA	NA	NA	NA	NA	NA	NA
LOC_Os03g16950	LOC_Os03g16950	LOC_Os03g16950	Chr3:9421688-9422925	ZR2	AR2	OK	0.86494	17.5549	4.34313	3.93386	0.0093	0.523077	no	cysteine-rich repeat secretory protein 55 precursor, putative, expressed	GO:0005623; GO:0003674; GO:0009628	cellular_component; molecular_function; biological_process	cell; molecular_function; response to abiotic stimulus	TAIR:AT5G48540; TAIR:AT5G48540; TAIR:AT5G48540	PF01657.10	DUF26	Family	N/A	N/A	N/A	Q10N98	4332422;	NP_001049721.1;	osa:4332422;	LOC_Os03g16950	NA	NA	NA	NA	NA	NA	NA	NA
LOC_Os03g16960	LOC_Os03g16960	LOC_Os03g16960	Chr3:9425489-9426843	ZR2	AR2	OK	0	0.183982	inf	#NAME?	0.0288	0.962731	no	cysteine-rich repeat secretory protein 55 precursor, putative, expressed	GO:0005623; GO:0003674; GO:0009628	cellular_component; molecular_function; biological_process	cell; molecular_function; response to abiotic stimulus	TAIR:AT5G48540; TAIR:AT5G48540; TAIR:AT5G48540	PF01657.10	DUF26	Family	N/A	N/A	N/A	Q10N97	4332423;	NP_001049722.1;	osa:4332423;	LOC_Os03g16960	NA	NA	NA	NA	NA	NA	NA	NA
LOC_Os03g17700	LOC_Os03g17700	LOC_Os03g17700	Chr3:9847699-9850473	ZR2	AR2	OK	8.16147	160.59	4.29841	7.05463	5e-05	0.0162482	yes	CGMC_MAPKCGMC_2_ERK.2 - CGMC includes CDA, MAPK, GSK3, and CLKC kinases, expressed	GO:0008152; GO:0009987; GO:0009719; GO:0007165; GO:0006950; GO:0009628; GO:0006464; GO:0007275; GO:0009908; GO:0008150; GO:0005515; GO:0016301; GO:0004871; GO:0009058; GO:0019748; GO:0009791; GO:0009607	biological_process; biological_process; biological_process; biological_process; biological_process; biological_process; biological_process; biological_process; biological_process; biological_process; molecular_function; molecular_function; molecular_funct	metabolic process; cellular process; response to endogenous stimulus; signal transduction; response to stress; response to abiotic stimulus; protein modification process; multicellular organismal development; flower development; biological_process; protei	TAIR:AT3G45640; TAIR:AT3G45640; TAIR:AT3G45640; TAIR:AT3G45640; TAIR:AT3G45640; TAIR:AT3G45640; TAIR:AT3G45640; TAIR:AT3G45640; TAIR:AT3G45640; TAIR:AT3G45640; TAIR:AT3G45640; TAIR:AT3G45640; TAIR:AT3G45640; TAIR:AT3G45640; TAIR:AT3G45640; TAIR:AT3G45640;	PF00069.18	Pkinase	Domain	IPR008351	JNK MAP kinase	Molecular Function: MAP kinase activity (GO:0004707), Molecular Function: ATP binding (GO:0005524), Biological Process: protein amino acid phosphorylation (GO:0006468)	Q10N20	4332475;	NP_001049770.1;	osa:4332475;	LOC_Os03g17700	NA	NA	NA	NA	NA	NA	NA	NA
LOC_Os03g18150	LOC_Os03g18150	LOC_Os03g18150	Chr3:10163440-10165477	ZR2	AR2	OK	20.4049	216.355	3.40642	6.25192	5e-05	0.0162482	yes	protein phosphatase 2C, putative, expressed	GO:0006950; GO:0009607; GO:0009719; GO:0007165; GO:0008152; GO:0009987; GO:0009536; GO:0016787	biological_process; biological_process; biological_process; biological_process; biological_process; biological_process; cellular_component; molecular_function	response to stress; response to biotic stimulus; response to endogenous stimulus; signal transduction; metabolic process; cellular process; plastid; hydrolase activity	TAIR:AT2G30020; TAIR:AT2G30020; TAIR:AT2G30020; TAIR:AT2G30020; TAIR:AT2G30020; TAIR:AT2G30020; TAIR:AT2G30020; TAIR:AT2G30020	PF00481.14	PP2C	Family	N/A	N/A	N/A	Q10MX1	4332509;	NP_001049802.2;	osa:4332509;	LOC_Os03g18150	NA	NA	NA	NA	NA	NA	NA	NA
LOC_Os03g18740	LOC_Os03g18740	LOC_Os03g18740	Chr3:10502014-10503455	ZR2	AR2	OK	10.5974	94.6701	3.1592	5.22489	5e-05	0.0162482	yes	oxidoreductase, short chain dehydrogenase/reductase family, putative, expressed	GO:0005575; GO:0008152; GO:0003824; GO:0005488	cellular_component; biological_process; molecular_function; molecular_function	cellular_component; metabolic process; catalytic activity; binding	TAIR:AT3G51680; TAIR:AT3G51680; TAIR:AT3G51680; TAIR:AT3G51680	PF00106.18	adh_short	Domain	N/A	N/A	N/A	Q10MQ8	4332559;	NP_001049848.1;	osa:4332559;	LOC_Os03g18740	PWY-5466	matairesinol biosynthesis	RXN-8680	EC-1.1.1	GN7F-19835-MONOMER		GN7F-19835	LOC_Os07g46860.1
LOC_Os03g18770	LOC_Os03g18770	LOC_Os03g18770	Chr3:10517107-10518361	ZR2	AR2	OK	70.5607	369.299	2.38785	4.56667	0.0001	0.0285736	yes	wound-induced protein WI12, putative, expressed	GO:0003674; GO:0005575; GO:0009607; GO:0005515; GO:0006950; GO:0008150	molecular_function; cellular_component; biological_process; molecular_function; biological_process; biological_process	molecular_function; cellular_component; response to biotic stimulus; protein binding; response to stress; biological_process	TAIR:AT3G10985; TAIR:AT3G10985; TAIR:AT3G10985; TAIR:AT3G10985; TAIR:AT3G10985; TAIR:AT3G10985	PF07107.4	WI12	Family	IPR009798	Wound-induced protein, Wun1	N/A	Q10MQ5	NA	NA	NA	LOC_Os03g18770	NA	NA	NA	NA	NA	NA	NA	NA
LOC_Os03g18910	LOC_Os03g18910	LOC_Os03g18910	Chr3:10598951-10601530	ZR2	AR2	OK	0.317305	81.6447	8.00735	7.68135	0.00015	0.0388415	yes	COBRA-like protein 7 precursor, putative, expressed	GO:0003674; GO:0005575; GO:0005794; GO:0005886; GO:0016020; GO:0008150	molecular_function; cellular_component; cellular_component; cellular_component; cellular_component; biological_process	molecular_function; cellular_component; Golgi apparatus; plasma membrane; membrane; biological_process	TAIR:AT4G16120; TAIR:AT4G16120; TAIR:AT4G16120; TAIR:AT4G16120; TAIR:AT4G16120; TAIR:AT4G16120	PF04833.8	COBRA	Family	N/A	N/A	N/A	Q10MP1	NA	NA	NA	LOC_Os03g18910	NA	NA	NA	NA	NA	NA	NA	NA
LOC_Os03g19020	LOC_Os03g19020	LOC_Os03g19020	Chr3:10651191-10655656	ZR2	AR2	OK	21.7281	161.236	2.89154	5.50971	5e-05	0.0162482	yes	PHD-finger family protein, expressed	GO:0003677; GO:0009058; GO:0006139; GO:0005488; GO:0003677; GO:0009058; GO:0006139; GO:0005488; GO:0003677; GO:0009058; GO:0006139; GO:0005488	molecular_function; biological_process; biological_process; molecular_function; molecular_function; biological_process; biological_process; molecular_function; molecular_function; biological_process; biological_process; molecular_function	DNA binding; biosynthetic process; nucleobase, nucleoside, nucleotide and nucleic acid metabolic process; binding; DNA binding; biosynthetic process; nucleobase, nucleoside, nucleotide and nucleic acid metabolic process; binding; DNA binding; biosynthetic	TAIR:AT3G05670; TAIR:AT3G05670; TAIR:AT3G05670; TAIR:AT3G05670; TAIR:AT3G05670; TAIR:AT3G05670; TAIR:AT3G05670; TAIR:AT3G05670; TAIR:AT3G05670; TAIR:AT3G05670; TAIR:AT3G05670; TAIR:AT3G05670	PF00628.22	PHD	Domain	IPR019787	Zinc finger, PHD-finger	N/A	Q10MN1	4332581;	NP_001049869.1;	osa:4332581;	LOC_Os03g19020	NA	NA	NA	NA	NA	NA	NA	NA
LOC_Os03g19070	LOC_Os03g19070	LOC_Os03g19070	Chr3:10677695-10678947	ZR2	AR2	OK	0.345747	8.53342	4.62534	4.09133	0.0052	0.373338	no	long cell-linked locus protein, putative, expressed	GO:0003674; GO:0005739; GO:0008150	molecular_function; cellular_component; biological_process	molecular_function; mitochondrion; biological_process	TAIR:AT5G38700; TAIR:AT5G38700; TAIR:AT5G38700	NA	NA	NA	N/A	N/A	N/A	Q10MM6	4332584;	NP_001049872.1;	osa:4332584;	LOC_Os03g19070	NA	NA	NA	NA	NA	NA	NA	NA
LOC_Os03g19720	LOC_Os03g19720	LOC_Os03g19720	Chr3:11093667-11094189	ZR2	AR2	OK	2.29579	101.581	5.4675	5.08511	0.0023	0.224324	no	EF hand family protein, putative, expressed	GO:0005488; GO:0005829; GO:0006950; GO:0009628	molecular_function; cellular_component; biological_process; biological_process	binding; cytosol; response to stress; response to abiotic stimulus	TAIR:AT5G49480; TAIR:AT5G49480; TAIR:AT5G49480; TAIR:AT5G49480	NA	NA	NA	IPR018247	EF-Hand 1, calcium-binding site	N/A	Q10MF3	4332631;	NP_001049918.1;	osa:4332631;	LOC_Os03g19720	NA	NA	NA	NA	NA	NA	NA	NA
LOC_Os03g20090	LOC_Os03g20090	LOC_Os03g20090	Chr3:11326078-11328322	ZR2	AR2	OK	7.02147	105.592	3.91059	6.42413	5e-05	0.0162482	yes	MYB family transcription factor, putative, expressed	GO:0003677; GO:0009058; GO:0006139; GO:0006950; GO:0009628; GO:0003700; GO:0009719	molecular_function; biological_process; biological_process; biological_process; biological_process; molecular_function; biological_process	DNA binding; biosynthetic process; nucleobase, nucleoside, nucleotide and nucleic acid metabolic process; response to stress; response to abiotic stimulus; sequence-specific DNA binding transcription factor activity; response to endogenous stimulus	TAIR:AT5G49620; TAIR:AT5G49620; TAIR:AT5G49620; TAIR:AT5G49620; TAIR:AT5G49620; TAIR:AT5G49620; TAIR:AT5G49620	PF00249.24	Myb_DNA-binding	Domain	N/A	N/A	N/A	Q10MB4	4332651;	NP_001049937.1;	osa:4332651;	LOC_Os03g20090	NA	NA	NA	NA	NA	NA	NA	NA
LOC_Os03g20330	LOC_Os03g20330	LOC_Os03g20330	Chr3:11497785-11498677	ZR2	AR2	OK	18.1868	99.0214	2.44485	4.0232	0.00045	0.0837571	no	VQ domain containing protein, putative, expressed	NA	NA	NA	NA	PF05678.7	VQ	Motif	N/A	N/A	N/A	Q10M91	NA	NA	NA	LOC_Os03g20330	NA	NA	NA	NA	NA	NA	NA	NA
LOC_Os03g20600	LOC_Os03g20600	LOC_Os03g20600	Chr3:11667465-11668239	ZR2	AR2	OK	0.773335	7.35748	3.25005	2.8441	0.02155	0.82988	no	expressed protein	GO:0003674; GO:0008150	molecular_function; biological_process	molecular_function; biological_process	TAIR:AT3G56500; TAIR:AT3G56500	NA	NA	NA	N/A	N/A	N/A	Q10M60	4332684;	NP_001049966.1;	osa:4332684;	LOC_Os03g20600	NA	NA	NA	NA	NA	NA	NA	NA
LOC_Os03g20680	LOC_Os03g20680	LOC_Os03g20680	Chr3:11699261-11700672	ZR2	AR2	OK	1.56563	12.6284	3.01186	3.25895	0.00845	0.495667	no	late embryogenesis abundant protein 1, putative, expressed	GO:0000003; GO:0009791; GO:0009790	biological_process; biological_process; biological_process	reproduction; post-embryonic development; embryo development	TAIR:AT3G53040; TAIR:AT3G53040; TAIR:AT3G53040	PF02987.9	LEA_4	Family	IPR004238	Late embryogenesis abundant protein, group 4	N/A	A3AHG5	4332688;	NP_001049970.2;	osa:4332688;	LOC_Os03g20680	NA	NA	NA	NA	NA	NA	NA	NA
LOC_Os03g20840	LOC_Os03g20840	LOC_Os03g20840	Chr3:11798064-11802045	ZR2	AR2	OK	1.17916	12.6662	3.42515	4.67007	0.00065	0.106529	no	disease resistance RPP13-like protein 1, putative, expressed	GO:0005515; GO:0006950	molecular_function; biological_process	protein binding; response to stress	TAIR:AT3G14470; TAIR:AT3G14470	PF00931.15	NB-ARC	Domain	N/A	N/A	N/A	Q10M36	4332698;	NP_001049979.1;	osa:4332698;	LOC_Os03g20840	NA	NA	NA	NA	NA	NA	NA	NA
LOC_Os03g21380	LOC_Os03g21380	LOC_Os03g21380	Chr3:12223885-12226100	ZR2	AR2	OK	11.5383	58.7244	2.34753	3.67792	0.0011	0.146668	no	OsCML27 - Calmodulin-related calcium sensor protein, expressed	GO:0005515; GO:0009653; GO:0016043; GO:0030154; GO:0007275; GO:0005488; GO:0005515; GO:0009653; GO:0016043; GO:0030154; GO:0007275; GO:0005488	molecular_function; biological_process; biological_process; biological_process; biological_process; molecular_function; molecular_function; biological_process; biological_process; biological_process; biological_process; molecular_function	protein binding; anatomical structure morphogenesis; cellular component organization; cell differentiation; multicellular organismal development; binding; protein binding; anatomical structure morphogenesis; cellular component organization; cell different	TAIR:AT4G20780; TAIR:AT4G20780; TAIR:AT4G20780; TAIR:AT4G20780; TAIR:AT4G20780; TAIR:AT4G20780; TAIR:AT4G20780; TAIR:AT4G20780; TAIR:AT4G20780; TAIR:AT4G20780; TAIR:AT4G20780; TAIR:AT4G20780	PF00036.25	efhand	Domain	N/A	N/A	N/A	B7F2E8;; Q10LX4	4332731;	NP_001050012.1;	osa:4332731;	LOC_Os03g21380	NA	NA	NA	NA	NA	NA	NA	NA
LOC_Os03g21640	LOC_Os03g21640	LOC_Os03g21640	Chr3:12354834-12358539	ZR2	AR2	OK	6.06384	32.4967	2.42199	4.00456	0.0003	0.0635914	no	expressed protein	GO:0003674; GO:0005515; GO:0008150; GO:0003674; GO:0005515; GO:0008150	molecular_function; molecular_function; biological_process; molecular_function; molecular_function; biological_process	molecular_function; protein binding; biological_process; molecular_function; protein binding; biological_process	TAIR:AT5G05190; TAIR:AT5G05190; TAIR:AT5G05190; TAIR:AT5G05190; TAIR:AT5G05190; TAIR:AT5G05190	PF11331.1	DUF3133	Family	N/A	N/A	N/A	Q10LU7	4332750;	NP_001050029.1;	osa:4332750;	LOC_Os03g21640	NA	NA	NA	NA	NA	NA	NA	NA
LOC_Os03g23010	LOC_Os03g23010	LOC_Os03g23010	Chr3:13283191-13284534	ZR2	AR2	OK	276.04	1778.1	2.68739	4.80551	5e-05	0.0162482	yes	expressed protein	GO:0009628; GO:0006950; GO:0005515; GO:0009607; GO:0005737; GO:0009628; GO:0006950; GO:0005515; GO:0009607; GO:0005737; GO:0009628; GO:0006950; GO:0005515; GO:0009607; GO:0005737; GO:0009628; GO:0006950; GO:0005515; GO:0009607; GO:0005737; GO:0009628; GO:	biological_process; biological_process; molecular_function; biological_process; cellular_component; biological_process; biological_process; molecular_function; biological_process; cellular_component; biological_process; biological_process; molecular_funct	response to abiotic stimulus; response to stress; protein binding; response to biotic stimulus; cytoplasm; response to abiotic stimulus; response to stress; protein binding; response to biotic stimulus; cytoplasm; response to abiotic stimulus; response to	TAIR:AT2G41430; TAIR:AT2G41430; TAIR:AT2G41430; TAIR:AT2G41430; TAIR:AT2G41430; TAIR:AT2G41430; TAIR:AT2G41430; TAIR:AT2G41430; TAIR:AT2G41430; TAIR:AT2G41430; TAIR:AT2G41430; TAIR:AT2G41430; TAIR:AT2G41430; TAIR:AT2G41430; TAIR:AT2G41430; TAIR:AT2G41430;	NA	NA	NA	N/A	N/A	N/A	Q7XXS2;; Q10LE5;; Q10LE3	NA	NA	NA	LOC_Os03g23010	NA	NA	NA	NA	NA	NA	NA	NA
LOC_Os03g25450	LOC_Os03g25450	LOC_Os03g25450	Chr3:14545714-14547929	ZR2	AR2	OK	1.74666	8.05559	2.20539	2.6209	0.01985	0.794153	no	h/ACA ribonucleoprotein complex subunit 4, putative, expressed	GO:0006139; GO:0008152; GO:0005575; GO:0005730; GO:0005515; GO:0005829; GO:0003824	biological_process; biological_process; cellular_component; cellular_component; molecular_function; cellular_component; molecular_function	nucleobase, nucleoside, nucleotide and nucleic acid metabolic process; metabolic process; cellular_component; nucleolus; protein binding; cytosol; catalytic activity	TAIR:AT3G57150; TAIR:AT3G57150; TAIR:AT3G57150; TAIR:AT3G57150; TAIR:AT3G57150; TAIR:AT3G57150; TAIR:AT3G57150	PF01472.13	PUA	Family	N/A	N/A	N/A	Q10KT9	4332935;	NP_001050199.1;	osa:4332935;	LOC_Os03g25450	NA	NA	NA	NA	NA	NA	NA	NA
LOC_Os03g28940	LOC_Os03g28940	LOC_Os03g28940	Chr3:16407669-16410080	ZR2	AR2	OK	37.6314	223.066	2.56746	4.81366	5e-05	0.0162482	yes	ZIM domain containing protein, putative, expressed	GO:0009908; GO:0005634; GO:0007275; GO:0009719; GO:0007165; GO:0005515; GO:0006950; GO:0009607; GO:0006950; GO:0005515; GO:0009719	biological_process; cellular_component; biological_process; biological_process; biological_process; molecular_function; biological_process; biological_process; biological_process; molecular_function; biological_process	flower development; nucleus; multicellular organismal development; response to endogenous stimulus; signal transduction; protein binding; response to stress; response to biotic stimulus; response to stress; protein binding; response to endogenous stimulus	TAIR:AT1G19180; TAIR:AT1G19180; TAIR:AT1G19180; TAIR:AT1G19180; TAIR:AT1G19180; TAIR:AT1G19180; TAIR:AT1G19180; TAIR:AT1G19180; TAIR:AT1G74950; TAIR:AT1G74950; TAIR:AT1G74950	PF06200.7	tify	Domain	IPR010399	Tify	N/A	Q84R94;; Q10JZ5	4333065;	NP_001050322.1;	osa:4333065;	LOC_Os03g28940	NA	NA	NA	NA	NA	NA	NA	NA
LOC_Os03g29930	LOC_Os03g29930	LOC_Os03g29930	Chr3:17053184-17054296	ZR2	AR2	OK	2.48155	18.8561	2.92572	3.42463	0.0019	0.199893	no	expressed protein	NA	NA	NA	NA	NA	NA	NA	N/A	N/A	N/A	Q852E7	4333102;	NP_001050355.1;	osa:4333102;	LOC_Os03g29930	NA	NA	NA	NA	NA	NA	NA	NA
LOC_Os03g29980	LOC_Os03g29980	LOC_Os03g29980	Chr3:17092119-17096270	ZR2	AR2	OK	6.0521	59.3956	3.29485	5.58526	5e-05	0.0162482	yes	ACT domain containing protein, expressed	GO:0005488; GO:0005829; GO:0009719; GO:0008152; GO:0009987	molecular_function; cellular_component; biological_process; biological_process; biological_process	binding; cytosol; response to endogenous stimulus; metabolic process; cellular process	TAIR:AT1G69040; TAIR:AT1G69040; TAIR:AT1G69040; TAIR:AT1G69040; TAIR:AT1G69040	PF01842.18	ACT	Domain	IPR002912	Amino acid-binding ACT	Biological Process: metabolic process (GO:0008152), Molecular Function: amino acid binding (GO:0016597)	Q75IY1;; Q75IY0	4333106;	NP_001050359.1;	osa:4333106;	LOC_Os03g29980	NA	NA	NA	NA	NA	NA	NA	NA
LOC_Os03g31510	LOC_Os03g31510	LOC_Os03g31510	Chr3:17949265-17950118	ZR2	AR2	OK	10.3525	48.2805	2.22146	3.12207	0.0072	0.452087	no	cysteine proteinase inhibitor 8 precursor, putative, expressed	GO:0008152; GO:0005618; GO:0008150; GO:0030234	biological_process; cellular_component; biological_process; molecular_function	metabolic process; cell wall; biological_process; enzyme regulator activity	TAIR:AT5G47550; TAIR:AT5G47550; TAIR:AT5G47550; TAIR:AT5G47550	PF00031.14	Cystatin	Domain	N/A	N/A	N/A	Q10J94	4333170;	NP_001050419.1;	osa:4333170;	LOC_Os03g31510	NA	NA	NA	NA	NA	NA	NA	NA
LOC_Os03g31750	LOC_Os03g31750	LOC_Os03g31750	Chr3:18153142-18160127	ZR2	AR2	OK	5.35584	29.4181	2.45752	4.03859	0.00035	0.0708885	no	pyruvate, phosphate dikinase, chloroplast precursor, putative, expressed	GO:0008152; GO:0009987; GO:0005634; GO:0016301; GO:0005829; GO:0016740; GO:0009536; GO:0008152; GO:0009987; GO:0005634; GO:0016301; GO:0005829; GO:0016740; GO:0009536; GO:0008152; GO:0009987; GO:0005634; GO:0016301; GO:0005829; GO:0016740; GO:0009536	biological_process; biological_process; cellular_component; molecular_function; cellular_component; molecular_function; cellular_component; biological_process; biological_process; cellular_component; molecular_function; cellular_component; molecular_funct	metabolic process; cellular process; nucleus; kinase activity; cytosol; transferase activity; plastid; metabolic process; cellular process; nucleus; kinase activity; cytosol; transferase activity; plastid; metabolic process; cellular process; nucleus; kin	TAIR:AT4G15530; TAIR:AT4G15530; TAIR:AT4G15530; TAIR:AT4G15530; TAIR:AT4G15530; TAIR:AT4G15530; TAIR:AT4G15530; TAIR:AT4G15530; TAIR:AT4G15530; TAIR:AT4G15530; TAIR:AT4G15530; TAIR:AT4G15530; TAIR:AT4G15530; TAIR:AT4G15530; TAIR:AT4G15530; TAIR:AT4G15530;	PF00391.16	PEP-utilizers	Family	IPR013816	ATP-grasp fold, subdomain 2	Molecular Function: catalytic activity (GO:0003824), Molecular Function: ATP binding (GO:0005524)	Q75KR1	4333181;	NP_001050430.1;	osa:4333181;	LOC_Os03g31750	NA	NA	NA	NA	NA	NA	NA	NA
LOC_Os03g45860	LOC_Os03g45860	LOC_Os03g45860	Chr3:25898705-25899026	ZR2	AR2	OK	0	1.17128	inf	#NAME?	0.0308	0.991796	no	OsSAUR17 - Auxin-responsive SAUR gene family member, expressed	GO:0003674; GO:0009719	molecular_function; biological_process	molecular_function; response to endogenous stimulus	TAIR:AT1G56150; TAIR:AT1G56150	PF02519.7	Auxin_inducible	Family	N/A	N/A	N/A	Q75GQ1	NA	NA	NA	LOC_Os03g45860	NA	NA	NA	NA	NA	NA	NA	NA
LOC_Os03g46200	LOC_Os03g46200	LOC_Os03g46200	Chr3:26119967-26120832	ZR2	AR2	OK	0.515432	4.94978	3.26351	2.67686	0.01995	0.795736	no	acetyltransferase, GNAT family, putative, expressed	GO:0005575; GO:0008152; GO:0016740; GO:0009719	cellular_component; biological_process; molecular_function; biological_process	cellular_component; metabolic process; transferase activity; response to endogenous stimulus	TAIR:AT2G32020; TAIR:AT2G32020; TAIR:AT2G32020; TAIR:AT2G32020	PF00583.17	Acetyltransf_1	Family	IPR000182	GCN5-related N-acetyltransferase	Molecular Function: N-acetyltransferase activity (GO:0008080), Biological Process: metabolic process (GO:0008152)	Q75GC2	4333655;	NP_001050839.1;	osa:4333655;	LOC_Os03g46200	GLUTORN-PWY	ornithine biosynthesis	N-ACETYLTRANSFER-RXN	EC-2.3.1.1	GN7F-32821-MONOMER	amino-acid <i>N-</i>acetyltransferase	GN7F-32821	LOC_Os03g58030.1
LOC_Os03g47530	LOC_Os03g47530	LOC_Os03g47530	Chr3:26878141-26879719	ZR2	AR2	OK	0.598012	40.7606	6.09086	5.65337	0.0015	0.176609	no	glycosyl transferase 8 domain containing protein, putative, expressed	GO:0000003; GO:0007275; GO:0005783; GO:0009058; GO:0005975; GO:0016740; GO:0009987; GO:0008150	biological_process; biological_process; cellular_component; biological_process; biological_process; molecular_function; biological_process; biological_process	reproduction; multicellular organismal development; endoplasmic reticulum; biosynthetic process; carbohydrate metabolic process; transferase activity; cellular process; biological_process	TAIR:AT1G19300; TAIR:AT1G19300; TAIR:AT1G19300; TAIR:AT1G19300; TAIR:AT1G19300; TAIR:AT1G19300; TAIR:AT1G19300; TAIR:AT1G19300	PF01501.13	Glyco_transf_8	Family	IPR002495	Glycosyl transferase, family 8	Molecular Function: transferase activity, transferring glycosyl groups (GO:0016757)	Q10F74	4333715;	NP_001050893.2;	osa:4333715;	LOC_Os03g47530	PWY-1061	homogalacturonan biosynthesis	2.4.1.43-RXN	EC-2.4.1.43	GN7F-31709-MONOMER	polygalacturonate 4-&alpha;-galacturonosyltransferase	GN7F-31709	LOC_Os07g45260.1
LOC_Os03g48060	LOC_Os03g48060	LOC_Os03g48060	Chr3:27334202-27337910	ZR2	AR2	OK	1.94618	14.3399	2.88132	3.08985	0.01175	0.59711	no	class I glutamine amidotransferase, putative, expressed	GO:0008152; GO:0016787; GO:0005829; GO:0005975; GO:0009987; GO:0019748; GO:0003824	biological_process; molecular_function; cellular_component; biological_process; biological_process; biological_process; molecular_function	metabolic process; hydrolase activity; cytosol; carbohydrate metabolic process; cellular process; secondary metabolic process; catalytic activity	TAIR:AT4G30550; TAIR:AT4G30550; TAIR:AT4G30550; TAIR:AT4G30550; TAIR:AT4G30550; TAIR:AT4G30550; TAIR:AT4G30550	PF00117.21	GATase	Domain	IPR017926	Glutamine amidotransferase type 1	N/A	Q10F14	4333748;	NP_001050925.1;	osa:4333748;	LOC_Os03g48060	NA	NA	NA	NA	NA	NA	NA	NA
LOC_Os03g48540	LOC_Os03g48540	LOC_Os03g48540	Chr3:27668896-27675534	ZR2	AR2	OK	0.792449	3.81918	2.26887	2.52526	0.0123	0.612501	no	expressed protein	GO:0008152; GO:0005886; GO:0003824; GO:0016020; GO:0008150	biological_process; cellular_component; molecular_function; cellular_component; biological_process	metabolic process; plasma membrane; catalytic activity; membrane; biological_process	TAIR:AT1G74790; TAIR:AT1G74790; TAIR:AT1G74790; TAIR:AT1G74790; TAIR:AT1G74790	PF07995.4	GSDH	Domain	N/A	N/A	N/A	Q6AV51	4333783;	NP_001050957.1;	osa:4333783;	LOC_Os03g48540	NA	NA	NA	NA	NA	NA	NA	NA
LOC_Os03g50210	LOC_Os03g50210	LOC_Os03g50210	Chr3:28631643-28636276	ZR2	AR2	OK	11.1403	45.3338	2.02481	3.25748	0.0032	0.276563	no	DUF292 domain containing protein, expressed	GO:0006950	biological_process	response to stress	TAIR:AT1G13340	PF03398.7	Ist1	Family	N/A	N/A	N/A	Q53RJ8	4333874;	NP_001051046.1;	osa:4333874;	LOC_Os03g50210	NA	NA	NA	NA	NA	NA	NA	NA
LOC_Os03g50280	LOC_Os03g50280	LOC_Os03g50280	Chr3:28655239-28657434	ZR2	AR2	OK	4.35768	19.8561	2.18795	2.87129	0.01105	0.577068	no	GLTP domain containing protein, putative, expressed	GO:0005215; GO:0005634; GO:0008289; GO:0006810; GO:0005737	molecular_function; cellular_component; molecular_function; biological_process; cellular_component	transporter activity; nucleus; lipid binding; transport; cytoplasm	TAIR:AT4G39670; TAIR:AT4G39670; TAIR:AT4G39670; TAIR:AT4G39670; TAIR:AT4G39670	PF08718.4	GLTP	Domain	IPR014830	Glycolipid transfer protein, GLTP	Cellular Component: cytoplasm (GO:0005737), Molecular Function: glycolipid transporter activity (GO:0017089), Biological Process: glycolipid transport (GO:0046836), Molecular Function: glycolipid binding (GO:0051861)	Q10E24	4333879;	NP_001051050.2;	osa:4333879;	LOC_Os03g50280	NA	NA	NA	NA	NA	NA	NA	NA
LOC_Os03g51390	LOC_Os03g51390	LOC_Os03g51390	Chr3:29401949-29403115	ZR2	AR2	OK	0.891942	47.0272	5.7204	5.27027	0.00185	0.196667	no	expressed protein	NA	NA	NA	NA	NA	NA	NA	N/A	N/A	N/A	Q75GU5	NA	NA	NA	LOC_Os03g51390	NA	NA	NA	NA	NA	NA	NA	NA
LOC_Os03g51740	LOC_Os03g51740	LOC_Os03g51740	Chr3:29660661-29662927	ZR2	AR2	OK	0.285141	19.6146	6.10411	5.93237	0.0012	0.154809	no	aminotransferase, classes I and II, domain containing protein, expressed	GO:0009058; GO:0009987; GO:0005575; GO:0005515; GO:0003824	biological_process; biological_process; cellular_component; molecular_function; molecular_function	biosynthetic process; cellular process; cellular_component; protein binding; catalytic activity	TAIR:AT4G37770; TAIR:AT4G37770; TAIR:AT4G37770; TAIR:AT4G37770; TAIR:AT4G37770	PF00155.14	Aminotran_1_2	Domain	IPR004839	Aminotransferase, class I/classII	Biological Process: biosynthetic process (GO:0009058), Molecular Function: transferase activity, transferring nitrogenous groups (GO:0016769), Molecular Function: pyridoxal phosphate binding (GO:0030170)	Q10DK7	4333976;	NP_001051142.1;	osa:4333976;	LOC_Os03g51740	NA	NA	NA	NA	NA	NA	NA	NA
LOC_Os03g53020	LOC_Os03g53020	LOC_Os03g53020	Chr3:30406829-30409447	ZR2	AR2	OK	7.64041	313.557	5.35893	8.40779	5e-05	0.0162482	yes	helix-loop-helix DNA-binding domain containing protein, expressed	GO:0003677; GO:0005634; GO:0009058; GO:0006139; GO:0003700	molecular_function; cellular_component; biological_process; biological_process; molecular_function	DNA binding; nucleus; biosynthetic process; nucleobase, nucleoside, nucleotide and nucleic acid metabolic process; sequence-specific DNA binding transcription factor activity	TAIR:AT5G43650; TAIR:AT5G43650; TAIR:AT5G43650; TAIR:AT5G43650; TAIR:AT5G43650	PF00010.19	HLH	Domain	N/A	N/A	N/A	Q75KV9	4334060;	NP_001051221.1;	osa:4334060;	LOC_Os03g53020	NA	NA	NA	NA	NA	NA	NA	NA
LOC_Os03g55010	LOC_Os03g55010	LOC_Os03g55010	Chr3:31281993-31284676	ZR2	AR2	OK	0.876	4.13105	2.2375	2.23386	0.0308	0.991796	no	UDP-glucoronosyl and UDP-glucosyl transferase domain containing protein, expressed	GO:0005575; GO:0016740; GO:0008152	cellular_component; molecular_function; biological_process	cellular_component; transferase activity; metabolic process	TAIR:AT3G02100; TAIR:AT3G02100; TAIR:AT3G02100	PF00201.11	UDPGT	Family	N/A	N/A	N/A	Q9AUU9	NA	NA	NA	LOC_Os03g55010	PWY-6949	DIBOA-glucoside biosynthesis	RXN-7021	EC-2.4.1.202	GN7F-23517-MONOMER	2,4-dihydroxy-7-methoxy-2<i>H-</i>1,4-benzoxazin-3(4<i>H</i>)-one 2 -<small>D</small>-glucosyltransferase	GN7F-23517	LOC_Os10g18530.1
LOC_Os03g55070	LOC_Os03g55070	LOC_Os03g55070	Chr3:31315804-31318395	ZR2	AR2	OK	13.8665	93.1183	2.74746	4.97061	5e-05	0.0162482	yes	UDP-glucose 6-dehydrogenase, putative, expressed	GO:0003824; GO:0005634; GO:0008152; GO:0000166; GO:0005488; GO:0005618; GO:0005829; GO:0003824; GO:0005634; GO:0008152; GO:0000166; GO:0005488; GO:0005618; GO:0005829	molecular_function; cellular_component; biological_process; molecular_function; molecular_function; cellular_component; cellular_component; molecular_function; cellular_component; biological_process; molecular_function; molecular_function; cellular_compon	catalytic activity; nucleus; metabolic process; nucleotide binding; binding; cell wall; cytosol; catalytic activity; nucleus; metabolic process; nucleotide binding; binding; cell wall; cytosol	TAIR:AT5G15490; TAIR:AT5G15490; TAIR:AT5G15490; TAIR:AT5G15490; TAIR:AT5G15490; TAIR:AT5G15490; TAIR:AT5G15490; TAIR:AT5G15490; TAIR:AT5G15490; TAIR:AT5G15490; TAIR:AT5G15490; TAIR:AT5G15490; TAIR:AT5G15490; TAIR:AT5G15490	PF00984.12	UDPG_MGDP_dh	Domain	N/A	N/A	N/A	Q9AUV6;; Q10CK6	4334169;	NP_001051328.1;	osa:4334169;	LOC_Os03g55070	COLANSYN-PWY	colanic acid building blocks biosynthesis	PWY-7346	-	GN7F-27596-MONOMER		GN7F-27596	LOC_Os03g31210.1
LOC_Os03g55320	LOC_Os03g55320	LOC_Os03g55320	Chr3:31472096-31474885	ZR2	AR2	OK	23.9642	147.673	2.62346	4.88117	5e-05	0.0162482	yes	protein phosphatase 2C, putative, expressed	GO:0005623; GO:0006464; GO:0008152; GO:0009987; GO:0003824; GO:0005739; GO:0016787; GO:0005623; GO:0006464; GO:0008152; GO:0009987; GO:0003824; GO:0005739; GO:0016787; GO:0005623; GO:0006464; GO:0008152; GO:0009987; GO:0003824; GO:0005739; GO:0016787	cellular_component; biological_process; biological_process; biological_process; molecular_function; cellular_component; molecular_function; cellular_component; biological_process; biological_process; biological_process; molecular_function; cellular_compon	cell; protein modification process; metabolic process; cellular process; catalytic activity; mitochondrion; hydrolase activity; cell; protein modification process; metabolic process; cellular process; catalytic activity; mitochondrion; hydrolase activity;	TAIR:AT4G33920; TAIR:AT4G33920; TAIR:AT4G33920; TAIR:AT4G33920; TAIR:AT4G33920; TAIR:AT4G33920; TAIR:AT4G33920; TAIR:AT4G33920; TAIR:AT4G33920; TAIR:AT4G33920; TAIR:AT4G33920; TAIR:AT4G33920; TAIR:AT4G33920; TAIR:AT4G33920; TAIR:AT4G33920; TAIR:AT4G33920;	PF00481.14	PP2C	Family	IPR001932	Protein phosphatase 2C-related	Molecular Function: catalytic activity (GO:0003824)	Q94H98	4334191;	NP_001051350.2;	osa:4334191;	LOC_Os03g55320	NA	NA	NA	NA	NA	NA	NA	NA
LOC_Os03g55540	LOC_Os03g55540	LOC_Os03g55540	Chr3:31604951-31606236	ZR2	AR2	OK	17.2657	762.023	5.46385	9.32149	5e-05	0.0162482	yes	ZOS3-18 - C2H2 zinc finger protein, expressed	GO:0009058; GO:0006139; GO:0003677; GO:0005634; GO:0006950; GO:0009628; GO:0009719; GO:0003676; GO:0008150; GO:0005488; GO:0003700; GO:0000003; GO:0009791; GO:0009790	biological_process; biological_process; molecular_function; cellular_component; biological_process; biological_process; biological_process; molecular_function; biological_process; molecular_function; molecular_function; biological_process; biological_proc	biosynthetic process; nucleobase, nucleoside, nucleotide and nucleic acid metabolic process; DNA binding; nucleus; response to stress; response to abiotic stimulus; response to endogenous stimulus; nucleic acid binding; biological_process; binding; sequen	TAIR:AT3G19580; TAIR:AT3G19580; TAIR:AT3G19580; TAIR:AT3G19580; TAIR:AT3G19580; TAIR:AT3G19580; TAIR:AT3G19580; TAIR:AT3G19580; TAIR:AT3G19580; TAIR:AT3G19580; TAIR:AT3G19580; TAIR:AT3G19580; TAIR:AT3G19580; TAIR:AT3G19580	NA	NA	NA	N/A	N/A	N/A	Q7G7I8	4334213;	NP_001051366.1;	osa:4334213;	LOC_Os03g55540	NA	NA	NA	NA	NA	NA	NA	NA
LOC_Os03g55680	LOC_Os03g55680	LOC_Os03g55680	Chr3:31697682-31698950	ZR2	AR2	OK	0	0.370914	inf	#NAME?	0.0288	0.962731	no	expressed protein	GO:0006950; GO:0009607; GO:0003674; GO:0000003; GO:0009791; GO:0009790; GO:0009536	biological_process; biological_process; molecular_function; biological_process; biological_process; biological_process; cellular_component	response to stress; response to biotic stimulus; molecular_function; reproduction; post-embryonic development; embryo development; plastid	TAIR:AT2G15890; TAIR:AT2G15890; TAIR:AT2G15890; TAIR:AT2G15890; TAIR:AT2G15890; TAIR:AT2G15890; TAIR:AT2G15890	NA	NA	NA	N/A	N/A	N/A	Q7Y0B8	NA	NA	NA	LOC_Os03g55680	NA	NA	NA	NA	NA	NA	NA	NA
LOC_Os03g55776	LOC_Os03g55776	LOC_Os03g55776	Chr3:31757958-31758807	ZR2	AR2	OK	271.987	1274.58	2.22841	4.2625	5e-05	0.0162482	yes	expressed protein	NA	NA	NA	NA	NA	NA	NA	NA	NA	NA	NA	NA	NA	NA	LOC_Os03g55776	NA	NA	NA	NA	NA	NA	NA	NA
LOC_Os03g55800	LOC_Os03g55800	LOC_Os03g55800	Chr3:31764986-31766985	ZR2	AR2	OK	2.95047	30.7234	3.38032	4.79263	0.00025	0.055817	no	cytochrome P450, putative, expressed	GO:0016020; GO:0009536; GO:0009579; GO:0009607; GO:0003824; GO:0019825; GO:0005739; GO:0009987; GO:0006629; GO:0006950; GO:0009719; GO:0009058	cellular_component; cellular_component; cellular_component; biological_process; molecular_function; molecular_function; cellular_component; biological_process; biological_process; biological_process; biological_process; biological_process	membrane; plastid; thylakoid; response to biotic stimulus; catalytic activity; oxygen binding; mitochondrion; cellular process; lipid metabolic process; response to stress; response to endogenous stimulus; biosynthetic process	TAIR:AT5G42650; TAIR:AT5G42650; TAIR:AT5G42650; TAIR:AT5G42650; TAIR:AT5G42650; TAIR:AT5G42650; TAIR:AT5G42650; TAIR:AT5G42650; TAIR:AT5G42650; TAIR:AT5G42650; TAIR:AT5G42650; TAIR:AT5G42650	PF00067.15	p450	Domain	IPR001128	Cytochrome P450	Molecular Function: monooxygenase activity (GO:0004497), Molecular Function: iron ion binding (GO:0005506), Molecular Function: electron carrier activity (GO:0009055), Molecular Function: heme binding (GO:0020037)	Q7Y0C8;; Q10EK5	4334233;	NP_001051386.1;	osa:4334233;	LOC_Os03g55800	PWY-5410	traumatin and (<i>Z</i>)-3-hexen-1-yl acetate biosynthesis	HYDROHEX-RXN	-	GN7F-17400-MONOMER		GN7F-17400	LOC_Os02g02000.1
LOC_Os03g56160	LOC_Os03g56160	LOC_Os03g56160	Chr3:32008399-32010658	ZR2	AR2	OK	21.2282	89.324	2.07307	3.90745	0.00025	0.055817	no	lectin-like receptor kinase 7, putative, expressed	GO:0008150; GO:0008152; GO:0009987; GO:0016301; GO:0005886	biological_process; biological_process; biological_process; molecular_function; cellular_component	biological_process; metabolic process; cellular process; kinase activity; plasma membrane	TAIR:AT2G37710; TAIR:AT2G37710; TAIR:AT2G37710; TAIR:AT2G37710; TAIR:AT2G37710	PF00139.12	Lectin_legB	Domain	N/A	N/A	N/A	Q10EC2	NA	NA	NA	LOC_Os03g56160	NA	NA	NA	NA	NA	NA	NA	NA
LOC_Os03g56220	LOC_Os03g56220	LOC_Os03g56220	Chr3:32027890-32029915	ZR2	AR2	OK	13.2341	64.6486	2.28836	4.08973	5e-05	0.0162482	yes	stress-induced protein, putative, expressed	GO:0003674; GO:0005575; GO:0008150	molecular_function; cellular_component; biological_process	molecular_function; cellular_component; biological_process	TAIR:AT1G10020; TAIR:AT1G10020; TAIR:AT1G10020	PF06219.5	DUF1005	Family	N/A	N/A	N/A	Q7XZV9	4334268;	NP_001051414.1;	osa:4334268;	LOC_Os03g56220	NA	NA	NA	NA	NA	NA	NA	NA
LOC_Os03g56250	LOC_Os03g56250	LOC_Os03g56250	Chr3:32043842-32048414	ZR2	AR2	OK	5.64554	33.9843	2.58969	4.3624	0.00015	0.0388415	yes	LRR receptor-like protein kinase, putative, expressed	GO:0000166; GO:0005575; GO:0006464; GO:0005618; GO:0007165; GO:0016301; GO:0005886	molecular_function; cellular_component; biological_process; cellular_component; biological_process; molecular_function; cellular_component	nucleotide binding; cellular_component; protein modification process; cell wall; signal transduction; kinase activity; plasma membrane	TAIR:AT2G16250; TAIR:AT2G16250; TAIR:AT2G16250; TAIR:AT2G16250; TAIR:AT2G16250; TAIR:AT2G16250; TAIR:AT2G16250	PF00560.26	LRR_1	Repeat	N/A	N/A	N/A	Q7XZX3	4334271;	NP_001051416.2;	osa:4334271;	LOC_Os03g56250	NA	NA	NA	NA	NA	NA	NA	NA
LOC_Os03g57310	LOC_Os03g57310	LOC_Os03g57310	Chr3:32694533-32696110	ZR2	AR2	OK	2.95893	55.0303	4.21708	5.70357	5e-05	0.0162482	yes	syntaxin, putative, expressed	GO:0005515; GO:0009607; GO:0008219; GO:0016043; GO:0009987; GO:0006950; GO:0007165; GO:0005886; GO:0006810; GO:0005575; GO:0009719; GO:0016020	molecular_function; biological_process; biological_process; biological_process; biological_process; biological_process; biological_process; cellular_component; biological_process; cellular_component; biological_process; cellular_component	protein binding; response to biotic stimulus; cell death; cellular component organization; cellular process; response to stress; signal transduction; plasma membrane; transport; cellular_component; response to endogenous stimulus; membrane	TAIR:AT3G11820; TAIR:AT3G11820; TAIR:AT3G11820; TAIR:AT3G11820; TAIR:AT3G11820; TAIR:AT3G11820; TAIR:AT3G11820; TAIR:AT3G11820; TAIR:AT3G11820; TAIR:AT3G11820; TAIR:AT3G11820; TAIR:AT3G11820	PF00804.18	Syntaxin	Domain	IPR000727	Target SNARE coiled-coil domain	N/A	Q6F3B4	4334356;	NP_001051494.1;	osa:4334356;	LOC_Os03g57310	NA	NA	NA	NA	NA	NA	NA	NA
LOC_Os03g57450	LOC_Os03g57450	LOC_Os03g57450	Chr3:32751648-32755670	ZR2	AR2	OK	1.50672	8.21398	2.44667	3.13765	0.00395	0.315428	no	CAMK_CAMK_like.2 - CAMK includes calcium/calmodulin depedent protein kinases, expressed	GO:0016020; GO:0016301; GO:0005515; GO:0009058; GO:0006464; GO:0005777	cellular_component; molecular_function; molecular_function; biological_process; biological_process; cellular_component	membrane; kinase activity; protein binding; biosynthetic process; protein modification process; peroxisome	TAIR:AT5G04870; TAIR:AT5G04870; TAIR:AT5G04870; TAIR:AT5G04870; TAIR:AT5G04870; TAIR:AT5G04870	PF00036.25	efhand	Domain	N/A	N/A	N/A	Q6F3A6	4334366;	NP_001051503.1;	osa:4334366;	LOC_Os03g57450	NA	NA	NA	NA	NA	NA	NA	NA
LOC_Os03g57520	LOC_Os03g57520	LOC_Os03g57520	Chr3:32798002-32798506	ZR2	AR2	OK	0	1.09298	inf	#NAME?	0.00095	0.134979	no	VQ domain containing protein, putative, expressed	GO:0003674; GO:0008150; GO:0009536	molecular_function; biological_process; cellular_component	molecular_function; biological_process; plastid	TAIR:AT1G68450; TAIR:AT1G68450; TAIR:AT1G68450	PF05678.7	VQ	Motif	N/A	N/A	N/A	Q852N5	NA	NA	NA	LOC_Os03g57520	NA	NA	NA	NA	NA	NA	NA	NA
LOC_Os03g58010	LOC_Os03g58010	LOC_Os03g58010	Chr3:33034667-33035629	ZR2	AR2	OK	0.904857	6.34356	2.80953	2.41878	0.04065	0.99958	no	acetyltransferase, GNAT family, putative, expressed	GO:0005575; GO:0008152; GO:0016740	cellular_component; biological_process; molecular_function	cellular_component; metabolic process; transferase activity	TAIR:AT2G32030; TAIR:AT2G32030; TAIR:AT2G32030	PF00583.17	Acetyltransf_1	Family	IPR016181	Acyl-CoA N-acyltransferase	N/A	Q852L7	4334402;	NP_001051537.1;	osa:4334402;	LOC_Os03g58010	GLUTORN-PWY	ornithine biosynthesis	N-ACETYLTRANSFER-RXN	EC-2.3.1.1	GN7F-31311-MONOMER	amino-acid <i>N-</i>acetyltransferase	GN7F-31311	LOC_Os03g46200.1
LOC_Os03g58790	LOC_Os03g58790	LOC_Os03g58790	Chr3:33482033-33484155	ZR2	AR2	OK	6.40036	33.3801	2.38276	3.88959	0.0001	0.0285736	yes	ATPase, putative, expressed	GO:0005783; GO:0008152; GO:0000166; GO:0009719; GO:0009056; GO:0006139; GO:0016787	cellular_component; biological_process; molecular_function; biological_process; biological_process; biological_process; molecular_function	endoplasmic reticulum; metabolic process; nucleotide binding; response to endogenous stimulus; catabolic process; nucleobase, nucleoside, nucleotide and nucleic acid metabolic process; hydrolase activity	TAIR:AT3G28580; TAIR:AT3G28580; TAIR:AT3G28580; TAIR:AT3G28580; TAIR:AT3G28580; TAIR:AT3G28580; TAIR:AT3G28580	PF00004.22	AAA	Family	IPR003959	ATPase, AAA-type, core	Molecular Function: ATP binding (GO:0005524)	Q84SZ7	4334467;	NP_001051601.1;	osa:4334467;	LOC_Os03g58790	NA	NA	NA	NA	NA	NA	NA	NA
LOC_Os03g58850	LOC_Os03g58850	LOC_Os03g58850	Chr3:33512912-33513726	ZR2	AR2	OK	0	0.13477	inf	#NAME?	0.04975	0.99958	no	uncharacterized PE-PGRS family protein PE_PGRS3 precursor, putative, expressed	NA	NA	NA	NA	NA	NA	NA	N/A	N/A	N/A	Q84SZ3	4334473;	NP_001051607.1;	osa:4334473;	LOC_Os03g58850	NA	NA	NA	NA	NA	NA	NA	NA
LOC_Os03g58900	LOC_Os03g58900	LOC_Os03g58900	Chr3:33525323-33528719	ZR2	AR2	OK	0.0925004	1.22827	3.73102	2.91996	0.01525	0.688282	no	galactosyltransferase family protein, putative, expressed	GO:0009058; GO:0006464; GO:0005975; GO:0008152; GO:0030246; GO:0016740; GO:0009536	biological_process; biological_process; biological_process; biological_process; molecular_function; molecular_function; cellular_component	biosynthetic process; protein modification process; carbohydrate metabolic process; metabolic process; carbohydrate binding; transferase activity; plastid	TAIR:AT5G62620; TAIR:AT5G62620; TAIR:AT5G62620; TAIR:AT5G62620; TAIR:AT5G62620; TAIR:AT5G62620; TAIR:AT5G62620	PF00337.15	Gal-bind_lectin	Domain	N/A	N/A	N/A	Q10BV5	NA	NA	NA	LOC_Os03g58900	NA	NA	NA	NA	NA	NA	NA	NA
LOC_Os03g60080	LOC_Os03g60080	LOC_Os03g60080	Chr3:34166098-34167546	ZR2	AR2	OK	11.8713	512.378	5.43166	9.06026	5e-05	0.0162482	yes	NAC domain-containing protein 67, putative, expressed	GO:0009058; GO:0006139; GO:0007275; GO:0003700; GO:0006950; GO:0009536	biological_process; biological_process; biological_process; molecular_function; biological_process; cellular_component	biosynthetic process; nucleobase, nucleoside, nucleotide and nucleic acid metabolic process; multicellular organismal development; sequence-specific DNA binding transcription factor activity; response to stress; plastid	TAIR:AT5G63790; TAIR:AT5G63790; TAIR:AT5G63790; TAIR:AT5G63790; TAIR:AT5G63790; TAIR:AT5G63790	PF02365.8	NAM	Family	IPR003441	No apical meristem (NAM) protein	Molecular Function: DNA binding (GO:0003677), Biological Process: regulation of transcription (GO:0045449)	Q75HE5	4334553;	NP_001051682.1;	osa:4334553;	LOC_Os03g60080	NA	NA	NA	NA	NA	NA	NA	NA
LOC_Os03g60210	LOC_Os03g60210	LOC_Os03g60210	Chr3:34242160-34243438	ZR2	AR2	OK	0	2.92622	inf	#NAME?	5e-05	0.0162482	yes	DUF567 domain containing protein, putative, expressed	GO:0003674; GO:0008150; GO:0009536	molecular_function; biological_process; cellular_component	molecular_function; biological_process; plastid	TAIR:AT5G01750; TAIR:AT5G01750; TAIR:AT5G01750	PF04525.5	DUF567	Family	N/A	N/A	N/A	Q10BI3	NA	NA	NA	LOC_Os03g60210	NA	NA	NA	NA	NA	NA	NA	NA
LOC_Os03g60650	LOC_Os03g60650	LOC_Os03g60650	Chr3:34474693-34478370	ZR2	AR2	OK	7.16359	70.7477	3.30393	5.58717	5e-05	0.0162482	yes	protein phosphatase 2C, putative, expressed	GO:0008152; GO:0009058; GO:0006464; GO:0009987; GO:0003824; GO:0016787; GO:0005886; GO:0007275	biological_process; biological_process; biological_process; biological_process; molecular_function; molecular_function; cellular_component; biological_process	metabolic process; biosynthetic process; protein modification process; cellular process; catalytic activity; hydrolase activity; plasma membrane; multicellular organismal development	TAIR:AT2G28890; TAIR:AT2G28890; TAIR:AT2G28890; TAIR:AT2G28890; TAIR:AT2G28890; TAIR:AT2G28890; TAIR:AT2G28890; TAIR:AT2G28890	PF00481.14	PP2C	Family	N/A	N/A	N/A	Q84T94	4334600;	NP_001051726.1;	osa:4334600;	LOC_Os03g60650	NA	NA	NA	NA	NA	NA	NA	NA
LOC_Os04g01320	LOC_Os04g01320	LOC_Os04g01320	Chr4:246302-249229	ZR2	AR2	OK	0.447036	4.59084	3.3603	3.54016	0.00375	0.30541	no	serine/threonine-protein kinase receptor precursor, putative, expressed	GO:0005623; GO:0016301; GO:0000166; GO:0030246; GO:0009875; GO:0006464	cellular_component; molecular_function; molecular_function; molecular_function; biological_process; biological_process	cell; kinase activity; nucleotide binding; carbohydrate binding; pollen-pistil interaction; protein modification process	TAIR:AT2G19130; TAIR:AT2G19130; TAIR:AT2G19130; TAIR:AT2G19130; TAIR:AT2G19130; TAIR:AT2G19130	PF01453.17	B_lectin	Domain	N/A	N/A	N/A	NA	NA	NA	NA	LOC_Os04g01320	PWY-6952	glycerophosphodiester degradation	GLYCPDIESTER-RXN	EC-3.1.4.46	GN7F-26089-MONOMER	glycerophosphodiester phosphodiesterase	GN7F-26089	LOC_Os01g04550.1
LOC_Os04g03164	LOC_Os04g03164	LOC_Os04g03164	Chr4:1320595-1321461	ZR2	AR2	OK	0.517184	13.2669	4.68101	3.82241	0.0076	0.466284	no	expressed protein	NA	NA	NA	NA	NA	NA	NA	N/A	N/A	N/A	NA	NA	NA	NA	LOC_Os04g03164	NA	NA	NA	NA	NA	NA	NA	NA
LOC_Os04g03920	LOC_Os04g03920	LOC_Os04g03920	Chr4:1791387-1792971	ZR2	AR2	OK	0.264656	1.70892	2.69089	2.19149	0.0442	0.99958	no	expressed protein	NA	NA	NA	NA	NA	NA	NA	N/A	N/A	N/A	NA	NA	NA	NA	LOC_Os04g03920	NA	NA	NA	NA	NA	NA	NA	NA
LOC_Os04g12960	LOC_Os04g12960	LOC_Os04g12960	Chr4:7153700-7156100	ZR2	AR2	OK	0.715878	7.93113	3.46974	3.55753	0.0026	0.243039	no	UDP-glucoronosyl/UDP-glucosyl transferase, putative, expressed	GO:0016740; GO:0005575; GO:0008152; GO:0009653; GO:0007275; GO:0006950; GO:0009628; GO:0009987; GO:0009719; GO:0009991; GO:0007154	molecular_function; cellular_component; biological_process; biological_process; biological_process; biological_process; biological_process; biological_process; biological_process; biological_process; biological_process	transferase activity; cellular_component; metabolic process; anatomical structure morphogenesis; multicellular organismal development; response to stress; response to abiotic stimulus; cellular process; response to endogenous stimulus; response to extrace	TAIR:AT1G05680; TAIR:AT1G05680; TAIR:AT1G05680; TAIR:AT1G05680; TAIR:AT1G05680; TAIR:AT1G05680; TAIR:AT1G05680; TAIR:AT1G05680; TAIR:AT1G05680; TAIR:AT1G05680; TAIR:AT1G05680	PF00201.11	UDPGT	Family	IPR002213	UDP-glucuronosyl/UDP-glucosyltransferase	Biological Process: metabolic process (GO:0008152), Molecular Function: transferase activity, transferring hexosyl groups (GO:0016758)	NA	NA	NA	NA	LOC_Os04g12960	NA	NA	NA	NA	NA	NA	NA	NA
LOC_Os04g23550	LOC_Os04g23550	LOC_Os04g23550	Chr4:13466419-13468869	ZR2	AR2	OK	0.35367	38.4341	6.76384	6.39235	0.001	0.139305	no	basic helix-loop-helix family protein, putative, expressed	GO:0003677; GO:0009058; GO:0006139; GO:0003700; GO:0003677; GO:0009058; GO:0006139; GO:0003700	molecular_function; biological_process; biological_process; molecular_function; molecular_function; biological_process; biological_process; molecular_function	DNA binding; biosynthetic process; nucleobase, nucleoside, nucleotide and nucleic acid metabolic process; sequence-specific DNA binding transcription factor activity; DNA binding; biosynthetic process; nucleobase, nucleoside, nucleotide and nucleic acid m	TAIR:AT5G57150; TAIR:AT5G57150; TAIR:AT5G57150; TAIR:AT5G57150; TAIR:AT5G57150; TAIR:AT5G57150; TAIR:AT5G57150; TAIR:AT5G57150	PF00010.19	HLH	Domain	N/A	N/A	N/A	NA	NA	NA	NA	LOC_Os04g23550	NA	NA	NA	NA	NA	NA	NA	NA
LOC_Os04g28780	LOC_Os04g28780	LOC_Os04g28780	Chr4:17044276-17046921	ZR2	AR2	OK	0.453818	4.65136	3.35747	3.4669	0.0022	0.218442	no	serine/threonine-protein kinase receptor precursor, putative, expressed	GO:0005623; GO:0016301; GO:0000166; GO:0030246; GO:0009875; GO:0006464	cellular_component; molecular_function; molecular_function; molecular_function; biological_process; biological_process	cell; kinase activity; nucleotide binding; carbohydrate binding; pollen-pistil interaction; protein modification process	TAIR:AT2G19130; TAIR:AT2G19130; TAIR:AT2G19130; TAIR:AT2G19130; TAIR:AT2G19130; TAIR:AT2G19130	PF01453.17	B_lectin	Domain	IPR001480	Curculin-like (mannose-binding) lectin	Molecular Function: sugar binding (GO:0005529)	NA	NA	NA	NA	LOC_Os04g28780	PWY-6952	glycerophosphodiester degradation	GLYCPDIESTER-RXN	EC-3.1.4.46	GN7F-26089-MONOMER	glycerophosphodiester phosphodiesterase	GN7F-26089	LOC_Os01g04550.1
LOC_Os04g30420	LOC_Os04g30420	LOC_Os04g30420	Chr4:18168722-18172037	ZR2	AR2	OK	6.765	72.6358	3.42452	5.33452	5e-05	0.0162482	yes	dehydrogenase, putative, expressed	GO:0016020; GO:0009536; GO:0009579; GO:0005488; GO:0008152; GO:0005886; GO:0003824; GO:0005773	cellular_component; cellular_component; cellular_component; molecular_function; biological_process; cellular_component; molecular_function; cellular_component	membrane; plastid; thylakoid; binding; metabolic process; plasma membrane; catalytic activity; vacuole	TAIR:AT4G13010; TAIR:AT4G13010; TAIR:AT4G13010; TAIR:AT4G13010; TAIR:AT4G13010; TAIR:AT4G13010; TAIR:AT4G13010; TAIR:AT4G13010	PF08240.5	ADH_N	Domain	IPR011032	GroES-like	N/A	NA	NA	NA	NA	LOC_Os04g30420	NA	NA	NA	NA	NA	NA	NA	NA
LOC_Os04g31610	LOC_Os04g31610	LOC_Os04g31610	Chr4:18905454-18907157	ZR2	AR2	OK	0.76002	18.6258	4.61512	4.88151	5e-05	0.0162482	yes	OsFBO3 - F-box and other domain containing protein, expressed	GO:0005634; GO:0005488; GO:0008150	cellular_component; molecular_function; biological_process	nucleus; binding; biological_process	TAIR:AT1G67340; TAIR:AT1G67340; TAIR:AT1G67340	PF01753.11	zf-MYND	Family	N/A	N/A	N/A	NA	NA	NA	NA	LOC_Os04g31610	NA	NA	NA	NA	NA	NA	NA	NA
LOC_Os04g32030	LOC_Os04g32030	LOC_Os04g32030	Chr4:19189121-19192392	ZR2	AR2	OK	3.78891	15.2966	2.01336	2.75412	0.00705	0.446778	no	heavy metal-associated domain containing protein, expressed	GO:0005488; GO:0005886; GO:0019725	molecular_function; cellular_component; biological_process	binding; plasma membrane; cellular homeostasis	TAIR:AT5G63530; TAIR:AT5G63530; TAIR:AT5G63530	PF00403.19	HMA	Domain	N/A	N/A	N/A	NA	NA	NA	NA	LOC_Os04g32030	NA	NA	NA	NA	NA	NA	NA	NA
LOC_Os04g32920	LOC_Os04g32920	LOC_Os04g32920	Chr4:19886673-19892492	ZR2	AR2	OK	2.16979	14.0154	2.69139	3.76968	0.0013	0.162163	no	potassium transporter, putative, expressed	GO:0016020; GO:0006810; GO:0009987; GO:0005215; GO:0016020; GO:0006810; GO:0009987; GO:0005215; GO:0016020; GO:0006810; GO:0009987; GO:0005215; GO:0016020; GO:0006810; GO:0009987; GO:0005215; GO:0016020; GO:0006810; GO:0009987; GO:0005215	cellular_component; biological_process; biological_process; molecular_function; cellular_component; biological_process; biological_process; molecular_function; cellular_component; biological_process; biological_process; molecular_function; cellular_compon	membrane; transport; cellular process; transporter activity; membrane; transport; cellular process; transporter activity; membrane; transport; cellular process; transporter activity; membrane; transport; cellular process; transporter activity; membrane; t	TAIR:AT4G13420; TAIR:AT4G13420; TAIR:AT4G13420; TAIR:AT4G13420; TAIR:AT4G13420; TAIR:AT4G13420; TAIR:AT4G13420; TAIR:AT4G13420; TAIR:AT4G13420; TAIR:AT4G13420; TAIR:AT4G13420; TAIR:AT4G13420; TAIR:AT4G13420; TAIR:AT4G13420; TAIR:AT4G13420; TAIR:AT4G13420;	PF02705.9	K_trans	Family	N/A	N/A	N/A	Q6VVA6	4335729;	NP_001052689.1;	osa:4335729;	LOC_Os04g32920	NA	NA	NA	NA	NA	NA	NA	NA
LOC_Os04g33640	LOC_Os04g33640	LOC_Os04g33640	Chr4:20372912-20377959	ZR2	AR2	OK	2.596	15.784	2.6041	3.41606	0.002	0.205631	no	glycosyl hydrolases family 17, putative, expressed	GO:0005634; GO:0008152; GO:0003824; GO:0005737; GO:0016787; GO:0005488; GO:0005975; GO:0005886; GO:0005634; GO:0008152; GO:0003824; GO:0005737; GO:0016787; GO:0005488; GO:0005975; GO:0005886	cellular_component; biological_process; molecular_function; cellular_component; molecular_function; molecular_function; biological_process; cellular_component; cellular_component; biological_process; molecular_function; cellular_component; molecular_funct	nucleus; metabolic process; catalytic activity; cytoplasm; hydrolase activity; binding; carbohydrate metabolic process; plasma membrane; nucleus; metabolic process; catalytic activity; cytoplasm; hydrolase activity; binding; carbohydrate metabolic process	TAIR:AT2G27500; TAIR:AT2G27500; TAIR:AT2G27500; TAIR:AT2G27500; TAIR:AT2G27500; TAIR:AT2G27500; TAIR:AT2G27500; TAIR:AT2G27500; TAIR:AT2G27500; TAIR:AT2G27500; TAIR:AT2G27500; TAIR:AT2G27500; TAIR:AT2G27500; TAIR:AT2G27500; TAIR:AT2G27500; TAIR:AT2G27500	PF00332.11	Glyco_hydro_17	Domain	IPR000490	Glycoside hydrolase, family 17	Molecular Function: hydrolase activity, hydrolyzing O-glycosyl compounds (GO:0004553), Biological Process: carbohydrate metabolic process (GO:0005975)	NA	NA	NA	NA	LOC_Os04g33640	NA	NA	NA	NA	NA	NA	NA	NA
LOC_Os04g34050	LOC_Os04g34050	LOC_Os04g34050	Chr4:20624597-20625919	ZR2	AR2	OK	1.49648	11.0599	2.8857	3.12734	0.0097	0.535105	no	VQ domain containing protein, putative, expressed	NA	NA	NA	NA	PF05678.7	VQ	Motif	N/A	N/A	N/A	NA	NA	NA	NA	LOC_Os04g34050	NA	NA	NA	NA	NA	NA	NA	NA
LOC_Os04g34140	LOC_Os04g34140	LOC_Os04g34140	Chr4:20690853-20692626	ZR2	AR2	OK	2.11107	24.4103	3.53144	4.34447	0.00105	0.143412	no	U-box protein CMPG1, putative, expressed	GO:0008150; GO:0006464; GO:0005488; GO:0003824	biological_process; biological_process; molecular_function; molecular_function	biological_process; protein modification process; binding; catalytic activity	TAIR:AT5G64660; TAIR:AT5G64660; TAIR:AT5G64660; TAIR:AT5G64660	PF04564.8	U-box	Domain	N/A	N/A	N/A	NA	NA	NA	NA	LOC_Os04g34140	NA	NA	NA	NA	NA	NA	NA	NA
LOC_Os04g34270	LOC_Os04g34270	LOC_Os04g34270	Chr4:20757753-20760636	ZR2	AR2	OK	0.293271	2.00478	2.77314	2.37583	0.046	0.99958	no	serine/threonine-protein kinase receptor precursor, putative, expressed	GO:0005623; GO:0016301; GO:0000166; GO:0030246; GO:0009875; GO:0006464	cellular_component; molecular_function; molecular_function; molecular_function; biological_process; biological_process	cell; kinase activity; nucleotide binding; carbohydrate binding; pollen-pistil interaction; protein modification process	TAIR:AT2G19130; TAIR:AT2G19130; TAIR:AT2G19130; TAIR:AT2G19130; TAIR:AT2G19130; TAIR:AT2G19130	PF08276.4	PAN_2	Family	N/A	N/A	N/A	NA	NA	NA	NA	LOC_Os04g34270	PWY-6952	glycerophosphodiester degradation	GLYCPDIESTER-RXN	EC-3.1.4.46	GN7F-26089-MONOMER	glycerophosphodiester phosphodiesterase	GN7F-26089	LOC_Os01g04550.1
LOC_Os04g37430	LOC_Os04g37430	LOC_Os04g37430	Chr4:22305063-22309320	ZR2	AR2	OK	2.87191	23.7626	3.04861	4.67665	5e-05	0.0162482	yes	lipoxygenase protein, putative, expressed	GO:0009908; GO:0007275; GO:0009607; GO:0005488; GO:0008152; GO:0009536; GO:0003824; GO:0009628; GO:0006950; GO:0009719; GO:0009058; GO:0009987; GO:0006629; GO:0040007	biological_process; biological_process; biological_process; molecular_function; biological_process; cellular_component; molecular_function; biological_process; biological_process; biological_process; biological_process; biological_process; biological_proc	flower development; multicellular organismal development; response to biotic stimulus; binding; metabolic process; plastid; catalytic activity; response to abiotic stimulus; response to stress; response to endogenous stimulus; biosynthetic process; cellul	TAIR:AT1G17420; TAIR:AT1G17420; TAIR:AT1G17420; TAIR:AT1G17420; TAIR:AT1G17420; TAIR:AT1G17420; TAIR:AT1G17420; TAIR:AT1G17420; TAIR:AT1G17420; TAIR:AT1G17420; TAIR:AT1G17420; TAIR:AT1G17420; TAIR:AT1G17420; TAIR:AT1G17420	PF00305.12	Lipoxygenase	Domain	IPR001246	Lipoxygenase, plant	Molecular Function: iron ion binding (GO:0005506), Molecular Function: lipoxygenase activity (GO:0016165), Biological Process: oxidation reduction (GO:0055114)	Q7XV13	NA	NA	NA	LOC_Os04g37430	NA	NA	NA	NA	NA	NA	NA	NA
LOC_Os04g37590	LOC_Os04g37590	LOC_Os04g37590	Chr4:22358724-22361576	ZR2	AR2	OK	0	0.174689	inf	#NAME?	0.027	0.933497	no	F-box protein FBW2, putative, expressed	GO:0005575; GO:0019538; GO:0009056; GO:0009987; GO:0005515; GO:0006464; GO:0008152; GO:0009719; GO:0003824	cellular_component; biological_process; biological_process; biological_process; molecular_function; biological_process; biological_process; biological_process; molecular_function	cellular_component; protein metabolic process; catabolic process; cellular process; protein binding; protein modification process; metabolic process; response to endogenous stimulus; catalytic activity	TAIR:AT4G08980; TAIR:AT4G08980; TAIR:AT4G08980; TAIR:AT4G08980; TAIR:AT4G08980; TAIR:AT4G08980; TAIR:AT4G08980; TAIR:AT4G08980; TAIR:AT4G08980	NA	NA	NA	N/A	N/A	N/A	NA	NA	NA	NA	LOC_Os04g37590	NA	NA	NA	NA	NA	NA	NA	NA
LOC_Os04g37740	LOC_Os04g37740	LOC_Os04g37740	Chr4:22441953-22443707	ZR2	AR2	OK	0.866362	4.73757	2.45111	2.52475	0.02155	0.82988	no	zinc finger, C3HC4 type domain containing protein, expressed	GO:0009607; GO:0006464; GO:0008219; GO:0003824; GO:0008150; GO:0005488; GO:0005886	biological_process; biological_process; biological_process; molecular_function; biological_process; molecular_function; cellular_component	response to biotic stimulus; protein modification process; cell death; catalytic activity; biological_process; binding; plasma membrane	TAIR:AT5G10380; TAIR:AT5G10380; TAIR:AT5G10380; TAIR:AT5G10380; TAIR:AT5G10380; TAIR:AT5G10380; TAIR:AT5G10380	PF00097.18	zf-C3HC4	Domain	N/A	N/A	N/A	NA	NA	NA	NA	LOC_Os04g37740	NA	NA	NA	NA	NA	NA	NA	NA
LOC_Os04g38530	LOC_Os04g38530	LOC_Os04g38530	Chr4:22893764-22898657	ZR2	AR2	OK	5.34177	33.0959	2.63126	3.75516	0.00185	0.196667	no	aldose 1-epimerase, putative, expressed	GO:0003824; GO:0005975; GO:0009987	molecular_function; biological_process; biological_process	catalytic activity; carbohydrate metabolic process; cellular process	TAIR:AT5G15140; TAIR:AT5G15140; TAIR:AT5G15140	PF01263.13	Aldose_epim	Family	N/A	N/A	N/A	NA	NA	NA	NA	LOC_Os04g38530	NA	NA	NA	NA	NA	NA	NA	NA
LOC_Os04g38540	LOC_Os04g38540	LOC_Os04g38540	Chr4:22902576-22905751	ZR2	AR2	OK	2.39591	10.9787	2.19606	2.52169	0.02255	0.850315	no	aldose 1-epimerase, putative, expressed	GO:0003824; GO:0005975; GO:0009987; GO:0003824; GO:0005975; GO:0009987	molecular_function; biological_process; biological_process; molecular_function; biological_process; biological_process	catalytic activity; carbohydrate metabolic process; cellular process; catalytic activity; carbohydrate metabolic process; cellular process	TAIR:AT3G47800; TAIR:AT3G47800; TAIR:AT3G47800; TAIR:AT3G47800; TAIR:AT3G47800; TAIR:AT3G47800	PF01263.13	Aldose_epim	Family	N/A	N/A	N/A	NA	NA	NA	NA	LOC_Os04g38540	NA	NA	NA	NA	NA	NA	NA	NA
LOC_Os04g38790	LOC_Os04g38790	LOC_Os04g38790	Chr4:23059404-23060944	ZR2	AR2	OK	3.34749	31.2263	3.22161	3.96019	0.00175	0.190387	no	expressed protein	NA	NA	NA	NA	NA	NA	NA	N/A	N/A	N/A	NA	NA	NA	NA	LOC_Os04g38790	NA	NA	NA	NA	NA	NA	NA	NA
LOC_Os04g38950	LOC_Os04g38950	LOC_Os04g38950	Chr4:23139157-23142821	ZR2	AR2	OK	12.1821	139.731	3.51982	5.79681	5e-05	0.0162482	yes	class I glutamine amidotransferase, putative, expressed	GO:0009791; GO:0006950; GO:0009628; GO:0009058; GO:0009987; GO:0009719; GO:0009607; GO:0003824; GO:0009536; GO:0009791; GO:0006950; GO:0009628; GO:0009058; GO:0009987; GO:0009719; GO:0009607; GO:0003824; GO:0009536; GO:0009791; GO:0006950; GO:0009628; GO:	biological_process; biological_process; biological_process; biological_process; biological_process; biological_process; biological_process; molecular_function; cellular_component; biological_process; biological_process; biological_process; biological_proc	post-embryonic development; response to stress; response to abiotic stimulus; biosynthetic process; cellular process; response to endogenous stimulus; response to biotic stimulus; catalytic activity; plastid; post-embryonic development; response to stress	TAIR:AT1G25220; TAIR:AT1G25220; TAIR:AT1G25220; TAIR:AT1G25220; TAIR:AT1G25220; TAIR:AT1G25220; TAIR:AT1G25220; TAIR:AT1G25220; TAIR:AT1G25220; TAIR:AT1G25220; TAIR:AT1G25220; TAIR:AT1G25220; TAIR:AT1G25220; TAIR:AT1G25220; TAIR:AT1G25220; TAIR:AT1G25220;	PF00117.21	GATase	Domain	N/A	N/A	N/A	Q7XUS2	4336076;	NP_001053011.1;	osa:4336076;	LOC_Os04g38950	NA	NA	NA	NA	NA	NA	NA	NA
LOC_Os04g39350	LOC_Os04g39350	LOC_Os04g39350	Chr4:23422506-23423339	ZR2	AR2	OK	8.40559	161.691	4.26574	5.90891	5e-05	0.0162482	yes	heavy metal associated domain containing protein, expressed	GO:0005488; GO:0005739	molecular_function; cellular_component	binding; mitochondrion	TAIR:AT4G05030; TAIR:AT4G05030	NA	NA	NA	N/A	N/A	N/A	NA	NA	NA	NA	LOC_Os04g39350	NA	NA	NA	NA	NA	NA	NA	NA
LOC_Os04g39380	LOC_Os04g39380	LOC_Os04g39380	Chr4:23435706-23436503	ZR2	AR2	OK	0.682145	5.69788	3.06227	2.47897	0.0247	0.892478	no	heavy metal transport/detoxification protein, putative, expressed	NA	NA	NA	NA	NA	NA	NA	N/A	N/A	N/A	NA	NA	NA	NA	LOC_Os04g39380	NA	NA	NA	NA	NA	NA	NA	NA
LOC_Os04g41960	LOC_Os04g41960	LOC_Os04g41960	Chr4:24858039-24859661	ZR2	AR2	OK	6.07197	164.176	4.75694	7.32456	5e-05	0.0162482	yes	NADP-dependent oxidoreductase, putative, expressed	GO:0003824; GO:0006950; GO:0008150; GO:0005634; GO:0005829; GO:0008152	molecular_function; biological_process; biological_process; cellular_component; cellular_component; biological_process	catalytic activity; response to stress; biological_process; nucleus; cytosol; metabolic process	TAIR:AT5G16970; TAIR:AT5G16970; TAIR:AT5G16970; TAIR:AT5G16970; TAIR:AT5G16970; TAIR:AT5G16970	PF00107.19	ADH_zinc_N	Family	N/A	N/A	N/A	NA	NA	NA	NA	LOC_Os04g41960	NA	NA	NA	NA	NA	NA	NA	NA
LOC_Os04g43440	LOC_Os04g43440	LOC_Os04g43440	Chr4:25708298-25712547	ZR2	AR2	OK	0.754972	21.2584	4.81546	4.99427	0.0003	0.0635914	no	NB-ARC/LRR disease resistance protein, putative, expressed	GO:0009605; GO:0009607; GO:0006950; GO:0008219; GO:0005515; GO:0005886	biological_process; biological_process; biological_process; biological_process; molecular_function; cellular_component	response to external stimulus; response to biotic stimulus; response to stress; cell death; protein binding; plasma membrane	TAIR:AT4G26090; TAIR:AT4G26090; TAIR:AT4G26090; TAIR:AT4G26090; TAIR:AT4G26090; TAIR:AT4G26090	PF00931.15	NB-ARC	Domain	N/A	N/A	N/A	NA	NA	NA	NA	LOC_Os04g43440	NA	NA	NA	NA	NA	NA	NA	NA
LOC_Os04g43680	LOC_Os04g43680	LOC_Os04g43680	Chr4:25843037-25844912	ZR2	AR2	OK	1.09154	56.5852	5.69599	6.24423	5e-05	0.0162482	yes	MYB family transcription factor, putative, expressed	GO:0009719; GO:0003677; GO:0009058; GO:0006139; GO:0008150; GO:0006950; GO:0009628; GO:0003700	biological_process; molecular_function; biological_process; biological_process; biological_process; biological_process; biological_process; molecular_function	response to endogenous stimulus; DNA binding; biosynthetic process; nucleobase, nucleoside, nucleotide and nucleic acid metabolic process; biological_process; response to stress; response to abiotic stimulus; sequence-specific DNA binding transcription fa	TAIR:AT3G23250; TAIR:AT3G23250; TAIR:AT3G23250; TAIR:AT3G23250; TAIR:AT3G23250; TAIR:AT3G23250; TAIR:AT3G23250; TAIR:AT3G23250	PF00249.24	Myb_DNA-binding	Domain	IPR001005	SANT, DNA-binding	Molecular Function: DNA binding (GO:0003677)	Q7XBH4	4336407;	NP_001053318.1;	osa:4336407;	LOC_Os04g43680	NA	NA	NA	NA	NA	NA	NA	NA
LOC_Os04g44500	LOC_Os04g44500	LOC_Os04g44500	Chr4:26342442-26343781	ZR2	AR2	OK	4.63222	31.2993	2.75636	3.66492	0.002	0.205631	no	GEM, putative, expressed	GO:0003674; GO:0005575; GO:0008150	molecular_function; cellular_component; biological_process	molecular_function; cellular_component; biological_process	TAIR:AT5G08350; TAIR:AT5G08350; TAIR:AT5G08350	PF02893.13	GRAM	Family	IPR004182	GRAM	N/A	NA	NA	NA	NA	LOC_Os04g44500	NA	NA	NA	NA	NA	NA	NA	NA
LOC_Os04g45730	LOC_Os04g45730	LOC_Os04g45730	Chr4:27058375-27060119	ZR2	AR2	OK	0.276364	1.68611	2.60906	2.15041	0.04895	0.99958	no	protein kinase domain containing protein, expressed	GO:0005575; GO:0008152; GO:0009987; GO:0016301; GO:0006464	cellular_component; biological_process; biological_process; molecular_function; biological_process	cellular_component; metabolic process; cellular process; kinase activity; protein modification process	TAIR:AT1G33260; TAIR:AT1G33260; TAIR:AT1G33260; TAIR:AT1G33260; TAIR:AT1G33260	PF00069.18	Pkinase	Domain	IPR020635	Tyrosine-protein kinase, catalytic domain	N/A	NA	NA	NA	NA	LOC_Os04g45730	NA	NA	NA	NA	NA	NA	NA	NA
LOC_Os04g46980	LOC_Os04g46980	LOC_Os04g46980	Chr4:27848561-27850314	ZR2	AR2	OK	1.12304	16.4286	3.87072	4.28561	0.0022	0.218442	no	cis-zeatin O-glucosyltransferase, putative, expressed	GO:0009056; GO:0009987; GO:0008152; GO:0016740; GO:0008150; GO:0006950; GO:0009628	biological_process; biological_process; biological_process; molecular_function; biological_process; biological_process; biological_process	catabolic process; cellular process; metabolic process; transferase activity; biological_process; response to stress; response to abiotic stimulus	TAIR:AT4G01070; TAIR:AT4G01070; TAIR:AT4G01070; TAIR:AT4G01070; TAIR:AT4G01070; TAIR:AT4G01070; TAIR:AT4G01070	PF00201.11	UDPGT	Family	IPR002213	UDP-glucuronosyl/UDP-glucosyltransferase	Biological Process: metabolic process (GO:0008152), Molecular Function: transferase activity, transferring hexosyl groups (GO:0016758)	NA	NA	NA	NA	LOC_Os04g46980	PWY-2902	cytokinin-<i>O</i>-glucosides biosynthesis	RXN-4735	EC-2.4.1.215	GN7F-23758-MONOMER		GN7F-23758	LOC_Os07g46610.1
LOC_Os04g47780	LOC_Os04g47780	LOC_Os04g47780	Chr4:28341593-28343271	ZR2	AR2	OK	6.14236	28.5962	2.21896	3.31384	0.00345	0.289747	no	transmembrane amino acid transporter protein, putative, expressed	GO:0016020; GO:0006810; GO:0009987; GO:0005215	cellular_component; biological_process; biological_process; molecular_function	membrane; transport; cellular process; transporter activity	TAIR:AT4G38250; TAIR:AT4G38250; TAIR:AT4G38250; TAIR:AT4G38250	PF01490.11	Aa_trans	Family	N/A	N/A	N/A	NA	NA	NA	NA	LOC_Os04g47780	NA	NA	NA	NA	NA	NA	NA	NA
LOC_Os04g48290	LOC_Os04g48290	LOC_Os04g48290	Chr4:28772447-28776387	ZR2	AR2	OK	0.335245	91.337	8.08984	9.08539	5e-05	0.0162482	yes	MATE efflux family protein, putative, expressed	GO:0006810; GO:0016020; GO:0009987; GO:0005215	biological_process; cellular_component; biological_process; molecular_function	transport; membrane; cellular process; transporter activity	TAIR:AT4G23030; TAIR:AT4G23030; TAIR:AT4G23030; TAIR:AT4G23030	PF01554.11	MatE	Family	N/A	N/A	N/A	NA	NA	NA	NA	LOC_Os04g48290	NA	NA	NA	NA	NA	NA	NA	NA
LOC_Os04g48330	LOC_Os04g48330	LOC_Os04g48330	Chr4:28814047-28814518	ZR2	AR2	OK	0	0.486053	inf	#NAME?	0.037	0.99958	no	ethylene-responsive transcription factor ERF027, putative, expressed	GO:0006950; GO:0009607; GO:0003677; GO:0003700; GO:0009058; GO:0006139; GO:0009536	biological_process; biological_process; molecular_function; molecular_function; biological_process; biological_process; cellular_component	response to stress; response to biotic stimulus; DNA binding; sequence-specific DNA binding transcription factor activity; biosynthetic process; nucleobase, nucleoside, nucleotide and nucleic acid metabolic process; plastid	TAIR:AT5G52020; TAIR:AT5G52020; TAIR:AT5G52020; TAIR:AT5G52020; TAIR:AT5G52020; TAIR:AT5G52020; TAIR:AT5G52020	NA	NA	NA	N/A	N/A	N/A	NA	NA	NA	NA	LOC_Os04g48330	NA	NA	NA	NA	NA	NA	NA	NA
LOC_Os04g48830	LOC_Os04g48830	LOC_Os04g48830	Chr4:29121698-29123167	ZR2	AR2	OK	0.216044	1.65052	2.93352	2.21955	0.0403	0.99958	no	DUF623 domain containing protein, expressed	GO:0003674; GO:0005575; GO:0008150	molecular_function; cellular_component; biological_process	molecular_function; cellular_component; biological_process	TAIR:AT2G36026; TAIR:AT2G36026; TAIR:AT2G36026	PF04844.6	DUF623	Family	N/A	N/A	N/A	NA	NA	NA	NA	LOC_Os04g48830	NA	NA	NA	NA	NA	NA	NA	NA
LOC_Os04g48850	LOC_Os04g48850	LOC_Os04g48850	Chr4:29131809-29134682	ZR2	AR2	OK	0.758601	23.1021	4.92854	5.59867	0.00025	0.055817	no	aminotransferase, classes I and II, domain containing protein, expressed	GO:0009058; GO:0009987; GO:0006950; GO:0009719; GO:0009605; GO:0009628; GO:0005515; GO:0008219; GO:0003824	biological_process; biological_process; biological_process; biological_process; biological_process; biological_process; molecular_function; biological_process; molecular_function	biosynthetic process; cellular process; response to stress; response to endogenous stimulus; response to external stimulus; response to abiotic stimulus; protein binding; cell death; catalytic activity	TAIR:AT4G11280; TAIR:AT4G11280; TAIR:AT4G11280; TAIR:AT4G11280; TAIR:AT4G11280; TAIR:AT4G11280; TAIR:AT4G11280; TAIR:AT4G11280; TAIR:AT4G11280	PF00155.14	Aminotran_1_2	Domain	IPR004838	Aminotransferases, class-I, pyridoxal-phosphate-binding site	Molecular Function: catalytic activity (GO:0003824), Biological Process: biosynthetic process (GO:0009058), Molecular Function: pyridoxal phosphate binding (GO:0030170)	NA	NA	NA	NA	LOC_Os04g48850	NA	NA	NA	NA	NA	NA	NA	NA
LOC_Os04g49510	LOC_Os04g49510	LOC_Os04g49510	Chr4:29531222-29538538	ZR2	AR2	OK	53.8916	235.228	2.12593	4.01647	5e-05	0.0162482	yes	CAMK_CAMK_like.27 - CAMK includes calcium/calmodulin depedent protein kinases, expressed	GO:0016020; GO:0000166; GO:0009058; GO:0006464; GO:0016301; GO:0009719; GO:0005829; GO:0005488; GO:0005886; GO:0016020; GO:0009719; GO:0007165; GO:0009058; GO:0006464; GO:0016301; GO:0006810; GO:0009987; GO:0005515; GO:0005829; GO:0005886; GO:0016020; GO:	cellular_component; molecular_function; biological_process; biological_process; molecular_function; biological_process; cellular_component; molecular_function; cellular_component; cellular_component; biological_process; biological_process; biological_proc	membrane; nucleotide binding; biosynthetic process; protein modification process; kinase activity; response to endogenous stimulus; cytosol; binding; plasma membrane; membrane; response to endogenous stimulus; signal transduction; biosynthetic process; pr	TAIR:AT4G35310; TAIR:AT4G35310; TAIR:AT4G35310; TAIR:AT4G35310; TAIR:AT4G35310; TAIR:AT4G35310; TAIR:AT4G35310; TAIR:AT4G35310; TAIR:AT4G35310; TAIR:AT2G17290; TAIR:AT2G17290; TAIR:AT2G17290; TAIR:AT2G17290; TAIR:AT2G17290; TAIR:AT2G17290; TAIR:AT2G17290;	PF00036.25	efhand	Domain	N/A	N/A	N/A	NA	NA	NA	NA	LOC_Os04g49510	NA	NA	NA	NA	NA	NA	NA	NA
LOC_Os04g49690	LOC_Os04g49690	LOC_Os04g49690	Chr4:29636069-29638259	ZR2	AR2	OK	3.56742	15.3158	2.10207	2.92841	0.00965	0.533625	no	FERONIA receptor-like kinase, putative, expressed	GO:0009856; GO:0006950; GO:0009607; GO:0016020; GO:0008152; GO:0009987; GO:0005575; GO:0016301; GO:0006464; GO:0005618; GO:0009791; GO:0005886	biological_process; biological_process; biological_process; cellular_component; biological_process; biological_process; cellular_component; molecular_function; biological_process; cellular_component; biological_process; cellular_component	pollination; response to stress; response to biotic stimulus; membrane; metabolic process; cellular process; cellular_component; kinase activity; protein modification process; cell wall; post-embryonic development; plasma membrane	TAIR:AT3G51550; TAIR:AT3G51550; TAIR:AT3G51550; TAIR:AT3G51550; TAIR:AT3G51550; TAIR:AT3G51550; TAIR:AT3G51550; TAIR:AT3G51550; TAIR:AT3G51550; TAIR:AT3G51550; TAIR:AT3G51550; TAIR:AT3G51550	PF11721.1	Malectin	Family	IPR021720	Malectin/receptor-like protein kinase	N/A	NA	NA	NA	NA	LOC_Os04g49690	NA	NA	NA	NA	NA	NA	NA	NA
LOC_Os04g51160	LOC_Os04g51160	LOC_Os04g51160	Chr4:30291460-30293040	ZR2	AR2	OK	0.353414	3.84381	3.44311	2.98617	0.0178	0.74825	no	transposon protein, putative, unclassified, expressed	NA	NA	NA	NA	PF01786.10	AOX	Family	IPR002680	Alternative oxidase	Cellular Component: mitochondrial envelope (GO:0005740), Biological Process: respiratory gaseous exchange (GO:0007585), Biological Process: oxidation reduction (GO:0055114)	NA	NA	NA	NA	LOC_Os04g51160	NA	NA	NA	NA	NA	NA	NA	NA
LOC_Os04g51460	LOC_Os04g51460	LOC_Os04g51460	Chr4:30482081-30483492	ZR2	AR2	OK	1.07544	88.7359	6.36652	6.98527	5e-05	0.0162482	yes	glycosyl hydrolases family 16, putative, expressed	GO:0016740; GO:0009719; GO:0008152; GO:0005737; GO:0008150; GO:0016787; GO:0005618; GO:0016043; GO:0009987; GO:0005886; GO:0007165	molecular_function; biological_process; biological_process; cellular_component; biological_process; molecular_function; cellular_component; biological_process; biological_process; cellular_component; biological_process	transferase activity; response to endogenous stimulus; metabolic process; cytoplasm; biological_process; hydrolase activity; cell wall; cellular component organization; cellular process; plasma membrane; signal transduction	TAIR:AT4G30270; TAIR:AT4G30270; TAIR:AT4G30270; TAIR:AT4G30270; TAIR:AT4G30270; TAIR:AT4G30270; TAIR:AT4G30270; TAIR:AT4G30270; TAIR:AT4G30270; TAIR:AT4G30270; TAIR:AT4G30270	PF00722.14	Glyco_hydro_16	Domain	N/A	N/A	N/A	NA	NA	NA	NA	LOC_Os04g51460	NA	NA	NA	NA	NA	NA	NA	NA
LOC_Os04g52090	LOC_Os04g52090	LOC_Os04g52090	Chr4:30939176-30940275	ZR2	AR2	OK	1.24133	207.733	7.3867	8.19716	5e-05	0.0162482	yes	AP2 domain containing protein, expressed	GO:0007165; GO:0009719; GO:0009058; GO:0006139; GO:0003677; GO:0005634; GO:0006950; GO:0009607; GO:0008150; GO:0005515; GO:0005654; GO:0003700	biological_process; biological_process; biological_process; biological_process; molecular_function; cellular_component; biological_process; biological_process; biological_process; molecular_function; cellular_component; molecular_function	signal transduction; response to endogenous stimulus; biosynthetic process; nucleobase, nucleoside, nucleotide and nucleic acid metabolic process; DNA binding; nucleus; response to stress; response to biotic stimulus; biological_process; protein binding;	TAIR:AT3G15210; TAIR:AT3G15210; TAIR:AT3G15210; TAIR:AT3G15210; TAIR:AT3G15210; TAIR:AT3G15210; TAIR:AT3G15210; TAIR:AT3G15210; TAIR:AT3G15210; TAIR:AT3G15210; TAIR:AT3G15210; TAIR:AT3G15210	PF00847.13	AP2	Domain	N/A	N/A	N/A	NA	NA	NA	NA	LOC_Os04g52090	NA	NA	NA	NA	NA	NA	NA	NA
LOC_Os04g52840	LOC_Os04g52840	LOC_Os04g52840	Chr4:31463104-31466403	ZR2	AR2	OK	13.8388	240.745	4.12071	7.28445	5e-05	0.0162482	yes	tyrosine protein kinase domain containing protein, putative, expressed	GO:0005575; GO:0008152; GO:0009987; GO:0016301; GO:0006464; GO:0005575; GO:0008152; GO:0009987; GO:0016301; GO:0006464	cellular_component; biological_process; biological_process; molecular_function; biological_process; cellular_component; biological_process; biological_process; molecular_function; biological_process	cellular_component; metabolic process; cellular process; kinase activity; protein modification process; cellular_component; metabolic process; cellular process; kinase activity; protein modification process	TAIR:AT1G16670; TAIR:AT1G16670; TAIR:AT1G16670; TAIR:AT1G16670; TAIR:AT1G16670; TAIR:AT1G16670; TAIR:AT1G16670; TAIR:AT1G16670; TAIR:AT1G16670; TAIR:AT1G16670	PF07714.10	Pkinase_Tyr	Domain	N/A	N/A	N/A	NA	NA	NA	NA	LOC_Os04g52840	NA	NA	NA	NA	NA	NA	NA	NA
LOC_Os04g54200	LOC_Os04g54200	LOC_Os04g54200	Chr4:32286660-32291459	ZR2	AR2	OK	8.75664	48.3164	2.46406	4.01822	0.00045	0.0837571	no	diacylglycerol kinase, putative, expressed	GO:0016301; GO:0007165; GO:0006464; GO:0016301; GO:0007165; GO:0006464	molecular_function; biological_process; biological_process; molecular_function; biological_process; biological_process	kinase activity; signal transduction; protein modification process; kinase activity; signal transduction; protein modification process	TAIR:AT2G20900; TAIR:AT2G20900; TAIR:AT2G20900; TAIR:AT2G20900; TAIR:AT2G20900; TAIR:AT2G20900	PF00609.12	DAGK_acc	Family	IPR000756	Diacylglycerol kinase, accessory domain	Molecular Function: diacylglycerol kinase activity (GO:0004143), Biological Process: activation of protein kinase C activity by G-protein coupled receptor protein signaling pathway (GO:0007205)	NA	NA	NA	NA	LOC_Os04g54200	NA	NA	NA	NA	NA	NA	NA	NA
LOC_Os04g54360	LOC_Os04g54360	LOC_Os04g54360	Chr4:32353486-32356043	ZR2	AR2	OK	4.18747	19.8908	2.24795	3.35734	0.00325	0.279312	no	glycosyl transferase 8 domain containing protein, putative, expressed	GO:0016740; GO:0009058; GO:0005975; GO:0005739	molecular_function; biological_process; biological_process; cellular_component	transferase activity; biosynthetic process; carbohydrate metabolic process; mitochondrion	TAIR:AT2G20810; TAIR:AT2G20810; TAIR:AT2G20810; TAIR:AT2G20810	PF01501.13	Glyco_transf_8	Family	IPR002495	Glycosyl transferase, family 8	Molecular Function: transferase activity, transferring glycosyl groups (GO:0016757)	NA	NA	NA	NA	LOC_Os04g54360	PWY-1061	homogalacturonan biosynthesis	2.4.1.43-RXN	EC-2.4.1.43	GN7F-20738-MONOMER		GN7F-20738	LOC_Os06g49810.1
LOC_Os04g54380	LOC_Os04g54380	LOC_Os04g54380	Chr4:32359201-32362652	ZR2	AR2	OK	3.8088	18.7897	2.30253	3.23443	0.00565	0.392887	no	aluminum resistance protein, putative, expressed	NA	NA	NA	NA	PF06838.4	Alum_res	Family	N/A	N/A	N/A	NA	NA	NA	NA	LOC_Os04g54380	NA	NA	NA	NA	NA	NA	NA	NA
LOC_Os04g54830	LOC_Os04g54830	LOC_Os04g54830	Chr4:32605091-32608651	ZR2	AR2	OK	26.0037	117.668	2.17793	4.18056	0.0001	0.0285736	yes	expressed protein	GO:0003674; GO:0008150	molecular_function; biological_process	molecular_function; biological_process	TAIR:AT5G09670; TAIR:AT5G09670	NA	NA	NA	N/A	N/A	N/A	NA	NA	NA	NA	LOC_Os04g54830	NA	NA	NA	NA	NA	NA	NA	NA
LOC_Os04g55100	LOC_Os04g55100	LOC_Os04g55100	Chr4:32764818-32766366	ZR2	AR2	OK	6.22647	33.858	2.44301	2.80788	0.00795	0.47811	no	expressed protein	NA	NA	NA	NA	NA	NA	NA	N/A	N/A	N/A	NA	NA	NA	NA	LOC_Os04g55100	NA	NA	NA	NA	NA	NA	NA	NA
LOC_Os04g56690	LOC_Os04g56690	LOC_Os04g56690	Chr4:33804330-33805473	ZR2	AR2	OK	0	0.148143	inf	#NAME?	0.037	0.99958	no	OsSAUR23 - Auxin-responsive SAUR gene family member, expressed	GO:0009719; GO:0005515	biological_process; molecular_function	response to endogenous stimulus; protein binding	TAIR:AT4G34750; TAIR:AT4G34750	PF02519.7	Auxin_inducible	Family	N/A	N/A	N/A	NA	NA	NA	NA	LOC_Os04g56690	NA	NA	NA	NA	NA	NA	NA	NA
LOC_Os04g56910	LOC_Os04g56910	LOC_Os04g56910	Chr4:33928677-33930683	ZR2	AR2	OK	0	0.195639	inf	#NAME?	0.00095	0.134979	no	transferase family protein, putative, expressed	GO:0016740; GO:0008152; GO:0009058; GO:0009987; GO:0019748; GO:0005829; GO:0008150	molecular_function; biological_process; biological_process; biological_process; biological_process; cellular_component; biological_process	transferase activity; metabolic process; biosynthetic process; cellular process; secondary metabolic process; cytosol; biological_process	TAIR:AT5G48930; TAIR:AT5G48930; TAIR:AT5G48930; TAIR:AT5G48930; TAIR:AT5G48930; TAIR:AT5G48930; TAIR:AT5G48930	PF02458.8	Transferase	Family	N/A	N/A	N/A	NA	NA	NA	NA	LOC_Os04g56910	NA	NA	NA	NA	NA	NA	NA	NA
LOC_Os04g57200	LOC_Os04g57200	LOC_Os04g57200	Chr4:34080602-34081927	ZR2	AR2	OK	49.7474	1177.93	4.56549	8.12147	5e-05	0.0162482	yes	heavy metal transport/detoxification protein, putative, expressed	GO:0005575; GO:0005488; GO:0006810; GO:0005575; GO:0005488; GO:0006810	cellular_component; molecular_function; biological_process; cellular_component; molecular_function; biological_process	cellular_component; binding; transport; cellular_component; binding; transport	TAIR:AT1G01490; TAIR:AT1G01490; TAIR:AT1G01490; TAIR:AT1G01490; TAIR:AT1G01490; TAIR:AT1G01490	PF00403.19	HMA	Domain	N/A	N/A	N/A	NA	NA	NA	NA	LOC_Os04g57200	NA	NA	NA	NA	NA	NA	NA	NA
LOC_Os04g57340	LOC_Os04g57340	LOC_Os04g57340	Chr4:34133865-34134438	ZR2	AR2	OK	0.848875	32.5417	5.26059	4.71602	0.00255	0.240161	no	AP2 domain containing protein, expressed	GO:0009058; GO:0006139; GO:0003677; GO:0005634; GO:0009719; GO:0007165; GO:0006950; GO:0009628; GO:0005515; GO:0003700	biological_process; biological_process; molecular_function; cellular_component; biological_process; biological_process; biological_process; biological_process; molecular_function; molecular_function	biosynthetic process; nucleobase, nucleoside, nucleotide and nucleic acid metabolic process; DNA binding; nucleus; response to endogenous stimulus; signal transduction; response to stress; response to abiotic stimulus; protein binding; sequence-specific D	TAIR:AT3G20310; TAIR:AT3G20310; TAIR:AT3G20310; TAIR:AT3G20310; TAIR:AT3G20310; TAIR:AT3G20310; TAIR:AT3G20310; TAIR:AT3G20310; TAIR:AT3G20310; TAIR:AT3G20310	PF00847.13	AP2	Domain	N/A	N/A	N/A	NA	NA	NA	NA	LOC_Os04g57340	NA	NA	NA	NA	NA	NA	NA	NA
LOC_Os04g57360	LOC_Os04g57360	LOC_Os04g57360	Chr4:34142492-34145245	ZR2	AR2	OK	1.23171	7.71116	2.64628	2.7306	0.01375	0.650631	no	expressed protein	NA	NA	NA	NA	NA	NA	NA	N/A	N/A	N/A	NA	NA	NA	NA	LOC_Os04g57360	NA	NA	NA	NA	NA	NA	NA	NA
LOC_Os04g58810	LOC_Os04g58810	LOC_Os04g58810	Chr4:34980600-34982203	ZR2	AR2	OK	0.718166	154.855	7.75239	8.46338	5e-05	0.0162482	yes	CAF1 family ribonuclease containing protein, putative, expressed	GO:0004518; GO:0005634; GO:0008152; GO:0006139; GO:0009056; GO:0006950; GO:0009607	molecular_function; cellular_component; biological_process; biological_process; biological_process; biological_process; biological_process	nuclease activity; nucleus; metabolic process; nucleobase, nucleoside, nucleotide and nucleic acid metabolic process; catabolic process; response to stress; response to biotic stimulus	TAIR:AT5G22250; TAIR:AT5G22250; TAIR:AT5G22250; TAIR:AT5G22250; TAIR:AT5G22250; TAIR:AT5G22250; TAIR:AT5G22250	PF04857.13	CAF1	Family	N/A	N/A	N/A	NA	NA	NA	NA	LOC_Os04g58810	NA	NA	NA	NA	NA	NA	NA	NA
LOC_Os04g58850	LOC_Os04g58850	LOC_Os04g58850	Chr4:35000968-35002146	ZR2	AR2	OK	47.2522	700.185	3.88928	7.15466	5e-05	0.0162482	yes	harpin-induced protein 1 domain containing protein, expressed	GO:0003674; GO:0007275; GO:0006950; GO:0009607; GO:0009536	molecular_function; biological_process; biological_process; biological_process; cellular_component	molecular_function; multicellular organismal development; response to stress; response to biotic stimulus; plastid	TAIR:AT2G35980; TAIR:AT2G35980; TAIR:AT2G35980; TAIR:AT2G35980; TAIR:AT2G35980	PF03168.6	LEA_2	Family	N/A	N/A	N/A	NA	NA	NA	NA	LOC_Os04g58850	NA	NA	NA	NA	NA	NA	NA	NA
LOC_Os04g58890	LOC_Os04g58890	LOC_Os04g58890	Chr4:35031186-35032646	ZR2	AR2	OK	5.28161	57.649	3.44824	4.99387	0.00025	0.055817	no	expressed protein	NA	NA	NA	NA	NA	NA	NA	N/A	N/A	N/A	NA	NA	NA	NA	LOC_Os04g58890	NA	NA	NA	NA	NA	NA	NA	NA
LOC_Os04g59150	LOC_Os04g59150	LOC_Os04g59150	Chr4:35187372-35189338	ZR2	AR2	OK	7.56019	64.3318	3.08904	5.0683	5e-05	0.0162482	yes	peroxidase precursor, putative, expressed	GO:0016020; GO:0005488; GO:0005575; GO:0008152; GO:0005773; GO:0006950; GO:0005618; GO:0003824; GO:0016020; GO:0005488; GO:0005575; GO:0008152; GO:0005773; GO:0006950; GO:0005618; GO:0003824	cellular_component; molecular_function; cellular_component; biological_process; cellular_component; biological_process; cellular_component; molecular_function; cellular_component; molecular_function; cellular_component; biological_process; cellular_compon	membrane; binding; cellular_component; metabolic process; vacuole; response to stress; cell wall; catalytic activity; membrane; binding; cellular_component; metabolic process; vacuole; response to stress; cell wall; catalytic activity	TAIR:AT1G71695; TAIR:AT1G71695; TAIR:AT1G71695; TAIR:AT1G71695; TAIR:AT1G71695; TAIR:AT1G71695; TAIR:AT1G71695; TAIR:AT1G71695; TAIR:AT1G71695; TAIR:AT1G71695; TAIR:AT1G71695; TAIR:AT1G71695; TAIR:AT1G71695; TAIR:AT1G71695; TAIR:AT1G71695; TAIR:AT1G71695	PF00141.16	peroxidase	Family	IPR002016	Haem peroxidase, plant/fungal/bacterial	Molecular Function: peroxidase activity (GO:0004601), Biological Process: response to oxidative stress (GO:0006979), Molecular Function: heme binding (GO:0020037), Biological Process: oxidation reduction (GO:0055114)	NA	NA	NA	NA	LOC_Os04g59150	NA	NA	NA	NA	NA	NA	NA	NA
LOC_Os05g01940	LOC_Os05g01940	LOC_Os05g01940	Chr5:537845-539668	ZR2	AR2	OK	32.0111	141.301	2.14213	4.08104	0.00015	0.0388415	yes	zinc finger, RING-type, putative, expressed	GO:0008150; GO:0005488	biological_process; molecular_function	biological_process; binding	TAIR:AT5G59550; TAIR:AT5G59550	PF06547.5	DUF1117	Family	N/A	N/A	N/A	NA	NA	NA	NA	LOC_Os05g01940	NA	NA	NA	NA	NA	NA	NA	NA
LOC_Os05g03590	LOC_Os05g03590	LOC_Os05g03590	Chr5:1521684-1522928	ZR2	AR2	OK	1.55006	35.8531	4.5317	5.05841	0.0001	0.0285736	yes	expressed protein	GO:0003674; GO:0008150; GO:0005886	molecular_function; biological_process; cellular_component	molecular_function; biological_process; plasma membrane	TAIR:AT4G08330; TAIR:AT4G08330; TAIR:AT4G08330	NA	NA	NA	N/A	N/A	N/A	NA	NA	NA	NA	LOC_Os05g03590	NA	NA	NA	NA	NA	NA	NA	NA
LOC_Os05g03620	LOC_Os05g03620	LOC_Os05g03620	Chr5:1547432-1550163	ZR2	AR2	OK	0.724888	30.1126	5.37647	6.038	0.00015	0.0388415	yes	TKL_IRAK_CR4L.4 - The CR4L subfamily has homology with Crinkly4, expressed	GO:0008152; GO:0009987; GO:0016301; GO:0006464; GO:0005515	biological_process; biological_process; molecular_function; biological_process; molecular_function	metabolic process; cellular process; kinase activity; protein modification process; protein binding	TAIR:AT3G55950; TAIR:AT3G55950; TAIR:AT3G55950; TAIR:AT3G55950; TAIR:AT3G55950	PF00069.18	Pkinase	Domain	N/A	N/A	N/A	NA	NA	NA	NA	LOC_Os05g03620	NA	NA	NA	NA	NA	NA	NA	NA
LOC_Os05g03760	LOC_Os05g03760	LOC_Os05g03760	Chr5:1662020-1664438	ZR2	AR2	OK	51.6266	453.777	3.1358	5.85288	5e-05	0.0162482	yes	zinc finger family protein, putative, expressed	GO:0009058; GO:0006139; GO:0003700	biological_process; biological_process; molecular_function	biosynthetic process; nucleobase, nucleoside, nucleotide and nucleic acid metabolic process; sequence-specific DNA binding transcription factor activity	TAIR:AT5G58620; TAIR:AT5G58620; TAIR:AT5G58620	PF00642.17	zf-CCCH	Family	N/A	N/A	N/A	Q688R3	4337692;	NP_001054537.1;	osa:4337692;	LOC_Os05g03760	NA	NA	NA	NA	NA	NA	NA	NA
LOC_Os05g05680	LOC_Os05g05680	LOC_Os05g05680	Chr5:2825322-2826992	ZR2	AR2	OK	9.21403	166.781	4.17798	6.88042	5e-05	0.0162482	yes	1-aminocyclopropane-1-carboxylate oxidase, putative, expressed	GO:0009058; GO:0009987; GO:0005575; GO:0003824; GO:0008152	biological_process; biological_process; cellular_component; molecular_function; biological_process	biosynthetic process; cellular process; cellular_component; catalytic activity; metabolic process	TAIR:AT1G77330; TAIR:AT1G77330; TAIR:AT1G77330; TAIR:AT1G77330; TAIR:AT1G77330	PF03171.13	2OG-FeII_Oxy	Domain	N/A	N/A	N/A	NA	NA	NA	NA	LOC_Os05g05680	ETHYL-PWY	ethylene biosynthesis I (plants)	ETHYL-RXN	EC-1.14.17.4	GN7F-22508-MONOMER		GN7F-22508	LOC_Os01g39860.1
LOC_Os05g07010	LOC_Os05g07010	LOC_Os05g07010	Chr5:3679630-3681285	ZR2	AR2	OK	0	0.70759	inf	#NAME?	0.0001	0.0285736	yes	myb-like DNA-binding domain containing protein, expressed	GO:0009719; GO:0003677; GO:0009058; GO:0006139; GO:0000003; GO:0009791; GO:0009628; GO:0008150; GO:0016043; GO:0006464; GO:0006950; GO:0008152; GO:0003700; GO:0009536; GO:0009719; GO:0003677; GO:0009058; GO:0006139; GO:0000003; GO:0009791; GO:0009628; GO:	biological_process; molecular_function; biological_process; biological_process; biological_process; biological_process; biological_process; biological_process; biological_process; biological_process; biological_process; biological_process; molecular_funct	response to endogenous stimulus; DNA binding; biosynthetic process; nucleobase, nucleoside, nucleotide and nucleic acid metabolic process; reproduction; post-embryonic development; response to abiotic stimulus; biological_process; cellular component organ	TAIR:AT3G09600; TAIR:AT3G09600; TAIR:AT3G09600; TAIR:AT3G09600; TAIR:AT3G09600; TAIR:AT3G09600; TAIR:AT3G09600; TAIR:AT3G09600; TAIR:AT3G09600; TAIR:AT3G09600; TAIR:AT3G09600; TAIR:AT3G09600; TAIR:AT3G09600; TAIR:AT3G09600; TAIR:AT3G09600; TAIR:AT3G09600;	PF00249.24	Myb_DNA-binding	Domain	IPR009057	Homeodomain-like	N/A	NA	NA	NA	NA	LOC_Os05g07010	NA	NA	NA	NA	NA	NA	NA	NA
LOC_Os05g08830	LOC_Os05g08830	LOC_Os05g08830	Chr5:4875807-4876382	ZR2	AR2	OK	0	0.215616	inf	#NAME?	0.04975	0.99958	no	expressed protein	NA	NA	NA	NA	PF06376.5	DUF1070	Family	N/A	N/A	N/A	NA	NA	NA	NA	LOC_Os05g08830	NA	NA	NA	NA	NA	NA	NA	NA
LOC_Os05g08860	LOC_Os05g08860	LOC_Os05g08860	Chr5:4895040-4895877	ZR2	AR2	OK	0.607066	33.1909	5.77279	5.39205	0.00175	0.190387	no	expressed protein	NA	NA	NA	NA	NA	NA	NA	N/A	N/A	N/A	NA	NA	NA	NA	LOC_Os05g08860	NA	NA	NA	NA	NA	NA	NA	NA
LOC_Os05g08900	LOC_Os05g08900	LOC_Os05g08900	Chr5:4925211-4928175	ZR2	AR2	OK	0.213902	28.9462	7.08028	6.4035	0.00285	0.257512	no	expressed protein	NA	NA	NA	NA	NA	NA	NA	N/A	N/A	N/A	NA	NA	NA	NA	LOC_Os05g08900	NA	NA	NA	NA	NA	NA	NA	NA
LOC_Os05g13580	LOC_Os05g13580	LOC_Os05g13580	Chr5:7533632-7534664	ZR2	AR2	OK	9.39966	63.2651	2.75073	4.15958	0.00025	0.055817	no	OsCML18 - Calmodulin-related calcium sensor protein, expressed	GO:0009719; GO:0009605; GO:0009628; GO:0006950; GO:0007165; GO:0009908; GO:0000003; GO:0009791; GO:0005488; GO:0005856; GO:0008152; GO:0008150; GO:0005886	biological_process; biological_process; biological_process; biological_process; biological_process; biological_process; biological_process; biological_process; molecular_function; cellular_component; biological_process; biological_process; cellular_compon	response to endogenous stimulus; response to external stimulus; response to abiotic stimulus; response to stress; signal transduction; flower development; reproduction; post-embryonic development; binding; cytoskeleton; metabolic process; biological_proce	TAIR:AT5G37770; TAIR:AT5G37770; TAIR:AT5G37770; TAIR:AT5G37770; TAIR:AT5G37770; TAIR:AT5G37770; TAIR:AT5G37770; TAIR:AT5G37770; TAIR:AT5G37770; TAIR:AT5G37770; TAIR:AT5G37770; TAIR:AT5G37770; TAIR:AT5G37770	PF00036.25	efhand	Domain	IPR018247	EF-Hand 1, calcium-binding site	N/A	Q0DJV6	NA	NA	NA	LOC_Os05g13580	NA	NA	NA	NA	NA	NA	NA	NA
LOC_Os05g25390	LOC_Os05g25390	LOC_Os05g25390	Chr5:14749755-14754270	ZR2	AR2	OK	0.948218	6.31707	2.73596	2.90591	0.0171	0.732097	no	tyrosine protein kinase domain containing protein, putative, expressed	GO:0008152; GO:0009987; GO:0016301; GO:0006464	biological_process; biological_process; molecular_function; biological_process	metabolic process; cellular process; kinase activity; protein modification process	TAIR:AT5G02070; TAIR:AT5G02070; TAIR:AT5G02070; TAIR:AT5G02070	PF00069.18	Pkinase	Domain	IPR000719	Protein kinase, catalytic domain	Molecular Function: protein kinase activity (GO:0004672), Molecular Function: ATP binding (GO:0005524), Biological Process: protein amino acid phosphorylation (GO:0006468)	NA	NA	NA	NA	LOC_Os05g25390	NA	NA	NA	NA	NA	NA	NA	NA
LOC_Os05g25920	LOC_Os05g25920	LOC_Os05g25920	Chr5:15077665-15078358	ZR2	AR2	OK	3.2139	50.5155	3.97433	4.44637	0.0011	0.146668	no	expressed protein	NA	NA	NA	NA	NA	NA	NA	N/A	N/A	N/A	NA	NA	NA	NA	LOC_Os05g25920	NA	NA	NA	NA	NA	NA	NA	NA
LOC_Os05g27730	LOC_Os05g27730	LOC_Os05g27730	Chr5:16150265-16152747	ZR2	AR2	OK	82.9797	645.74	2.96012	5.46166	5e-05	0.0162482	yes	WRKY53, expressed	GO:0006950; GO:0009628; GO:0009987; GO:0009058; GO:0006139; GO:0003700	biological_process; biological_process; biological_process; biological_process; biological_process; molecular_function	response to stress; response to abiotic stimulus; cellular process; biosynthetic process; nucleobase, nucleoside, nucleotide and nucleic acid metabolic process; sequence-specific DNA binding transcription factor activity	TAIR:AT5G07100; TAIR:AT5G07100; TAIR:AT5G07100; TAIR:AT5G07100; TAIR:AT5G07100; TAIR:AT5G07100	PF03106.8	WRKY	Domain	N/A	N/A	N/A	NA	NA	NA	NA	LOC_Os05g27730	NA	NA	NA	NA	NA	NA	NA	NA
LOC_Os05g30010	LOC_Os05g30010	LOC_Os05g30010	Chr5:17361510-17368926	ZR2	AR2	OK	0.669119	3.07089	2.19832	2.58141	0.0163	0.713698	no	WD domain, G-beta repeat domain containing protein, expressed	GO:0005575; GO:0000166; GO:0005488	cellular_component; molecular_function; molecular_function	cellular_component; nucleotide binding; binding	TAIR:AT3G06880; TAIR:AT3G06880; TAIR:AT3G06880	PF00400.25	WD40	Repeat	N/A	N/A	N/A	NA	NA	NA	NA	LOC_Os05g30010	NA	NA	NA	NA	NA	NA	NA	NA
LOC_Os05g31620	LOC_Os05g31620	LOC_Os05g31620	Chr5:18406479-18407458	ZR2	AR2	OK	6.87519	252.541	5.19898	7.57336	5e-05	0.0162482	yes	OsCML15 - Calmodulin-related calcium sensor protein, expressed	GO:0005634; GO:0006950; GO:0009628; GO:0005488; GO:0009653; GO:0030154; GO:0007275; GO:0016049; GO:0005737	cellular_component; biological_process; biological_process; molecular_function; biological_process; biological_process; biological_process; biological_process; cellular_component	nucleus; response to stress; response to abiotic stimulus; binding; anatomical structure morphogenesis; cell differentiation; multicellular organismal development; cell growth; cytoplasm	TAIR:AT1G24620; TAIR:AT1G24620; TAIR:AT1G24620; TAIR:AT1G24620; TAIR:AT1G24620; TAIR:AT1G24620; TAIR:AT1G24620; TAIR:AT1G24620; TAIR:AT1G24620	PF00036.25	efhand	Domain	IPR011992	EF-hand-like domain	Molecular Function: calcium ion binding (GO:0005509)	Q6L4D4	4338633;	NP_001055397.1;	osa:4338633;	LOC_Os05g31620	NA	NA	NA	NA	NA	NA	NA	NA
LOC_Os05g33400	LOC_Os05g33400	LOC_Os05g33400	Chr5:19631961-19633443	ZR2	AR2	OK	0.891274	13.7855	3.95114	4.19152	0.00055	0.0956683	no	basic 7S globulin precursor, putative, expressed	GO:0016020; GO:0005618; GO:0008152; GO:0005575; GO:0006950; GO:0009628; GO:0005886; GO:0016787	cellular_component; cellular_component; biological_process; cellular_component; biological_process; biological_process; cellular_component; molecular_function	membrane; cell wall; metabolic process; cellular_component; response to stress; response to abiotic stimulus; plasma membrane; hydrolase activity	TAIR:AT1G03220; TAIR:AT1G03220; TAIR:AT1G03220; TAIR:AT1G03220; TAIR:AT1G03220; TAIR:AT1G03220; TAIR:AT1G03220; TAIR:AT1G03220	NA	NA	NA	N/A	N/A	N/A	NA	NA	NA	NA	LOC_Os05g33400	NA	NA	NA	NA	NA	NA	NA	NA
LOC_Os05g33430	LOC_Os05g33430	LOC_Os05g33430	Chr5:19645656-19647398	ZR2	AR2	OK	0	0.219489	inf	#NAME?	0.00085	0.126461	no	xyloglucanase inhibitor, putative, expressed	GO:0016020; GO:0005618; GO:0008152; GO:0005575; GO:0006950; GO:0009628; GO:0005886; GO:0016787	cellular_component; cellular_component; biological_process; cellular_component; biological_process; biological_process; cellular_component; molecular_function	membrane; cell wall; metabolic process; cellular_component; response to stress; response to abiotic stimulus; plasma membrane; hydrolase activity	TAIR:AT1G03220; TAIR:AT1G03220; TAIR:AT1G03220; TAIR:AT1G03220; TAIR:AT1G03220; TAIR:AT1G03220; TAIR:AT1G03220; TAIR:AT1G03220	NA	NA	NA	IPR009007	Peptidase aspartic, catalytic	Molecular Function: aspartic-type endopeptidase activity (GO:0004190), Biological Process: proteolysis (GO:0006508)	NA	NA	NA	NA	LOC_Os05g33430	NA	NA	NA	NA	NA	NA	NA	NA
LOC_Os05g34950	LOC_Os05g34950	LOC_Os05g34950	Chr5:20759445-20764167	ZR2	AR2	OK	2.6154	16.6184	2.66768	3.72343	0.0023	0.224324	no	cysteine-rich receptor-like protein kinase 6 precursor, putative, expressed	GO:0005623; GO:0008152; GO:0009987; GO:0016301; GO:0006464	cellular_component; biological_process; biological_process; molecular_function; biological_process	cell; metabolic process; cellular process; kinase activity; protein modification process	TAIR:AT1G11050; TAIR:AT1G11050; TAIR:AT1G11050; TAIR:AT1G11050; TAIR:AT1G11050	PF07714.10	Pkinase_Tyr	Domain	N/A	N/A	N/A	NA	NA	NA	NA	LOC_Os05g34950	NA	NA	NA	NA	NA	NA	NA	NA
LOC_Os05g35290	LOC_Os05g35290	LOC_Os05g35290	Chr5:20953409-20955923	ZR2	AR2	OK	0.226272	1.54344	2.77002	2.34738	0.0479	0.99958	no	phenylalanine ammonia-lyase, putative, expressed	GO:0009056; GO:0009987; GO:0019748; GO:0006950; GO:0003824; GO:0007275; GO:0008152; GO:0009628; GO:0005737; GO:0009058	biological_process; biological_process; biological_process; biological_process; molecular_function; biological_process; biological_process; biological_process; cellular_component; biological_process	catabolic process; cellular process; secondary metabolic process; response to stress; catalytic activity; multicellular organismal development; metabolic process; response to abiotic stimulus; cytoplasm; biosynthetic process	TAIR:AT2G37040; TAIR:AT2G37040; TAIR:AT2G37040; TAIR:AT2G37040; TAIR:AT2G37040; TAIR:AT2G37040; TAIR:AT2G37040; TAIR:AT2G37040; TAIR:AT2G37040; TAIR:AT2G37040	PF00221.12	PAL	Family	IPR005922	Phenylalanine ammonia-lyase	Cellular Component: cytoplasm (GO:0005737), Biological Process: L-phenylalanine catabolic process (GO:0006559), Molecular Function: ammonia-lyase activity (GO:0016841)	NA	NA	NA	NA	LOC_Os05g35290	PWY-6457	<i>trans</i>-cinnamoyl-CoA biosynthesis	PHENYLALANINE-AMMONIA-LYASE-RXN	EC-4.3.1.25	GN7F-20592-MONOMER		GN7F-20592	LOC_Os12g33610.1
LOC_Os05g35500	LOC_Os05g35500	LOC_Os05g35500	Chr5:21099293-21100588	ZR2	AR2	OK	12.104	66.2124	2.45162	4.01092	0.0002	0.0476858	yes	MYB family transcription factor, putative, expressed	GO:0006950; GO:0003677; GO:0009058; GO:0006139; GO:0009987; GO:0019748; GO:0009719; GO:0008150; GO:0005515; GO:0009628; GO:0008152; GO:0003700	biological_process; molecular_function; biological_process; biological_process; biological_process; biological_process; biological_process; biological_process; molecular_function; biological_process; biological_process; molecular_function	response to stress; DNA binding; biosynthetic process; nucleobase, nucleoside, nucleotide and nucleic acid metabolic process; cellular process; secondary metabolic process; response to endogenous stimulus; biological_process; protein binding; response to	TAIR:AT1G22640; TAIR:AT1G22640; TAIR:AT1G22640; TAIR:AT1G22640; TAIR:AT1G22640; TAIR:AT1G22640; TAIR:AT1G22640; TAIR:AT1G22640; TAIR:AT1G22640; TAIR:AT1G22640; TAIR:AT1G22640; TAIR:AT1G22640	PF00249.24	Myb_DNA-binding	Domain	N/A	N/A	N/A	NA	NA	NA	NA	LOC_Os05g35500	NA	NA	NA	NA	NA	NA	NA	NA
LOC_Os05g38350	LOC_Os05g38350	LOC_Os05g38350	Chr5:22481302-22484545	ZR2	AR2	OK	0.566163	10.7116	4.24182	4.57131	0.0006	0.101202	no	glycerol-3-phosphate acyltransferase 8, putative, expressed	GO:0006810; GO:0008152; GO:0016740; GO:0009987; GO:0005215; GO:0009058; GO:0006629; GO:0019748	biological_process; biological_process; molecular_function; biological_process; molecular_function; biological_process; biological_process; biological_process	transport; metabolic process; transferase activity; cellular process; transporter activity; biosynthetic process; lipid metabolic process; secondary metabolic process	TAIR:AT3G11430; TAIR:AT3G11430; TAIR:AT3G11430; TAIR:AT3G11430; TAIR:AT3G11430; TAIR:AT3G11430; TAIR:AT3G11430; TAIR:AT3G11430	NA	NA	NA	N/A	N/A	N/A	NA	NA	NA	NA	LOC_Os05g38350	PWY-5667	CDP-diacylglycerol biosynthesis I	RXN-1381	EC-2.3.1.15	GN7F-20472-MONOMER	glycerol-3-phosphate <i>O-</i>acyltransferase	GN7F-20472	LOC_Os03g07060.1
LOC_Os05g38860	LOC_Os05g38860	LOC_Os05g38860	Chr5:22800200-22800976	ZR2	AR2	OK	0.43678	7.02241	4.00699	3.27537	0.00755	0.464666	no	expressed protein	NA	NA	NA	NA	NA	NA	NA	N/A	N/A	N/A	NA	NA	NA	NA	LOC_Os05g38860	NA	NA	NA	NA	NA	NA	NA	NA
LOC_Os05g39260	LOC_Os05g39260	LOC_Os05g39260	Chr5:23020499-23021809	ZR2	AR2	OK	1.217	7.70514	2.66249	2.76988	0.01425	0.66314	no	zinc finger, C3HC4 type domain containing protein, expressed	GO:0005488	molecular_function	binding	TAIR:AT3G11110	PF00097.18	zf-C3HC4	Domain	IPR001841	Zinc finger, RING-type	Molecular Function: protein binding (GO:0005515), Molecular Function: zinc ion binding (GO:0008270)	NA	NA	NA	NA	LOC_Os05g39260	NA	NA	NA	NA	NA	NA	NA	NA
LOC_Os05g39450	LOC_Os05g39450	LOC_Os05g39450	Chr5:23138672-23139858	ZR2	AR2	OK	0.813048	6.1555	2.92046	2.52396	0.0406	0.99958	no	glutaredoxin, putative, expressed	GO:0003824; GO:0003674; GO:0008152; GO:0019725	molecular_function; molecular_function; biological_process; biological_process	catalytic activity; molecular_function; metabolic process; cellular homeostasis	TAIR:AT5G58530; TAIR:AT5G58530; TAIR:AT5G58530; TAIR:AT5G58530	PF00462.17	Glutaredoxin	Domain	IPR002109	Glutaredoxin	Molecular Function: electron carrier activity (GO:0009055), Molecular Function: protein disulfide oxidoreductase activity (GO:0015035), Biological Process: cell redox homeostasis (GO:0045454)	NA	NA	NA	NA	LOC_Os05g39450	NA	NA	NA	NA	NA	NA	NA	NA
LOC_Os05g39610	LOC_Os05g39610	LOC_Os05g39610	Chr5:23254891-23257514	ZR2	AR2	OK	16.3333	89.6459	2.45642	4.53489	0.0001	0.0285736	yes	exo70 exocyst complex subunit domain containing protein, expressed	GO:0005576; GO:0005737; GO:0005829; GO:0006810; GO:0009987; GO:0005886; GO:0005576; GO:0005737; GO:0005829; GO:0006810; GO:0009987; GO:0005886	cellular_component; cellular_component; cellular_component; biological_process; biological_process; cellular_component; cellular_component; cellular_component; cellular_component; biological_process; biological_process; cellular_component	extracellular region; cytoplasm; cytosol; transport; cellular process; plasma membrane; extracellular region; cytoplasm; cytosol; transport; cellular process; plasma membrane	TAIR:AT5G58430; TAIR:AT5G58430; TAIR:AT5G58430; TAIR:AT5G58430; TAIR:AT5G58430; TAIR:AT5G58430; TAIR:AT5G58430; TAIR:AT5G58430; TAIR:AT5G58430; TAIR:AT5G58430; TAIR:AT5G58430; TAIR:AT5G58430	PF03081.8	Exo70	Family	N/A	N/A	N/A	NA	NA	NA	NA	LOC_Os05g39610	NA	NA	NA	NA	NA	NA	NA	NA
[truncated: 245 more rows]

## Sheet: Zero h_vs_MG-01+LBD1_Upregulate
test_id	gene_id	gene	locus	sample_1	sample_2	status	sample_1_FPKM_Value	sample_2_FPKM_Value	log2(fold_change)	test_stat	p_value	q_value	significant	description(phytozome)	GO_ID	GO_Ontology	GO_Term	GO_TAIR_ID	PFAM_hmm_acc	PFAM_hmm_name	PFAM_hmm_type	INTERPRO_ipr_acc	INTERPRO_ipr_desc	INTERPRO_ipr_go	Entry(uniprot)	Cross-reference(GeneID)	Cross-reference(RefSeq)	Cross-reference(KEGG)	Query_sequence_Id(OryzaCyc)	Pathway-id(OryzaCyc)	Pathway-name(OryzaCyc)	Reaction-id(OryzaCyc)	EC(OryzaCyc)	Protein-id(OryzaCyc)	Protein-name(OryzaCyc)	Gene-id(OryzaCyc)	Gene-name(OryzaCyc)
[truncated: 604 more rows]

## Sheet: Zero h_vs_LDB1_Upregulated_Gene
test_id	gene_id	gene	locus	sample_1	sample_2	status	sample_1_FPKM_Value	sample_2_FPKM_Value	log2(fold_change)	test_stat	p_value	q_value	significant	description(phytozome)	GO_ID	GO_Ontology	GO_Term	GO_TAIR_ID	PFAM_hmm_acc	PFAM_hmm_name	PFAM_hmm_type	INTERPRO_ipr_acc	INTERPRO_ipr_desc	INTERPRO_ipr_go	Entry(uniprot)	Cross-reference(GeneID)	Cross-reference(RefSeq)	Cross-reference(KEGG)	Query_sequence_Id(OryzaCyc)	Pathway-id(OryzaCyc)	Pathway-name(OryzaCyc)	Reaction-id(OryzaCyc)	EC(OryzaCyc)	Protein-id(OryzaCyc)	Protein-name(OryzaCyc)	Gene-id(OryzaCyc)	Gene-name(OryzaCyc)
[truncated: 472 more rows]

[truncated: 1 more sheets: Zero h_vs_Water control_Upregul]
