# Supplementary material for: Rice-Magnaporthe transcriptomics reveals host defense activation induced by red seaweed-biostimulant in rice plants
Source: Front Genet. 2023 Jun 23;14:1132561. doi: 10.3389/fgene.2023.1132561 (PMC10327602; doi:10.3389/fgene.2023.1132561)
Supplement: Supplementary file 2 [file DataSheet1.ZIP › Supplementary file 1/Supplementary file 1B.xlsx]

## Sheet: MG-01_vs_MG-01+LBD1_Downregulat
test_id	gene_id	gene	locus	sample_1	sample_2	status	sample_1_FPKM_Value	sample_2_FPKM_Value	log2(fold_change)	test_stat	p_value	q_value	significant	description(phytozome)	GO_ID	GO_Ontology	GO_Term	GO_TAIR_ID	PFAM_hmm_acc	PFAM_hmm_name	PFAM_hmm_type	INTERPRO_ipr_acc	INTERPRO_ipr_desc	INTERPRO_ipr_go	Entry(uniprot)	Cross-reference(GeneID)	Cross-reference(RefSeq)	Cross-reference(KEGG)	Query_sequence_Id(OryzaCyc)	Pathway-id(OryzaCyc)	Pathway-name(OryzaCyc)	Reaction-id(OryzaCyc)	EC(OryzaCyc)	Protein-id(OryzaCyc)	Protein-name(OryzaCyc)	Gene-id(OryzaCyc)	Gene-name(OryzaCyc)
LOC_Os01g01660	LOC_Os01g01660	LOC_Os01g01660	Chr1:327127-328451	AR2	BR2	OK	15.8254	1.57282	-3.33081	-3.68905	0.0035	0.292182	no	isoflavone reductase, putative, expressed	GO:0006950; GO:0008150; GO:0008152; GO:0003824; GO:0005488; GO:0005886	biological_process; biological_process; biological_process; molecular_function; molecular_function; cellular_component	response to stress; biological_process; metabolic process; catalytic activity; binding; plasma membrane	TAIR:AT1G75280; TAIR:AT1G75280; TAIR:AT1G75280; TAIR:AT1G75280; TAIR:AT1G75280; TAIR:AT1G75280	PF05368.6	NmrA	Family	N/A	N/A	N/A	NA	NA	NA	NA	LOC_Os01g01660	PWY-5466	matairesinol biosynthesis	RXN-8678	EC-1.23.1.1	GN7F-25331-MONOMER	(+)-pinoresinol reductase	GN7F-25331	LOC_Os12g16250.1
LOC_Os02g03710	LOC_Os02g03710	LOC_Os02g03710	Chr2:1558478-1559143	AR2	BR2	OK	67.3951	14.2188	-2.24484	-3.15685	0.0054	0.381878	no	UP-9A, putative, expressed	NA	NA	NA	NA	NA	NA	NA	N/A	N/A	N/A	NA	NA	NA	NA	LOC_Os02g03710	NA	NA	NA	NA	NA	NA	NA	NA
LOC_Os02g09310	LOC_Os02g09310	LOC_Os02g09310	Chr2:4791456-4793241	AR2	BR2	OK	19.6503	3.70347	-2.4076	-3.20532	0.005	0.364949	no	cytochrome P450, putative, expressed	GO:0005623; GO:0003674; GO:0005488; GO:0003824; GO:0008152; GO:0019825	cellular_component; molecular_function; molecular_function; molecular_function; biological_process; molecular_function	cell; molecular_function; binding; catalytic activity; metabolic process; oxygen binding	TAIR:AT5G24960; TAIR:AT5G24960; TAIR:AT5G24960; TAIR:AT5G24960; TAIR:AT5G24960; TAIR:AT5G24960	PF00067.15	p450	Domain	IPR002401	Cytochrome P450, E-class, group I	Molecular Function: monooxygenase activity (GO:0004497), Molecular Function: iron ion binding (GO:0005506), Molecular Function: heme binding (GO:0020037), Biological Process: oxidation reduction (GO:0055114)	NA	NA	NA	NA	LOC_Os02g09310	PWY-861	dhurrin biosynthesis	RXN-12240	-	GN7F-29995-MONOMER		GN7F-29995	LOC_Os07g19130.1
LOC_Os03g06970	LOC_Os03g06970	LOC_Os03g06970	Chr3:3555489-3558352	AR2	BR2	OK	5.1714	1.06681	-2.27725	-2.28828	0.03065	0.989558	no	tetratricopeptide repeat domain containing protein, expressed	GO:0008150; GO:0009991; GO:0007154; GO:0006950; GO:0005488	biological_process; biological_process; biological_process; biological_process; molecular_function	biological_process; response to extracellular stimulus; cell communication; response to stress; binding	TAIR:AT5G48850; TAIR:AT5G48850; TAIR:AT5G48850; TAIR:AT5G48850; TAIR:AT5G48850	PF00515.21	TPR_1	Repeat	IPR013026	Tetratricopeptide repeat-containing	N/A	Q10RB0	4331734;	NP_001049071.1;	osa:4331734;	LOC_Os03g06970	NA	NA	NA	NA	NA	NA	NA	NA
LOC_Os03g15370	LOC_Os03g15370	LOC_Os03g15370	Chr3:8409933-8412377	AR2	BR2	OK	6.62603	0.299288	-4.46854	-2.78265	0.0421	0.99958	no	ubiquitin fusion protein, putative, expressed	GO:0005730; GO:0005840; GO:0005829; GO:0006412; GO:0005198; GO:0005730; GO:0005840; GO:0005829; GO:0006412; GO:0005198	cellular_component; cellular_component; cellular_component; biological_process; molecular_function; cellular_component; cellular_component; cellular_component; biological_process; molecular_function	nucleolus; ribosome; cytosol; translation; structural molecule activity; nucleolus; ribosome; cytosol; translation; structural molecule activity	TAIR:AT2G36170; TAIR:AT2G36170; TAIR:AT2G36170; TAIR:AT2G36170; TAIR:AT2G36170; TAIR:AT2G36170; TAIR:AT2G36170; TAIR:AT2G36170; TAIR:AT2G36170; TAIR:AT2G36170	PF01020.10	Ribosomal_L40e	Family	N/A	N/A	N/A	Q10NT5;; Q10NT4	4332312;	NP_001049613.2;	osa:4332312;	LOC_Os03g15370	NA	NA	NA	NA	NA	NA	NA	NA
LOC_Os03g48060	LOC_Os03g48060	LOC_Os03g48060	Chr3:27334202-27337910	AR2	BR2	OK	14.3399	2.31205	-2.63279	-2.77086	0.02105	0.818988	no	class I glutamine amidotransferase, putative, expressed	GO:0008152; GO:0016787; GO:0005829; GO:0005975; GO:0009987; GO:0019748; GO:0003824	biological_process; molecular_function; cellular_component; biological_process; biological_process; biological_process; molecular_function	metabolic process; hydrolase activity; cytosol; carbohydrate metabolic process; cellular process; secondary metabolic process; catalytic activity	TAIR:AT4G30550; TAIR:AT4G30550; TAIR:AT4G30550; TAIR:AT4G30550; TAIR:AT4G30550; TAIR:AT4G30550; TAIR:AT4G30550	PF00117.21	GATase	Domain	IPR017926	Glutamine amidotransferase type 1	N/A	Q10F14	4333748;	NP_001050925.1;	osa:4333748;	LOC_Os03g48060	NA	NA	NA	NA	NA	NA	NA	NA
LOC_Os06g21140	LOC_Os06g21140	LOC_Os06g21140	Chr6:12212220-12213215	AR2	BR2	OK	361.735	75.9487	-2.25184	-4.25678	0.00025	0.055817	no	glycine-rich cell wall structural protein precursor, putative, expressed	NA	NA	NA	NA	PF07172.4	GRP	Family	N/A	N/A	N/A	NA	NA	NA	NA	LOC_Os06g21140	NA	NA	NA	NA	NA	NA	NA	NA
LOC_Os07g32710	LOC_Os07g32710	LOC_Os07g32710	Chr7:19533175-19534577	AR2	BR2	OK	0.210294	0	#NAME?	#NAME?	0.001	0.139305	no	NA	NA	NA	NA	NA	NA	NA	NA	N/A	N/A	N/A	NA	NA	NA	NA	LOC_Os07g32710	NA	NA	NA	NA	NA	NA	NA	NA
LOC_Os08g09060	LOC_Os08g09060	LOC_Os08g09060	Chr8:5260151-5261299	AR2	BR2	OK	12.4565	2.03389	-2.61459	-2.80191	0.01585	0.703287	no	Cupin domain containing protein, expressed	GO:0003674; GO:0008150; GO:0005488	molecular_function; biological_process; molecular_function	molecular_function; biological_process; binding	TAIR:AT3G05950; TAIR:AT3G05950; TAIR:AT3G05950	PF00190.15	Cupin_1	Domain	N/A	N/A	N/A	Q6YZ97	4344845;	NP_001061163.1;	osa:4344845;	LOC_Os08g09060	NA	NA	NA	NA	NA	NA	NA	NA
LOC_Os08g09080	LOC_Os08g09080	LOC_Os08g09080	Chr8:5264244-5265389	AR2	BR2	OK	9.51608	0.832943	-3.51408	-3.03638	0.0201	0.798931	no	Cupin domain containing protein, expressed	GO:0005623; GO:0005576; GO:0003674; GO:0008150; GO:0005488; GO:0005623; GO:0005576; GO:0003674; GO:0008150; GO:0005488	cellular_component; cellular_component; molecular_function; biological_process; molecular_function; cellular_component; cellular_component; molecular_function; biological_process; molecular_function	cell; extracellular region; molecular_function; biological_process; binding; cell; extracellular region; molecular_function; biological_process; binding	TAIR:AT5G39110; TAIR:AT5G39110; TAIR:AT5G39110; TAIR:AT5G39110; TAIR:AT5G39110; TAIR:AT5G39110; TAIR:AT5G39110; TAIR:AT5G39110; TAIR:AT5G39110; TAIR:AT5G39110	PF00190.15	Cupin_1	Domain	N/A	N/A	N/A	Q6YZY5	4344846;	NP_001061164.1;	osa:4344846;	LOC_Os08g09080	NA	NA	NA	NA	NA	NA	NA	NA
LOC_Os09g01320	LOC_Os09g01320	LOC_Os09g01320	Chr9:266271-267237	AR2	BR2	OK	0.163226	0	#NAME?	#NAME?	0.0403	0.99958	no	expressed protein	NA	NA	NA	NA	NA	NA	NA	N/A	N/A	N/A	NA	NA	NA	NA	LOC_Os09g01320	NA	NA	NA	NA	NA	NA	NA	NA
LOC_Os10g42066	LOC_Os10g42066	LOC_Os10g42066	Chr10:22629802-22631277	AR2	BR2	OK	0.623472	0	#NAME?	#NAME?	0.02885	0.963246	no	expressed protein	NA	NA	NA	NA	NA	NA	NA	N/A	N/A	N/A	Q108W8	NA	NA	NA	LOC_Os10g42066	NA	NA	NA	NA	NA	NA	NA	NA

## Sheet: Zero h_vs_MG-01_Downregulated_G
test_id	gene_id	gene	locus	sample_1	sample_2	status	sample_1_FPKM_Value	sample_2_FPKM_Value	log2(fold_change)	test_stat	p_value	q_value	significant	description(phytozome)	GO_ID	GO_Ontology	GO_Term	GO_TAIR_ID	PFAM_hmm_acc	PFAM_hmm_name	PFAM_hmm_type	INTERPRO_ipr_acc	INTERPRO_ipr_desc	INTERPRO_ipr_go	Entry(uniprot)	Cross-reference(GeneID)	Cross-reference(RefSeq)	Cross-reference(KEGG)	Query_sequence_Id(OryzaCyc)	Pathway-id(OryzaCyc)	Pathway-name(OryzaCyc)	Reaction-id(OryzaCyc)	EC(OryzaCyc)	Protein-id(OryzaCyc)	Protein-name(OryzaCyc)	Gene-id(OryzaCyc)	Gene-name(OryzaCyc)
LOC_Os01g01160	LOC_Os01g01160	LOC_Os01g01160	Chr1:82427-84302	ZR2	AR2	OK	9.57031	1.84953	-2.37141	-2.49761	0.0283	0.95522	no	heat shock protein DnaJ, putative, expressed	GO:0019538; GO:0009987; GO:0005634; GO:0005515; GO:0006950	biological_process; biological_process; cellular_component; molecular_function; biological_process	protein metabolic process; cellular process; nucleus; protein binding; response to stress	TAIR:AT4G13830; TAIR:AT4G13830; TAIR:AT4G13830; TAIR:AT4G13830; TAIR:AT4G13830	PF00226.24	DnaJ	Domain	N/A	N/A	N/A	NA	NA	NA	NA	LOC_Os01g01160	NA	NA	NA	NA	NA	NA	NA	NA
LOC_Os01g04590	LOC_Os01g04590	LOC_Os01g04590	Chr1:2059308-2062277	ZR2	AR2	OK	6.8383	0.954859	-2.84028	-2.89953	0.0104	0.557111	no	expressed protein	GO:0003674; GO:0008150	molecular_function; biological_process	molecular_function; biological_process	TAIR:AT2G01260; TAIR:AT2G01260	PF05623.5	DUF789	Family	N/A	N/A	N/A	NA	NA	NA	NA	LOC_Os01g04590	NA	NA	NA	NA	NA	NA	NA	NA
LOC_Os01g08350	LOC_Os01g08350	LOC_Os01g08350	Chr1:4095855-4096249	ZR2	AR2	OK	0.596682	0	#NAME?	#NAME?	0.04125	0.99958	no	ATP synthase subunit alpha, mitochondrial, putative, expressed	GO:0006950; GO:0016020; GO:0005739; GO:0005618; GO:0005488	biological_process; cellular_component; cellular_component; cellular_component; molecular_function	response to stress; membrane; mitochondrion; cell wall; binding	TAIR:ATMG01190; TAIR:ATMG01190; TAIR:ATMG01190; TAIR:ATMG01190; TAIR:ATMG01190	PF02874.16	ATP-synt_ab_N	Domain	N/A	N/A	N/A	NA	NA	NA	NA	LOC_Os01g08350	NA	NA	NA	NA	NA	NA	NA	NA
LOC_Os01g09640	LOC_Os01g09640	LOC_Os01g09640	Chr1:4971170-4973555	ZR2	AR2	OK	40.8543	8.54979	-2.25653	-3.73119	0.0008	0.121623	no	Myb transcription factor, putative, expressed	GO:0003677; GO:0009058; GO:0006139; GO:0003700; GO:0003676	molecular_function; biological_process; biological_process; molecular_function; molecular_function	DNA binding; biosynthetic process; nucleobase, nucleoside, nucleotide and nucleic acid metabolic process; sequence-specific DNA binding transcription factor activity; nucleic acid binding	TAIR:AT5G56840; TAIR:AT5G56840; TAIR:AT5G56840; TAIR:AT5G56840; TAIR:AT5G56840	PF00249.24	Myb_DNA-binding	Domain	IPR017930	HTH transcriptional regulator, Myb-type, DNA-binding	N/A	NA	NA	NA	NA	LOC_Os01g09640	NA	NA	NA	NA	NA	NA	NA	NA
LOC_Os01g10890	LOC_Os01g10890	LOC_Os01g10890	Chr1:5809556-5811617	ZR2	AR2	OK	11.3823	1.5954	-2.83479	-3.48592	0.00495	0.362573	no	CAMK_KIN1/SNF1/Nim1_like.8 - CAMK includes calcium/calmodulin depedent protein kinases, expressed	GO:0008152; GO:0009987; GO:0016301; GO:0005829; GO:0006464; GO:0009719	biological_process; biological_process; molecular_function; cellular_component; biological_process; biological_process	metabolic process; cellular process; kinase activity; cytosol; protein modification process; response to endogenous stimulus	TAIR:AT5G45820; TAIR:AT5G45820; TAIR:AT5G45820; TAIR:AT5G45820; TAIR:AT5G45820; TAIR:AT5G45820	PF00069.18	Pkinase	Domain	IPR002290	Serine/threonine-protein kinase domain	Molecular Function: protein serine/threonine kinase activity (GO:0004674), Molecular Function: ATP binding (GO:0005524), Biological Process: protein amino acid phosphorylation (GO:0006468)	Q9LWM4	4327093;	NP_001042345.1;	osa:4327093;	LOC_Os01g10890	NA	NA	NA	NA	NA	NA	NA	NA
LOC_Os01g17396	LOC_Os01g17396	LOC_Os01g17396	Chr1:10008035-10011595	ZR2	AR2	OK	6.2602	1.18258	-2.40427	-2.58565	0.01985	0.794153	no	expressed protein	NA	NA	NA	NA	NA	NA	NA	N/A	N/A	N/A	NA	NA	NA	NA	LOC_Os01g17396	NA	NA	NA	NA	NA	NA	NA	NA
LOC_Os01g32364	LOC_Os01g32364	LOC_Os01g32364	Chr1:17756050-17765020	ZR2	AR2	OK	5.9734	1.47604	-2.01682	-2.35927	0.02615	0.918451	no	Os1bglu1 - beta-mannosidase/glucosidase homologue, expressed	GO:0016787; GO:0008152; GO:0005618; GO:0005975; GO:0005840; GO:0005829	molecular_function; biological_process; cellular_component; biological_process; cellular_component; cellular_component	hydrolase activity; metabolic process; cell wall; carbohydrate metabolic process; ribosome; cytosol	TAIR:AT3G18080; TAIR:AT3G18080; TAIR:AT3G18080; TAIR:AT3G18080; TAIR:AT3G18080; TAIR:AT3G18080	PF00232.11	Glyco_hydro_1	Domain	N/A	N/A	N/A	Q5QMT0	4324050;	NP_001043156.1;	osa:4324050;	LOC_Os01g32364	NA	NA	NA	NA	NA	NA	NA	NA
LOC_Os01g34790	LOC_Os01g34790	LOC_Os01g34790	Chr1:19200084-19201308	ZR2	AR2	OK	12.3038	1.8726	-2.716	-2.90529	0.0162	0.711389	no	expressed protein	NA	NA	NA	NA	NA	NA	NA	N/A	N/A	N/A	NA	NA	NA	NA	LOC_Os01g34790	NA	NA	NA	NA	NA	NA	NA	NA
LOC_Os01g36580	LOC_Os01g36580	LOC_Os01g36580	Chr1:20299521-20302467	ZR2	AR2	OK	6.64349	0.933869	-2.83065	-2.89509	0.0081	0.483151	no	auxin-induced protein 5NG4, putative, expressed	GO:0003674; GO:0016020	molecular_function; cellular_component	molecular_function; membrane	TAIR:AT5G64700; TAIR:AT5G64700	PF00892.13	EamA	Family	IPR000620	Protein of unknown function DUF6, transmembrane	Cellular Component: membrane (GO:0016020)	NA	NA	NA	NA	LOC_Os01g36580	NA	NA	NA	NA	NA	NA	NA	NA
LOC_Os01g37590	LOC_Os01g37590	LOC_Os01g37590	Chr1:21038805-21041083	ZR2	AR2	OK	4.16405	0.765543	-2.44343	-2.45722	0.03115	0.997057	no	peptide transporter PTR2, putative, expressed	GO:0006810; GO:0006950; GO:0016020; GO:0009719; GO:0005215; GO:0006810; GO:0006950; GO:0016020; GO:0009719; GO:0005215	biological_process; biological_process; cellular_component; biological_process; molecular_function; biological_process; biological_process; cellular_component; biological_process; molecular_function	transport; response to stress; membrane; response to endogenous stimulus; transporter activity; transport; response to stress; membrane; response to endogenous stimulus; transporter activity	TAIR:AT2G26690; TAIR:AT2G26690; TAIR:AT2G26690; TAIR:AT2G26690; TAIR:AT2G26690; TAIR:AT2G26690; TAIR:AT2G26690; TAIR:AT2G26690; TAIR:AT2G26690; TAIR:AT2G26690	PF00854.14	PTR2	Family	IPR000109	Oligopeptide transporter	Molecular Function: transporter activity (GO:0005215), Biological Process: oligopeptide transport (GO:0006857), Cellular Component: membrane (GO:0016020)	NA	NA	NA	NA	LOC_Os01g37590	NA	NA	NA	NA	NA	NA	NA	NA
LOC_Os01g40094	LOC_Os01g40094	LOC_Os01g40094	Chr1:22617779-22624147	ZR2	AR2	OK	17.5129	4.01566	-2.12471	-3.11938	0.003	0.266381	no	protein phosphatase 2C, putative, expressed	GO:0006464; GO:0008152; GO:0009987; GO:0003824; GO:0016787	biological_process; biological_process; biological_process; molecular_function; molecular_function	protein modification process; metabolic process; cellular process; catalytic activity; hydrolase activity	TAIR:AT1G17550; TAIR:AT1G17550; TAIR:AT1G17550; TAIR:AT1G17550; TAIR:AT1G17550	PF00481.14	PP2C	Family	IPR015655	Protein phosphatase 2C	N/A	Q0JLP9	4324201;	NP_001043415.2;	osa:4324201;	LOC_Os01g40094	NA	NA	NA	NA	NA	NA	NA	NA
LOC_Os01g40190	LOC_Os01g40190	LOC_Os01g40190	Chr1:22675934-22678621	ZR2	AR2	OK	11.6769	2.25825	-2.37037	-3.30502	0.002	0.205631	no	retrotransposon protein, putative, unclassified, expressed	NA	NA	NA	NA	NA	NA	NA	N/A	N/A	N/A	NA	NA	NA	NA	LOC_Os01g40190	NA	NA	NA	NA	NA	NA	NA	NA
LOC_Os01g41240	LOC_Os01g41240	LOC_Os01g41240	Chr1:23343305-23345461	ZR2	AR2	OK	7.4119	1.0852	-2.77189	-2.80677	0.00965	0.533625	no	hydrolase, alpha/beta fold family domain containing protein, expressed	GO:0005623; GO:0008152; GO:0016787; GO:0008150	cellular_component; biological_process; molecular_function; biological_process	cell; metabolic process; hydrolase activity; biological_process	TAIR:AT3G24420; TAIR:AT3G24420; TAIR:AT3G24420; TAIR:AT3G24420	PF00561.13	Abhydrolase_1	Domain	N/A	N/A	N/A	NA	NA	NA	NA	LOC_Os01g41240	NA	NA	NA	NA	NA	NA	NA	NA
LOC_Os01g42110	LOC_Os01g42110	LOC_Os01g42110	Chr1:23877623-23880246	ZR2	AR2	OK	4.62001	0.664367	-2.79784	-2.32478	0.03875	0.99958	no	nodulin MtN3 family protein, putative, expressed	GO:0005623; GO:0016020; GO:0006810; GO:0009987; GO:0005886; GO:0005215	cellular_component; cellular_component; biological_process; biological_process; cellular_component; molecular_function	cell; membrane; transport; cellular process; plasma membrane; transporter activity	TAIR:AT3G28007; TAIR:AT3G28007; TAIR:AT3G28007; TAIR:AT3G28007; TAIR:AT3G28007; TAIR:AT3G28007	PF03083.9	MtN3_slv	Family	N/A	N/A	N/A	Q8LR09	4324214;	NP_001043523.2;	osa:4324214;	LOC_Os01g42110	NA	NA	NA	NA	NA	NA	NA	NA
LOC_Os01g42150	LOC_Os01g42150	LOC_Os01g42150	Chr1:23890124-23890711	ZR2	AR2	OK	0.528063	0	#NAME?	#NAME?	0.03165	0.99958	no	MEGL13 - Maternally expressed gene MEG family protein precursor, expressed	NA	NA	NA	NA	NA	NA	NA	N/A	N/A	N/A	NA	NA	NA	NA	LOC_Os01g42150	NA	NA	NA	NA	NA	NA	NA	NA
LOC_Os01g42860	LOC_Os01g42860	LOC_Os01g42860	Chr1:24392840-24393423	ZR2	AR2	OK	12.4845	1.34144	-3.21829	-2.75519	0.0194	0.784062	no	inhibitor I family protein, putative, expressed	GO:0006950; GO:0005575; GO:0008152; GO:0030234	biological_process; cellular_component; biological_process; molecular_function	response to stress; cellular_component; metabolic process; enzyme regulator activity	TAIR:AT5G43580; TAIR:AT5G43580; TAIR:AT5G43580; TAIR:AT5G43580	PF00280.11	potato_inhibit	Domain	IPR000864	Proteinase inhibitor I13, potato inhibitor I	Molecular Function: serine-type endopeptidase inhibitor activity (GO:0004867), Biological Process: response to wounding (GO:0009611)	NA	NA	NA	NA	LOC_Os01g42860	NA	NA	NA	NA	NA	NA	NA	NA
LOC_Os01g46790	LOC_Os01g46790	LOC_Os01g46790	Chr1:26679472-26680317	ZR2	AR2	OK	0.409781	0	#NAME?	#NAME?	0.04125	0.99958	no	expressed protein	GO:0003674; GO:0005575; GO:0008150	molecular_function; cellular_component; biological_process	molecular_function; cellular_component; biological_process	TAIR:AT3G61660; TAIR:AT3G61660; TAIR:AT3G61660	NA	NA	NA	N/A	N/A	N/A	NA	NA	NA	NA	LOC_Os01g46790	NA	NA	NA	NA	NA	NA	NA	NA
LOC_Os01g47630	LOC_Os01g47630	LOC_Os01g47630	Chr1:27246228-27248016	ZR2	AR2	OK	26.9974	2.30855	-3.54776	-3.77824	0.00255	0.240161	no	expressed protein	GO:0003674; GO:0016020; GO:0009536; GO:0009579; GO:0008150	molecular_function; cellular_component; cellular_component; cellular_component; biological_process	molecular_function; membrane; plastid; thylakoid; biological_process	TAIR:AT2G42975; TAIR:AT2G42975; TAIR:AT2G42975; TAIR:AT2G42975; TAIR:AT2G42975	NA	NA	NA	N/A	N/A	N/A	NA	NA	NA	NA	LOC_Os01g47630	NA	NA	NA	NA	NA	NA	NA	NA
LOC_Os01g50080	LOC_Os01g50080	LOC_Os01g50080	Chr1:28774280-28780365	ZR2	AR2	OK	11.437	1.78627	-2.67868	-3.86191	0.0018	0.193655	no	MDR-like ABC transporter, putative, expressed	GO:0016020; GO:0009719; GO:0009653; GO:0030154; GO:0007275; GO:0016049; GO:0006810; GO:0005886; GO:0007165; GO:0009987; GO:0005575; GO:0016787; GO:0005215; GO:0009628; GO:0009606; GO:0009056; GO:0006139	cellular_component; biological_process; biological_process; biological_process; biological_process; biological_process; biological_process; cellular_component; biological_process; biological_process; cellular_component; molecular_function; molecular_funct	membrane; response to endogenous stimulus; anatomical structure morphogenesis; cell differentiation; multicellular organismal development; cell growth; transport; plasma membrane; signal transduction; cellular process; cellular_component; hydrolase activi	TAIR:AT2G47000; TAIR:AT2G47000; TAIR:AT2G47000; TAIR:AT2G47000; TAIR:AT2G47000; TAIR:AT2G47000; TAIR:AT2G47000; TAIR:AT2G47000; TAIR:AT2G47000; TAIR:AT2G47000; TAIR:AT2G47000; TAIR:AT2G47000; TAIR:AT2G47000; TAIR:AT2G47000; TAIR:AT2G47000; TAIR:AT2G47000;	PF00005.20	ABC_tran	Domain	N/A	N/A	N/A	NA	NA	NA	NA	LOC_Os01g50080	NA	NA	NA	NA	NA	NA	NA	NA
LOC_Os01g50460	LOC_Os01g50460	LOC_Os01g50460	Chr1:28975562-28977354	ZR2	AR2	OK	2.50428	0.230123	-3.44392	-2.67875	0.01825	0.758604	no	nodulin MtN3 family protein, putative, expressed	GO:0016020; GO:0006810; GO:0009987; GO:0005215; GO:0003674; GO:0005623; GO:0005886; GO:0008150	cellular_component; biological_process; biological_process; molecular_function; molecular_function; cellular_component; cellular_component; biological_process	membrane; transport; cellular process; transporter activity; molecular_function; cell; plasma membrane; biological_process	TAIR:AT3G14770; TAIR:AT3G14770; TAIR:AT3G14770; TAIR:AT3G14770; TAIR:AT3G14770; TAIR:AT3G14770; TAIR:AT3G14770; TAIR:AT3G14770	PF03083.9	MtN3_slv	Family	N/A	N/A	N/A	Q5N8J1	4326923;	NP_001043983.1;	osa:4326923;	LOC_Os01g50460	NA	NA	NA	NA	NA	NA	NA	NA
LOC_Os01g51410	LOC_Os01g51410	LOC_Os01g51410	Chr1:29560349-29567065	ZR2	AR2	OK	126.708	27.4832	-2.20489	-4.28285	0.0001	0.0285736	yes	glycine dehydrogenase, putative, expressed	GO:0005737; GO:0000166; GO:0008152; GO:0003824; GO:0009987; GO:0009056; GO:0005739; GO:0009536; GO:0005737; GO:0000166; GO:0008152; GO:0003824; GO:0009987; GO:0009056; GO:0005739; GO:0009536	cellular_component; molecular_function; biological_process; molecular_function; biological_process; biological_process; cellular_component; cellular_component; cellular_component; molecular_function; biological_process; molecular_function; biological_proc	cytoplasm; nucleotide binding; metabolic process; catalytic activity; cellular process; catabolic process; mitochondrion; plastid; cytoplasm; nucleotide binding; metabolic process; catalytic activity; cellular process; catabolic process; mitochondrion; pl	TAIR:AT2G26080; TAIR:AT2G26080; TAIR:AT2G26080; TAIR:AT2G26080; TAIR:AT2G26080; TAIR:AT2G26080; TAIR:AT2G26080; TAIR:AT2G26080; TAIR:AT2G26080; TAIR:AT2G26080; TAIR:AT2G26080; TAIR:AT2G26080; TAIR:AT2G26080; TAIR:AT2G26080; TAIR:AT2G26080; TAIR:AT2G26080	PF02347.9	GDC-P	Family	N/A	N/A	N/A	NA	NA	NA	NA	LOC_Os01g51410	NA	NA	NA	NA	NA	NA	NA	NA
LOC_Os01g51980	LOC_Os01g51980	LOC_Os01g51980	Chr1:29874485-29877505	ZR2	AR2	OK	76.0565	15.9201	-2.25622	-4.0681	0.0002	0.0476858	yes	alliin lyase precursor, putative, expressed	GO:0005623; GO:0008152; GO:0003824; GO:0005488	cellular_component; biological_process; molecular_function; molecular_function	cell; metabolic process; catalytic activity; binding	TAIR:AT1G34060; TAIR:AT1G34060; TAIR:AT1G34060; TAIR:AT1G34060	PF04864.6	Alliinase_C	Domain	N/A	N/A	N/A	NA	NA	NA	NA	LOC_Os01g51980	NA	NA	NA	NA	NA	NA	NA	NA
LOC_Os01g58640	LOC_Os01g58640	LOC_Os01g58640	Chr1:33897215-33904518	ZR2	AR2	OK	3.11587	0.393838	-2.98396	-2.60064	0.03735	0.99958	no	nucleotide pyrophosphatase/phosphodiesterase, putative, expressed	GO:0005623; GO:0005488; GO:0008152; GO:0005515; GO:0016787; GO:0009987; GO:0008150	cellular_component; molecular_function; biological_process; molecular_function; molecular_function; biological_process; biological_process	cell; binding; metabolic process; protein binding; hydrolase activity; cellular process; biological_process	TAIR:AT1G13750; TAIR:AT1G13750; TAIR:AT1G13750; TAIR:AT1G13750; TAIR:AT1G13750; TAIR:AT1G13750; TAIR:AT1G13750	PF00149.21	Metallophos	Domain	N/A	N/A	N/A	NA	NA	NA	NA	LOC_Os01g58640	NA	NA	NA	NA	NA	NA	NA	NA
LOC_Os01g58910	LOC_Os01g58910	LOC_Os01g58910	Chr1:34043139-34045426	ZR2	AR2	OK	32.2282	7.93673	-2.02171	-3.19651	0.00455	0.343987	no	auxin-induced protein 5NG4, putative, expressed	GO:0016020	cellular_component	membrane	TAIR:AT5G07050	PF00892.13	EamA	Family	N/A	N/A	N/A	NA	NA	NA	NA	LOC_Os01g58910	NA	NA	NA	NA	NA	NA	NA	NA
LOC_Os01g62760	LOC_Os01g62760	LOC_Os01g62760	Chr1:36343947-36346078	ZR2	AR2	OK	34.7114	8.19607	-2.08241	-3.42039	0.00135	0.165971	no	protein phosphatase 2C, putative, expressed	GO:0009719; GO:0007165; GO:0006950; GO:0009628; GO:0016787; GO:0005515; GO:0009987; GO:0008152	biological_process; biological_process; biological_process; biological_process; molecular_function; molecular_function; biological_process; biological_process	response to endogenous stimulus; signal transduction; response to stress; response to abiotic stimulus; hydrolase activity; protein binding; cellular process; metabolic process	TAIR:AT3G11410; TAIR:AT3G11410; TAIR:AT3G11410; TAIR:AT3G11410; TAIR:AT3G11410; TAIR:AT3G11410; TAIR:AT3G11410; TAIR:AT3G11410	PF00481.14	PP2C	Family	N/A	N/A	N/A	Q5N9N2	4327465;	NP_001044788.1;	osa:4327465;	LOC_Os01g62760	NA	NA	NA	NA	NA	NA	NA	NA
LOC_Os01g63180	LOC_Os01g63180	LOC_Os01g63180	Chr1:36616800-36621516	ZR2	AR2	OK	2.23596	0.155518	-3.84574	-3.32671	0.01155	0.591245	no	laccase-6 precursor, putative, expressed	NA	NA	NA	NA	PF07731.7	Cu-oxidase_2	Domain	N/A	N/A	N/A	Q5N7A3	NA	NA	NA	LOC_Os01g63180	NA	NA	NA	NA	NA	NA	NA	NA
LOC_Os01g63480	LOC_Os01g63480	LOC_Os01g63480	Chr1:36794889-36797406	ZR2	AR2	OK	5.68945	0.330313	-4.10639	-3.74115	0.0107	0.566514	no	transferase family protein, putative, expressed	GO:0005575; GO:0008152; GO:0016740; GO:0008150	cellular_component; biological_process; molecular_function; biological_process	cellular_component; metabolic process; transferase activity; biological_process	TAIR:AT5G01210; TAIR:AT5G01210; TAIR:AT5G01210; TAIR:AT5G01210	PF02458.8	Transferase	Family	N/A	N/A	N/A	NA	NA	NA	NA	LOC_Os01g63480	PWY-361	phenylpropanoid biosynthesis	RXN-2621	EC-2.3.1	GN7F-30490-MONOMER	LOC_Os05g37660.1	GN7F-30490	LOC_Os05g37660.1
LOC_Os01g63880	LOC_Os01g63880	LOC_Os01g63880	Chr1:37065392-37068896	ZR2	AR2	OK	1.79273	0.240098	-2.90046	-2.5557	0.03505	0.99958	no	expressed protein	GO:0003674; GO:0005575; GO:0008150	molecular_function; cellular_component; biological_process	molecular_function; cellular_component; biological_process	TAIR:AT3G52240; TAIR:AT3G52240; TAIR:AT3G52240	NA	NA	NA	NA	NA	NA	NA	NA	NA	NA	LOC_Os01g63880	NA	NA	NA	NA	NA	NA	NA	NA
LOC_Os01g65010	LOC_Os01g65010	LOC_Os01g65010	Chr1:37739464-37742721	ZR2	AR2	OK	4.39216	0.392407	-3.48451	-3.09146	0.02415	0.88146	no	serine/threonine-protein kinase receptor precursor, putative, expressed	GO:0005623; GO:0016301; GO:0000166; GO:0030246; GO:0009875; GO:0006464	cellular_component; molecular_function; molecular_function; molecular_function; biological_process; biological_process	cell; kinase activity; nucleotide binding; carbohydrate binding; pollen-pistil interaction; protein modification process	TAIR:AT2G19130; TAIR:AT2G19130; TAIR:AT2G19130; TAIR:AT2G19130; TAIR:AT2G19130; TAIR:AT2G19130	PF01453.17	B_lectin	Domain	N/A	N/A	N/A	NA	NA	NA	NA	LOC_Os01g65010	PWY-6952	glycerophosphodiester degradation	GLYCPDIESTER-RXN	EC-3.1.4.46	GN7F-26089-MONOMER	glycerophosphodiester phosphodiesterase	GN7F-26089	LOC_Os01g04550.1
LOC_Os01g67320	LOC_Os01g67320	LOC_Os01g67320	Chr1:39078555-39082141	ZR2	AR2	OK	8.11077	1.36787	-2.56791	-2.09766	0.0491	0.99958	no	expressed protein	NA	NA	NA	NA	NA	NA	NA	NA	NA	NA	NA	NA	NA	NA	LOC_Os01g67320	NA	NA	NA	NA	NA	NA	NA	NA
LOC_Os01g68290	LOC_Os01g68290	LOC_Os01g68290	Chr1:39679523-39680147	ZR2	AR2	OK	9.49161	0.768032	-3.62741	-3.0567	0.0132	0.637242	no	expressed protein	NA	NA	NA	NA	NA	NA	NA	N/A	N/A	N/A	NA	NA	NA	NA	LOC_Os01g68290	NA	NA	NA	NA	NA	NA	NA	NA
LOC_Os01g68650	LOC_Os01g68650	LOC_Os01g68650	Chr1:39866337-39867460	ZR2	AR2	OK	31.6758	5.77866	-2.45457	-3.4029	0.00125	0.158636	no	plant-specific domain TIGR01615 family protein, expressed	GO:0003674; GO:0005575; GO:0008150	molecular_function; cellular_component; biological_process	molecular_function; cellular_component; biological_process	TAIR:AT3G07350; TAIR:AT3G07350; TAIR:AT3G07350	PF04720.5	DUF506	Family	N/A	N/A	N/A	NA	NA	NA	NA	LOC_Os01g68650	NA	NA	NA	NA	NA	NA	NA	NA
LOC_Os01g69960	LOC_Os01g69960	LOC_Os01g69960	Chr1:40460000-40461483	ZR2	AR2	OK	3.79987	0.383551	-3.30846	-2.89552	0.0189	0.773071	no	expressed protein	GO:0003674; GO:0005575; GO:0008150	molecular_function; cellular_component; biological_process	molecular_function; cellular_component; biological_process	TAIR:AT5G50610; TAIR:AT5G50610; TAIR:AT5G50610	NA	NA	NA	N/A	N/A	N/A	NA	NA	NA	NA	LOC_Os01g69960	NA	NA	NA	NA	NA	NA	NA	NA
LOC_Os01g72810	LOC_Os01g72810	LOC_Os01g72810	Chr1:42238810-42240567	ZR2	AR2	OK	0.13757	0	#NAME?	#NAME?	0.00285	0.257512	no	secreted glycoprotein, putative, expressed	GO:0005623; GO:0030246; GO:0008150	cellular_component; molecular_function; biological_process	cell; carbohydrate binding; biological_process	TAIR:AT1G16905; TAIR:AT1G16905; TAIR:AT1G16905	PF01453.17	B_lectin	Domain	IPR001480	Curculin-like (mannose-binding) lectin	Molecular Function: sugar binding (GO:0005529)	NA	NA	NA	NA	LOC_Os01g72810	NA	NA	NA	NA	NA	NA	NA	NA
LOC_Os01g74320	LOC_Os01g74320	LOC_Os01g74320	Chr1:43063739-43065484	ZR2	AR2	OK	12.0597	2.4554	-2.29616	-2.92313	0.007	0.444718	no	ubiquitin ligase, putative, expressed	GO:0005515; GO:0005488	molecular_function; molecular_function	protein binding; binding	TAIR:AT2G28840; TAIR:AT2G28840	PF00023.23	Ank	Repeat	N/A	N/A	N/A	Q94CT7	4324295;	NP_001045554.1;	osa:4324295;	LOC_Os01g74320	NA	NA	NA	NA	NA	NA	NA	NA
LOC_Os01g74450	LOC_Os01g74450	LOC_Os01g74450	Chr1:43115741-43117231	ZR2	AR2	OK	10.7207	0.824781	-3.70024	-3.81414	0.001	0.139305	no	aquaporin protein, putative, expressed	GO:0006810; GO:0016020; GO:0009987; GO:0005215	biological_process; cellular_component; biological_process; molecular_function	transport; membrane; cellular process; transporter activity	TAIR:AT4G01470; TAIR:AT4G01470; TAIR:AT4G01470; TAIR:AT4G01470	PF00230.13	MIP	Family	IPR000425	Major intrinsic protein	Molecular Function: transporter activity (GO:0005215), Biological Process: transport (GO:0006810), Cellular Component: membrane (GO:0016020)	Q94CS9	4324303;	NP_001045562.1;	osa:4324303;	LOC_Os01g74450	NA	NA	NA	NA	NA	NA	NA	NA
LOC_Os02g04369	LOC_Os02g04369	LOC_Os02g04369	Chr2:1928624-1929506	ZR2	AR2	OK	7.16055	1.70875	-2.06713	-1.98104	0.04645	0.99958	no	expressed protein	NA	NA	NA	NA	NA	NA	NA	NA	NA	NA	NA	NA	NA	NA	LOC_Os02g04369	NA	NA	NA	NA	NA	NA	NA	NA
LOC_Os02g04510	LOC_Os02g04510	LOC_Os02g04510	Chr2:2001886-2005972	ZR2	AR2	OK	2.72584	0.606502	-2.16812	-2.19442	0.0399	0.99958	no	UOS1, putative, expressed	GO:0006412; GO:0008152; GO:0016043; GO:0006091; GO:0015979; GO:0009536; GO:0003824; GO:0005488	biological_process; biological_process; biological_process; biological_process; biological_process; cellular_component; molecular_function; molecular_function	translation; metabolic process; cellular component organization; generation of precursor metabolites and energy; photosynthesis; plastid; catalytic activity; binding	TAIR:AT1G16720; TAIR:AT1G16720; TAIR:AT1G16720; TAIR:AT1G16720; TAIR:AT1G16720; TAIR:AT1G16720; TAIR:AT1G16720; TAIR:AT1G16720	PF05368.6	NmrA	Family	N/A	N/A	N/A	NA	NA	NA	NA	LOC_Os02g04510	NA	NA	NA	NA	NA	NA	NA	NA
LOC_Os02g04750	LOC_Os02g04750	LOC_Os02g04750	Chr2:2161768-2166648	ZR2	AR2	OK	30.3133	1.35721	-4.48123	-4.75145	0.0007	0.111537	no	cycloartenol synthase, putative, expressed	GO:0007275; GO:0003824; GO:0016043; GO:0009987; GO:0009058; GO:0006629; GO:0005773; GO:0007275; GO:0003824; GO:0016043; GO:0009987; GO:0009058; GO:0006629; GO:0005773; GO:0007275; GO:0003824; GO:0016043; GO:0009987; GO:0009058; GO:0006629; GO:0005773	biological_process; molecular_function; biological_process; biological_process; biological_process; biological_process; cellular_component; biological_process; molecular_function; biological_process; biological_process; biological_process; biological_proc	multicellular organismal development; catalytic activity; cellular component organization; cellular process; biosynthetic process; lipid metabolic process; vacuole; multicellular organismal development; catalytic activity; cellular component organization;	TAIR:AT2G07050; TAIR:AT2G07050; TAIR:AT2G07050; TAIR:AT2G07050; TAIR:AT2G07050; TAIR:AT2G07050; TAIR:AT2G07050; TAIR:AT2G07050; TAIR:AT2G07050; TAIR:AT2G07050; TAIR:AT2G07050; TAIR:AT2G07050; TAIR:AT2G07050; TAIR:AT2G07050; TAIR:AT2G07050; TAIR:AT2G07050;	PF00432.14	Prenyltrans	Repeat	IPR001330	Prenyltransferase/squalene oxidase	Molecular Function: catalytic activity (GO:0003824)	NA	NA	NA	NA	LOC_Os02g04750	NA	NA	NA	NA	NA	NA	NA	NA
LOC_Os02g04760	LOC_Os02g04760	LOC_Os02g04760	Chr2:2174422-2178634	ZR2	AR2	OK	4.82672	0.352531	-3.77522	-2.96934	0.0111	0.578635	no	cycloartenol synthase, putative, expressed	GO:0007275; GO:0003824; GO:0016043; GO:0009987; GO:0009058; GO:0006629; GO:0005773	biological_process; molecular_function; biological_process; biological_process; biological_process; biological_process; cellular_component	multicellular organismal development; catalytic activity; cellular component organization; cellular process; biosynthetic process; lipid metabolic process; vacuole	TAIR:AT2G07050; TAIR:AT2G07050; TAIR:AT2G07050; TAIR:AT2G07050; TAIR:AT2G07050; TAIR:AT2G07050; TAIR:AT2G07050	NA	NA	NA	N/A	N/A	N/A	NA	NA	NA	NA	LOC_Os02g04760	PWY-5203	soybean saponin I biosynthesis	RXN-7570	EC-5.4.99.39	GN7F-20927-MONOMER		GN7F-20927	LOC_Os11g18340.1
LOC_Os02g06360	LOC_Os02g06360	LOC_Os02g06360	Chr2:3179476-3182791	ZR2	AR2	OK	10.6796	2.39264	-2.15819	-2.592	0.01985	0.794153	no	uncharacterized protein CPn_0526/CP_0226/CPj0526/CpB0547, putative, expressed	GO:0030246; GO:0003824; GO:0005975	molecular_function; molecular_function; biological_process	carbohydrate binding; catalytic activity; carbohydrate metabolic process	TAIR:AT3G54690; TAIR:AT3G54690; TAIR:AT3G54690	PF01380.15	SIS	Family	N/A	N/A	N/A	NA	NA	NA	NA	LOC_Os02g06360	NA	NA	NA	NA	NA	NA	NA	NA
LOC_Os02g07830	LOC_Os02g07830	LOC_Os02g07830	Chr2:4103332-4105657	ZR2	AR2	OK	14.7662	1.50852	-3.2911	-3.89629	0.0012	0.154809	no	OsHKT1;3 - Na+ transporter, expressed	GO:0006810; GO:0009987; GO:0006950; GO:0009628; GO:0005215; GO:0005886	biological_process; biological_process; biological_process; biological_process; molecular_function; cellular_component	transport; cellular process; response to stress; response to abiotic stimulus; transporter activity; plasma membrane	TAIR:AT4G10310; TAIR:AT4G10310; TAIR:AT4G10310; TAIR:AT4G10310; TAIR:AT4G10310; TAIR:AT4G10310	PF02386.9	TrkH	Family	N/A	N/A	N/A	Q6H501	4328468;	NP_001046052.1;	osa:4328468;	LOC_Os02g07830	NA	NA	NA	NA	NA	NA	NA	NA
LOC_Os02g09850	LOC_Os02g09850	LOC_Os02g09850	Chr2:5078942-5079712	ZR2	AR2	OK	4.77466	0.554928	-3.10503	-2.53235	0.025	0.897709	no	expressed protein	NA	NA	NA	NA	NA	NA	NA	N/A	N/A	N/A	NA	NA	NA	NA	LOC_Os02g09850	NA	NA	NA	NA	NA	NA	NA	NA
LOC_Os02g09930	LOC_Os02g09930	LOC_Os02g09930	Chr2:5151782-5158917	ZR2	AR2	OK	12.4686	2.55898	-2.28465	-3.07015	0.0026	0.243039	no	CSLA1 - cellulose synthase-like family A; mannan synthase, expressed	GO:0016740; GO:0008152; GO:0016740; GO:0008152	molecular_function; biological_process; molecular_function; biological_process	transferase activity; metabolic process; transferase activity; metabolic process	TAIR:AT5G22740; TAIR:AT5G22740; TAIR:AT5G22740; TAIR:AT5G22740	PF00535.19	Glycos_transf_2	Family	N/A	N/A	N/A	Q7PC76	4328585;	NP_001046164.1;	osa:4328585;	LOC_Os02g09930	NA	NA	NA	NA	NA	NA	NA	NA
LOC_Os02g13800	LOC_Os02g13800	LOC_Os02g13800	Chr2:7463931-7465506	ZR2	AR2	OK	3.2034	0.305438	-3.39065	-2.90623	0.0175	0.741239	no	HSF-type DNA-binding domain containing protein, expressed	GO:0003677; GO:0005634; GO:0009058; GO:0006139; GO:0003700	molecular_function; cellular_component; biological_process; biological_process; molecular_function	DNA binding; nucleus; biosynthetic process; nucleobase, nucleoside, nucleotide and nucleic acid metabolic process; sequence-specific DNA binding transcription factor activity	TAIR:AT3G24520; TAIR:AT3G24520; TAIR:AT3G24520; TAIR:AT3G24520; TAIR:AT3G24520	PF00447.10	HSF_DNA-bind	Family	IPR000232	Heat shock factor (HSF)-type, DNA-binding	Molecular Function: transcription factor activity (GO:0003700), Cellular Component: nucleus (GO:0005634), Biological Process: regulation of transcription, DNA-dependent (GO:0006355), Molecular Function: sequence-specific DNA binding (GO:0043565)	Q6EUG4	4328809;	NP_001046370.1;	osa:4328809;	LOC_Os02g13800	NA	NA	NA	NA	NA	NA	NA	NA
LOC_Os02g15860	LOC_Os02g15860	LOC_Os02g15860	Chr2:8973731-8974016	ZR2	AR2	OK	0.788511	0	#NAME?	#NAME?	0.04875	0.99958	no	expressed protein	GO:0003674; GO:0005575; GO:0008150	molecular_function; cellular_component; biological_process	molecular_function; cellular_component; biological_process	TAIR:AT5G41761; TAIR:AT5G41761; TAIR:AT5G41761	NA	NA	NA	N/A	N/A	N/A	NA	NA	NA	NA	LOC_Os02g15860	NA	NA	NA	NA	NA	NA	NA	NA
LOC_Os02g15930	LOC_Os02g15930	LOC_Os02g15930	Chr2:9021453-9023139	ZR2	AR2	OK	10.6583	1.1733	-3.18334	-3.49214	0.005	0.364949	no	expressed protein	GO:0003674; GO:0005794; GO:0008150	molecular_function; cellular_component; biological_process	molecular_function; Golgi apparatus; biological_process	TAIR:AT4G37820; TAIR:AT4G37820; TAIR:AT4G37820	NA	NA	NA	N/A	N/A	N/A	NA	NA	NA	NA	LOC_Os02g15930	NA	NA	NA	NA	NA	NA	NA	NA
LOC_Os02g28340	LOC_Os02g28340	LOC_Os02g28340	Chr2:16750076-16751771	ZR2	AR2	OK	2.95518	0.405425	-2.86574	-2.50277	0.03805	0.99958	no	transferase family protein, putative, expressed	GO:0005575; GO:0008152; GO:0016740; GO:0009058; GO:0009987; GO:0019748	cellular_component; biological_process; molecular_function; biological_process; biological_process; biological_process	cellular_component; metabolic process; transferase activity; biosynthetic process; cellular process; secondary metabolic process	TAIR:AT3G29590; TAIR:AT3G29590; TAIR:AT3G29590; TAIR:AT3G29590; TAIR:AT3G29590; TAIR:AT3G29590	PF02458.8	Transferase	Family	N/A	N/A	N/A	NA	NA	NA	NA	LOC_Os02g28340	PWY-6930	phenolic malonylglucosides biosynthesis	RXN-12697	EC-2.3.1	GN7F-25959-MONOMER	LOC_Os02g28200.1	GN7F-25959	LOC_Os02g28200.1
LOC_Os02g32990	LOC_Os02g32990	LOC_Os02g32990	Chr2:19614035-19615074	ZR2	AR2	OK	6.68823	1.46088	-2.19478	-2.19186	0.034	0.99958	no	expressed protein	GO:0003674; GO:0005575; GO:0009628	molecular_function; cellular_component; biological_process	molecular_function; cellular_component; response to abiotic stimulus	TAIR:AT3G52740; TAIR:AT3G52740; TAIR:AT3G52740	NA	NA	NA	N/A	N/A	N/A	NA	NA	NA	NA	LOC_Os02g32990	NA	NA	NA	NA	NA	NA	NA	NA
LOC_Os02g33060	LOC_Os02g33060	LOC_Os02g33060	Chr2:19644998-19646089	ZR2	AR2	OK	22.6946	5.0076	-2.18016	-2.51606	0.01695	0.728467	no	expressed protein	NA	NA	NA	NA	NA	NA	NA	N/A	N/A	N/A	NA	NA	NA	NA	LOC_Os02g33060	NA	NA	NA	NA	NA	NA	NA	NA
LOC_Os02g33720	LOC_Os02g33720	LOC_Os02g33720	Chr2:20118220-20118829	ZR2	AR2	OK	1.45273	0	#NAME?	#NAME?	0.00025	0.055817	no	RING-H2 finger protein, putative, expressed	GO:0005488	molecular_function	binding	TAIR:AT3G10910	PF00097.18	zf-C3HC4	Domain	N/A	N/A	N/A	NA	NA	NA	NA	LOC_Os02g33720	NA	NA	NA	NA	NA	NA	NA	NA
LOC_Os02g37700	LOC_Os02g37700	LOC_Os02g37700	Chr2:22756409-22758226	ZR2	AR2	OK	10.7166	2.32345	-2.2055	-2.64893	0.0179	0.750763	no	lecithin:cholesterol acyltransferase, putative, expressed	GO:0016020; GO:0005773; GO:0016740; GO:0006629	cellular_component; cellular_component; molecular_function; biological_process	membrane; vacuole; transferase activity; lipid metabolic process	TAIR:AT1G27480; TAIR:AT1G27480; TAIR:AT1G27480; TAIR:AT1G27480	PF02450.8	LACT	Family	N/A	N/A	N/A	NA	NA	NA	NA	LOC_Os02g37700	NA	NA	NA	NA	NA	NA	NA	NA
LOC_Os02g37800	LOC_Os02g37800	LOC_Os02g37800	Chr2:22805644-22808522	ZR2	AR2	OK	9.58438	1.66128	-2.52839	-2.9761	0.0073	0.456056	no	lecithin:cholesterol acyltransferase, putative, expressed	GO:0016020; GO:0005773; GO:0016740; GO:0006629	cellular_component; cellular_component; molecular_function; biological_process	membrane; vacuole; transferase activity; lipid metabolic process	TAIR:AT1G27480; TAIR:AT1G27480; TAIR:AT1G27480; TAIR:AT1G27480	PF02450.8	LACT	Family	IPR003386	Lecithin:cholesterol acyltransferase	Molecular Function: phosphatidylcholine-sterol O-acyltransferase activity (GO:0004607), Biological Process: lipid metabolic process (GO:0006629)	NA	NA	NA	NA	LOC_Os02g37800	NA	NA	NA	NA	NA	NA	NA	NA
LOC_Os02g39710	LOC_Os02g39710	LOC_Os02g39710	Chr2:23989749-23991293	ZR2	AR2	OK	65.1859	13.0209	-2.32373	-3.96511	0.00015	0.0388415	yes	CCT/B-box zinc finger protein, putative, expressed	GO:0009058; GO:0006139; GO:0005488; GO:0005622; GO:0003700	biological_process; biological_process; molecular_function; cellular_component; molecular_function	biosynthetic process; nucleobase, nucleoside, nucleotide and nucleic acid metabolic process; binding; intracellular; sequence-specific DNA binding transcription factor activity	TAIR:AT5G57660; TAIR:AT5G57660; TAIR:AT5G57660; TAIR:AT5G57660; TAIR:AT5G57660	PF06203.7	CCT	Motif	N/A	N/A	N/A	NA	NA	NA	NA	LOC_Os02g39710	NA	NA	NA	NA	NA	NA	NA	NA
LOC_Os02g41770	LOC_Os02g41770	LOC_Os02g41770	Chr2:25109673-25113176	ZR2	AR2	OK	0.244754	0	#NAME?	#NAME?	0.0327	0.99958	no	uncharacterized protein PA4923, putative, expressed	GO:0003674; GO:0005634; GO:0005829; GO:0008150	molecular_function; cellular_component; cellular_component; biological_process	molecular_function; nucleus; cytosol; biological_process	TAIR:AT2G28305; TAIR:AT2G28305; TAIR:AT2G28305; TAIR:AT2G28305	PF03641.7	Lysine_decarbox	Family	IPR005269	Conserved hypothetical protein CHP00730	N/A	B9F166	NA	NA	NA	LOC_Os02g41770	NA	NA	NA	NA	NA	NA	NA	NA
LOC_Os02g43330	LOC_Os02g43330	LOC_Os02g43330	Chr2:26143308-26144731	ZR2	AR2	OK	0.254024	0	#NAME?	#NAME?	0.0014	0.169032	no	homeobox associated leucine zipper, putative, expressed	GO:0005634; GO:0009719; GO:0007165; GO:0006950; GO:0009628; GO:0009058; GO:0006139; GO:0003700	cellular_component; biological_process; biological_process; biological_process; biological_process; biological_process; biological_process; molecular_function	nucleus; response to endogenous stimulus; signal transduction; response to stress; response to abiotic stimulus; biosynthetic process; nucleobase, nucleoside, nucleotide and nucleic acid metabolic process; sequence-specific DNA binding transcription facto	TAIR:AT2G46680; TAIR:AT2G46680; TAIR:AT2G46680; TAIR:AT2G46680; TAIR:AT2G46680; TAIR:AT2G46680; TAIR:AT2G46680; TAIR:AT2G46680	PF02183.11	HALZ	Family	N/A	N/A	N/A	Q6H6S3	4330155;	NP_001047582.1;	osa:4330155;	LOC_Os02g43330	NA	NA	NA	NA	NA	NA	NA	NA
LOC_Os02g43540	LOC_Os02g43540	LOC_Os02g43540	Chr2:26271678-26272657	ZR2	AR2	OK	6.75964	1.58797	-2.08976	-2.07889	0.0403	0.99958	no	NA	NA	NA	NA	NA	NA	NA	NA	N/A	N/A	N/A	NA	NA	NA	NA	LOC_Os02g43540	NA	NA	NA	NA	NA	NA	NA	NA
LOC_Os02g43560	LOC_Os02g43560	LOC_Os02g43560	Chr2:26280252-26283914	ZR2	AR2	OK	0.751023	0.125146	-2.58524	-2.13409	0.0468	0.99958	no	WRKY34, expressed	GO:0009058; GO:0006139; GO:0003700	biological_process; biological_process; molecular_function	biosynthetic process; nucleobase, nucleoside, nucleotide and nucleic acid metabolic process; sequence-specific DNA binding transcription factor activity	TAIR:AT2G44745; TAIR:AT2G44745; TAIR:AT2G44745	PF03106.8	WRKY	Domain	N/A	N/A	N/A	NA	NA	NA	NA	LOC_Os02g43560	NA	NA	NA	NA	NA	NA	NA	NA
LOC_Os02g44108	LOC_Os02g44108	LOC_Os02g44108	Chr2:26648836-26650607	ZR2	AR2	OK	2.25065	0.221796	-3.34304	-2.66011	0.01775	0.747064	no	expansin precursor, putative, expressed	GO:0005623; GO:0016043; GO:0009653; GO:0016049; GO:0009987; GO:0005576	cellular_component; biological_process; biological_process; biological_process; biological_process; cellular_component	cell; cellular component organization; anatomical structure morphogenesis; cell growth; cellular process; extracellular region	TAIR:AT2G45110; TAIR:AT2G45110; TAIR:AT2G45110; TAIR:AT2G45110; TAIR:AT2G45110; TAIR:AT2G45110	PF01357.14	Pollen_allerg_1	Domain	IPR005795	Major pollen allergen Lol pI	Cellular Component: extracellular region (GO:0005576), Biological Process: sexual reproduction (GO:0019953)	Q6H676	4330213;	NP_001047638.1;	osa:4330213;	LOC_Os02g44108	NA	NA	NA	NA	NA	NA	NA	NA
LOC_Os02g45000	LOC_Os02g45000	LOC_Os02g45000	Chr2:27261969-27263595	ZR2	AR2	OK	27.0631	6.67709	-2.01904	-3.09329	0.0032	0.276563	no	expressed protein	NA	NA	NA	NA	PF03478.11	DUF295	Family	N/A	N/A	N/A	NA	NA	NA	NA	LOC_Os02g45000	NA	NA	NA	NA	NA	NA	NA	NA
LOC_Os02g45930	LOC_Os02g45930	LOC_Os02g45930	Chr2:27989365-27990587	ZR2	AR2	OK	89.2742	15.0137	-2.57196	-4.30672	0.00025	0.055817	no	expressed protein	GO:0006950; GO:0003674; GO:0008150; GO:0005654	biological_process; molecular_function; biological_process; cellular_component	response to stress; molecular_function; biological_process; nucleoplasm	TAIR:AT5G56550; TAIR:AT5G56550; TAIR:AT5G56550; TAIR:AT5G56550	NA	NA	NA	N/A	N/A	N/A	NA	NA	NA	NA	LOC_Os02g45930	NA	NA	NA	NA	NA	NA	NA	NA
LOC_Os02g46460	LOC_Os02g46460	LOC_Os02g46460	Chr2:28312588-28316198	ZR2	AR2	OK	14.2583	3.49659	-2.02778	-2.97271	0.0064	0.422111	no	peptide transporter PTR2, putative, expressed	GO:0005215; GO:0016020; GO:0006810; GO:0009987; GO:0008150; GO:0005886; GO:0005215; GO:0016020; GO:0006810; GO:0009987; GO:0008150; GO:0005886	molecular_function; cellular_component; biological_process; biological_process; biological_process; cellular_component; molecular_function; cellular_component; biological_process; biological_process; biological_process; cellular_component	transporter activity; membrane; transport; cellular process; biological_process; plasma membrane; transporter activity; membrane; transport; cellular process; biological_process; plasma membrane	TAIR:AT1G32450; TAIR:AT1G32450; TAIR:AT1G32450; TAIR:AT1G32450; TAIR:AT1G32450; TAIR:AT1G32450; TAIR:AT1G32450; TAIR:AT1G32450; TAIR:AT1G32450; TAIR:AT1G32450; TAIR:AT1G32450; TAIR:AT1G32450	PF00854.14	PTR2	Family	N/A	N/A	N/A	NA	NA	NA	NA	LOC_Os02g46460	NA	NA	NA	NA	NA	NA	NA	NA
LOC_Os02g47510	LOC_Os02g47510	LOC_Os02g47510	Chr2:29026069-29028259	ZR2	AR2	OK	175.908	37.486	-2.2304	-4.30922	0.00015	0.0388415	yes	9-cis-epoxycarotenoid dioxygenase 1, chloroplast precursor, putative, expressed	GO:0009536; GO:0005515	cellular_component; molecular_function	plastid; protein binding	TAIR:AT4G19170; TAIR:AT4G19170	PF03055.8	RPE65	Family	N/A	N/A	N/A	NA	NA	NA	NA	LOC_Os02g47510	PWY-695	abscisic acid biosynthesis	RXN-698	EC-1.13.11.51	GN7F-19478-MONOMER		GN7F-19478	LOC_Os12g42280.1
LOC_Os02g53130	LOC_Os02g53130	LOC_Os02g53130	Chr2:32513738-32517155	ZR2	AR2	OK	7.7953	1.45969	-2.41694	-3.15333	0.00375	0.30541	no	nitrate reductase, putative, expressed	GO:0008152; GO:0005515; GO:0003824; GO:0005829; GO:0009628; GO:0009058; GO:0009987	biological_process; molecular_function; molecular_function; cellular_component; biological_process; biological_process; biological_process	metabolic process; protein binding; catalytic activity; cytosol; response to abiotic stimulus; biosynthetic process; cellular process	TAIR:AT1G77760; TAIR:AT1G77760; TAIR:AT1G77760; TAIR:AT1G77760; TAIR:AT1G77760; TAIR:AT1G77760; TAIR:AT1G77760	PF00175.14	NAD_binding_1	Domain	IPR001709	Flavoprotein pyridine nucleotide cytochrome reductase	Molecular Function: oxidoreductase activity (GO:0016491), Biological Process: oxidation reduction (GO:0055114)	NA	NA	NA	NA	LOC_Os02g53130	NA	NA	NA	NA	NA	NA	NA	NA
LOC_Os02g55870	LOC_Os02g55870	LOC_Os02g55870	Chr2:34199418-34203705	ZR2	AR2	OK	5.15511	1.04696	-2.2998	-2.39974	0.0361	0.99958	no	heparanase-like protein precursor, putative, expressed	GO:0005618; GO:0008152; GO:0008150; GO:0016787	cellular_component; biological_process; biological_process; molecular_function	cell wall; metabolic process; biological_process; hydrolase activity	TAIR:AT5G34940; TAIR:AT5G34940; TAIR:AT5G34940; TAIR:AT5G34940	PF03662.7	Glyco_hydro_79n	Domain	N/A	N/A	N/A	NA	NA	NA	NA	LOC_Os02g55870	NA	NA	NA	NA	NA	NA	NA	NA
LOC_Os02g55990	LOC_Os02g55990	LOC_Os02g55990	Chr2:34263982-34265816	ZR2	AR2	OK	2.55819	0.338583	-2.91754	-2.20519	0.04035	0.99958	no	vesicle-associated membrane protein, putative, expressed	GO:0016020; GO:0009987; GO:0016043; GO:0006810; GO:0009719; GO:0005773; GO:0006950; GO:0009628; GO:0005886	cellular_component; biological_process; biological_process; biological_process; biological_process; cellular_component; biological_process; biological_process; cellular_component	membrane; cellular process; cellular component organization; transport; response to endogenous stimulus; vacuole; response to stress; response to abiotic stimulus; plasma membrane	TAIR:AT4G32150; TAIR:AT4G32150; TAIR:AT4G32150; TAIR:AT4G32150; TAIR:AT4G32150; TAIR:AT4G32150; TAIR:AT4G32150; TAIR:AT4G32150; TAIR:AT4G32150	PF00957.14	Synaptobrevin	Family	IPR001388	Synaptobrevin	Cellular Component: integral to membrane (GO:0016021), Biological Process: vesicle-mediated transport (GO:0016192)	NA	NA	NA	NA	LOC_Os02g55990	NA	NA	NA	NA	NA	NA	NA	NA
LOC_Os02g57720	LOC_Os02g57720	LOC_Os02g57720	Chr2:35349672-35351454	ZR2	AR2	OK	11.0695	0.625893	-4.14453	-3.73533	0.0108	0.569498	no	aquaporin protein, putative, expressed	GO:0006810; GO:0005215; GO:0016020; GO:0009987; GO:0005575; GO:0006950; GO:0009628; GO:0005886	biological_process; molecular_function; cellular_component; biological_process; cellular_component; biological_process; biological_process; cellular_component	transport; transporter activity; membrane; cellular process; cellular_component; response to stress; response to abiotic stimulus; plasma membrane	TAIR:AT4G23400; TAIR:AT4G23400; TAIR:AT4G23400; TAIR:AT4G23400; TAIR:AT4G23400; TAIR:AT4G23400; TAIR:AT4G23400; TAIR:AT4G23400	PF00230.13	MIP	Family	IPR000425	Major intrinsic protein	Molecular Function: transporter activity (GO:0005215), Biological Process: transport (GO:0006810), Cellular Component: membrane (GO:0016020)	Q9SXF8	4331194;	NP_001048566.1;	osa:4331194;	LOC_Os02g57720	NA	NA	NA	NA	NA	NA	NA	NA
LOC_Os02g58310	LOC_Os02g58310	LOC_Os02g58310	Chr2:35676787-35678078	ZR2	AR2	OK	11.9085	0.618339	-4.26745	-3.92451	0.0207	0.811947	no	expressed protein	GO:0003674; GO:0008150; GO:0009536; GO:0003674; GO:0008150; GO:0009536; GO:0003674; GO:0008150; GO:0009536	molecular_function; biological_process; cellular_component; molecular_function; biological_process; cellular_component; molecular_function; biological_process; cellular_component	molecular_function; biological_process; plastid; molecular_function; biological_process; plastid; molecular_function; biological_process; plastid	TAIR:AT3G19900; TAIR:AT3G19900; TAIR:AT3G19900; TAIR:AT3G19900; TAIR:AT3G19900; TAIR:AT3G19900; TAIR:AT3G19900; TAIR:AT3G19900; TAIR:AT3G19900	PF11267.1	DUF3067	Family	N/A	N/A	N/A	NA	NA	NA	NA	LOC_Os02g58310	NA	NA	NA	NA	NA	NA	NA	NA
LOC_Os03g02040	LOC_Os03g02040	LOC_Os03g02040	Chr3:646946-649469	ZR2	AR2	OK	6.50442	1.1442	-2.50708	-2.45531	0.0148	0.676901	no	remorin, putative, expressed	GO:0005575; GO:0003677; GO:0008150	cellular_component; molecular_function; biological_process	cellular_component; DNA binding; biological_process	TAIR:AT3G48940; TAIR:AT3G48940; TAIR:AT3G48940	PF03766.6	Remorin_N	Family	N/A	N/A	N/A	Q10SU0;; Q10ST9	4331361;	NP_001048722.1;	osa:4331361;	LOC_Os03g02040	NA	NA	NA	NA	NA	NA	NA	NA
LOC_Os03g04680	LOC_Os03g04680	LOC_Os03g04680	Chr3:2223101-2225205	ZR2	AR2	OK	5.3792	0.943313	-2.51158	-2.6373	0.0227	0.852896	no	cytochrome P450, putative, expressed	GO:0005623; GO:0003674; GO:0005488; GO:0003824; GO:0008152	cellular_component; molecular_function; molecular_function; molecular_function; biological_process	cell; molecular_function; binding; catalytic activity; metabolic process	TAIR:AT4G39490; TAIR:AT4G39490; TAIR:AT4G39490; TAIR:AT4G39490; TAIR:AT4G39490	PF00067.15	p450	Domain	N/A	N/A	N/A	Q10RZ9	NA	NA	NA	LOC_Os03g04680	PWY-321	cutin biosynthesis	RXN-1063	EC-1.14.13	GN7F-17579-MONOMER	oleate &omega;-hydroxylase	GN7F-17579	LOC_Os01g63540.1
LOC_Os03g05530	LOC_Os03g05530	LOC_Os03g05530	Chr3:2747955-2753329	ZR2	AR2	OK	15.928	3.85518	-2.0467	-2.82731	0.0078	0.472713	no	nodulin, putative, expressed	GO:0005623; GO:0003674; GO:0016020; GO:0008150	cellular_component; molecular_function; cellular_component; biological_process	cell; molecular_function; membrane; biological_process	TAIR:AT2G39510; TAIR:AT2G39510; TAIR:AT2G39510; TAIR:AT2G39510	PF00892.13	EamA	Family	N/A	N/A	N/A	Q10RR0	NA	NA	NA	LOC_Os03g05530	NA	NA	NA	NA	NA	NA	NA	NA
LOC_Os03g09930	LOC_Os03g09930	LOC_Os03g09930	Chr3:4946322-4953950	ZR2	AR2	OK	21.8833	2.68668	-3.02593	-4.08753	0.00115	0.150705	no	sulfate transporter, putative, expressed	GO:0016020; GO:0006810; GO:0009987; GO:0005215; GO:0016020; GO:0006810; GO:0009987; GO:0005215	cellular_component; biological_process; biological_process; molecular_function; cellular_component; biological_process; biological_process; molecular_function	membrane; transport; cellular process; transporter activity; membrane; transport; cellular process; transporter activity	TAIR:AT5G10180; TAIR:AT5G10180; TAIR:AT5G10180; TAIR:AT5G10180; TAIR:AT5G10180; TAIR:AT5G10180; TAIR:AT5G10180; TAIR:AT5G10180	PF00916.13	Sulfate_transp	Family	N/A	N/A	N/A	Q10QI4;; Q10QI3	4331932;	NP_001049257.1;	osa:4331932;	LOC_Os03g09930	NA	NA	NA	NA	NA	NA	NA	NA
LOC_Os03g10100	LOC_Os03g10100	LOC_Os03g10100	Chr3:5112101-5114453	ZR2	AR2	OK	3.30508	0.764202	-2.11266	-2.17131	0.0489	0.99958	no	transporter family protein, putative, expressed	GO:0016020; GO:0005215; GO:0006810; GO:0009987; GO:0005886	cellular_component; molecular_function; biological_process; biological_process; cellular_component	membrane; transporter activity; transport; cellular process; plasma membrane	TAIR:AT3G18830; TAIR:AT3G18830; TAIR:AT3G18830; TAIR:AT3G18830; TAIR:AT3G18830	PF00083.17	Sugar_tr	Family	N/A	N/A	N/A	Q10QG4	NA	NA	NA	LOC_Os03g10100	NA	NA	NA	NA	NA	NA	NA	NA
LOC_Os03g11734	LOC_Os03g11734	LOC_Os03g11734	Chr3:6131844-6142785	ZR2	AR2	OK	3.10799	0.623712	-2.31703	-2.33893	0.02185	0.836301	no	MATE efflux protein, putative, expressed	GO:0005623; GO:0016020; GO:0006810; GO:0009987; GO:0005215; GO:0005623; GO:0016020; GO:0006810; GO:0009987; GO:0005215; GO:0005623; GO:0016020; GO:0006810; GO:0009987; GO:0005215	cellular_component; cellular_component; biological_process; biological_process; molecular_function; cellular_component; cellular_component; biological_process; biological_process; molecular_function; cellular_component; cellular_component; biological_proc	cell; membrane; transport; cellular process; transporter activity; cell; membrane; transport; cellular process; transporter activity; cell; membrane; transport; cellular process; transporter activity	TAIR:AT1G51340; TAIR:AT1G51340; TAIR:AT1G51340; TAIR:AT1G51340; TAIR:AT1G51340; TAIR:AT1G51340; TAIR:AT1G51340; TAIR:AT1G51340; TAIR:AT1G51340; TAIR:AT1G51340; TAIR:AT1G51340; TAIR:AT1G51340; TAIR:AT1G51340; TAIR:AT1G51340; TAIR:AT1G51340	PF01554.11	MatE	Family	N/A	N/A	N/A	Q10PY7;; Q10PY6	4332069;	NP_001049386.2;	osa:4332069;	LOC_Os03g11734	NA	NA	NA	NA	NA	NA	NA	NA
LOC_Os03g11910	LOC_Os03g11910	LOC_Os03g11910	Chr3:6243989-6247317	ZR2	AR2	OK	10.7013	2.25086	-2.24924	-2.87029	0.011	0.575578	no	DnaK family protein, putative, expressed	GO:0009628; GO:0019538; GO:0009987; GO:0005575; GO:0000166; GO:0006950; GO:0009628; GO:0019538; GO:0009987; GO:0005575; GO:0000166; GO:0006950	biological_process; biological_process; biological_process; cellular_component; molecular_function; biological_process; biological_process; biological_process; biological_process; cellular_component; molecular_function; biological_process	response to abiotic stimulus; protein metabolic process; cellular process; cellular_component; nucleotide binding; response to stress; response to abiotic stimulus; protein metabolic process; cellular process; cellular_component; nucleotide binding; respo	TAIR:AT2G32120; TAIR:AT2G32120; TAIR:AT2G32120; TAIR:AT2G32120; TAIR:AT2G32120; TAIR:AT2G32120; TAIR:AT2G32120; TAIR:AT2G32120; TAIR:AT2G32120; TAIR:AT2G32120; TAIR:AT2G32120; TAIR:AT2G32120	PF00012.13	HSP70	Family	IPR001023	Heat shock protein Hsp70	Molecular Function: ATP binding (GO:0005524)	Q10PW8	4332080;	NP_001049397.1;	osa:4332080;	LOC_Os03g11910	NA	NA	NA	NA	NA	NA	NA	NA
LOC_Os03g12510	LOC_Os03g12510	LOC_Os03g12510	Chr3:6624957-6626083	ZR2	AR2	OK	56.235	4.63979	-3.59934	-4.48723	0.00075	0.116952	no	non-symbiotic hemoglobin 2, putative, expressed	GO:0005575; GO:0005618; GO:0005829; GO:0019825; GO:0005886; GO:0006950	cellular_component; cellular_component; cellular_component; molecular_function; cellular_component; biological_process	cellular_component; cell wall; cytosol; oxygen binding; plasma membrane; response to stress	TAIR:AT2G16060; TAIR:AT2G16060; TAIR:AT2G16060; TAIR:AT2G16060; TAIR:AT2G16060; TAIR:AT2G16060	PF00042.15	Globin	Domain	IPR001032	Leghaemoglobin	Molecular Function: oxygen binding (GO:0019825), Molecular Function: heme binding (GO:0020037)	O04985;; Q10PQ0	4332123;	NP_001049437.1;	osa:4332123;	LOC_Os03g12510	NA	NA	NA	NA	NA	NA	NA	NA
LOC_Os03g12520	LOC_Os03g12520	LOC_Os03g12520	Chr3:6626960-6630244	ZR2	AR2	OK	2.74199	0.344178	-2.994	-2.59499	0.03035	0.985569	no	STRUBBELIG-RECEPTOR FAMILY 7 precursor, putative, expressed	GO:0008152; GO:0009987; GO:0016301; GO:0000166; GO:0006464	biological_process; biological_process; molecular_function; molecular_function; biological_process	metabolic process; cellular process; kinase activity; nucleotide binding; protein modification process	TAIR:AT2G41970; TAIR:AT2G41970; TAIR:AT2G41970; TAIR:AT2G41970; TAIR:AT2G41970	PF07714.10	Pkinase_Tyr	Domain	IPR017441	Protein kinase, ATP binding site	Molecular Function: protein kinase activity (GO:0004672), Molecular Function: ATP binding (GO:0005524), Biological Process: protein amino acid phosphorylation (GO:0006468)	Q8H7R2	4332124;	NP_001049438.1;	osa:4332124;	LOC_Os03g12520	NA	NA	NA	NA	NA	NA	NA	NA
LOC_Os03g12530	LOC_Os03g12530	LOC_Os03g12530	Chr3:6636575-6642114	ZR2	AR2	OK	184.297	35.6771	-2.36897	-4.55578	5e-05	0.0162482	yes	cation efflux family protein, putative, expressed	GO:0016020; GO:0006810; GO:0009987; GO:0005215	cellular_component; biological_process; biological_process; molecular_function	membrane; transport; cellular process; transporter activity	TAIR:AT3G58060; TAIR:AT3G58060; TAIR:AT3G58060; TAIR:AT3G58060	PF01545.14	Cation_efflux	Family	N/A	N/A	N/A	Q10PP8	4332125;	NP_001049439.1;	osa:4332125;	LOC_Os03g12530	NA	NA	NA	NA	NA	NA	NA	NA
LOC_Os03g12700	LOC_Os03g12700	LOC_Os03g12700	Chr3:6776355-6778596	ZR2	AR2	OK	8.70252	0.885579	-3.29674	-3.23516	0.01885	0.772075	no	expressed protein	GO:0003674; GO:0005575; GO:0008150; GO:0003674; GO:0005575; GO:0008150	molecular_function; cellular_component; biological_process; molecular_function; cellular_component; biological_process	molecular_function; cellular_component; biological_process; molecular_function; cellular_component; biological_process	TAIR:AT1G19400; TAIR:AT1G19400; TAIR:AT1G19400; TAIR:AT1G19400; TAIR:AT1G19400; TAIR:AT1G19400	NA	NA	NA	N/A	N/A	N/A	Q10PM9	4332137;	NP_001049450.1;	osa:4332137;	LOC_Os03g12700	NA	NA	NA	NA	NA	NA	NA	NA
LOC_Os03g13540	LOC_Os03g13540	LOC_Os03g13540	Chr3:7322329-7328866	ZR2	AR2	OK	11.1579	1.82027	-2.61584	-2.37781	0.034	0.99958	no	Ser/Thr protein phosphatase family protein, putative, expressed	GO:0016787; GO:0008152; GO:0009987; GO:0005773	molecular_function; biological_process; biological_process; cellular_component	hydrolase activity; metabolic process; cellular process; vacuole	TAIR:AT1G14700; TAIR:AT1G14700; TAIR:AT1G14700; TAIR:AT1G14700	PF00149.21	Metallophos	Domain	N/A	N/A	N/A	Q10PD0	4332195;	NP_001049500.1;	osa:4332195;	LOC_Os03g13540	NA	NA	NA	NA	NA	NA	NA	NA
LOC_Os03g17600	LOC_Os03g17600	LOC_Os03g17600	Chr3:9788872-9791862	ZR2	AR2	OK	44.5672	7.08828	-2.65248	-3.48333	0.0033	0.281983	no	expressed protein	GO:0003674; GO:0008152; GO:0008150; GO:0003824; GO:0009536	molecular_function; biological_process; biological_process; molecular_function; cellular_component	molecular_function; metabolic process; biological_process; catalytic activity; plastid	TAIR:AT2G37240; TAIR:AT2G37240; TAIR:AT2G37240; TAIR:AT2G37240; TAIR:AT2G37240	PF00578.14	AhpC-TSA	Domain	IPR000866	Alkyl hydroperoxide reductase/ Thiol specific antioxidant/ Mal allergen	Molecular Function: antioxidant activity (GO:0016209), Molecular Function: oxidoreductase activity (GO:0016491)	Q10N28	4332468;	NP_001049763.1;	osa:4332468;	LOC_Os03g17600	NA	NA	NA	NA	NA	NA	NA	NA
LOC_Os03g17800	LOC_Os03g17800	LOC_Os03g17800	Chr3:9904419-9907008	ZR2	AR2	OK	5.12538	0.713114	-2.84545	-2.46925	0.04305	0.99958	no	phosphatidylinositol transfer protein alpha isoform, putative, expressed	NA	NA	NA	NA	PF02121.11	IP_trans	Family	IPR001666	Phosphatidylinositol transfer protein	Cellular Component: intracellular (GO:0005622), Biological Process: transport (GO:0006810)	Q10N10	NA	NA	NA	LOC_Os03g17800	NA	NA	NA	NA	NA	NA	NA	NA
LOC_Os03g24590	LOC_Os03g24590	LOC_Os03g24590	Chr3:14006154-14007356	ZR2	AR2	OK	18.3653	2.63879	-2.79903	-3.3626	0.0043	0.332659	no	mTERF domain containing protein, expressed	GO:0003674; GO:0008150; GO:0009536	molecular_function; biological_process; cellular_component	molecular_function; biological_process; plastid	TAIR:AT2G36000; TAIR:AT2G36000; TAIR:AT2G36000	PF02536.7	mTERF	Family	N/A	N/A	N/A	Q10L33	4332887;	NP_001050155.1;	osa:4332887;	LOC_Os03g24590	NA	NA	NA	NA	NA	NA	NA	NA
LOC_Os03g37830	LOC_Os03g37830	LOC_Os03g37830	Chr3:20978617-20985759	ZR2	AR2	OK	12.0375	2.78728	-2.1106	-3.08586	0.00325	0.279312	no	potassium transporter, putative, expressed	GO:0016020; GO:0006810; GO:0009987; GO:0005215	cellular_component; biological_process; biological_process; molecular_function	membrane; transport; cellular process; transporter activity	TAIR:AT4G13420; TAIR:AT4G13420; TAIR:AT4G13420; TAIR:AT4G13420	PF02705.9	K_trans	Family	N/A	N/A	N/A	Q84MS4	4333296;	NP_001050529.1;	osa:4333296;	LOC_Os03g37830	NA	NA	NA	NA	NA	NA	NA	NA
LOC_Os03g38730	LOC_Os03g38730	LOC_Os03g38730	Chr3:21498056-21500615	ZR2	AR2	OK	123.613	14.6768	-3.07421	-5.39765	5e-05	0.0162482	yes	peroxisomal membrane protein, putative, expressed	GO:0003674; GO:0016020; GO:0008150; GO:0009536; GO:0003674; GO:0016020; GO:0008150; GO:0009536; GO:0003674; GO:0016020; GO:0008150; GO:0009536	molecular_function; cellular_component; biological_process; cellular_component; molecular_function; cellular_component; biological_process; cellular_component; molecular_function; cellular_component; biological_process; cellular_component	molecular_function; membrane; biological_process; plastid; molecular_function; membrane; biological_process; plastid; molecular_function; membrane; biological_process; plastid	TAIR:AT1G52870; TAIR:AT1G52870; TAIR:AT1G52870; TAIR:AT1G52870; TAIR:AT1G52870; TAIR:AT1G52870; TAIR:AT1G52870; TAIR:AT1G52870; TAIR:AT1G52870; TAIR:AT1G52870; TAIR:AT1G52870; TAIR:AT1G52870	PF04117.5	Mpv17_PMP22	Family	N/A	N/A	N/A	Q10HL5;; Q75IB3;; Q10HL4	4333336;	NP_001050563.1;	osa:4333336;	LOC_Os03g38730	NA	NA	NA	NA	NA	NA	NA	NA
LOC_Os03g39650	LOC_Os03g39650	LOC_Os03g39650	Chr3:22048469-22052542	ZR2	AR2	OK	0.181689	0	#NAME?	#NAME?	0.0011	0.146668	no	cytochrome P450, putative, expressed	GO:0003674; GO:0005488; GO:0006950; GO:0009628; GO:0003824; GO:0008152; GO:0019825	molecular_function; molecular_function; biological_process; biological_process; molecular_function; biological_process; molecular_function	molecular_function; binding; response to stress; response to abiotic stimulus; catalytic activity; metabolic process; oxygen binding	TAIR:AT1G13080; TAIR:AT1G13080; TAIR:AT1G13080; TAIR:AT1G13080; TAIR:AT1G13080; TAIR:AT1G13080; TAIR:AT1G13080	PF00067.15	p450	Domain	IPR002401	Cytochrome P450, E-class, group I	Molecular Function: monooxygenase activity (GO:0004497), Molecular Function: iron ion binding (GO:0005506), Molecular Function: heme binding (GO:0020037), Biological Process: oxidation reduction (GO:0055114)	Q10HC4	NA	NA	NA	LOC_Os03g39650	PWY-6540	costunolide biosynthesis	RXN-8971	EC-1.14.13.120	GN7F-26087-MONOMER	costunolide synthase	GN7F-26087	LOC_Os06g43440.1
LOC_Os03g40100	LOC_Os03g40100	LOC_Os03g40100	Chr3:22281685-22284642	ZR2	AR2	OK	13.6961	1.83166	-2.90254	-3.56566	0.0043	0.332659	no	ACT domain containing protein, expressed	GO:0005488; GO:0005829; GO:0009719; GO:0008152; GO:0009987	molecular_function; cellular_component; biological_process; biological_process; biological_process	binding; cytosol; response to endogenous stimulus; metabolic process; cellular process	TAIR:AT1G69040; TAIR:AT1G69040; TAIR:AT1G69040; TAIR:AT1G69040; TAIR:AT1G69040	PF01842.18	ACT	Domain	IPR002912	Amino acid-binding ACT	Biological Process: metabolic process (GO:0008152), Molecular Function: amino acid binding (GO:0016597)	Q84TZ0	4333383;	NP_001050608.1;	osa:4333383;	LOC_Os03g40100	NA	NA	NA	NA	NA	NA	NA	NA
LOC_Os03g40770	LOC_Os03g40770	LOC_Os03g40770	Chr3:22666721-22669037	ZR2	AR2	OK	50.9048	11.7287	-2.11776	-3.19168	0.00505	0.367217	no	expressed protein	GO:0003674; GO:0005575; GO:0008150	molecular_function; cellular_component; biological_process	molecular_function; cellular_component; biological_process	TAIR:AT5G67390; TAIR:AT5G67390; TAIR:AT5G67390	NA	NA	NA	N/A	N/A	N/A	Q6AUY2	NA	NA	NA	LOC_Os03g40770	NA	NA	NA	NA	NA	NA	NA	NA
LOC_Os03g41060	LOC_Os03g41060	LOC_Os03g41060	Chr3:22816932-22817775	ZR2	AR2	OK	2.76279	0.360089	-2.9397	-2.2125	0.037	0.99958	no	GASR2 - Gibberellin-regulated GASA/GAST/Snakin family protein precursor, putative, expressed	GO:0005623; GO:0009719	cellular_component; biological_process	cell; response to endogenous stimulus	TAIR:AT2G39540; TAIR:AT2G39540	PF02704.7	GASA	Family	N/A	N/A	N/A	Q75I50	4333418;	NP_001050637.1;	osa:4333418;	LOC_Os03g41060	NA	NA	NA	NA	NA	NA	NA	NA
LOC_Os03g44250	LOC_Os03g44250	LOC_Os03g44250	Chr3:24865499-24866348	ZR2	AR2	OK	0.275244	0	#NAME?	#NAME?	0.0295	0.973269	no	expressed protein	NA	NA	NA	NA	PF05553.4	DUF761	Family	N/A	N/A	N/A	Q60DN1	NA	NA	NA	LOC_Os03g44250	NA	NA	NA	NA	NA	NA	NA	NA
LOC_Os03g45920	LOC_Os03g45920	LOC_Os03g45920	Chr3:25942716-25946741	ZR2	AR2	OK	14.9152	3.33992	-2.1589	-2.97348	0.00485	0.358076	no	tubulin/FtsZ domain containing protein, putative, expressed	GO:0005856; GO:0005575; GO:0006950; GO:0009628; GO:0009056; GO:0006139; GO:0016787; GO:0008150; GO:0005618; GO:0005730; GO:0005515; GO:0000166; GO:0005198; GO:0005886	cellular_component; cellular_component; biological_process; biological_process; biological_process; biological_process; molecular_function; biological_process; cellular_component; cellular_component; molecular_function; molecular_function; molecular_funct	cytoskeleton; cellular_component; response to stress; response to abiotic stimulus; catabolic process; nucleobase, nucleoside, nucleotide and nucleic acid metabolic process; hydrolase activity; biological_process; cell wall; nucleolus; protein binding; nu	TAIR:AT5G62690; TAIR:AT5G62690; TAIR:AT5G62690; TAIR:AT5G62690; TAIR:AT5G62690; TAIR:AT5G62690; TAIR:AT5G62690; TAIR:AT5G62690; TAIR:AT5G62690; TAIR:AT5G62690; TAIR:AT5G62690; TAIR:AT5G62690; TAIR:AT5G62690; TAIR:AT5G62690	PF00091.18	Tubulin	Domain	N/A	N/A	N/A	Q76FS2;; Q10FN6	4333632;	NP_001050825.1;	osa:4333632;	LOC_Os03g45920	NA	NA	NA	NA	NA	NA	NA	NA
LOC_Os03g48000	LOC_Os03g48000	LOC_Os03g48000	Chr3:27287852-27294506	ZR2	AR2	OK	60.8731	13.9336	-2.12724	-3.75718	0.0003	0.0635914	no	CorA-like magnesium transporter protein, putative, expressed	GO:0006810; GO:0016020; GO:0009987; GO:0009536; GO:0005215; GO:0006810; GO:0016020; GO:0009987; GO:0009536; GO:0005215; GO:0006810; GO:0016020; GO:0009987; GO:0009536; GO:0005215	biological_process; cellular_component; biological_process; cellular_component; molecular_function; biological_process; cellular_component; biological_process; cellular_component; molecular_function; biological_process; cellular_component; biological_proc	transport; membrane; cellular process; plastid; transporter activity; transport; membrane; cellular process; plastid; transporter activity; transport; membrane; cellular process; plastid; transporter activity	TAIR:AT5G22830; TAIR:AT5G22830; TAIR:AT5G22830; TAIR:AT5G22830; TAIR:AT5G22830; TAIR:AT5G22830; TAIR:AT5G22830; TAIR:AT5G22830; TAIR:AT5G22830; TAIR:AT5G22830; TAIR:AT5G22830; TAIR:AT5G22830; TAIR:AT5G22830; TAIR:AT5G22830; TAIR:AT5G22830	PF01544.11	CorA	Family	N/A	N/A	N/A	Q9AUK4	4333741;	NP_001050919.1;	osa:4333741;	LOC_Os03g48000	NA	NA	NA	NA	NA	NA	NA	NA
LOC_Os03g51150	LOC_Os03g51150	LOC_Os03g51150	Chr3:29272319-29274639	ZR2	AR2	OK	7.25331	1.8005	-2.01024	-2.36701	0.03335	0.99958	no	expressed protein	GO:0003674; GO:0005575; GO:0008150	molecular_function; cellular_component; biological_process	molecular_function; cellular_component; biological_process	TAIR:AT5G18490; TAIR:AT5G18490; TAIR:AT5G18490	PF06101.4	DUF946	Family	N/A	N/A	N/A	Q8LLP6	4333936;	NP_001051103.1;	osa:4333936;	LOC_Os03g51150	NA	NA	NA	NA	NA	NA	NA	NA
LOC_Os03g53520	LOC_Os03g53520	LOC_Os03g53520	Chr3:30694331-30696037	ZR2	AR2	OK	23.0459	5.52279	-2.06104	-3.09979	0.0053	0.377722	no	expressed protein	NA	NA	NA	NA	NA	NA	NA	N/A	N/A	N/A	Q94GP5	4334091;	NP_001051252.1;	osa:4334091;	LOC_Os03g53520	NA	NA	NA	NA	NA	NA	NA	NA
LOC_Os03g55034	LOC_Os03g55034	LOC_Os03g55034	Chr3:31297243-31297934	ZR2	AR2	OK	0.507829	0	#NAME?	#NAME?	0.0011	0.146668	no	expressed protein	NA	NA	NA	NA	NA	NA	NA	N/A	N/A	N/A	Q10CL0	NA	NA	NA	LOC_Os03g55034	NA	NA	NA	NA	NA	NA	NA	NA
LOC_Os03g55530	LOC_Os03g55530	LOC_Os03g55530	Chr3:31597157-31599809	ZR2	AR2	OK	7.92742	1.56489	-2.34079	-2.81713	0.01535	0.690745	no	HLS, putative, expressed	GO:0005575; GO:0016043; GO:0009653; GO:0016049; GO:0008152; GO:0009719; GO:0007165; GO:0016740; GO:0009791; GO:0009628	cellular_component; biological_process; biological_process; biological_process; biological_process; biological_process; biological_process; molecular_function; biological_process; biological_process	cellular_component; cellular component organization; anatomical structure morphogenesis; cell growth; metabolic process; response to endogenous stimulus; signal transduction; transferase activity; post-embryonic development; response to abiotic stimulus	TAIR:AT4G37580; TAIR:AT4G37580; TAIR:AT4G37580; TAIR:AT4G37580; TAIR:AT4G37580; TAIR:AT4G37580; TAIR:AT4G37580; TAIR:AT4G37580; TAIR:AT4G37580; TAIR:AT4G37580	PF00583.17	Acetyltransf_1	Family	IPR016181	Acyl-CoA N-acyltransferase	N/A	Q8W5G4	4334212;	NP_001051365.1;	osa:4334212;	LOC_Os03g55530	NA	NA	NA	NA	NA	NA	NA	NA
LOC_Os03g59320	LOC_Os03g59320	LOC_Os03g59320	Chr3:33771755-33773624	ZR2	AR2	OK	26.456	6.01254	-2.13755	-3.02144	0.0068	0.437153	no	expressed protein	GO:0003674; GO:0008150; GO:0009536	molecular_function; biological_process; cellular_component	molecular_function; biological_process; plastid	TAIR:AT5G19855; TAIR:AT5G19855; TAIR:AT5G19855	PF02341.8	RcbX	Family	N/A	N/A	N/A	Q84M38	4334513;	NP_001051646.1;	osa:4334513;	LOC_Os03g59320	NA	NA	NA	NA	NA	NA	NA	NA
LOC_Os03g62150	LOC_Os03g62150	LOC_Os03g62150	Chr3:35207542-35208331	ZR2	AR2	OK	0.150928	0	#NAME?	#NAME?	0.04875	0.99958	no	heat shock protein DnaJ, putative, expressed	GO:0019538; GO:0009987; GO:0005575; GO:0005515	biological_process; biological_process; cellular_component; molecular_function	protein metabolic process; cellular process; cellular_component; protein binding	TAIR:AT4G19570; TAIR:AT4G19570; TAIR:AT4G19570; TAIR:AT4G19570	PF00226.24	DnaJ	Domain	N/A	N/A	N/A	Q851M4	4334712;	NP_001051832.1;	osa:4334712;	LOC_Os03g62150	NA	NA	NA	NA	NA	NA	NA	NA
LOC_Os03g62670	LOC_Os03g62670	LOC_Os03g62670	Chr3:35467629-35469814	ZR2	AR2	OK	33.5643	0.821618	-5.35232	-4.88871	0.002	0.205631	no	expressed protein	GO:0016740; GO:0008152; GO:0009536; GO:0009987; GO:0016740; GO:0008152; GO:0006950; GO:0005975; GO:0009056; GO:0009987; GO:0019748; GO:0005886; GO:0016740; GO:0008152; GO:0006950; GO:0005975; GO:0009056; GO:0009987; GO:0019748; GO:0005886	molecular_function; biological_process; cellular_component; biological_process; molecular_function; biological_process; biological_process; biological_process; biological_process; biological_process; biological_process; cellular_component; molecular_funct	transferase activity; metabolic process; plastid; cellular process; transferase activity; metabolic process; response to stress; carbohydrate metabolic process; catabolic process; cellular process; secondary metabolic process; plasma membrane; transferase	TAIR:AT2G43940; TAIR:AT2G43940; TAIR:AT2G43940; TAIR:AT2G43940; TAIR:AT2G43910; TAIR:AT2G43910; TAIR:AT2G43910; TAIR:AT2G43910; TAIR:AT2G43910; TAIR:AT2G43910; TAIR:AT2G43910; TAIR:AT2G43910; TAIR:AT2G43910; TAIR:AT2G43910; TAIR:AT2G43910; TAIR:AT2G43910;	PF05724.4	TPMT	Family	N/A	N/A	N/A	Q10AR3;; Q75LD3	NA	NA	NA	LOC_Os03g62670	NA	NA	NA	NA	NA	NA	NA	NA
LOC_Os03g63060	LOC_Os03g63060	LOC_Os03g63060	Chr3:35657364-35659396	ZR2	AR2	OK	13.0306	1.41824	-3.19973	-3.82527	0.0013	0.162163	no	P21-Rho-binding domain containing protein, putative, expressed	GO:0016043; GO:0009987; GO:0005886; GO:0009856; GO:0009653; GO:0030154; GO:0016049; GO:0007275; GO:0006810; GO:0005515	biological_process; biological_process; cellular_component; biological_process; biological_process; biological_process; biological_process; biological_process; biological_process; molecular_function	cellular component organization; cellular process; plasma membrane; pollination; anatomical structure morphogenesis; cell differentiation; cell growth; multicellular organismal development; transport; protein binding	TAIR:AT5G16490; TAIR:AT5G16490; TAIR:AT5G16490; TAIR:AT5G16490; TAIR:AT5G16490; TAIR:AT5G16490; TAIR:AT5G16490; TAIR:AT5G16490; TAIR:AT5G16490; TAIR:AT5G16490	PF00786.21	PBD	Domain	N/A	N/A	N/A	Q84JT2	NA	NA	NA	LOC_Os03g63060	NA	NA	NA	NA	NA	NA	NA	NA
LOC_Os04g01960	LOC_Os04g01960	LOC_Os04g01960	Chr4:599972-600932	ZR2	AR2	OK	3.31304	0.548255	-2.59524	-2.16101	0.04565	0.99958	no	expressed protein	NA	NA	NA	NA	NA	NA	NA	N/A	N/A	N/A	NA	NA	NA	NA	LOC_Os04g01960	NA	NA	NA	NA	NA	NA	NA	NA
LOC_Os04g07200	LOC_Os04g07200	LOC_Os04g07200	Chr4:3823884-3826293	ZR2	AR2	OK	1.15764	0.156138	-2.89029	-2.18194	0.03955	0.99958	no	S-domain receptor-like protein kinase, putative, expressed	GO:0005623; GO:0016301; GO:0000166; GO:0030246; GO:0009875; GO:0006464	cellular_component; molecular_function; molecular_function; molecular_function; biological_process; biological_process	cell; kinase activity; nucleotide binding; carbohydrate binding; pollen-pistil interaction; protein modification process	TAIR:AT2G19130; TAIR:AT2G19130; TAIR:AT2G19130; TAIR:AT2G19130; TAIR:AT2G19130; TAIR:AT2G19130	PF00954.13	S_locus_glycop	Family	IPR011009	Protein kinase-like domain	N/A	NA	NA	NA	NA	LOC_Os04g07200	NA	NA	NA	NA	NA	NA	NA	NA
LOC_Os04g09720	LOC_Os04g09720	LOC_Os04g09720	Chr4:5207941-5216582	ZR2	AR2	OK	4.12581	1.01151	-2.02816	-2.07306	0.0473	0.99958	no	OsSCP22 - Putative Serine Carboxypeptidase homologue, expressed	GO:0005623; GO:0019538; GO:0016787; GO:0005623; GO:0019538; GO:0016787	cellular_component; biological_process; molecular_function; cellular_component; biological_process; molecular_function	cell; protein metabolic process; hydrolase activity; cell; protein metabolic process; hydrolase activity	TAIR:AT2G23000; TAIR:AT2G23000; TAIR:AT2G23000; TAIR:AT2G23000; TAIR:AT2G23000; TAIR:AT2G23000	PF00450.15	Peptidase_S10	Domain	IPR001563	Peptidase S10, serine carboxypeptidase	Molecular Function: serine-type carboxypeptidase activity (GO:0004185), Biological Process: proteolysis (GO:0006508)	NA	NA	NA	NA	LOC_Os04g09720	NA	NA	NA	NA	NA	NA	NA	NA
LOC_Os04g12499	LOC_Os04g12499	LOC_Os04g12499	Chr4:6913244-6916224	ZR2	AR2	OK	28.0255	2.82837	-3.3087	-3.53245	0.0074	0.459384	no	amino acid transporter protein, putative, expressed	GO:0016020; GO:0005773; GO:0006810; GO:0009987; GO:0008150; GO:0005215	cellular_component; cellular_component; biological_process; biological_process; biological_process; molecular_function	membrane; vacuole; transport; cellular process; biological_process; transporter activity	TAIR:AT2G39130; TAIR:AT2G39130; TAIR:AT2G39130; TAIR:AT2G39130; TAIR:AT2G39130; TAIR:AT2G39130	PF01490.11	Aa_trans	Family	IPR013057	Amino acid transporter, transmembrane	N/A	NA	NA	NA	NA	LOC_Os04g12499	NA	NA	NA	NA	NA	NA	NA	NA
LOC_Os04g12530	LOC_Os04g12530	LOC_Os04g12530	Chr4:6924994-6926957	ZR2	AR2	OK	5.87719	0.986495	-2.57474	-2.14303	0.04875	0.99958	no	amino acid transporter family protein, putative, expressed	GO:0016020; GO:0005773; GO:0006810; GO:0009987; GO:0008150; GO:0005215	cellular_component; cellular_component; biological_process; biological_process; biological_process; molecular_function	membrane; vacuole; transport; cellular process; biological_process; transporter activity	TAIR:AT2G39130; TAIR:AT2G39130; TAIR:AT2G39130; TAIR:AT2G39130; TAIR:AT2G39130; TAIR:AT2G39130	NA	NA	NA	N/A	N/A	N/A	NA	NA	NA	NA	LOC_Os04g12530	NA	NA	NA	NA	NA	NA	NA	NA
LOC_Os04g16722	LOC_Os04g16722	LOC_Os04g16722	Chr4:9094074-9098277	ZR2	AR2	OK	0.669341	0.0782208	-3.09712	-2.49858	0.02465	0.891326	no	uncharacterized protein ycf68, putative, expressed	NA	NA	NA	NA	PF10839.1	DUF2647	Family	IPR022546	Protein of unknown function DUF2647	N/A	NA	NA	NA	NA	LOC_Os04g16722	NA	NA	NA	NA	NA	NA	NA	NA
LOC_Os04g27790	LOC_Os04g27790	LOC_Os04g27790	Chr4:16419958-16424898	ZR2	AR2	OK	2.92536	0.655425	-2.15811	-2.06379	0.04165	0.99958	no	terpene synthase, putative, expressed	GO:0005488; GO:0003824; GO:0008152; GO:0009536	molecular_function; molecular_function; biological_process; cellular_component	binding; catalytic activity; metabolic process; plastid	TAIR:AT3G14490; TAIR:AT3G14490; TAIR:AT3G14490; TAIR:AT3G14490	PF01397.14	Terpene_synth	Domain	IPR005630	Terpene synthase, metal-binding domain	Molecular Function: magnesium ion binding (GO:0000287), Molecular Function: lyase activity (GO:0016829)	NA	NA	NA	NA	LOC_Os04g27790	NA	NA	NA	NA	NA	NA	NA	NA
LOC_Os04g34290	LOC_Os04g34290	LOC_Os04g34290	Chr4:20768966-20771417	ZR2	AR2	OK	22.5815	2.75695	-3.034	-4.38848	0.00045	0.0837571	no	protein kinase, putative, expressed	GO:0005623; GO:0016301; GO:0000166; GO:0030246; GO:0009875; GO:0006464	cellular_component; molecular_function; molecular_function; molecular_function; biological_process; biological_process	cell; kinase activity; nucleotide binding; carbohydrate binding; pollen-pistil interaction; protein modification process	TAIR:AT2G19130; TAIR:AT2G19130; TAIR:AT2G19130; TAIR:AT2G19130; TAIR:AT2G19130; TAIR:AT2G19130	PF00954.13	S_locus_glycop	Family	N/A	N/A	N/A	NA	NA	NA	NA	LOC_Os04g34290	PWY-6952	glycerophosphodiester degradation	GLYCPDIESTER-RXN	EC-3.1.4.46	GN7F-23449-MONOMER	glycerophosphodiester phosphodiesterase	GN7F-23449	LOC_Os01g02460.1
LOC_Os04g34320	LOC_Os04g34320	LOC_Os04g34320	Chr4:20785326-20787653	ZR2	AR2	OK	11.9524	1.01897	-3.55212	-3.86889	0.00425	0.330229	no	S-domain receptor-like protein kinase, putative, expressed	GO:0005623; GO:0016301; GO:0000166; GO:0030246; GO:0009875; GO:0006464	cellular_component; molecular_function; molecular_function; molecular_function; biological_process; biological_process	cell; kinase activity; nucleotide binding; carbohydrate binding; pollen-pistil interaction; protein modification process	TAIR:AT2G19130; TAIR:AT2G19130; TAIR:AT2G19130; TAIR:AT2G19130; TAIR:AT2G19130; TAIR:AT2G19130	PF08276.4	PAN_2	Family	N/A	N/A	N/A	NA	NA	NA	NA	LOC_Os04g34320	PWY-6952	glycerophosphodiester degradation	GLYCPDIESTER-RXN	EC-3.1.4.46	GN7F-26089-MONOMER	glycerophosphodiester phosphodiesterase	GN7F-26089	LOC_Os01g04550.1
LOC_Os04g34490	LOC_Os04g34490	LOC_Os04g34490	Chr4:20882276-20885620	ZR2	AR2	OK	0.149922	0	#NAME?	#NAME?	0.0266	0.926642	no	nodulin, putative, expressed	GO:0005623; GO:0016020	cellular_component; cellular_component	cell; membrane	TAIR:AT4G01440; TAIR:AT4G01440	PF00892.13	EamA	Family	N/A	N/A	N/A	NA	NA	NA	NA	LOC_Os04g34490	NA	NA	NA	NA	NA	NA	NA	NA
LOC_Os04g35100	LOC_Os04g35100	LOC_Os04g35100	Chr4:21332216-21335533	ZR2	AR2	OK	3.14791	0.403707	-2.96301	-2.58916	0.03565	0.99958	no	phospholipase C, putative, expressed	GO:0016787; GO:0005575; GO:0007165; GO:0006629	molecular_function; cellular_component; biological_process; biological_process	hydrolase activity; cellular_component; signal transduction; lipid metabolic process	TAIR:AT1G49740; TAIR:AT1G49740; TAIR:AT1G49740; TAIR:AT1G49740	NA	NA	NA	IPR017946	PLC-like phosphodiesterase, TIM beta/alpha-barrel domain	Biological Process: lipid metabolic process (GO:0006629), Molecular Function: phosphoric diester hydrolase activity (GO:0008081)	NA	NA	NA	NA	LOC_Os04g35100	NA	NA	NA	NA	NA	NA	NA	NA
LOC_Os04g36720	LOC_Os04g36720	LOC_Os04g36720	Chr4:22182598-22186943	ZR2	AR2	OK	80.3143	9.26183	-3.11629	-5.58011	5e-05	0.0162482	yes	ferric-chelate reductase, putative, expressed	GO:0016020; GO:0006091; GO:0015979; GO:0003824; GO:0008152; GO:0009536	cellular_component; biological_process; biological_process; molecular_function; biological_process; cellular_component	membrane; generation of precursor metabolites and energy; photosynthesis; catalytic activity; metabolic process; plastid	TAIR:AT5G49740; TAIR:AT5G49740; TAIR:AT5G49740; TAIR:AT5G49740; TAIR:AT5G49740; TAIR:AT5G49740	PF08030.5	NAD_binding_6	Family	IPR013112	FAD-binding 8	N/A	NA	NA	NA	NA	LOC_Os04g36720	NA	NA	NA	NA	NA	NA	NA	NA
LOC_Os04g37550	LOC_Os04g37550	LOC_Os04g37550	Chr4:22347936-22349799	ZR2	AR2	OK	12.2332	2.54675	-2.26407	-2.93706	0.008	0.479962	no	aspartic proteinase nepenthesin-2 precursor, putative, expressed	GO:0005623; GO:0019538; GO:0016787	cellular_component; biological_process; molecular_function	cell; protein metabolic process; hydrolase activity	TAIR:AT2G03200; TAIR:AT2G03200; TAIR:AT2G03200	PF00026.16	Asp	Family	IPR001461	Peptidase A1	Molecular Function: aspartic-type endopeptidase activity (GO:0004190), Biological Process: proteolysis (GO:0006508)	NA	NA	NA	NA	LOC_Os04g37550	NA	NA	NA	NA	NA	NA	NA	NA
LOC_Os04g39320	LOC_Os04g39320	LOC_Os04g39320	Chr4:23408375-23410250	ZR2	AR2	OK	18.3565	3.2894	-2.48039	-3.06632	0.0102	0.551102	no	expressed protein	GO:0005488; GO:0006810; GO:0005488; GO:0005739	molecular_function; biological_process; molecular_function; cellular_component	binding; transport; binding; mitochondrion	TAIR:AT1G55790; TAIR:AT1G55790; TAIR:AT4G05030; TAIR:AT4G05030	NA	NA	NA	N/A	N/A	N/A	NA	NA	NA	NA	LOC_Os04g39320	NA	NA	NA	NA	NA	NA	NA	NA
LOC_Os04g41560	LOC_Os04g41560	LOC_Os04g41560	Chr4:24647900-24649396	ZR2	AR2	OK	416.229	99.9773	-2.05771	-4.0072	0.0001	0.0285736	yes	B-box zinc finger family protein, putative, expressed	GO:0003677; GO:0005634; GO:0009058; GO:0006139; GO:0009628; GO:0009791; GO:0005515; GO:0005488; GO:0006950; GO:0003700; GO:0003677; GO:0005634; GO:0009058; GO:0006139; GO:0009628; GO:0009791; GO:0005515; GO:0005488; GO:0006950; GO:0003700	molecular_function; cellular_component; biological_process; biological_process; biological_process; biological_process; molecular_function; molecular_function; biological_process; molecular_function; molecular_function; cellular_component; biological_proc	DNA binding; nucleus; biosynthetic process; nucleobase, nucleoside, nucleotide and nucleic acid metabolic process; response to abiotic stimulus; post-embryonic development; protein binding; binding; response to stress; sequence-specific DNA binding transc	TAIR:AT1G06040; TAIR:AT1G06040; TAIR:AT1G06040; TAIR:AT1G06040; TAIR:AT1G06040; TAIR:AT1G06040; TAIR:AT1G06040; TAIR:AT1G06040; TAIR:AT1G06040; TAIR:AT1G06040; TAIR:AT1G06040; TAIR:AT1G06040; TAIR:AT1G06040; TAIR:AT1G06040; TAIR:AT1G06040; TAIR:AT1G06040;	PF00643.17	zf-B_box	Domain	N/A	N/A	N/A	NA	NA	NA	NA	LOC_Os04g41560	NA	NA	NA	NA	NA	NA	NA	NA
LOC_Os04g43390	LOC_Os04g43390	LOC_Os04g43390	Chr4:25658226-25666730	ZR2	AR2	OK	46.9056	5.12665	-3.19367	-4.74485	0.0004	0.0773909	no	Os4bglu16 - monolignol beta-glucoside homologue, expressed	GO:0005623; GO:0005488; GO:0016787; GO:0008152; GO:0005975; GO:0003824; GO:0005623; GO:0005488; GO:0016787; GO:0008152; GO:0005975; GO:0003824	cellular_component; molecular_function; molecular_function; biological_process; biological_process; molecular_function; cellular_component; molecular_function; molecular_function; biological_process; biological_process; molecular_function	cell; binding; hydrolase activity; metabolic process; carbohydrate metabolic process; catalytic activity; cell; binding; hydrolase activity; metabolic process; carbohydrate metabolic process; catalytic activity	TAIR:AT4G21760; TAIR:AT4G21760; TAIR:AT4G21760; TAIR:AT4G21760; TAIR:AT4G21760; TAIR:AT4G21760; TAIR:AT4G21760; TAIR:AT4G21760; TAIR:AT4G21760; TAIR:AT4G21760; TAIR:AT4G21760; TAIR:AT4G21760	PF00232.11	Glyco_hydro_1	Domain	IPR017853	Glycoside hydrolase, catalytic core	N/A	Q7XSK2	4336389;	NP_001053303.1;	osa:4336389;	LOC_Os04g43390	NA	NA	NA	NA	NA	NA	NA	NA
LOC_Os04g44924	LOC_Os04g44924	LOC_Os04g44924	Chr4:26583496-26585215	ZR2	AR2	OK	27.1932	4.96423	-2.45361	-3.21727	0.0055	0.386374	no	short-chain dehydrogenase/reductase, putative, expressed	GO:0005618; GO:0008152; GO:0003824; GO:0005488	cellular_component; biological_process; molecular_function; molecular_function	cell wall; metabolic process; catalytic activity; binding	TAIR:AT1G01800; TAIR:AT1G01800; TAIR:AT1G01800; TAIR:AT1G01800	PF00106.18	adh_short	Domain	N/A	N/A	N/A	NA	NA	NA	NA	LOC_Os04g44924	NA	NA	NA	NA	NA	NA	NA	NA
LOC_Os04g45000	LOC_Os04g45000	LOC_Os04g45000	Chr4:26617449-26619109	ZR2	AR2	OK	37.6028	5.59022	-2.74986	-3.65983	0.0037	0.302776	no	short-chain dehydrogenase/reductase, putative, expressed	GO:0005829; GO:0008152; GO:0003824; GO:0005618; GO:0008152; GO:0003824; GO:0005488; GO:0005618; GO:0008152; GO:0003824; GO:0005488; GO:0005618; GO:0008152; GO:0003824; GO:0005488	cellular_component; biological_process; molecular_function; cellular_component; biological_process; molecular_function; molecular_function; cellular_component; biological_process; molecular_function; molecular_function; cellular_component; biological_proc	cytosol; metabolic process; catalytic activity; cell wall; metabolic process; catalytic activity; binding; cell wall; metabolic process; catalytic activity; binding; cell wall; metabolic process; catalytic activity; binding	TAIR:AT2G24190; TAIR:AT2G24190; TAIR:AT2G24190; TAIR:AT1G01800; TAIR:AT1G01800; TAIR:AT1G01800; TAIR:AT1G01800; TAIR:AT1G01800; TAIR:AT1G01800; TAIR:AT1G01800; TAIR:AT1G01800; TAIR:AT1G01800; TAIR:AT1G01800; TAIR:AT1G01800; TAIR:AT1G01800	PF00106.18	adh_short	Domain	IPR002198	Short-chain dehydrogenase/reductase SDR	Biological Process: metabolic process (GO:0008152), Molecular Function: oxidoreductase activity (GO:0016491)	NA	NA	NA	NA	LOC_Os04g45000	NA	NA	NA	NA	NA	NA	NA	NA
LOC_Os04g47420	LOC_Os04g47420	LOC_Os04g47420	Chr4:28137732-28139905	ZR2	AR2	OK	7.86058	1.84736	-2.08917	-2.48629	0.0227	0.852896	no	transmembrane amino acid transporter protein, putative, expressed	GO:0016020; GO:0006810; GO:0009987; GO:0005886; GO:0005215	cellular_component; biological_process; biological_process; cellular_component; molecular_function	membrane; transport; cellular process; plasma membrane; transporter activity	TAIR:AT1G47670; TAIR:AT1G47670; TAIR:AT1G47670; TAIR:AT1G47670; TAIR:AT1G47670	PF01490.11	Aa_trans	Family	N/A	N/A	N/A	NA	NA	NA	NA	LOC_Os04g47420	NA	NA	NA	NA	NA	NA	NA	NA
LOC_Os04g48870	LOC_Os04g48870	LOC_Os04g48870	Chr4:29152968-29153960	ZR2	AR2	OK	3.38981	0.431727	-2.97301	-2.36783	0.02825	0.954734	no	nitrilase-associated protein, putative, expressed	GO:0003674; GO:0005575; GO:0008150	molecular_function; cellular_component; biological_process	molecular_function; cellular_component; biological_process	TAIR:AT4G23496; TAIR:AT4G23496; TAIR:AT4G23496	NA	NA	NA	N/A	N/A	N/A	Q7XQ83	NA	NA	NA	LOC_Os04g48870	NA	NA	NA	NA	NA	NA	NA	NA
LOC_Os04g49194	LOC_Os04g49194	LOC_Os04g49194	Chr4:29331562-29338265	ZR2	AR2	OK	11.9529	0.337026	-5.14835	-4.73386	0.0036	0.297299	no	naringenin,2-oxoglutarate 3-dioxygenase, putative, expressed	GO:0005575; GO:0009607; GO:0009058; GO:0009987; GO:0019748; GO:0003824; GO:0008152	cellular_component; biological_process; biological_process; biological_process; biological_process; molecular_function; biological_process	cellular_component; response to biotic stimulus; biosynthetic process; cellular process; secondary metabolic process; catalytic activity; metabolic process	TAIR:AT5G24530; TAIR:AT5G24530; TAIR:AT5G24530; TAIR:AT5G24530; TAIR:AT5G24530; TAIR:AT5G24530; TAIR:AT5G24530	PF03171.13	2OG-FeII_Oxy	Domain	N/A	N/A	N/A	NA	NA	NA	NA	LOC_Os04g49194	NA	NA	NA	NA	NA	NA	NA	NA
LOC_Os04g49350	LOC_Os04g49350	LOC_Os04g49350	Chr4:29455858-29458125	ZR2	AR2	OK	20.158	4.86926	-2.04957	-3.19637	0.00315	0.274072	no	PPR repeat domain containing protein, putative, expressed	GO:0003674; GO:0008150	molecular_function; biological_process	molecular_function; biological_process	TAIR:AT5G13770; TAIR:AT5G13770	PF01535.13	PPR	Family	IPR002885	Pentatricopeptide repeat	N/A	NA	NA	NA	NA	LOC_Os04g49350	NA	NA	NA	NA	NA	NA	NA	NA
LOC_Os04g49370	LOC_Os04g49370	LOC_Os04g49370	Chr4:29465484-29467044	ZR2	AR2	OK	96.9773	18.151	-2.4176	-4.28929	0.0001	0.0285736	yes	expressed protein	GO:0006950; GO:0003674; GO:0008150; GO:0005654	biological_process; molecular_function; biological_process; cellular_component	response to stress; molecular_function; biological_process; nucleoplasm	TAIR:AT5G56550; TAIR:AT5G56550; TAIR:AT5G56550; TAIR:AT5G56550	NA	NA	NA	N/A	N/A	N/A	NA	NA	NA	NA	LOC_Os04g49370	NA	NA	NA	NA	NA	NA	NA	NA
LOC_Os04g49900	LOC_Os04g49900	LOC_Os04g49900	Chr4:29754937-29762118	ZR2	AR2	OK	0.233407	0	#NAME?	#NAME?	0.00045	0.0837571	no	ABC transporter family protein, putative, expressed	GO:0006810; GO:0009987; GO:0005575; GO:0016787; GO:0005215; GO:0009056; GO:0006139; GO:0009607	biological_process; biological_process; cellular_component; molecular_function; molecular_function; biological_process; biological_process; biological_process	transport; cellular process; cellular_component; hydrolase activity; transporter activity; catabolic process; nucleobase, nucleoside, nucleotide and nucleic acid metabolic process; response to biotic stimulus	TAIR:AT3G60160; TAIR:AT3G60160; TAIR:AT3G60160; TAIR:AT3G60160; TAIR:AT3G60160; TAIR:AT3G60160; TAIR:AT3G60160; TAIR:AT3G60160	PF00005.20	ABC_tran	Domain	N/A	N/A	N/A	NA	NA	NA	NA	LOC_Os04g49900	NA	NA	NA	NA	NA	NA	NA	NA
LOC_Os04g51040	LOC_Os04g51040	LOC_Os04g51040	Chr4:30215062-30217692	ZR2	AR2	OK	3.6765	0.584353	-2.65342	-2.73624	0.0135	0.645031	no	OsWAK50 - OsWAK receptor-like protein kinase, expressed	GO:0016301; GO:0005515; GO:0006464; GO:0005886	molecular_function; molecular_function; biological_process; cellular_component	kinase activity; protein binding; protein modification process; plasma membrane	TAIR:AT1G21230; TAIR:AT1G21230; TAIR:AT1G21230; TAIR:AT1G21230	PF00069.18	Pkinase	Domain	N/A	N/A	N/A	NA	NA	NA	NA	LOC_Os04g51040	NA	NA	NA	NA	NA	NA	NA	NA
LOC_Os04g52260	LOC_Os04g52260	LOC_Os04g52260	Chr4:31061681-31062703	ZR2	AR2	OK	168.689	36.0203	-2.22748	-4.07159	5e-05	0.0162482	yes	LTPL124 - Protease inhibitor/seed storage/LTP family protein precursor, expressed	GO:0005575; GO:0006810	cellular_component; biological_process	cellular_component; transport	TAIR:AT3G22142; TAIR:AT3G22142	PF00234.15	Tryp_alpha_amyl	Family	IPR013770	Plant lipid transfer protein/hydrophobic protein, helical domain	Biological Process: lipid transport (GO:0006869)	NA	NA	NA	NA	LOC_Os04g52260	NA	NA	NA	NA	NA	NA	NA	NA
LOC_Os04g53750	LOC_Os04g53750	LOC_Os04g53750	Chr4:32023857-32032485	ZR2	AR2	OK	0.135193	0	#NAME?	#NAME?	0.0137	0.649787	no	NA	NA	NA	NA	NA	PF00098.16	zf-CCHC	Domain	IPR013084	Zinc finger, CCHC retroviral-type	Molecular Function: nucleic acid binding (GO:0003676), Molecular Function: zinc ion binding (GO:0008270)	NA	NA	NA	NA	LOC_Os04g53750	NA	NA	NA	NA	NA	NA	NA	NA
LOC_Os04g53760	LOC_Os04g53760	LOC_Os04g53760	Chr4:32033884-32039122	ZR2	AR2	OK	3.94923	0.7963	-2.31019	-2.63977	0.0104	0.557111	no	kinesin motor domain containing protein, putative, expressed	GO:0016043; GO:0009987; GO:0005634; GO:0008152; GO:0007049; GO:0003774; GO:0005856; GO:0016043; GO:0009987; GO:0005634; GO:0008152; GO:0007049; GO:0003774; GO:0005856	biological_process; biological_process; cellular_component; biological_process; biological_process; molecular_function; cellular_component; biological_process; biological_process; cellular_component; biological_process; biological_process; molecular_funct	cellular component organization; cellular process; nucleus; metabolic process; cell cycle; motor activity; cytoskeleton; cellular component organization; cellular process; nucleus; metabolic process; cell cycle; motor activity; cytoskeleton	TAIR:AT4G05190; TAIR:AT4G05190; TAIR:AT4G05190; TAIR:AT4G05190; TAIR:AT4G05190; TAIR:AT4G05190; TAIR:AT4G05190; TAIR:AT4G05190; TAIR:AT4G05190; TAIR:AT4G05190; TAIR:AT4G05190; TAIR:AT4G05190; TAIR:AT4G05190; TAIR:AT4G05190	PF00225.16	Kinesin	Domain	N/A	N/A	N/A	NA	NA	NA	NA	LOC_Os04g53760	NA	NA	NA	NA	NA	NA	NA	NA
LOC_Os04g54300	LOC_Os04g54300	LOC_Os04g54300	Chr4:32333334-32333993	ZR2	AR2	OK	42.4491	8.96323	-2.24364	-2.91667	0.00845	0.495667	no	wound induced protein, putative, expressed	GO:0006950; GO:0003674	biological_process; molecular_function	response to stress; molecular_function	TAIR:AT4G10270; TAIR:AT4G10270	PF12609.1	DUF3774	Family	N/A	N/A	N/A	NA	NA	NA	NA	LOC_Os04g54300	NA	NA	NA	NA	NA	NA	NA	NA
LOC_Os04g54810	LOC_Os04g54810	LOC_Os04g54810	Chr4:32588939-32595893	ZR2	AR2	OK	0.618526	0	#NAME?	#NAME?	5e-05	0.0162482	yes	beta-D-xylosidase, putative, expressed	GO:0005975; GO:0005576; GO:0016787; GO:0008152; GO:0005618	biological_process; cellular_component; molecular_function; biological_process; cellular_component	carbohydrate metabolic process; extracellular region; hydrolase activity; metabolic process; cell wall	TAIR:AT5G64570; TAIR:AT5G64570; TAIR:AT5G64570; TAIR:AT5G64570; TAIR:AT5G64570	PF00933.14	Glyco_hydro_3	Family	IPR001764	Glycoside hydrolase, family 3, N-terminal	Molecular Function: hydrolase activity, hydrolyzing O-glycosyl compounds (GO:0004553), Biological Process: carbohydrate metabolic process (GO:0005975)	NA	NA	NA	NA	LOC_Os04g54810	NA	NA	NA	NA	NA	NA	NA	NA
LOC_Os04g55600	LOC_Os04g55600	LOC_Os04g55600	Chr4:33101502-33102453	ZR2	AR2	OK	88.7655	21.6305	-2.03693	-3.44541	0.0009	0.130992	no	expressed protein	NA	NA	NA	NA	NA	NA	NA	N/A	N/A	N/A	NA	NA	NA	NA	LOC_Os04g55600	NA	NA	NA	NA	NA	NA	NA	NA
LOC_Os04g55710	LOC_Os04g55710	LOC_Os04g55710	Chr4:33161539-33164790	ZR2	AR2	OK	128.363	5.48958	-4.54739	-7.02394	5e-05	0.0162482	yes	transposon protein, putative, unclassified, expressed	NA	NA	NA	NA	PF01112.11	Asparaginase_2	Domain	IPR000246	Peptidase T2, asparaginase 2	Molecular Function: hydrolase activity (GO:0016787)	NA	NA	NA	NA	LOC_Os04g55710	NA	NA	NA	NA	NA	NA	NA	NA
LOC_Os04g56570	LOC_Os04g56570	LOC_Os04g56570	Chr4:33733607-33734326	ZR2	AR2	OK	0.364715	0	#NAME?	#NAME?	0.04125	0.99958	no	heavy metal-associated domain containing protein, expressed	GO:0005575; GO:0005488; GO:0006810	cellular_component; molecular_function; biological_process	cellular_component; binding; transport	TAIR:AT5G26690; TAIR:AT5G26690; TAIR:AT5G26690	PF00403.19	HMA	Domain	IPR006121	Heavy metal transport/detoxification protein	Biological Process: metal ion transport (GO:0030001), Molecular Function: metal ion binding (GO:0046872)	NA	NA	NA	NA	LOC_Os04g56570	NA	NA	NA	NA	NA	NA	NA	NA
LOC_Os04g57560	LOC_Os04g57560	LOC_Os04g57560	Chr4:34244246-34248323	ZR2	AR2	OK	240.525	59.0846	-2.02533	-3.91674	0.00025	0.055817	no	amine oxidase, flavin-containing, domain containing protein, expressed	GO:0009987; GO:0009056; GO:0003824; GO:0005777; GO:0008152	biological_process; biological_process; molecular_function; cellular_component; biological_process	cellular process; catabolic process; catalytic activity; peroxisome; metabolic process	TAIR:AT1G65840; TAIR:AT1G65840; TAIR:AT1G65840; TAIR:AT1G65840; TAIR:AT1G65840	PF01593.17	Amino_oxidase	Domain	N/A	N/A	N/A	NA	NA	NA	NA	LOC_Os04g57560	NA	NA	NA	NA	NA	NA	NA	NA
LOC_Os04g59540	LOC_Os04g59540	LOC_Os04g59540	Chr4:35413242-35418842	ZR2	AR2	OK	3.34069	0.305964	-3.44871	-3.69522	0.00305	0.269296	no	phosphatidylinositol-4-phosphate 5-Kinase, putative, expressed	GO:0019538; GO:0009987; GO:0016301; GO:0006629; GO:0000166	biological_process; biological_process; molecular_function; biological_process; molecular_function	protein metabolic process; cellular process; kinase activity; lipid metabolic process; nucleotide binding	TAIR:AT1G34260; TAIR:AT1G34260; TAIR:AT1G34260; TAIR:AT1G34260; TAIR:AT1G34260	PF00118.17	Cpn60_TCP1	Family	N/A	N/A	N/A	NA	NA	NA	NA	LOC_Os04g59540	NA	NA	NA	NA	NA	NA	NA	NA
LOC_Os05g01140	LOC_Os05g01140	LOC_Os05g01140	Chr5:116430-118348	ZR2	AR2	OK	1.06174	0.139758	-2.92543	-2.19786	0.0372	0.99958	no	methyltransferase, putative, expressed	GO:0006950; GO:0009719; GO:0007165; GO:0009058; GO:0009987; GO:0006629; GO:0008152; GO:0005737; GO:0016740	biological_process; biological_process; biological_process; biological_process; biological_process; biological_process; biological_process; cellular_component; molecular_function	response to stress; response to endogenous stimulus; signal transduction; biosynthetic process; cellular process; lipid metabolic process; metabolic process; cytoplasm; transferase activity	TAIR:AT1G19640; TAIR:AT1G19640; TAIR:AT1G19640; TAIR:AT1G19640; TAIR:AT1G19640; TAIR:AT1G19640; TAIR:AT1G19640; TAIR:AT1G19640; TAIR:AT1G19640	PF03492.8	Methyltransf_7	Family	N/A	N/A	N/A	NA	NA	NA	NA	LOC_Os05g01140	PWY-5305	bixin biosynthesis	RXN-8238	EC-2.1.1	GN7F-31957-MONOMER	LOC_Os10g09360.1	GN7F-31957	LOC_Os10g09360.1
LOC_Os05g05930	LOC_Os05g05930	LOC_Os05g05930	Chr5:2969524-2970353	ZR2	AR2	OK	0.283577	0	#NAME?	#NAME?	0.0295	0.973269	no	peripheral-type benzodiazepine receptor, putative, expressed	GO:0016020; GO:0005488; GO:0005783; GO:0008152; GO:0009987; GO:0006950; GO:0009628; GO:0009719; GO:0005794	cellular_component; molecular_function; cellular_component; biological_process; biological_process; biological_process; biological_process; biological_process; cellular_component	membrane; binding; endoplasmic reticulum; metabolic process; cellular process; response to stress; response to abiotic stimulus; response to endogenous stimulus; Golgi apparatus	TAIR:AT2G47770; TAIR:AT2G47770; TAIR:AT2G47770; TAIR:AT2G47770; TAIR:AT2G47770; TAIR:AT2G47770; TAIR:AT2G47770; TAIR:AT2G47770; TAIR:AT2G47770	PF03073.8	TspO_MBR	Family	N/A	N/A	N/A	NA	NA	NA	NA	LOC_Os05g05930	NA	NA	NA	NA	NA	NA	NA	NA
LOC_Os05g06780	LOC_Os05g06780	LOC_Os05g06780	Chr5:3539562-3540972	ZR2	AR2	OK	90.6417	8.16806	-3.47211	-4.7376	0.0003	0.0635914	no	LTPL104 - Protease inhibitor/seed storage/LTP family protein precursor, expressed	GO:0005623; GO:0008289; GO:0006810	cellular_component; molecular_function; biological_process	cell; lipid binding; transport	TAIR:AT5G05960; TAIR:AT5G05960; TAIR:AT5G05960	PF00234.15	Tryp_alpha_amyl	Family	N/A	N/A	N/A	NA	NA	NA	NA	LOC_Os05g06780	NA	NA	NA	NA	NA	NA	NA	NA
LOC_Os05g06920	LOC_Os05g06920	LOC_Os05g06920	Chr5:3626393-3629132	ZR2	AR2	OK	2.84025	0.554199	-2.35754	-2.30145	0.0229	0.856744	no	relA-SpoT like protein RSH4, putative, expressed	GO:0008152; GO:0006139; GO:0005488; GO:0016740; GO:0009536	biological_process; biological_process; molecular_function; molecular_function; cellular_component	metabolic process; nucleobase, nucleoside, nucleotide and nucleic acid metabolic process; binding; transferase activity; plastid	TAIR:AT3G17470; TAIR:AT3G17470; TAIR:AT3G17470; TAIR:AT3G17470; TAIR:AT3G17470	PF00036.25	efhand	Domain	IPR018247	EF-Hand 1, calcium-binding site	N/A	Q6ATB2	4337890;	NP_001054726.1;	osa:4337890;	LOC_Os05g06920	NA	NA	NA	NA	NA	NA	NA	NA
LOC_Os05g08490	LOC_Os05g08490	LOC_Os05g08490	Chr5:4635439-4636365	ZR2	AR2	OK	0.317191	0	#NAME?	#NAME?	0.0295	0.973269	no	cytokinin-O-glucosyltransferase 1, putative, expressed	GO:0005623; GO:0016740; GO:0008152	cellular_component; molecular_function; biological_process	cell; transferase activity; metabolic process	TAIR:AT3G53150; TAIR:AT3G53150; TAIR:AT3G53150	NA	NA	NA	N/A	N/A	N/A	NA	NA	NA	NA	LOC_Os05g08490	NA	NA	NA	NA	NA	NA	NA	NA
LOC_Os05g08620	LOC_Os05g08620	LOC_Os05g08620	Chr5:4722805-4723462	ZR2	AR2	OK	39.4597	3.21874	-3.61581	-4.0034	0.00225	0.22175	no	expressed protein	GO:0003674; GO:0005575; GO:0007275	molecular_function; cellular_component; biological_process	molecular_function; cellular_component; multicellular organismal development	TAIR:AT4G13395; TAIR:AT4G13395; TAIR:AT4G13395	PF08137.5	DVL	Family	N/A	N/A	N/A	NA	NA	NA	NA	LOC_Os05g08620	NA	NA	NA	NA	NA	NA	NA	NA
LOC_Os05g10690	LOC_Os05g10690	LOC_Os05g10690	Chr5:5870168-5873986	ZR2	AR2	OK	36.0941	8.6729	-2.05718	-3.67761	0.00065	0.106529	no	Myb transcription factor, putative, expressed	GO:0003677; GO:0009058; GO:0006139; GO:0009719; GO:0008150; GO:0006950; GO:0009628; GO:0003700	molecular_function; biological_process; biological_process; biological_process; biological_process; biological_process; biological_process; molecular_function	DNA binding; biosynthetic process; nucleobase, nucleoside, nucleotide and nucleic acid metabolic process; response to endogenous stimulus; biological_process; response to stress; response to abiotic stimulus; sequence-specific DNA binding transcription fa	TAIR:AT5G47390; TAIR:AT5G47390; TAIR:AT5G47390; TAIR:AT5G47390; TAIR:AT5G47390; TAIR:AT5G47390; TAIR:AT5G47390; TAIR:AT5G47390	PF00249.24	Myb_DNA-binding	Domain	IPR014778	Myb, DNA-binding	N/A	NA	NA	NA	NA	LOC_Os05g10690	NA	NA	NA	NA	NA	NA	NA	NA
LOC_Os05g11300	LOC_Os05g11300	LOC_Os05g11300	Chr5:6380146-6380983	ZR2	AR2	OK	0.325542	0	#NAME?	#NAME?	0.0385	0.99958	no	expressed protein	GO:0003674; GO:0005575; GO:0008150	molecular_function; cellular_component; biological_process	molecular_function; cellular_component; biological_process	TAIR:AT2G25780; TAIR:AT2G25780; TAIR:AT2G25780	PF07911.6	DUF1677	Family	N/A	N/A	N/A	NA	NA	NA	NA	LOC_Os05g11300	NA	NA	NA	NA	NA	NA	NA	NA
LOC_Os05g15280	LOC_Os05g15280	LOC_Os05g15280	Chr5:8665520-8667770	ZR2	AR2	OK	0.183496	0	#NAME?	#NAME?	0.0374	0.99958	no	NA	NA	NA	NA	NA	PF05479.4	PsaN	Family	N/A	N/A	N/A	NA	NA	NA	NA	LOC_Os05g15280	NA	NA	NA	NA	NA	NA	NA	NA
LOC_Os05g19910	LOC_Os05g19910	LOC_Os05g19910	Chr5:11609439-11615022	ZR2	AR2	OK	3.84378	0.90393	-2.08824	-2.07679	0.0428	0.99958	no	transferase family protein, putative, expressed	GO:0005575; GO:0008152; GO:0016740; GO:0008150	cellular_component; biological_process; molecular_function; biological_process	cellular_component; metabolic process; transferase activity; biological_process	TAIR:AT3G62160; TAIR:AT3G62160; TAIR:AT3G62160; TAIR:AT3G62160	PF02458.8	Transferase	Family	N/A	N/A	N/A	NA	NA	NA	NA	LOC_Os05g19910	NA	NA	NA	NA	NA	NA	NA	NA
LOC_Os05g24650	LOC_Os05g24650	LOC_Os05g24650	Chr5:14245033-14246425	ZR2	AR2	OK	130.924	28.7256	-2.18832	-4.01629	0.00035	0.0708885	no	DUF567 domain containing protein, putative, expressed	GO:0003674; GO:0005575; GO:0008150	molecular_function; cellular_component; biological_process	molecular_function; cellular_component; biological_process	TAIR:AT2G38640; TAIR:AT2G38640; TAIR:AT2G38640	PF04525.5	DUF567	Family	N/A	N/A	N/A	NA	NA	NA	NA	LOC_Os05g24650	NA	NA	NA	NA	NA	NA	NA	NA
LOC_Os05g24770	LOC_Os05g24770	LOC_Os05g24770	Chr5:14356079-14359461	ZR2	AR2	OK	0.168216	0	#NAME?	#NAME?	0.0295	0.973269	no	reticulon domain containing protein, putative, expressed	GO:0005783; GO:0016020; GO:0008150; GO:0005886; GO:0005773	cellular_component; cellular_component; biological_process; cellular_component; cellular_component	endoplasmic reticulum; membrane; biological_process; plasma membrane; vacuole	TAIR:AT4G23630; TAIR:AT4G23630; TAIR:AT4G23630; TAIR:AT4G23630; TAIR:AT4G23630	PF02453.10	Reticulon	Family	N/A	N/A	N/A	NA	NA	NA	NA	LOC_Os05g24770	NA	NA	NA	NA	NA	NA	NA	NA
LOC_Os05g25370	LOC_Os05g25370	LOC_Os05g25370	Chr5:14725923-14735830	ZR2	AR2	OK	4.35576	0.62017	-2.81219	-3.02728	0.01375	0.650631	no	TKL_IRAK_CrRLK1L-1.2 - The CrRLK1L-1 subfamily has homology to the CrRLK1L homolog, expressed	GO:0009856; GO:0006950; GO:0009607; GO:0016020; GO:0008152; GO:0009987; GO:0005575; GO:0016301; GO:0006464; GO:0005618; GO:0009791; GO:0005886	biological_process; biological_process; biological_process; cellular_component; biological_process; biological_process; cellular_component; molecular_function; biological_process; cellular_component; biological_process; cellular_component	pollination; response to stress; response to biotic stimulus; membrane; metabolic process; cellular process; cellular_component; kinase activity; protein modification process; cell wall; post-embryonic development; plasma membrane	TAIR:AT3G51550; TAIR:AT3G51550; TAIR:AT3G51550; TAIR:AT3G51550; TAIR:AT3G51550; TAIR:AT3G51550; TAIR:AT3G51550; TAIR:AT3G51550; TAIR:AT3G51550; TAIR:AT3G51550; TAIR:AT3G51550; TAIR:AT3G51550	PF07714.10	Pkinase_Tyr	Domain	N/A	N/A	N/A	NA	NA	NA	NA	LOC_Os05g25370	NA	NA	NA	NA	NA	NA	NA	NA
LOC_Os05g31020	LOC_Os05g31020	LOC_Os05g31020	Chr5:18016616-18020387	ZR2	AR2	OK	4.22133	0.724809	-2.54202	-2.64884	0.01535	0.690745	no	eukaryotic peptide chain release factor subunit 1-1, putative, expressed	GO:0005737; GO:0016043; GO:0006412; GO:0005829; GO:0005886; GO:0008135	cellular_component; biological_process; biological_process; cellular_component; cellular_component; molecular_function	cytoplasm; cellular component organization; translation; cytosol; plasma membrane; translation factor activity, nucleic acid binding	TAIR:AT1G12920; TAIR:AT1G12920; TAIR:AT1G12920; TAIR:AT1G12920; TAIR:AT1G12920; TAIR:AT1G12920	PF03464.8	eRF1_2	Domain	IPR005140	eRF1 domain 1	N/A	NA	NA	NA	NA	LOC_Os05g31020	NA	NA	NA	NA	NA	NA	NA	NA
LOC_Os05g31040	LOC_Os05g31040	LOC_Os05g31040	Chr5:18033250-18035399	ZR2	AR2	OK	4.56485	0.510537	-3.16048	-2.78063	0.03065	0.989558	no	cytokinin dehydrogenase precursor, putative, expressed	GO:0003824; GO:0007275; GO:0009987; GO:0009056; GO:0009058; GO:0006464; GO:0008152; GO:0005773	molecular_function; biological_process; biological_process; biological_process; biological_process; biological_process; biological_process; cellular_component	catalytic activity; multicellular organismal development; cellular process; catabolic process; biosynthetic process; protein modification process; metabolic process; vacuole	TAIR:AT2G41510; TAIR:AT2G41510; TAIR:AT2G41510; TAIR:AT2G41510; TAIR:AT2G41510; TAIR:AT2G41510; TAIR:AT2G41510; TAIR:AT2G41510	PF09265.3	Cytokin-bind	Domain	N/A	N/A	N/A	Q75K78	4338605;	NP_001055371.2;	osa:4338605;	LOC_Os05g31040	NA	NA	NA	NA	NA	NA	NA	NA
LOC_Os05g33900	LOC_Os05g33900	LOC_Os05g33900	Chr5:19997532-19999567	ZR2	AR2	OK	3.97893	0.922412	-2.1089	-2.11858	0.0418	0.99958	no	auxin-induced protein 5NG4, putative, expressed	GO:0016020	cellular_component	membrane	TAIR:AT5G07050	PF00892.13	EamA	Family	N/A	N/A	N/A	NA	NA	NA	NA	LOC_Os05g33900	NA	NA	NA	NA	NA	NA	NA	NA
LOC_Os05g35620	LOC_Os05g35620	LOC_Os05g35620	Chr5:21161314-21161774	ZR2	AR2	OK	0.535298	0	#NAME?	#NAME?	0.03165	0.99958	no	expressed protein	NA	NA	NA	NA	NA	NA	NA	N/A	N/A	N/A	NA	NA	NA	NA	LOC_Os05g35620	NA	NA	NA	NA	NA	NA	NA	NA
LOC_Os05g38264	LOC_Os05g38264	LOC_Os05g38264	Chr5:22436429-22437469	ZR2	AR2	OK	20.9372	2.57017	-3.02613	-3.21907	0.0107	0.566514	no	expressed protein	GO:0003674; GO:0005575; GO:0008150	molecular_function; cellular_component; biological_process	molecular_function; cellular_component; biological_process	TAIR:AT5G02090; TAIR:AT5G02090; TAIR:AT5G02090	NA	NA	NA	NA	NA	NA	NA	NA	NA	NA	LOC_Os05g38264	NA	NA	NA	NA	NA	NA	NA	NA
LOC_Os05g38290	LOC_Os05g38290	LOC_Os05g38290	Chr5:22450675-22452631	ZR2	AR2	OK	15.0575	1.08144	-3.79946	-4.06297	0.0086	0.500524	no	protein phosphatase 2C, putative, expressed	GO:0005623; GO:0006464; GO:0008152; GO:0009987; GO:0003824; GO:0016787; GO:0005623; GO:0006464; GO:0008152; GO:0009987; GO:0003824; GO:0016787	cellular_component; biological_process; biological_process; biological_process; molecular_function; molecular_function; cellular_component; biological_process; biological_process; biological_process; molecular_function; molecular_function	cell; protein modification process; metabolic process; cellular process; catalytic activity; hydrolase activity; cell; protein modification process; metabolic process; cellular process; catalytic activity; hydrolase activity	TAIR:AT1G07430; TAIR:AT1G07430; TAIR:AT1G07430; TAIR:AT1G07430; TAIR:AT1G07430; TAIR:AT1G07430; TAIR:AT1G07430; TAIR:AT1G07430; TAIR:AT1G07430; TAIR:AT1G07430; TAIR:AT1G07430; TAIR:AT1G07430	PF00481.14	PP2C	Family	IPR001932	Protein phosphatase 2C-related	Molecular Function: catalytic activity (GO:0003824)	Q65XG6	NA	NA	NA	LOC_Os05g38290	NA	NA	NA	NA	NA	NA	NA	NA
LOC_Os05g38530	LOC_Os05g38530	LOC_Os05g38530	Chr5:22599354-22602579	ZR2	AR2	OK	3.32042	0.630353	-2.39713	-2.47737	0.0203	0.803071	no	DnaK family protein, putative, expressed	GO:0000166; GO:0005515; GO:0006464; GO:0005829; GO:0005739; GO:0005886; GO:0019538; GO:0009987; GO:0009628; GO:0006950; GO:0016020; GO:0005773; GO:0008150; GO:0005618; GO:0009607	molecular_function; molecular_function; biological_process; cellular_component; cellular_component; cellular_component; biological_process; biological_process; biological_process; biological_process; cellular_component; cellular_component; biological_proc	nucleotide binding; protein binding; protein modification process; cytosol; mitochondrion; plasma membrane; protein metabolic process; cellular process; response to abiotic stimulus; response to stress; membrane; vacuole; biological_process; cell wall; re	TAIR:AT3G12580; TAIR:AT3G12580; TAIR:AT3G12580; TAIR:AT3G12580; TAIR:AT3G12580; TAIR:AT3G12580; TAIR:AT3G12580; TAIR:AT3G12580; TAIR:AT3G12580; TAIR:AT3G12580; TAIR:AT3G12580; TAIR:AT3G12580; TAIR:AT3G12580; TAIR:AT3G12580; TAIR:AT3G12580	PF00012.13	HSP70	Family	IPR001023	Heat shock protein Hsp70	Molecular Function: ATP binding (GO:0005524)	NA	NA	NA	NA	LOC_Os05g38530	NA	NA	NA	NA	NA	NA	NA	NA
LOC_Os05g40960	LOC_Os05g40960	LOC_Os05g40960	Chr5:24015242-24017576	ZR2	AR2	OK	10.3388	2.31403	-2.15958	-2.59307	0.0207	0.811947	no	Myb transcription factor, putative, expressed	GO:0009058; GO:0006139; GO:0003700	biological_process; biological_process; molecular_function	biosynthetic process; nucleobase, nucleoside, nucleotide and nucleic acid metabolic process; sequence-specific DNA binding transcription factor activity	TAIR:AT3G04030; TAIR:AT3G04030; TAIR:AT3G04030	PF00249.24	Myb_DNA-binding	Domain	IPR012287	Homeodomain-related	Molecular Function: DNA binding (GO:0003677), Biological Process: regulation of transcription (GO:0045449)	NA	NA	NA	NA	LOC_Os05g40960	NA	NA	NA	NA	NA	NA	NA	NA
LOC_Os05g41130	LOC_Os05g41130	LOC_Os05g41130	Chr5:24089744-24091744	ZR2	AR2	OK	64.9883	14.1583	-2.19854	-3.89578	0.0003	0.0635914	no	OsFBX168 - F-box domain containing protein, expressed	GO:0003674; GO:0005575; GO:0008150	molecular_function; cellular_component; biological_process	molecular_function; cellular_component; biological_process	TAIR:AT4G18380; TAIR:AT4G18380; TAIR:AT4G18380	NA	NA	NA	IPR022364	F-box domain, Skp2-like	N/A	NA	NA	NA	NA	LOC_Os05g41130	NA	NA	NA	NA	NA	NA	NA	NA
LOC_Os05g42190	LOC_Os05g42190	LOC_Os05g42190	Chr5:24669651-24673135	ZR2	AR2	OK	8.65496	1.41988	-2.60776	-2.57069	0.0152	0.687014	no	NADPH-dependent FMN reductase domain containing protein, expressed	GO:0009058; GO:0006139; GO:0005575; GO:0000166; GO:0008152; GO:0005886; GO:0003824	biological_process; biological_process; cellular_component; molecular_function; biological_process; cellular_component; molecular_function	biosynthetic process; nucleobase, nucleoside, nucleotide and nucleic acid metabolic process; cellular_component; nucleotide binding; metabolic process; plasma membrane; catalytic activity	TAIR:AT4G27270; TAIR:AT4G27270; TAIR:AT4G27270; TAIR:AT4G27270; TAIR:AT4G27270; TAIR:AT4G27270; TAIR:AT4G27270	PF03358.8	FMN_red	Family	IPR010089	Flavoprotein WrbA	Molecular Function: FMN binding (GO:0010181), Biological Process: negative regulation of transcription (GO:0016481)	NA	NA	NA	NA	LOC_Os05g42190	NA	NA	NA	NA	NA	NA	NA	NA
LOC_Os05g43860	LOC_Os05g43860	LOC_Os05g43860	Chr5:25503070-25505941	ZR2	AR2	OK	3.92651	0.944906	-2.05501	-2.13675	0.04955	0.99958	no	expressed protein	NA	NA	NA	NA	PF05097.5	DUF688	Family	N/A	N/A	N/A	NA	NA	NA	NA	LOC_Os05g43860	NA	NA	NA	NA	NA	NA	NA	NA
LOC_Os05g44140	LOC_Os05g44140	LOC_Os05g44140	Chr5:25658916-25660044	ZR2	AR2	OK	0.347341	0	#NAME?	#NAME?	0.04875	0.99958	no	non-symbiotic hemoglobin 2, putative, expressed	GO:0005575; GO:0005618; GO:0005829; GO:0019825; GO:0005886; GO:0006950	cellular_component; cellular_component; cellular_component; molecular_function; cellular_component; biological_process	cellular_component; cell wall; cytosol; oxygen binding; plasma membrane; response to stress	TAIR:AT2G16060; TAIR:AT2G16060; TAIR:AT2G16060; TAIR:AT2G16060; TAIR:AT2G16060; TAIR:AT2G16060	PF00042.15	Globin	Domain	N/A	N/A	N/A	NA	NA	NA	NA	LOC_Os05g44140	NA	NA	NA	NA	NA	NA	NA	NA
LOC_Os05g48270	LOC_Os05g48270	LOC_Os05g48270	Chr5:27666325-27669442	ZR2	AR2	OK	2.89539	0.426141	-2.76436	-2.37561	0.03905	0.99958	no	auxin-responsive protein, putative, expressed	GO:0016020; GO:0008152; GO:0009056; GO:0009987; GO:0003824	cellular_component; biological_process; biological_process; biological_process; molecular_function	membrane; metabolic process; catabolic process; cellular process; catalytic activity	TAIR:AT3G61750; TAIR:AT3G61750; TAIR:AT3G61750; TAIR:AT3G61750; TAIR:AT3G61750	PF03188.9	Cytochrom_B561	Family	N/A	N/A	N/A	NA	NA	NA	NA	LOC_Os05g48270	NA	NA	NA	NA	NA	NA	NA	NA
LOC_Os05g48700	LOC_Os05g48700	LOC_Os05g48700	Chr5:27910730-27912924	ZR2	AR2	OK	8.62844	1.65467	-2.38255	-2.77949	0.0098	0.538446	no	gibberellin 2-beta-dioxygenase, putative, expressed	GO:0003824; GO:0009056; GO:0009987; GO:0006629; GO:0008152; GO:0009628	molecular_function; biological_process; biological_process; biological_process; biological_process; biological_process	catalytic activity; catabolic process; cellular process; lipid metabolic process; metabolic process; response to abiotic stimulus	TAIR:AT1G30040; TAIR:AT1G30040; TAIR:AT1G30040; TAIR:AT1G30040; TAIR:AT1G30040; TAIR:AT1G30040	PF03171.13	2OG-FeII_Oxy	Domain	N/A	N/A	N/A	NA	NA	NA	NA	LOC_Os05g48700	PWY-102	gibberellin inactivation I (2&beta;-hydroxylation)	RXN-113	EC-1.14.11	GN7F-22580-MONOMER		GN7F-22580	LOC_Os01g55240.1
LOC_Os05g48900	LOC_Os05g48900	LOC_Os05g48900	Chr5:28051692-28052945	ZR2	AR2	OK	26.9866	3.61768	-2.8991	-3.77275	0.0014	0.169032	no	fasciclin domain containing protein, expressed	GO:0003674; GO:0005618; GO:0005575; GO:0005886; GO:0016020	molecular_function; cellular_component; cellular_component; cellular_component; cellular_component	molecular_function; cell wall; cellular_component; plasma membrane; membrane	TAIR:AT5G44130; TAIR:AT5G44130; TAIR:AT5G44130; TAIR:AT5G44130; TAIR:AT5G44130	PF02469.15	Fasciclin	Family	N/A	N/A	N/A	NA	NA	NA	NA	LOC_Os05g48900	NA	NA	NA	NA	NA	NA	NA	NA
LOC_Os05g50500	LOC_Os05g50500	LOC_Os05g50500	Chr5:28957486-28958718	ZR2	AR2	OK	0.14677	0	#NAME?	#NAME?	0.03165	0.99958	no	secretory protein, putative, expressed	GO:0003674; GO:0005575; GO:0008150	molecular_function; cellular_component; biological_process	molecular_function; cellular_component; biological_process	TAIR:AT2G42900; TAIR:AT2G42900; TAIR:AT2G42900	PF04450.5	BSP	Family	N/A	N/A	N/A	NA	NA	NA	NA	LOC_Os05g50500	NA	NA	NA	NA	NA	NA	NA	NA
LOC_Os05g50930	LOC_Os05g50930	LOC_Os05g50930	Chr5:29225037-29227623	ZR2	AR2	OK	14.0508	1.40929	-3.31761	-4.06196	0.0012	0.154809	no	RNA polymerase sigma factor, putative, expressed	GO:0003677; GO:0009058; GO:0006139; GO:0009628; GO:0016740; GO:0003674; GO:0003700; GO:0003677; GO:0009058; GO:0006139; GO:0009628; GO:0016740; GO:0003674; GO:0003700	molecular_function; biological_process; biological_process; biological_process; molecular_function; molecular_function; molecular_function; molecular_function; biological_process; biological_process; biological_process; molecular_function; molecular_funct	DNA binding; biosynthetic process; nucleobase, nucleoside, nucleotide and nucleic acid metabolic process; response to abiotic stimulus; transferase activity; molecular_function; sequence-specific DNA binding transcription factor activity; DNA binding; bio	TAIR:AT5G24120; TAIR:AT5G24120; TAIR:AT5G24120; TAIR:AT5G24120; TAIR:AT5G24120; TAIR:AT5G24120; TAIR:AT5G24120; TAIR:AT5G24120; TAIR:AT5G24120; TAIR:AT5G24120; TAIR:AT5G24120; TAIR:AT5G24120; TAIR:AT5G24120; TAIR:AT5G24120	PF04539.9	Sigma70_r3	Family	IPR014284	RNA polymerase sigma-70	Molecular Function: DNA binding (GO:0003677), Molecular Function: transcription factor activity (GO:0003700), Biological Process: transcription initiation (GO:0006352), Biological Process: regulation of transcription, DNA-dependent (GO:0006355), Molecular	NA	NA	NA	NA	LOC_Os05g50930	NA	NA	NA	NA	NA	NA	NA	NA
LOC_Os05g51240	LOC_Os05g51240	LOC_Os05g51240	Chr5:29385915-29388154	ZR2	AR2	OK	12.2007	1.79357	-2.76606	-2.94863	0.0179	0.750763	no	hydrolase, alpha/beta fold family domain containing protein, expressed	GO:0005623; GO:0008152; GO:0016787; GO:0008150	cellular_component; biological_process; molecular_function; biological_process	cell; metabolic process; hydrolase activity; biological_process	TAIR:AT3G24420; TAIR:AT3G24420; TAIR:AT3G24420; TAIR:AT3G24420	PF00561.13	Abhydrolase_1	Domain	N/A	N/A	N/A	NA	NA	NA	NA	LOC_Os05g51240	NA	NA	NA	NA	NA	NA	NA	NA
LOC_Os06g01620	LOC_Os06g01620	LOC_Os06g01620	Chr6:365300-367066	ZR2	AR2	OK	13.3375	2.7202	-2.2937	-2.98199	0.0072	0.452087	no	scarecrow, putative, expressed	GO:0008150; GO:0030154; GO:0009058; GO:0006139; GO:0016043; GO:0009653; GO:0016049; GO:0007275; GO:0005515; GO:0009987; GO:0003700; GO:0009536	biological_process; biological_process; biological_process; biological_process; biological_process; biological_process; biological_process; biological_process; molecular_function; biological_process; molecular_function; cellular_component	biological_process; cell differentiation; biosynthetic process; nucleobase, nucleoside, nucleotide and nucleic acid metabolic process; cellular component organization; anatomical structure morphogenesis; cell growth; multicellular organismal development;	TAIR:AT4G00150; TAIR:AT4G00150; TAIR:AT4G00150; TAIR:AT4G00150; TAIR:AT4G00150; TAIR:AT4G00150; TAIR:AT4G00150; TAIR:AT4G00150; TAIR:AT4G00150; TAIR:AT4G00150; TAIR:AT4G00150; TAIR:AT4G00150	PF03514.7	GRAS	Family	N/A	N/A	N/A	NA	NA	NA	NA	LOC_Os06g01620	NA	NA	NA	NA	NA	NA	NA	NA
LOC_Os06g05440	LOC_Os06g05440	LOC_Os06g05440	Chr6:2457357-2458249	ZR2	AR2	OK	388.243	83.1515	-2.22315	-4.25492	5e-05	0.0162482	yes	expressed protein	NA	NA	NA	NA	NA	NA	NA	N/A	N/A	N/A	NA	NA	NA	NA	LOC_Os06g05440	NA	NA	NA	NA	NA	NA	NA	NA
LOC_Os06g06250	LOC_Os06g06250	LOC_Os06g06250	Chr6:2893580-2895869	ZR2	AR2	OK	13.8121	2.50108	-2.46532	-2.8773	0.0118	0.598475	no	GDSL-like lipase/acylhydrolase, putative, expressed	GO:0005623; GO:0008152; GO:0016787; GO:0006629; GO:0005623; GO:0008152; GO:0016787; GO:0006629	cellular_component; biological_process; molecular_function; biological_process; cellular_component; biological_process; molecular_function; biological_process	cell; metabolic process; hydrolase activity; lipid metabolic process; cell; metabolic process; hydrolase activity; lipid metabolic process	TAIR:AT5G45910; TAIR:AT5G45910; TAIR:AT5G45910; TAIR:AT5G45910; TAIR:AT5G45910; TAIR:AT5G45910; TAIR:AT5G45910; TAIR:AT5G45910	PF00657.15	Lipase_GDSL	Family	IPR001087	Lipase, GDSL	Biological Process: lipid metabolic process (GO:0006629), Molecular Function: hydrolase activity, acting on ester bonds (GO:0016788)	NA	NA	NA	NA	LOC_Os06g06250	NA	NA	NA	NA	NA	NA	NA	NA
LOC_Os06g06340	LOC_Os06g06340	LOC_Os06g06340	Chr6:2947710-2948191	ZR2	AR2	OK	0.513333	0	#NAME?	#NAME?	0.04125	0.99958	no	LTPL20 - Protease inhibitor/seed storage/LTP family protein precursor, putative, expressed	GO:0005215; GO:0005575; GO:0005618; GO:0006810	molecular_function; cellular_component; cellular_component; biological_process	transporter activity; cellular_component; cell wall; transport	TAIR:AT3G51600; TAIR:AT3G51600; TAIR:AT3G51600; TAIR:AT3G51600	PF00234.15	Tryp_alpha_amyl	Family	IPR016140	Bifunctional inhibitor/plant lipid transfer protein/seed storage	N/A	NA	NA	NA	NA	LOC_Os06g06340	NA	NA	NA	NA	NA	NA	NA	NA
LOC_Os06g06780	LOC_Os06g06780	LOC_Os06g06780	Chr6:3195570-3199007	ZR2	AR2	OK	20.6425	4.81158	-2.10103	-2.95457	0.00745	0.461187	no	harpin-induced protein, putative, expressed	GO:0003674; GO:0008150; GO:0005886	molecular_function; biological_process; cellular_component	molecular_function; biological_process; plasma membrane	TAIR:AT1G45688; TAIR:AT1G45688; TAIR:AT1G45688	PF03168.6	LEA_2	Family	N/A	N/A	N/A	NA	NA	NA	NA	LOC_Os06g06780	NA	NA	NA	NA	NA	NA	NA	NA
LOC_Os06g10510	LOC_Os06g10510	LOC_Os06g10510	Chr6:5409025-5410030	ZR2	AR2	OK	7.96769	1.64182	-2.27886	-2.30471	0.03225	0.99958	no	oxidoreductase/ transition metal ion binding protein, putative, expressed	NA	NA	NA	NA	NA	NA	NA	N/A	N/A	N/A	NA	NA	NA	NA	LOC_Os06g10510	NA	NA	NA	NA	NA	NA	NA	NA
LOC_Os06g10750	LOC_Os06g10750	LOC_Os06g10750	Chr6:5613998-5617153	ZR2	AR2	OK	1.51669	0	#NAME?	#NAME?	5e-05	0.0162482	yes	integral membrane protein DUF6 containing protein, expressed	GO:0016020	cellular_component	membrane	TAIR:AT1G21890	PF00892.13	EamA	Family	N/A	N/A	N/A	NA	NA	NA	NA	LOC_Os06g10750	NA	NA	NA	NA	NA	NA	NA	NA
LOC_Os06g11980	LOC_Os06g11980	LOC_Os06g11980	Chr6:6395387-6397221	ZR2	AR2	OK	9.91312	2.30033	-2.1075	-2.16013	0.04905	0.99958	no	DUF581 domain containing protein, expressed	NA	NA	NA	NA	PF04570.7	DUF581	Family	N/A	N/A	N/A	NA	NA	NA	NA	LOC_Os06g11980	NA	NA	NA	NA	NA	NA	NA	NA
LOC_Os06g12660	LOC_Os06g12660	LOC_Os06g12660	Chr6:6915782-6916582	ZR2	AR2	OK	64.6091	16.0533	-2.00887	-3.11917	0.0033	0.281983	no	NHL repeat-containing protein, putative, expressed	NA	NA	NA	NA	NA	NA	NA	N/A	N/A	N/A	NA	NA	NA	NA	LOC_Os06g12660	NA	NA	NA	NA	NA	NA	NA	NA
LOC_Os06g13210	LOC_Os06g13210	LOC_Os06g13210	Chr6:7247728-7251058	ZR2	AR2	OK	7.08178	1.45126	-2.2868	-2.65133	0.01835	0.760745	no	peptide transporter PTR2, putative, expressed	GO:0016020; GO:0006810; GO:0009987; GO:0009607; GO:0005215; GO:0016020; GO:0006810; GO:0009987; GO:0009607; GO:0005215	cellular_component; biological_process; biological_process; biological_process; molecular_function; cellular_component; biological_process; biological_process; biological_process; molecular_function	membrane; transport; cellular process; response to biotic stimulus; transporter activity; membrane; transport; cellular process; response to biotic stimulus; transporter activity	TAIR:AT5G14940; TAIR:AT5G14940; TAIR:AT5G14940; TAIR:AT5G14940; TAIR:AT5G14940; TAIR:AT5G14940; TAIR:AT5G14940; TAIR:AT5G14940; TAIR:AT5G14940; TAIR:AT5G14940	PF00854.14	PTR2	Family	IPR000109	Oligopeptide transporter	Molecular Function: transporter activity (GO:0005215), Biological Process: oligopeptide transport (GO:0006857), Cellular Component: membrane (GO:0016020)	NA	NA	NA	NA	LOC_Os06g13210	NA	NA	NA	NA	NA	NA	NA	NA
LOC_Os06g13720	LOC_Os06g13720	LOC_Os06g13720	Chr6:7602363-7605812	ZR2	AR2	OK	2.7784	0.151254	-4.19921	-3.38424	0.00835	0.491954	no	dehydrogenase E1 component domain containing protein, expressed	GO:0005634; GO:0008152; GO:0005829; GO:0006950; GO:0009628; GO:0005488; GO:0003824; GO:0005739	cellular_component; biological_process; cellular_component; biological_process; biological_process; molecular_function; molecular_function; cellular_component	nucleus; metabolic process; cytosol; response to stress; response to abiotic stimulus; binding; catalytic activity; mitochondrion	TAIR:AT1G24180; TAIR:AT1G24180; TAIR:AT1G24180; TAIR:AT1G24180; TAIR:AT1G24180; TAIR:AT1G24180; TAIR:AT1G24180; TAIR:AT1G24180	PF00676.13	E1_dh	Family	N/A	N/A	N/A	Q654V6	4340640;	NP_001057281.1;	osa:4340640;	LOC_Os06g13720	NA	NA	NA	NA	NA	NA	NA	NA
LOC_Os06g21380	LOC_Os06g21380	LOC_Os06g21380	Chr6:12345919-12350139	ZR2	AR2	OK	20.6553	3.8705	-2.41592	-3.41762	0.0034	0.287035	no	OsCttP3 - Putative C-terminal processing peptidase homologue, expressed	GO:0016020; GO:0019538; GO:0009536; GO:0009579; GO:0007165; GO:0016787	cellular_component; biological_process; cellular_component; cellular_component; biological_process; molecular_function	membrane; protein metabolic process; plastid; thylakoid; signal transduction; hydrolase activity	TAIR:AT3G57680; TAIR:AT3G57680; TAIR:AT3G57680; TAIR:AT3G57680; TAIR:AT3G57680; TAIR:AT3G57680	PF00595.17	PDZ	Domain	N/A	N/A	N/A	NA	NA	NA	NA	LOC_Os06g21380	NA	NA	NA	NA	NA	NA	NA	NA
LOC_Os06g24190	LOC_Os06g24190	LOC_Os06g24190	Chr6:14170129-14170918	ZR2	AR2	OK	79.6147	18.4224	-2.11158	-3.36113	0.0027	0.248868	no	expressed protein	NA	NA	NA	NA	NA	NA	NA	N/A	N/A	N/A	NA	NA	NA	NA	LOC_Os06g24190	NA	NA	NA	NA	NA	NA	NA	NA
LOC_Os06g39880	LOC_Os06g39880	LOC_Os06g39880	Chr6:23704713-23707248	ZR2	AR2	OK	2.07863	0.25378	-3.03398	-2.65843	0.0258	0.912854	no	cytochrome P450 72A1, putative, expressed	GO:0008150; GO:0003824; GO:0009719; GO:0009628; GO:0008152; GO:0019825; GO:0005623; GO:0006629	biological_process; molecular_function; biological_process; biological_process; biological_process; molecular_function; cellular_component; biological_process	biological_process; catalytic activity; response to endogenous stimulus; response to abiotic stimulus; metabolic process; oxygen binding; cell; lipid metabolic process	TAIR:AT2G26710; TAIR:AT2G26710; TAIR:AT2G26710; TAIR:AT2G26710; TAIR:AT2G26710; TAIR:AT2G26710; TAIR:AT2G26710; TAIR:AT2G26710	PF00067.15	p450	Domain	N/A	N/A	N/A	Q69XM6	4341450;	NP_001058000.1;	osa:4341450;	LOC_Os06g39880	PWY-6546	brassinosteroids inactivation	RXN-11540	-	GN7F-31234-MONOMER	LOC_Os02g39764.1	GN7F-31234	LOC_Os02g39764.1
LOC_Os06g41910	LOC_Os06g41910	LOC_Os06g41910	Chr6:25145625-25148023	ZR2	AR2	OK	0.151417	0	#NAME?	#NAME?	0.0011	0.146668	no	expressed protein	GO:0005575; GO:0008150	cellular_component; biological_process	cellular_component; biological_process	TAIR:AT2G33570; TAIR:AT2G33570	PF01697.20	DUF23	Family	N/A	N/A	N/A	NA	NA	NA	NA	LOC_Os06g41910	NA	NA	NA	NA	NA	NA	NA	NA
LOC_Os06g46740	LOC_Os06g46740	LOC_Os06g46740	Chr6:28388295-28389574	ZR2	AR2	OK	9.61632	0.562054	-4.0967	-3.82002	0.009	0.51337	no	early nodulin 20 precursor, putative, expressed	GO:0003674; GO:0005488; GO:0016020	molecular_function; molecular_function; cellular_component	molecular_function; binding; membrane	TAIR:AT3G20570; TAIR:AT3G20570; TAIR:AT3G20570	PF02298.10	Cu_bind_like	Domain	IPR003245	Plastocyanin-like	Molecular Function: copper ion binding (GO:0005507), Molecular Function: electron carrier activity (GO:0009055)	NA	NA	NA	NA	LOC_Os06g46740	NA	NA	NA	NA	NA	NA	NA	NA
LOC_Os06g47930	LOC_Os06g47930	LOC_Os06g47930	Chr6:28988076-28990335	ZR2	AR2	OK	213.364	50.6111	-2.07579	-3.99225	0.0003	0.0635914	no	expressed protein	GO:0003674; GO:0005575; GO:0008150	molecular_function; cellular_component; biological_process	molecular_function; cellular_component; biological_process	TAIR:AT5G67390; TAIR:AT5G67390; TAIR:AT5G67390	NA	NA	NA	NA	NA	NA	NA	NA	NA	NA	LOC_Os06g47930	NA	NA	NA	NA	NA	NA	NA	NA
LOC_Os06g48300	LOC_Os06g48300	LOC_Os06g48300	Chr6:29208085-29210947	ZR2	AR2	OK	6.21972	1.03102	-2.59278	-2.62405	0.0132	0.637242	no	protein phosphatase 2C, putative, expressed	GO:0008150; GO:0006464; GO:0006950; GO:0009607; GO:0008152; GO:0009987; GO:0016787; GO:0005886	biological_process; biological_process; biological_process; biological_process; biological_process; biological_process; molecular_function; cellular_component	biological_process; protein modification process; response to stress; response to biotic stimulus; metabolic process; cellular process; hydrolase activity; plasma membrane	TAIR:AT4G31750; TAIR:AT4G31750; TAIR:AT4G31750; TAIR:AT4G31750; TAIR:AT4G31750; TAIR:AT4G31750; TAIR:AT4G31750; TAIR:AT4G31750	PF00481.14	PP2C	Family	N/A	N/A	N/A	Q5Z6F5	4341949;	NP_001058464.1;	osa:4341949;	LOC_Os06g48300	NA	NA	NA	NA	NA	NA	NA	NA
LOC_Os06g50230	LOC_Os06g50230	LOC_Os06g50230	Chr6:30417656-30418845	ZR2	AR2	OK	407.058	29.6116	-3.781	-6.82906	5e-05	0.0162482	yes	expressed protein	NA	NA	NA	NA	NA	NA	NA	N/A	N/A	N/A	NA	NA	NA	NA	LOC_Os06g50230	NA	NA	NA	NA	NA	NA	NA	NA
LOC_Os06g51260	LOC_Os06g51260	LOC_Os06g51260	Chr6:31025936-31029132	ZR2	AR2	OK	11.4465	1.32839	-3.10715	-3.66418	0.00305	0.269296	no	MYB family transcription factor, putative, expressed	GO:0008150; GO:0009719; GO:0003677; GO:0009058; GO:0006139; GO:0009791; GO:0009908; GO:0006950; GO:0009628; GO:0003700; GO:0008150; GO:0009719; GO:0003677; GO:0009058; GO:0006139; GO:0009791; GO:0009908; GO:0006950; GO:0009628; GO:0003700	biological_process; biological_process; molecular_function; biological_process; biological_process; biological_process; biological_process; biological_process; biological_process; molecular_function; biological_process; biological_process; molecular_funct	biological_process; response to endogenous stimulus; DNA binding; biosynthetic process; nucleobase, nucleoside, nucleotide and nucleic acid metabolic process; post-embryonic development; flower development; response to stress; response to abiotic stimulus	TAIR:AT5G37260; TAIR:AT5G37260; TAIR:AT5G37260; TAIR:AT5G37260; TAIR:AT5G37260; TAIR:AT5G37260; TAIR:AT5G37260; TAIR:AT5G37260; TAIR:AT5G37260; TAIR:AT5G37260; TAIR:AT5G37260; TAIR:AT5G37260; TAIR:AT5G37260; TAIR:AT5G37260; TAIR:AT5G37260; TAIR:AT5G37260;	PF00249.24	Myb_DNA-binding	Domain	IPR017930	HTH transcriptional regulator, Myb-type, DNA-binding	N/A	NA	NA	NA	NA	LOC_Os06g51260	NA	NA	NA	NA	NA	NA	NA	NA
LOC_Os06g51440	LOC_Os06g51440	LOC_Os06g51440	Chr6:31157328-31158297	ZR2	AR2	OK	0.896945	0	#NAME?	#NAME?	0.00045	0.0837571	no	NA	NA	NA	NA	NA	NA	NA	NA	N/A	N/A	N/A	NA	NA	NA	NA	LOC_Os06g51440	NA	NA	NA	NA	NA	NA	NA	NA
LOC_Os07g03730	LOC_Os07g03730	LOC_Os07g03730	Chr7:1523652-1524629	ZR2	AR2	OK	5.71454	0.59027	-3.27519	-2.87398	0.0232	0.863259	no	SCP-like extracellular protein, expressed	GO:0003674; GO:0005576; GO:0008150	molecular_function; cellular_component; biological_process	molecular_function; extracellular region; biological_process	TAIR:AT3G19690; TAIR:AT3G19690; TAIR:AT3G19690	PF00188.19	CAP	Domain	IPR014044	SCP-like extracellular	N/A	NA	NA	NA	NA	LOC_Os07g03730	NA	NA	NA	NA	NA	NA	NA	NA
LOC_Os07g03890	LOC_Os07g03890	LOC_Os07g03890	Chr7:1622764-1628739	ZR2	AR2	OK	1.96373	0.404159	-2.28061	-2.31388	0.03245	0.99958	no	lectin-like receptor kinase 7, putative, expressed	GO:0008150; GO:0008152; GO:0009987; GO:0016301; GO:0005886	biological_process; biological_process; biological_process; molecular_function; cellular_component	biological_process; metabolic process; cellular process; kinase activity; plasma membrane	TAIR:AT2G37710; TAIR:AT2G37710; TAIR:AT2G37710; TAIR:AT2G37710; TAIR:AT2G37710	PF00139.12	Lectin_legB	Domain	N/A	N/A	N/A	NA	NA	NA	NA	LOC_Os07g03890	NA	NA	NA	NA	NA	NA	NA	NA
LOC_Os07g03930	LOC_Os07g03930	LOC_Os07g03930	Chr7:1647012-1648956	ZR2	AR2	OK	1.16927	0.129602	-3.17345	-2.36424	0.03015	0.983188	no	lectin-like receptor kinase, putative, expressed	GO:0008150; GO:0008152; GO:0009987; GO:0016301; GO:0005886	biological_process; biological_process; biological_process; molecular_function; cellular_component	biological_process; metabolic process; cellular process; kinase activity; plasma membrane	TAIR:AT2G37710; TAIR:AT2G37710; TAIR:AT2G37710; TAIR:AT2G37710; TAIR:AT2G37710	PF00139.12	Lectin_legB	Domain	IPR020635	Tyrosine-protein kinase, catalytic domain	N/A	NA	NA	NA	NA	LOC_Os07g03930	NA	NA	NA	NA	NA	NA	NA	NA
LOC_Os07g08390	LOC_Os07g08390	LOC_Os07g08390	Chr7:4305619-4307536	ZR2	AR2	OK	22.8046	5.03484	-2.17931	-3.27038	0.00295	0.263368	no	plant-specific domain TIGR01615 family protein, expressed	GO:0005623; GO:0003674; GO:0008150; GO:0009536	cellular_component; molecular_function; biological_process; cellular_component	cell; molecular_function; biological_process; plastid	TAIR:AT3G22970; TAIR:AT3G22970; TAIR:AT3G22970; TAIR:AT3G22970	PF04720.5	DUF506	Family	N/A	N/A	N/A	NA	NA	NA	NA	LOC_Os07g08390	NA	NA	NA	NA	NA	NA	NA	NA
LOC_Os07g09710	LOC_Os07g09710	LOC_Os07g09710	Chr7:5164870-5167066	ZR2	AR2	OK	4.37439	0.980864	-2.15696	-2.25467	0.04285	0.99958	no	OsFBX220 - F-box domain containing protein, expressed	NA	NA	NA	NA	PF08268.5	FBA_3	Domain	IPR001810	F-box domain, cyclin-like	N/A	NA	NA	NA	NA	LOC_Os07g09710	NA	NA	NA	NA	NA	NA	NA	NA
LOC_Os07g10840	LOC_Os07g10840	LOC_Os07g10840	Chr7:5890557-5894135	ZR2	AR2	OK	413.359	99.126	-2.06006	-3.87056	0.00025	0.055817	no	uncharacterized glycosyltransferase, putative, expressed	GO:0006950; GO:0005975; GO:0009056; GO:0016787; GO:0008152; GO:0005575; GO:0009628	biological_process; biological_process; biological_process; molecular_function; biological_process; cellular_component; biological_process	response to stress; carbohydrate metabolic process; catabolic process; hydrolase activity; metabolic process; cellular_component; response to abiotic stimulus	TAIR:AT3G57520; TAIR:AT3G57520; TAIR:AT3G57520; TAIR:AT3G57520; TAIR:AT3G57520; TAIR:AT3G57520; TAIR:AT3G57520	PF05691.5	Raffinose_syn	Family	N/A	N/A	N/A	NA	NA	NA	NA	LOC_Os07g10840	PWY-5337	stachyose biosynthesis	2.4.1.82-RXN	EC-2.4.1.82	GN7F-17841-MONOMER	galactinol-sucrose galactosyltransferase	GN7F-17841	LOC_Os12g36870.1
LOC_Os07g13490	LOC_Os07g13490	LOC_Os07g13490	Chr7:7729226-7731818	ZR2	AR2	OK	4.67141	0.647581	-2.85072	-2.27514	0.0364	0.99958	no	expressed protein	NA	NA	NA	NA	PF12274.1	DUF3615	Family	N/A	N/A	N/A	NA	NA	NA	NA	LOC_Os07g13490	NA	NA	NA	NA	NA	NA	NA	NA
LOC_Os07g22930	LOC_Os07g22930	LOC_Os07g22930	Chr7:12916276-12924325	ZR2	AR2	OK	32.4732	3.26574	-3.31377	-4.96861	5e-05	0.0162482	yes	starch synthase, putative, expressed	GO:0016740; GO:0008152; GO:0009058; GO:0005515; GO:0005975; GO:0009987; GO:0009536; GO:0016740; GO:0008152; GO:0009058; GO:0005515; GO:0005975; GO:0009987; GO:0009536; GO:0016740; GO:0008152; GO:0009058; GO:0005515; GO:0005975; GO:0009987; GO:0009536	molecular_function; biological_process; biological_process; molecular_function; biological_process; biological_process; cellular_component; molecular_function; biological_process; biological_process; molecular_function; biological_process; biological_proc	transferase activity; metabolic process; biosynthetic process; protein binding; carbohydrate metabolic process; cellular process; plastid; transferase activity; metabolic process; biosynthetic process; protein binding; carbohydrate metabolic process; cell	TAIR:AT1G32900; TAIR:AT1G32900; TAIR:AT1G32900; TAIR:AT1G32900; TAIR:AT1G32900; TAIR:AT1G32900; TAIR:AT1G32900; TAIR:AT1G32900; TAIR:AT1G32900; TAIR:AT1G32900; TAIR:AT1G32900; TAIR:AT1G32900; TAIR:AT1G32900; TAIR:AT1G32900; TAIR:AT1G32900; TAIR:AT1G32900;	PF00534.13	Glycos_transf_1	Family	IPR011835	Glycogen/starch synthases, ADP-glucose type	Molecular Function: starch synthase activity (GO:0009011), Biological Process: glucan biosynthetic process (GO:0009250)	NA	NA	NA	NA	LOC_Os07g22930	NA	NA	NA	NA	NA	NA	NA	NA
LOC_Os07g25800	LOC_Os07g25800	LOC_Os07g25800	Chr7:14820649-14822248	ZR2	AR2	OK	0.185499	0	#NAME?	#NAME?	0.0011	0.146668	no	OsFBDUF37 - F-box and DUF domain containing protein, expressed	GO:0003674; GO:0005575; GO:0008150	molecular_function; cellular_component; biological_process	molecular_function; cellular_component; biological_process	TAIR:AT2G05970; TAIR:AT2G05970; TAIR:AT2G05970	PF03478.11	DUF295	Family	IPR005174	Protein of unknown function DUF295	N/A	NA	NA	NA	NA	LOC_Os07g25800	NA	NA	NA	NA	NA	NA	NA	NA
LOC_Os07g27810	LOC_Os07g27810	LOC_Os07g27810	Chr7:16226487-16230771	ZR2	AR2	OK	15.6461	3.38584	-2.20822	-2.62678	0.02115	0.821081	no	fiber protein Fb34, putative, expressed	GO:0003674; GO:0005575; GO:0008150; GO:0005886	molecular_function; cellular_component; biological_process; cellular_component	molecular_function; cellular_component; biological_process; plasma membrane	TAIR:AT3G15480; TAIR:AT3G15480; TAIR:AT3G15480; TAIR:AT3G15480	PF06749.5	DUF1218	Family	N/A	N/A	N/A	NA	NA	NA	NA	LOC_Os07g27810	NA	NA	NA	NA	NA	NA	NA	NA
LOC_Os07g30590	LOC_Os07g30590	LOC_Os07g30590	Chr7:18102553-18103715	ZR2	AR2	OK	0.19618	0	#NAME?	#NAME?	0.0374	0.99958	no	LTPL55 - Protease inhibitor/seed storage/LTP family protein precursor, putative, expressed	GO:0008289; GO:0006810; GO:0005886	molecular_function; biological_process; cellular_component	lipid binding; transport; plasma membrane	TAIR:AT2G13820; TAIR:AT2G13820; TAIR:AT2G13820	PF00234.15	Tryp_alpha_amyl	Family	IPR000528	Plant lipid transfer protein/Par allergen	Biological Process: lipid transport (GO:0006869), Molecular Function: lipid binding (GO:0008289)	NA	NA	NA	NA	LOC_Os07g30590	NA	NA	NA	NA	NA	NA	NA	NA
LOC_Os07g30600	LOC_Os07g30600	LOC_Os07g30600	Chr7:18106224-18111251	ZR2	AR2	OK	0.223076	0	#NAME?	#NAME?	0.00185	0.196667	no	male sterility protein, putative, expressed	GO:0005623; GO:0003824; GO:0008152; GO:0007275; GO:0007049	cellular_component; molecular_function; biological_process; biological_process; biological_process	cell; catalytic activity; metabolic process; multicellular organismal development; cell cycle	TAIR:AT3G44560; TAIR:AT3G44560; TAIR:AT3G44560; TAIR:AT3G44560; TAIR:AT3G44560	PF07993.5	NAD_binding_4	Family	N/A	N/A	N/A	NA	NA	NA	NA	LOC_Os07g30600	NA	NA	NA	NA	NA	NA	NA	NA
LOC_Os07g35940	LOC_Os07g35940	LOC_Os07g35940	Chr7:21486603-21506356	ZR2	AR2	OK	35.9786	5.8246	-2.62691	-3.83534	0.0005	0.0900405	no	beta-amylase, putative, expressed	GO:0009607; GO:0008152; GO:0005829; GO:0016787; GO:0005975; GO:0009987; GO:0009056	biological_process; biological_process; cellular_component; molecular_function; biological_process; biological_process; biological_process	response to biotic stimulus; metabolic process; cytosol; hydrolase activity; carbohydrate metabolic process; cellular process; catabolic process	TAIR:AT4G15210; TAIR:AT4G15210; TAIR:AT4G15210; TAIR:AT4G15210; TAIR:AT4G15210; TAIR:AT4G15210; TAIR:AT4G15210	PF01373.10	Glyco_hydro_14	Domain	IPR001554	Glycoside hydrolase, family 14	Biological Process: polysaccharide catabolic process (GO:0000272), Molecular Function: beta-amylase activity (GO:0016161)	NA	NA	NA	NA	LOC_Os07g35940	NA	NA	NA	NA	NA	NA	NA	NA
LOC_Os07g37310	LOC_Os07g37310	LOC_Os07g37310	Chr7:22346420-22348417	ZR2	AR2	OK	9.64112	1.87034	-2.3659	-2.4536	0.0344	0.99958	no	uncharacterized secreted protein, putative, expressed	GO:0003674; GO:0005575; GO:0008150	molecular_function; cellular_component; biological_process	molecular_function; cellular_component; biological_process	TAIR:AT5G54240; TAIR:AT5G54240; TAIR:AT5G54240	PF06764.4	DUF1223	Family	N/A	N/A	N/A	NA	NA	NA	NA	LOC_Os07g37310	NA	NA	NA	NA	NA	NA	NA	NA
LOC_Os07g40300	LOC_Os07g40300	LOC_Os07g40300	Chr7:24164225-24165041	ZR2	AR2	OK	63.2297	8.24001	-2.93988	-3.88726	0.002	0.205631	no	ZOS7-10 - C2H2 zinc finger protein, expressed	GO:0009058; GO:0006139; GO:0005488; GO:0005622; GO:0003700; GO:0003676	biological_process; biological_process; molecular_function; cellular_component; molecular_function; molecular_function	biosynthetic process; nucleobase, nucleoside, nucleotide and nucleic acid metabolic process; binding; intracellular; sequence-specific DNA binding transcription factor activity; nucleic acid binding	TAIR:AT1G66140; TAIR:AT1G66140; TAIR:AT1G66140; TAIR:AT1G66140; TAIR:AT1G66140; TAIR:AT1G66140	NA	NA	NA	IPR007087	Zinc finger, C2H2-type	Cellular Component: intracellular (GO:0005622), Molecular Function: zinc ion binding (GO:0008270)	NA	NA	NA	NA	LOC_Os07g40300	NA	NA	NA	NA	NA	NA	NA	NA
LOC_Os07g41410	LOC_Os07g41410	LOC_Os07g41410	Chr7:24809649-24810369	ZR2	AR2	OK	41.8298	6.37611	-2.71378	-3.27985	0.00625	0.41654	no	EGG APPARATUS-1, putative, expressed	NA	NA	NA	NA	NA	NA	NA	N/A	N/A	N/A	NA	NA	NA	NA	LOC_Os07g41410	NA	NA	NA	NA	NA	NA	NA	NA
LOC_Os07g42200	LOC_Os07g42200	LOC_Os07g42200	Chr7:25255059-25260015	ZR2	AR2	OK	32.9474	7.84758	-2.06985	-3.39241	0.00175	0.190387	no	tyrosine protein kinase domain containing protein, putative, expressed	GO:0005575; GO:0008152; GO:0009987; GO:0016301; GO:0006950; GO:0009607	cellular_component; biological_process; biological_process; molecular_function; biological_process; biological_process	cellular_component; metabolic process; cellular process; kinase activity; response to stress; response to biotic stimulus	TAIR:AT2G05940; TAIR:AT2G05940; TAIR:AT2G05940; TAIR:AT2G05940; TAIR:AT2G05940; TAIR:AT2G05940	PF07714.10	Pkinase_Tyr	Domain	IPR001245	Serine-threonine/tyrosine-protein kinase	Molecular Function: protein kinase activity (GO:0004672), Molecular Function: ATP binding (GO:0005524), Biological Process: protein amino acid phosphorylation (GO:0006468)	NA	NA	NA	NA	LOC_Os07g42200	NA	NA	NA	NA	NA	NA	NA	NA
LOC_Os07g44330	LOC_Os07g44330	LOC_Os07g44330	Chr7:26481245-26485314	ZR2	AR2	OK	49.7543	10.292	-2.2733	-3.83885	0.0004	0.0773909	no	kinase, putative, expressed	GO:0006464; GO:0008152; GO:0009987; GO:0007165; GO:0000166; GO:0005739; GO:0016301; GO:0004871; GO:0006464; GO:0008152; GO:0009987; GO:0007165; GO:0000166; GO:0005739; GO:0016301; GO:0004871; GO:0006464; GO:0008152; GO:0009987; GO:0007165; GO:0000166; GO:	biological_process; biological_process; biological_process; biological_process; molecular_function; cellular_component; molecular_function; molecular_function; biological_process; biological_process; biological_process; biological_process; molecular_funct	protein modification process; metabolic process; cellular process; signal transduction; nucleotide binding; mitochondrion; kinase activity; signal transducer activity; protein modification process; metabolic process; cellular process; signal transduction;	TAIR:AT3G06483; TAIR:AT3G06483; TAIR:AT3G06483; TAIR:AT3G06483; TAIR:AT3G06483; TAIR:AT3G06483; TAIR:AT3G06483; TAIR:AT3G06483; TAIR:AT3G06483; TAIR:AT3G06483; TAIR:AT3G06483; TAIR:AT3G06483; TAIR:AT3G06483; TAIR:AT3G06483; TAIR:AT3G06483; TAIR:AT3G06483;	PF10436.2	BCDHK_Adom3	Family	N/A	N/A	N/A	NA	NA	NA	NA	LOC_Os07g44330	NA	NA	NA	NA	NA	NA	NA	NA
LOC_Os07g45060	LOC_Os07g45060	LOC_Os07g45060	Chr7:26882079-26884077	ZR2	AR2	OK	12.4108	2.83958	-2.12785	-2.4535	0.01845	0.76311	no	uncharacterized GPI-anchored protein At5g19240 precursor, putative, expressed	GO:0003674; GO:0016020; GO:0008150; GO:0005886	molecular_function; cellular_component; biological_process; cellular_component	molecular_function; membrane; biological_process; plasma membrane	TAIR:AT3G06035; TAIR:AT3G06035; TAIR:AT3G06035; TAIR:AT3G06035	NA	NA	NA	N/A	N/A	N/A	NA	NA	NA	NA	LOC_Os07g45060	NA	NA	NA	NA	NA	NA	NA	NA
LOC_Os07g45080	LOC_Os07g45080	LOC_Os07g45080	Chr7:26911516-26912446	ZR2	AR2	OK	12.3394	1.53924	-3.00299	-3.03791	0.0065	0.425906	no	expressed protein	GO:0016020; GO:0005773; GO:0003674; GO:0005783; GO:0008150	cellular_component; cellular_component; molecular_function; cellular_component; biological_process	membrane; vacuole; molecular_function; endoplasmic reticulum; biological_process	TAIR:AT3G21520; TAIR:AT3G21520; TAIR:AT3G21520; TAIR:AT3G21520; TAIR:AT3G21520	PF05078.5	DUF679	Family	N/A	N/A	N/A	NA	NA	NA	NA	LOC_Os07g45080	NA	NA	NA	NA	NA	NA	NA	NA
LOC_Os07g46520	LOC_Os07g46520	LOC_Os07g46520	Chr7:27783647-27786920	ZR2	AR2	OK	11.9325	2.76343	-2.11036	-2.51745	0.0245	0.888255	no	rhythmically expressed gene 2 protein, putative, expressed	GO:0008152; GO:0016787; GO:0009987; GO:0003824	biological_process; molecular_function; biological_process; molecular_function	metabolic process; hydrolase activity; cellular process; catalytic activity	TAIR:AT2G41250; TAIR:AT2G41250; TAIR:AT2G41250; TAIR:AT2G41250	PF00702.19	Hydrolase	Domain	IPR005833	Haloacid dehydrogenase/epoxide hydrolase	Biological Process: metabolic process (GO:0008152), Molecular Function: hydrolase activity (GO:0016787)	NA	NA	NA	NA	LOC_Os07g46520	NA	NA	NA	NA	NA	NA	NA	NA
LOC_Os07g47100	LOC_Os07g47100	LOC_Os07g47100	Chr7:28164411-28169335	ZR2	AR2	OK	45.654	10.5261	-2.11678	-3.62481	0.0009	0.130992	no	transporter, monovalent cation:proton antiporter-2 family, putative, expressed	GO:0006810; GO:0009987; GO:0005215; GO:0008150; GO:0006810; GO:0009987; GO:0005215; GO:0008150; GO:0006810; GO:0009987; GO:0005215; GO:0008150	biological_process; biological_process; molecular_function; biological_process; biological_process; biological_process; molecular_function; biological_process; biological_process; biological_process; molecular_function; biological_process	transport; cellular process; transporter activity; biological_process; transport; cellular process; transporter activity; biological_process; transport; cellular process; transporter activity; biological_process	TAIR:AT3G05030; TAIR:AT3G05030; TAIR:AT3G05030; TAIR:AT3G05030; TAIR:AT3G05030; TAIR:AT3G05030; TAIR:AT3G05030; TAIR:AT3G05030; TAIR:AT3G05030; TAIR:AT3G05030; TAIR:AT3G05030; TAIR:AT3G05030	PF00999.14	Na_H_Exchanger	Family	N/A	N/A	N/A	NA	NA	NA	NA	LOC_Os07g47100	NA	NA	NA	NA	NA	NA	NA	NA
LOC_Os07g48450	LOC_Os07g48450	LOC_Os07g48450	Chr7:28985796-28988032	ZR2	AR2	OK	6.06992	1.50349	-2.01336	-2.18251	0.04755	0.99958	no	no apical meristem protein, putative, expressed	GO:0005575; GO:0009058; GO:0006139; GO:0007275; GO:0003700	cellular_component; biological_process; biological_process; biological_process; molecular_function	cellular_component; biosynthetic process; nucleobase, nucleoside, nucleotide and nucleic acid metabolic process; multicellular organismal development; sequence-specific DNA binding transcription factor activity	TAIR:AT3G04070; TAIR:AT3G04070; TAIR:AT3G04070; TAIR:AT3G04070; TAIR:AT3G04070	PF02365.8	NAM	Family	IPR003441	No apical meristem (NAM) protein	Molecular Function: DNA binding (GO:0003677), Biological Process: regulation of transcription (GO:0045449)	NA	NA	NA	NA	LOC_Os07g48450	NA	NA	NA	NA	NA	NA	NA	NA
LOC_Os07g48510	LOC_Os07g48510	LOC_Os07g48510	Chr7:29011480-29013252	ZR2	AR2	OK	243.491	43.9918	-2.46856	-4.64904	5e-05	0.0162482	yes	thioredoxin, putative, expressed	GO:0003824; GO:0008152; GO:0016020; GO:0009536; GO:0019725; GO:0003824; GO:0008152; GO:0016020; GO:0009536; GO:0019725	molecular_function; biological_process; cellular_component; cellular_component; biological_process; molecular_function; biological_process; cellular_component; cellular_component; biological_process	catalytic activity; metabolic process; membrane; plastid; cellular homeostasis; catalytic activity; metabolic process; membrane; plastid; cellular homeostasis	TAIR:AT1G08570; TAIR:AT1G08570; TAIR:AT1G08570; TAIR:AT1G08570; TAIR:AT1G08570; TAIR:AT1G08570; TAIR:AT1G08570; TAIR:AT1G08570; TAIR:AT1G08570; TAIR:AT1G08570	PF00085.13	Thioredoxin	Domain	IPR017936	Thioredoxin-like	Biological Process: cell redox homeostasis (GO:0045454)	Q6Z4N3	4344321;	NP_001060669.1;	osa:4344321;	LOC_Os07g48510	NA	NA	NA	NA	NA	NA	NA	NA
LOC_Os07g48596	LOC_Os07g48596	LOC_Os07g48596	Chr7:29091951-29094140	ZR2	AR2	OK	6.94485	1.33471	-2.37942	-2.51558	0.02815	0.953102	no	Myb transcription factor, putative, expressed	GO:0009058; GO:0006139; GO:0003700	biological_process; biological_process; molecular_function	biosynthetic process; nucleobase, nucleoside, nucleotide and nucleic acid metabolic process; sequence-specific DNA binding transcription factor activity	TAIR:AT3G04030; TAIR:AT3G04030; TAIR:AT3G04030	PF00249.24	Myb_DNA-binding	Domain	N/A	N/A	N/A	NA	NA	NA	NA	LOC_Os07g48596	NA	NA	NA	NA	NA	NA	NA	NA
LOC_Os08g01330	LOC_Os08g01330	LOC_Os08g01330	Chr8:210412-212451	ZR2	AR2	OK	11.8491	2.92418	-2.01867	-2.62748	0.01765	0.744534	no	no apical meristem protein, putative, expressed	GO:0005634; GO:0009719; GO:0009058; GO:0006139; GO:0008150; GO:0007275; GO:0003700	cellular_component; biological_process; biological_process; biological_process; biological_process; biological_process; molecular_function	nucleus; response to endogenous stimulus; biosynthetic process; nucleobase, nucleoside, nucleotide and nucleic acid metabolic process; biological_process; multicellular organismal development; sequence-specific DNA binding transcription factor activity	TAIR:AT1G71930; TAIR:AT1G71930; TAIR:AT1G71930; TAIR:AT1G71930; TAIR:AT1G71930; TAIR:AT1G71930; TAIR:AT1G71930	PF02365.8	NAM	Family	IPR003441	No apical meristem (NAM) protein	Molecular Function: DNA binding (GO:0003677), Biological Process: regulation of transcription (GO:0045449)	NA	NA	NA	NA	LOC_Os08g01330	NA	NA	NA	NA	NA	NA	NA	NA
LOC_Os08g01370	LOC_Os08g01370	LOC_Os08g01370	Chr8:234132-234423	ZR2	AR2	OK	2.25641	0	#NAME?	#NAME?	0.00185	0.196667	no	expressed protein	GO:0003674; GO:0005575; GO:0008150	molecular_function; cellular_component; biological_process	molecular_function; cellular_component; biological_process	TAIR:AT3G12960; TAIR:AT3G12960; TAIR:AT3G12960	NA	NA	NA	NA	NA	NA	NA	NA	NA	NA	LOC_Os08g01370	NA	NA	NA	NA	NA	NA	NA	NA
LOC_Os08g02210	LOC_Os08g02210	LOC_Os08g02210	Chr8:751273-753264	ZR2	AR2	OK	14.9904	1.4618	-3.35823	-3.72661	0.00775	0.471155	no	expressed protein	GO:0003674; GO:0008150; GO:0003674; GO:0008150	molecular_function; biological_process; molecular_function; biological_process	molecular_function; biological_process; molecular_function; biological_process	TAIR:AT1G64680; TAIR:AT1G64680; TAIR:AT1G64680; TAIR:AT1G64680	NA	NA	NA	N/A	N/A	N/A	NA	NA	NA	NA	LOC_Os08g02210	NA	NA	NA	NA	NA	NA	NA	NA
LOC_Os08g04430	LOC_Os08g04430	LOC_Os08g04430	Chr8:2170397-2171348	ZR2	AR2	OK	70.8543	16.6821	-2.08656	-3.30357	0.00295	0.263368	no	expressed protein	NA	NA	NA	NA	NA	NA	NA	N/A	N/A	N/A	NA	NA	NA	NA	LOC_Os08g04430	NA	NA	NA	NA	NA	NA	NA	NA
LOC_Os08g06100	LOC_Os08g06100	LOC_Os08g06100	Chr8:3337750-3340959	ZR2	AR2	OK	26.8693	6.35022	-2.08108	-3.13575	0.00525	0.375392	no	O-methyltransferase, putative, expressed	GO:0009058; GO:0009987; GO:0019748; GO:0005634; GO:0016740; GO:0005575; GO:0005737; GO:0005515; GO:0005829; GO:0008152; GO:0005886	biological_process; biological_process; biological_process; cellular_component; molecular_function; cellular_component; cellular_component; molecular_function; cellular_component; biological_process; cellular_component	biosynthetic process; cellular process; secondary metabolic process; nucleus; transferase activity; cellular_component; cytoplasm; protein binding; cytosol; metabolic process; plasma membrane	TAIR:AT5G54160; TAIR:AT5G54160; TAIR:AT5G54160; TAIR:AT5G54160; TAIR:AT5G54160; TAIR:AT5G54160; TAIR:AT5G54160; TAIR:AT5G54160; TAIR:AT5G54160; TAIR:AT5G54160; TAIR:AT5G54160	PF08100.4	Dimerisation	Domain	IPR012967	Plant methyltransferase dimerisation	Molecular Function: methyltransferase activity (GO:0008168), Molecular Function: protein dimerization activity (GO:0046983)	Q6ZD89	4344702;	NP_001061031.1;	osa:4344702;	LOC_Os08g06100	PWY-5116	sakuranetin biosynthesis	RXN-7773	EC-2.1.1.232	GN7F-26342-MONOMER	naringenin 7-<i>O-</i>methyltransferase	GN7F-26342	LOC_Os12g13810.1
LOC_Os08g06110	LOC_Os08g06110	LOC_Os08g06110	Chr8:3365729-3373434	ZR2	AR2	OK	67.1315	14.025	-2.25899	-4.13907	0.0001	0.0285736	yes	MYB family transcription factor, putative, expressed	GO:0008150; GO:0009719; GO:0003677; GO:0009058; GO:0006139; GO:0005515; GO:0006950; GO:0009628; GO:0003700; GO:0000003; GO:0009791; GO:0008150; GO:0009719; GO:0003677; GO:0009058; GO:0006139; GO:0005515; GO:0006950; GO:0009628; GO:0003700; GO:0000003; GO:	biological_process; biological_process; molecular_function; biological_process; biological_process; molecular_function; biological_process; biological_process; molecular_function; biological_process; biological_process; biological_process; biological_proc	biological_process; response to endogenous stimulus; DNA binding; biosynthetic process; nucleobase, nucleoside, nucleotide and nucleic acid metabolic process; protein binding; response to stress; response to abiotic stimulus; sequence-specific DNA binding	TAIR:AT1G01060; TAIR:AT1G01060; TAIR:AT1G01060; TAIR:AT1G01060; TAIR:AT1G01060; TAIR:AT1G01060; TAIR:AT1G01060; TAIR:AT1G01060; TAIR:AT1G01060; TAIR:AT1G01060; TAIR:AT1G01060; TAIR:AT1G01060; TAIR:AT1G01060; TAIR:AT1G01060; TAIR:AT1G01060; TAIR:AT1G01060;	PF00249.24	Myb_DNA-binding	Domain	N/A	N/A	N/A	NA	NA	NA	NA	LOC_Os08g06110	NA	NA	NA	NA	NA	NA	NA	NA
LOC_Os08g07080	LOC_Os08g07080	LOC_Os08g07080	Chr8:3960462-3965666	ZR2	AR2	OK	2.50029	0.209418	-3.57764	-3.05476	0.01545	0.693256	no	terpene synthase, putative, expressed	GO:0005488; GO:0003824; GO:0008152; GO:0009536	molecular_function; molecular_function; biological_process; cellular_component	binding; catalytic activity; metabolic process; plastid	TAIR:AT3G14490; TAIR:AT3G14490; TAIR:AT3G14490; TAIR:AT3G14490	PF03936.9	Terpene_synth_C	Domain	IPR001906	Terpene synthase-like	Biological Process: metabolic process (GO:0008152), Molecular Function: lyase activity (GO:0016829)	NA	NA	NA	NA	LOC_Os08g07080	NA	NA	NA	NA	NA	NA	NA	NA
LOC_Os08g08120	LOC_Os08g08120	LOC_Os08g08120	Chr8:4610499-4612918	ZR2	AR2	OK	33.3533	4.05135	-3.04136	-4.22698	0.00045	0.0837571	no	B-box zinc finger family protein, putative, expressed	GO:0009058; GO:0006139; GO:0005488; GO:0005622; GO:0003700; GO:0009058; GO:0006139; GO:0005488; GO:0005622; GO:0003700; GO:0009058; GO:0006139; GO:0005488; GO:0005622; GO:0003700	biological_process; biological_process; molecular_function; cellular_component; molecular_function; biological_process; biological_process; molecular_function; cellular_component; molecular_function; biological_process; biological_process; molecular_funct	biosynthetic process; nucleobase, nucleoside, nucleotide and nucleic acid metabolic process; binding; intracellular; sequence-specific DNA binding transcription factor activity; biosynthetic process; nucleobase, nucleoside, nucleotide and nucleic acid met	TAIR:AT4G27310; TAIR:AT4G27310; TAIR:AT4G27310; TAIR:AT4G27310; TAIR:AT4G27310; TAIR:AT4G27310; TAIR:AT4G27310; TAIR:AT4G27310; TAIR:AT4G27310; TAIR:AT4G27310; TAIR:AT4G27310; TAIR:AT4G27310; TAIR:AT4G27310; TAIR:AT4G27310; TAIR:AT4G27310	NA	NA	NA	N/A	N/A	N/A	NA	NA	NA	NA	LOC_Os08g08120	NA	NA	NA	NA	NA	NA	NA	NA
LOC_Os08g10080	LOC_Os08g10080	LOC_Os08g10080	Chr8:5846862-5850647	ZR2	AR2	OK	78.5011	10.944	-2.84257	-4.69235	5e-05	0.0162482	yes	no apical meristem protein, putative, expressed	GO:0000003; GO:0009653; GO:0009791; GO:0009790; GO:0009058; GO:0006139; GO:0007275; GO:0009719; GO:0007165; GO:0003700	biological_process; biological_process; biological_process; biological_process; biological_process; biological_process; biological_process; biological_process; biological_process; molecular_function	reproduction; anatomical structure morphogenesis; post-embryonic development; embryo development; biosynthetic process; nucleobase, nucleoside, nucleotide and nucleic acid metabolic process; multicellular organismal development; response to endogenous sti	TAIR:AT1G56010; TAIR:AT1G56010; TAIR:AT1G56010; TAIR:AT1G56010; TAIR:AT1G56010; TAIR:AT1G56010; TAIR:AT1G56010; TAIR:AT1G56010; TAIR:AT1G56010; TAIR:AT1G56010	PF02365.8	NAM	Family	IPR003441	No apical meristem (NAM) protein	Molecular Function: DNA binding (GO:0003677), Biological Process: regulation of transcription (GO:0045449)	NA	NA	NA	NA	LOC_Os08g10080	NA	NA	NA	NA	NA	NA	NA	NA
LOC_Os08g14940	LOC_Os08g14940	LOC_Os08g14940	Chr8:9001833-9005091	ZR2	AR2	OK	6.93311	1.17051	-2.56636	-3.11028	0.0088	0.506646	no	receptor kinase, putative, expressed	GO:0007165; GO:0016301; GO:0000166; GO:0006464; GO:0005886	biological_process; molecular_function; molecular_function; biological_process; cellular_component	signal transduction; kinase activity; nucleotide binding; protein modification process; plasma membrane	TAIR:AT3G47570; TAIR:AT3G47570; TAIR:AT3G47570; TAIR:AT3G47570; TAIR:AT3G47570	PF07714.10	Pkinase_Tyr	Domain	N/A	N/A	N/A	NA	NA	NA	NA	LOC_Os08g14940	NA	NA	NA	NA	NA	NA	NA	NA
LOC_Os08g33750	LOC_Os08g33750	LOC_Os08g33750	Chr8:21089941-21092108	ZR2	AR2	OK	8.10888	1.85702	-2.12651	-2.44167	0.02515	0.900792	no	myb-like DNA-binding domain containing protein, expressed	GO:0008150; GO:0005634; GO:0009058; GO:0006139; GO:0003700; GO:0008150; GO:0005634; GO:0009058; GO:0006139; GO:0003700	biological_process; cellular_component; biological_process; biological_process; molecular_function; biological_process; cellular_component; biological_process; biological_process; molecular_function	biological_process; nucleus; biosynthetic process; nucleobase, nucleoside, nucleotide and nucleic acid metabolic process; sequence-specific DNA binding transcription factor activity; biological_process; nucleus; biosynthetic process; nucleobase, nucleosid	TAIR:AT1G79430; TAIR:AT1G79430; TAIR:AT1G79430; TAIR:AT1G79430; TAIR:AT1G79430; TAIR:AT1G79430; TAIR:AT1G79430; TAIR:AT1G79430; TAIR:AT1G79430; TAIR:AT1G79430	PF00249.24	Myb_DNA-binding	Domain	N/A	N/A	N/A	NA	NA	NA	NA	LOC_Os08g33750	NA	NA	NA	NA	NA	NA	NA	NA
LOC_Os08g34390	LOC_Os08g34390	LOC_Os08g34390	Chr8:21591001-21592039	ZR2	AR2	OK	0.753965	0	#NAME?	#NAME?	0.0003	0.0635914	no	NA	NA	NA	NA	NA	NA	NA	NA	N/A	N/A	N/A	NA	NA	NA	NA	LOC_Os08g34390	NA	NA	NA	NA	NA	NA	NA	NA
LOC_Os08g36480	LOC_Os08g36480	LOC_Os08g36480	Chr8:23033229-23038596	ZR2	AR2	OK	87.571	14.9223	-2.55298	-4.81902	5e-05	0.0162482	yes	nitrate reductase, putative, expressed	GO:0008152; GO:0005515; GO:0003824; GO:0005829; GO:0009628; GO:0009058; GO:0009987	biological_process; molecular_function; molecular_function; cellular_component; biological_process; biological_process; biological_process	metabolic process; protein binding; catalytic activity; cytosol; response to abiotic stimulus; biosynthetic process; cellular process	TAIR:AT1G77760; TAIR:AT1G77760; TAIR:AT1G77760; TAIR:AT1G77760; TAIR:AT1G77760; TAIR:AT1G77760; TAIR:AT1G77760	PF00174.12	Oxidored_molyb	Domain	IPR017927	Ferredoxin reductase-type FAD-binding domain	Molecular Function: oxidoreductase activity (GO:0016491), Biological Process: oxidation reduction (GO:0055114)	P16081	4345795;	NP_001062006.1;	osa:4345795;	LOC_Os08g36480	NA	NA	NA	NA	NA	NA	NA	NA
LOC_Os08g43550	LOC_Os08g43550	LOC_Os08g43550	Chr8:27547970-27549173	ZR2	AR2	OK	65.1554	10.0626	-2.69489	-4.23332	0.0002	0.0476858	yes	MYB family transcription factor, putative, expressed	GO:0008150; GO:0003677; GO:0009058; GO:0006139; GO:0006950; GO:0009628; GO:0003700	biological_process; molecular_function; biological_process; biological_process; biological_process; biological_process; molecular_function	biological_process; DNA binding; biosynthetic process; nucleobase, nucleoside, nucleotide and nucleic acid metabolic process; response to stress; response to abiotic stimulus; sequence-specific DNA binding transcription factor activity	TAIR:AT2G16720; TAIR:AT2G16720; TAIR:AT2G16720; TAIR:AT2G16720; TAIR:AT2G16720; TAIR:AT2G16720; TAIR:AT2G16720	PF00249.24	Myb_DNA-binding	Domain	IPR014778	Myb, DNA-binding	N/A	NA	NA	NA	NA	LOC_Os08g43550	NA	NA	NA	NA	NA	NA	NA	NA
LOC_Os08g44270	LOC_Os08g44270	LOC_Os08g44270	Chr8:27875141-27876599	ZR2	AR2	OK	34.0993	6.98275	-2.28787	-3.46012	0.00205	0.208879	no	vignain precursor, putative, expressed	GO:0005623; GO:0019538; GO:0016787	cellular_component; biological_process; molecular_function	cell; protein metabolic process; hydrolase activity	TAIR:AT5G50260; TAIR:AT5G50260; TAIR:AT5G50260	PF00112.16	Peptidase_C1	Domain	IPR000169	Peptidase, cysteine peptidase active site	Molecular Function: cysteine-type endopeptidase activity (GO:0004197), Biological Process: proteolysis (GO:0006508)	NA	NA	NA	NA	LOC_Os08g44270	NA	NA	NA	NA	NA	NA	NA	NA
LOC_Os09g02180	LOC_Os09g02180	LOC_Os09g02180	Chr9:862777-863088	ZR2	AR2	OK	1.87791	0	#NAME?	#NAME?	0.0374	0.99958	no	expressed protein	NA	NA	NA	NA	NA	NA	NA	N/A	N/A	N/A	NA	NA	NA	NA	LOC_Os09g02180	NA	NA	NA	NA	NA	NA	NA	NA
LOC_Os09g06464	LOC_Os09g06464	LOC_Os09g06464	Chr9:3048019-3064571	ZR2	AR2	OK	5.88289	0.42406	-3.79418	-3.46004	0.0111	0.578635	no	CCT/B-box zinc finger protein, putative, expressed	GO:0009058; GO:0006139; GO:0009908; GO:0005488; GO:0005622; GO:0003700	biological_process; biological_process; biological_process; molecular_function; cellular_component; molecular_function	biosynthetic process; nucleobase, nucleoside, nucleotide and nucleic acid metabolic process; flower development; binding; intracellular; sequence-specific DNA binding transcription factor activity	TAIR:AT3G02380; TAIR:AT3G02380; TAIR:AT3G02380; TAIR:AT3G02380; TAIR:AT3G02380; TAIR:AT3G02380	PF00643.17	zf-B_box	Domain	IPR000315	Zinc finger, B-box	Cellular Component: intracellular (GO:0005622), Molecular Function: zinc ion binding (GO:0008270)	NA	NA	NA	NA	LOC_Os09g06464	NA	NA	NA	NA	NA	NA	NA	NA
LOC_Os09g06770	LOC_Os09g06770	LOC_Os09g06770	Chr9:3236284-3237000	ZR2	AR2	OK	8.63803	0.822832	-3.39203	-2.94777	0.01605	0.708092	no	RING finger protein, putative, expressed	GO:0005575; GO:0005488; GO:0008150	cellular_component; molecular_function; biological_process	cellular_component; binding; biological_process	TAIR:AT5G08139; TAIR:AT5G08139; TAIR:AT5G08139	PF00097.18	zf-C3HC4	Domain	IPR001841	Zinc finger, RING-type	Molecular Function: protein binding (GO:0005515), Molecular Function: zinc ion binding (GO:0008270)	NA	NA	NA	NA	LOC_Os09g06770	NA	NA	NA	NA	NA	NA	NA	NA
LOC_Os09g13440	LOC_Os09g13440	LOC_Os09g13440	Chr9:7770805-7777015	ZR2	AR2	OK	33.5605	0.637037	-5.71924	-5.20057	0.0015	0.176609	no	expressed protein	NA	NA	NA	NA	NA	NA	NA	NA	NA	NA	NA	NA	NA	NA	LOC_Os09g13440	NA	NA	NA	NA	NA	NA	NA	NA
LOC_Os09g14600	LOC_Os09g14600	LOC_Os09g14600	Chr9:8644136-8646467	ZR2	AR2	OK	18.6484	4.55722	-2.03283	-2.6477	0.01625	0.712503	no	peroxisomal membrane protein-related, putative, expressed	GO:0003674; GO:0016020; GO:0008150; GO:0009536	molecular_function; cellular_component; biological_process; cellular_component	molecular_function; membrane; biological_process; plastid	TAIR:AT1G52870; TAIR:AT1G52870; TAIR:AT1G52870; TAIR:AT1G52870	NA	NA	NA	IPR007248	Mpv17/PMP22	Cellular Component: integral to membrane (GO:0016021)	NA	NA	NA	NA	LOC_Os09g14600	NA	NA	NA	NA	NA	NA	NA	NA
LOC_Os09g19500	LOC_Os09g19500	LOC_Os09g19500	Chr9:11664441-11667860	ZR2	AR2	OK	33.6155	3.73713	-3.16912	-3.88271	0.0031	0.271888	no	senescence-induced receptor-like serine/threonine-protein kinase precursor, putative, expressed	GO:0005623; GO:0008152; GO:0009987; GO:0016301; GO:0000166; GO:0006464	cellular_component; biological_process; biological_process; molecular_function; molecular_function; biological_process	cell; metabolic process; cellular process; kinase activity; nucleotide binding; protein modification process	TAIR:AT3G46420; TAIR:AT3G46420; TAIR:AT3G46420; TAIR:AT3G46420; TAIR:AT3G46420; TAIR:AT3G46420	NA	NA	NA	N/A	N/A	N/A	NA	NA	NA	NA	LOC_Os09g19500	NA	NA	NA	NA	NA	NA	NA	NA
LOC_Os09g19510	LOC_Os09g19510	LOC_Os09g19510	Chr9:11671312-11676423	ZR2	AR2	OK	94.8071	5.41616	-4.12965	-6.09305	5e-05	0.0162482	yes	senescence-induced receptor-like serine/threonine-protein kinase precursor, putative, expressed	GO:0005623; GO:0008152; GO:0009987; GO:0016301; GO:0006464	cellular_component; biological_process; biological_process; molecular_function; biological_process	cell; metabolic process; cellular process; kinase activity; protein modification process	TAIR:AT3G21340; TAIR:AT3G21340; TAIR:AT3G21340; TAIR:AT3G21340; TAIR:AT3G21340	PF07714.10	Pkinase_Tyr	Domain	N/A	N/A	N/A	NA	NA	NA	NA	LOC_Os09g19510	NA	NA	NA	NA	NA	NA	NA	NA
LOC_Os09g25390	LOC_Os09g25390	LOC_Os09g25390	Chr9:15222651-15226444	ZR2	AR2	OK	2.20468	0.093698	-4.5564	-3.76901	0.00515	0.371339	no	phospholipase D, putative, expressed	GO:0016020; GO:0016787; GO:0005515; GO:0009987; GO:0006629; GO:0005829; GO:0005739; GO:0005886; GO:0009536; GO:0009719; GO:0007165; GO:0005634; GO:0005575; GO:0008152; GO:0005737; GO:0009791; GO:0008289; GO:0008150	cellular_component; molecular_function; molecular_function; biological_process; biological_process; cellular_component; cellular_component; cellular_component; cellular_component; biological_process; biological_process; cellular_component; cellular_compon	membrane; hydrolase activity; protein binding; cellular process; lipid metabolic process; cytosol; mitochondrion; plasma membrane; plastid; response to endogenous stimulus; signal transduction; nucleus; cellular_component; metabolic process; cytoplasm; po	TAIR:AT3G15730; TAIR:AT3G15730; TAIR:AT3G15730; TAIR:AT3G15730; TAIR:AT3G15730; TAIR:AT3G15730; TAIR:AT3G15730; TAIR:AT3G15730; TAIR:AT3G15730; TAIR:AT3G15730; TAIR:AT3G15730; TAIR:AT3G15730; TAIR:AT3G15730; TAIR:AT3G15730; TAIR:AT3G15730; TAIR:AT3G15730;	PF00168.23	C2	Domain	IPR001736	Phospholipase D/Transphosphatidylase	Molecular Function: catalytic activity (GO:0003824), Biological Process: metabolic process (GO:0008152)	NA	NA	NA	NA	LOC_Os09g25390	NA	NA	NA	NA	NA	NA	NA	NA
LOC_Os09g25690	LOC_Os09g25690	LOC_Os09g25690	Chr9:15420769-15421567	ZR2	AR2	OK	0.297541	0	#NAME?	#NAME?	0.0295	0.973269	no	NA	NA	NA	NA	NA	NA	NA	NA	N/A	N/A	N/A	NA	NA	NA	NA	LOC_Os09g25690	NA	NA	NA	NA	NA	NA	NA	NA
LOC_Os09g25810	LOC_Os09g25810	LOC_Os09g25810	Chr9:15464696-15468833	ZR2	AR2	OK	7.37517	0.809269	-3.18798	-3.23593	0.00275	0.251997	no	nodulin, putative, expressed	GO:0003674; GO:0016020; GO:0008150	molecular_function; cellular_component; biological_process	molecular_function; membrane; biological_process	TAIR:AT4G30420; TAIR:AT4G30420; TAIR:AT4G30420	PF00892.13	EamA	Family	N/A	N/A	N/A	NA	NA	NA	NA	LOC_Os09g25810	NA	NA	NA	NA	NA	NA	NA	NA
LOC_Os09g29800	LOC_Os09g29800	LOC_Os09g29800	Chr9:18111329-18113596	ZR2	AR2	OK	0.577957	0	#NAME?	#NAME?	0.04125	0.99958	no	expressed protein	NA	NA	NA	NA	NA	NA	NA	N/A	N/A	N/A	NA	NA	NA	NA	LOC_Os09g29800	NA	NA	NA	NA	NA	NA	NA	NA
LOC_Os09g30130	LOC_Os09g30130	LOC_Os09g30130	Chr9:18315153-18321214	ZR2	AR2	OK	21.3031	1.4401	-3.88683	-5.27519	0.00035	0.0708885	no	CSLE6 - cellulose synthase-like family E, expressed	GO:0016740; GO:0005783; GO:0009058; GO:0005975; GO:0009987; GO:0005886; GO:0016740; GO:0005783; GO:0009058; GO:0005975; GO:0009987; GO:0005886	molecular_function; cellular_component; biological_process; biological_process; biological_process; cellular_component; molecular_function; cellular_component; biological_process; biological_process; biological_process; cellular_component	transferase activity; endoplasmic reticulum; biosynthetic process; carbohydrate metabolic process; cellular process; plasma membrane; transferase activity; endoplasmic reticulum; biosynthetic process; carbohydrate metabolic process; cellular process; plas	TAIR:AT1G55850; TAIR:AT1G55850; TAIR:AT1G55850; TAIR:AT1G55850; TAIR:AT1G55850; TAIR:AT1G55850; TAIR:AT1G55850; TAIR:AT1G55850; TAIR:AT1G55850; TAIR:AT1G55850; TAIR:AT1G55850; TAIR:AT1G55850	PF03552.7	Cellulose_synt	Family	N/A	N/A	N/A	Q651X6	NA	NA	NA	LOC_Os09g30130	NA	NA	NA	NA	NA	NA	NA	NA
LOC_Os09g31430	LOC_Os09g31430	LOC_Os09g31430	Chr9:18905323-18908427	ZR2	AR2	OK	7.95604	1.56264	-2.34807	-2.74917	0.0129	0.62904	no	Os9bglu30 - beta-glucosidase, similar to Os4bglu12 exoglucanase, expressed	GO:0005623; GO:0005488; GO:0016787; GO:0008152; GO:0005975; GO:0003824; GO:0005623; GO:0005488; GO:0016787; GO:0008152; GO:0005975; GO:0003824	cellular_component; molecular_function; molecular_function; biological_process; biological_process; molecular_function; cellular_component; molecular_function; molecular_function; biological_process; biological_process; molecular_function	cell; binding; hydrolase activity; metabolic process; carbohydrate metabolic process; catalytic activity; cell; binding; hydrolase activity; metabolic process; carbohydrate metabolic process; catalytic activity	TAIR:AT2G44480; TAIR:AT2G44480; TAIR:AT2G44480; TAIR:AT2G44480; TAIR:AT2G44480; TAIR:AT2G44480; TAIR:AT2G44480; TAIR:AT2G44480; TAIR:AT2G44480; TAIR:AT2G44480; TAIR:AT2G44480; TAIR:AT2G44480	PF00232.11	Glyco_hydro_1	Domain	IPR001360	Glycoside hydrolase, family 1	Molecular Function: hydrolase activity, hydrolyzing O-glycosyl compounds (GO:0004553), Biological Process: carbohydrate metabolic process (GO:0005975)	Q0J0N4	4347441;	NP_001063539.1;	osa:4347441;	LOC_Os09g31430	NA	NA	NA	NA	NA	NA	NA	NA
LOC_Os09g34890	LOC_Os09g34890	LOC_Os09g34890	Chr9:20330878-20332328	ZR2	AR2	OK	11.5618	0.925465	-3.64304	-3.27006	0.0144	0.666984	no	expressed protein	GO:0005575; GO:0005515; GO:0007275; GO:0009653	cellular_component; molecular_function; biological_process; biological_process	cellular_component; protein binding; multicellular organismal development; anatomical structure morphogenesis	TAIR:AT2G45450; TAIR:AT2G45450; TAIR:AT2G45450; TAIR:AT2G45450	NA	NA	NA	N/A	N/A	N/A	NA	NA	NA	NA	LOC_Os09g34890	NA	NA	NA	NA	NA	NA	NA	NA
LOC_Os09g36350	LOC_Os09g36350	LOC_Os09g36350	Chr9:20976447-20980676	ZR2	AR2	OK	25.6092	5.68474	-2.1715	-3.36855	0.00195	0.202924	no	endoglucanase, putative, expressed	GO:0016787; GO:0008152; GO:0005975; GO:0003824; GO:0005886; GO:0016787; GO:0008152; GO:0005975; GO:0003824; GO:0005886	molecular_function; biological_process; biological_process; molecular_function; cellular_component; molecular_function; biological_process; biological_process; molecular_function; cellular_component	hydrolase activity; metabolic process; carbohydrate metabolic process; catalytic activity; plasma membrane; hydrolase activity; metabolic process; carbohydrate metabolic process; catalytic activity; plasma membrane	TAIR:AT1G75680; TAIR:AT1G75680; TAIR:AT1G75680; TAIR:AT1G75680; TAIR:AT1G75680; TAIR:AT1G75680; TAIR:AT1G75680; TAIR:AT1G75680; TAIR:AT1G75680; TAIR:AT1G75680	PF00759.12	Glyco_hydro_9	Domain	IPR001701	Glycoside hydrolase, family 9	Molecular Function: hydrolase activity, hydrolyzing O-glycosyl compounds (GO:0004553), Biological Process: carbohydrate metabolic process (GO:0005975)	Q69SG5	4347685;	NP_001063771.1;	osa:4347685;	LOC_Os09g36350	NA	NA	NA	NA	NA	NA	NA	NA
LOC_Os09g37495	LOC_Os09g37495	LOC_Os09g37495	Chr9:21606518-21607126	ZR2	AR2	OK	0.213078	0	#NAME?	#NAME?	0.04875	0.99958	no	auxin responsive protein, putative, expressed	GO:0003674; GO:0009719	molecular_function; biological_process	molecular_function; response to endogenous stimulus	TAIR:AT1G29430; TAIR:AT1G29430	PF02519.7	Auxin_inducible	Family	N/A	N/A	N/A	NA	NA	NA	NA	LOC_Os09g37495	NA	NA	NA	NA	NA	NA	NA	NA
LOC_Os10g12400	LOC_Os10g12400	LOC_Os10g12400	Chr10:6903297-6906138	ZR2	AR2	OK	0.210138	0	#NAME?	#NAME?	0.0385	0.99958	no	nodulin, putative, expressed	GO:0003674; GO:0016020	molecular_function; cellular_component	molecular_function; membrane	TAIR:AT5G64700; TAIR:AT5G64700	PF00892.13	EamA	Family	N/A	N/A	N/A	Q33AC9	NA	NA	NA	LOC_Os10g12400	NA	NA	NA	NA	NA	NA	NA	NA
LOC_Os10g13850	LOC_Os10g13850	LOC_Os10g13850	Chr10:7529341-7530484	ZR2	AR2	OK	13.1804	1.97264	-2.7402	-2.95531	0.0145	0.669304	no	POEI17 - Pollen Ole e I allergen and extensin family protein precursor, expressed	GO:0005623; GO:0003674; GO:0008150	cellular_component; molecular_function; biological_process	cell; molecular_function; biological_process	TAIR:AT5G15780; TAIR:AT5G15780; TAIR:AT5G15780	PF01190.10	Pollen_Ole_e_I	Family	IPR006041	Pollen Ole e 1 allergen/extensin	N/A	Q8RV00	4348272;	NP_001064312.1;	osa:4348272;	LOC_Os10g13850	NA	NA	NA	NA	NA	NA	NA	NA
LOC_Os10g21860	LOC_Os10g21860	LOC_Os10g21860	Chr10:11244305-11245026	ZR2	AR2	OK	3.55955	0.473385	-2.91061	-2.19323	0.03825	0.99958	no	expressed protein	GO:0003674; GO:0005575; GO:0008150	molecular_function; cellular_component; biological_process	molecular_function; cellular_component; biological_process	TAIR:AT4G16447; TAIR:AT4G16447; TAIR:AT4G16447	NA	NA	NA	N/A	N/A	N/A	Q8S6P0	4348448;	NP_001064437.1;	osa:4348448;	LOC_Os10g21860	NA	NA	NA	NA	NA	NA	NA	NA
LOC_Os10g22050	LOC_Os10g22050	LOC_Os10g22050	Chr10:11390651-11391319	ZR2	AR2	OK	54.357	9.83178	-2.46694	-2.58869	0.0298	0.97809	no	expressed protein	NA	NA	NA	NA	NA	NA	NA	N/A	N/A	N/A	Q339E1	NA	NA	NA	LOC_Os10g22050	NA	NA	NA	NA	NA	NA	NA	NA
LOC_Os10g23090	LOC_Os10g23090	LOC_Os10g23090	Chr10:12041603-12043235	ZR2	AR2	OK	4.76466	1.08783	-2.13092	-2.15735	0.0465	0.99958	no	homeobox associated leucine zipper, putative, expressed	GO:0016043; GO:0016049; GO:0005634; GO:0009058; GO:0006139; GO:0009628; GO:0000003; GO:0009791; GO:0007275; GO:0003677; GO:0003700; GO:0016043; GO:0016049; GO:0005634; GO:0009058; GO:0006139; GO:0009628; GO:0000003; GO:0009791; GO:0007275; GO:0003677; GO:	biological_process; biological_process; cellular_component; biological_process; biological_process; biological_process; biological_process; biological_process; biological_process; molecular_function; molecular_function; biological_process; biological_proc	cellular component organization; cell growth; nucleus; biosynthetic process; nucleobase, nucleoside, nucleotide and nucleic acid metabolic process; response to abiotic stimulus; reproduction; post-embryonic development; multicellular organismal developmen	TAIR:AT4G40060; TAIR:AT4G40060; TAIR:AT4G40060; TAIR:AT4G40060; TAIR:AT4G40060; TAIR:AT4G40060; TAIR:AT4G40060; TAIR:AT4G40060; TAIR:AT4G40060; TAIR:AT4G40060; TAIR:AT4G40060; TAIR:AT4G40060; TAIR:AT4G40060; TAIR:AT4G40060; TAIR:AT4G40060; TAIR:AT4G40060;	PF00046.22	Homeobox	Domain	N/A	N/A	N/A	Q338Z7	4348492;	NP_001064475.2;	osa:4348492;	LOC_Os10g23090	NA	NA	NA	NA	NA	NA	NA	NA
LOC_Os10g26670	LOC_Os10g26670	LOC_Os10g26670	Chr10:13928383-13929601	ZR2	AR2	OK	3.09355	0.261199	-3.56604	-2.84171	0.0144	0.666984	no	expressed protein	NA	NA	NA	NA	NA	NA	NA	N/A	N/A	N/A	Q948I0	NA	NA	NA	LOC_Os10g26670	NA	NA	NA	NA	NA	NA	NA	NA
LOC_Os10g29470	LOC_Os10g29470	LOC_Os10g29470	Chr10:15303900-15309302	ZR2	AR2	OK	16.7445	3.62189	-2.20888	-2.88191	0.01125	0.583197	no	dehydrogenase, putative, expressed	GO:0009058; GO:0009987; GO:0019748; GO:0005488; GO:0008152; GO:0003824	biological_process; biological_process; biological_process; molecular_function; biological_process; molecular_function	biosynthetic process; cellular process; secondary metabolic process; binding; metabolic process; catalytic activity	TAIR:AT4G37970; TAIR:AT4G37970; TAIR:AT4G37970; TAIR:AT4G37970; TAIR:AT4G37970; TAIR:AT4G37970	PF08240.5	ADH_N	Domain	IPR013154	Alcohol dehydrogenase GroES-like	Molecular Function: oxidoreductase activity (GO:0016491)	Q337Y2	4348690;	NP_001064659.2;	osa:4348690;	LOC_Os10g29470	PWY-361	phenylpropanoid biosynthesis	RXN-1125	EC-1.1.1.195	GN7F-16234-MONOMER	cinnamyl-alcohol dehydrogenase	GN7F-16234	LOC_Os11g40690.1
LOC_Os10g30410	LOC_Os10g30410	LOC_Os10g30410	Chr10:15806653-15811018	ZR2	AR2	OK	2.10778	0.233406	-3.17481	-2.62336	0.02435	0.885407	no	cytochrome P450 71D7, putative, expressed	GO:0005623; GO:0003674; GO:0005488; GO:0003824; GO:0008152; GO:0019825	cellular_component; molecular_function; molecular_function; molecular_function; biological_process; molecular_function	cell; molecular_function; binding; catalytic activity; metabolic process; oxygen binding	TAIR:AT5G25140; TAIR:AT5G25140; TAIR:AT5G25140; TAIR:AT5G25140; TAIR:AT5G25140; TAIR:AT5G25140	PF00067.15	p450	Domain	N/A	N/A	N/A	Q7XE28	4348722;	NP_001064689.1;	osa:4348722;	LOC_Os10g30410	PWY-861	dhurrin biosynthesis	RXN-12240	-	GN7F-29995-MONOMER		GN7F-29995	LOC_Os07g19130.1
LOC_Os10g32810	LOC_Os10g32810	LOC_Os10g32810	Chr10:17180756-17183465	ZR2	AR2	OK	7.71386	0.504885	-3.93343	-4.16747	0.00105	0.143412	no	beta-amylase, putative, expressed	GO:0005634; GO:0008152; GO:0006950; GO:0009628; GO:0005829; GO:0016787; GO:0005975; GO:0009987; GO:0009056	cellular_component; biological_process; biological_process; biological_process; cellular_component; molecular_function; biological_process; biological_process; biological_process	nucleus; metabolic process; response to stress; response to abiotic stimulus; cytosol; hydrolase activity; carbohydrate metabolic process; cellular process; catabolic process	TAIR:AT3G23920; TAIR:AT3G23920; TAIR:AT3G23920; TAIR:AT3G23920; TAIR:AT3G23920; TAIR:AT3G23920; TAIR:AT3G23920; TAIR:AT3G23920; TAIR:AT3G23920	PF01373.10	Glyco_hydro_14	Domain	IPR001554	Glycoside hydrolase, family 14	Biological Process: polysaccharide catabolic process (GO:0000272), Molecular Function: beta-amylase activity (GO:0016161)	Q9AV88	4348838;	NP_001064798.1;	osa:4348838;	LOC_Os10g32810	NA	NA	NA	NA	NA	NA	NA	NA
LOC_Os10g34700	LOC_Os10g34700	LOC_Os10g34700	Chr10:18504618-18506412	ZR2	AR2	OK	6.04974	0.292094	-4.37237	-4.03217	0.00715	0.450252	no	expressed protein	NA	NA	NA	NA	PF05553.4	DUF761	Family	N/A	N/A	N/A	Q8W5I9	NA	NA	NA	LOC_Os10g34700	NA	NA	NA	NA	NA	NA	NA	NA
LOC_Os10g37660	LOC_Os10g37660	LOC_Os10g37660	Chr10:20154545-20159181	ZR2	AR2	OK	1.1034	0.114627	-3.26694	-2.42406	0.02665	0.927595	no	trehalase precursor, putative, expressed	GO:0008152; GO:0016787; GO:0005975; GO:0009987; GO:0009056; GO:0005886	biological_process; molecular_function; biological_process; biological_process; biological_process; cellular_component	metabolic process; hydrolase activity; carbohydrate metabolic process; cellular process; catabolic process; plasma membrane	TAIR:AT4G24040; TAIR:AT4G24040; TAIR:AT4G24040; TAIR:AT4G24040; TAIR:AT4G24040; TAIR:AT4G24040	PF01204.11	Trehalase	Family	IPR018232	Glycoside hydrolase, family 37, conserved site	Molecular Function: alpha,alpha-trehalase activity (GO:0004555), Biological Process: trehalose metabolic process (GO:0005991)	Q337A6;; Q9FWC1	4349141;	NP_001065087.1;	osa:4349141;	LOC_Os10g37660	NA	NA	NA	NA	NA	NA	NA	NA
LOC_Os10g39610	LOC_Os10g39610	LOC_Os10g39610	Chr10:21168486-21169232	ZR2	AR2	OK	0.508092	0	#NAME?	#NAME?	0.0016	0.182921	no	expressed protein	GO:0005488; GO:0008150; GO:0005488; GO:0008150	molecular_function; biological_process; molecular_function; biological_process	binding; biological_process; binding; biological_process	TAIR:AT2G42000; TAIR:AT2G42000; TAIR:AT2G23240; TAIR:AT2G23240	PF02068.9	Metallothio_PEC	Family	N/A	N/A	N/A	Q109B0	4349263;	NP_001065192.1;	osa:4349263;	LOC_Os10g39610	NA	NA	NA	NA	NA	NA	NA	NA
LOC_Os10g40420	LOC_Os10g40420	LOC_Os10g40420	Chr10:21655391-21656252	ZR2	AR2	OK	0.518409	0	#NAME?	#NAME?	0.00075	0.116952	no	LTPL138 - Protease inhibitor/seed storage/LTP family protein precursor, expressed	GO:0008289; GO:0016020; GO:0009536; GO:0009579; GO:0006810	molecular_function; cellular_component; cellular_component; cellular_component; biological_process	lipid binding; membrane; plastid; thylakoid; transport	TAIR:AT2G45180; TAIR:AT2G45180; TAIR:AT2G45180; TAIR:AT2G45180; TAIR:AT2G45180	PF00234.15	Tryp_alpha_amyl	Family	N/A	N/A	N/A	Q9FWN9	4349323;	NP_001065326.1;	osa:4349323;	LOC_Os10g40420	NA	NA	NA	NA	NA	NA	NA	NA
LOC_Os10g42260	LOC_Os10g42260	LOC_Os10g42260	Chr10:22757309-22758160	ZR2	AR2	OK	0.211156	0	#NAME?	#NAME?	0.04875	0.99958	no	expressed protein	NA	NA	NA	NA	NA	NA	NA	N/A	N/A	N/A	Q7XBY8	NA	NA	NA	LOC_Os10g42260	NA	NA	NA	NA	NA	NA	NA	NA
LOC_Os11g02610	LOC_Os11g02610	LOC_Os11g02610	Chr11:823416-825831	ZR2	AR2	OK	75.3768	14.0044	-2.42824	-4.37617	0.0001	0.0285736	yes	BTBN20 - Bric-a-Brac, Tramtrack, Broad Complex BTB domain with non-phototropic hypocotyl 3 NPH3 and coiled-coil domains, expressed	GO:0005634; GO:0007165; GO:0005515; GO:0009628; GO:0009606; GO:0004871; GO:0005634; GO:0007165; GO:0005515; GO:0009628; GO:0009606; GO:0004871; GO:0005634; GO:0007165; GO:0005515; GO:0009628; GO:0009606; GO:0004871	cellular_component; biological_process; molecular_function; biological_process; biological_process; molecular_function; cellular_component; biological_process; molecular_function; biological_process; biological_process; molecular_function; cellular_compon	nucleus; signal transduction; protein binding; response to abiotic stimulus; tropism; signal transducer activity; nucleus; signal transduction; protein binding; response to abiotic stimulus; tropism; signal transducer activity; nucleus; signal transductio	TAIR:AT2G30520; TAIR:AT2G30520; TAIR:AT2G30520; TAIR:AT2G30520; TAIR:AT2G30520; TAIR:AT2G30520; TAIR:AT2G30520; TAIR:AT2G30520; TAIR:AT2G30520; TAIR:AT2G30520; TAIR:AT2G30520; TAIR:AT2G30520; TAIR:AT2G30520; TAIR:AT2G30520; TAIR:AT2G30520; TAIR:AT2G30520;	PF03000.7	NPH3	Family	N/A	N/A	N/A	H2KWC0;; Q2RBB0	4349616;	NP_001065596.1;	osa:4349616;	LOC_Os11g02610	NA	NA	NA	NA	NA	NA	NA	NA
LOC_Os11g04150	LOC_Os11g04150	LOC_Os11g04150	Chr11:1681092-1688099	ZR2	AR2	OK	17.113	2.24566	-2.92988	-3.48602	0.0027	0.248868	no	major facilitator superfamily antiporter, putative, expressed	GO:0016020; GO:0006810; GO:0009987; GO:0005215; GO:0009607	cellular_component; biological_process; biological_process; molecular_function; biological_process	membrane; transport; cellular process; transporter activity; response to biotic stimulus	TAIR:AT3G43790; TAIR:AT3G43790; TAIR:AT3G43790; TAIR:AT3G43790; TAIR:AT3G43790	PF07690.9	MFS_1	Family	N/A	N/A	N/A	Q2RAV2	NA	NA	NA	LOC_Os11g04150	NA	NA	NA	NA	NA	NA	NA	NA
LOC_Os11g05410	LOC_Os11g05410	LOC_Os11g05410	Chr11:2432925-2437032	ZR2	AR2	OK	0.184727	0	#NAME?	#NAME?	0.0019	0.199893	no	Ser/Thr protein phosphatase family protein, putative, expressed	GO:0005623; GO:0016787; GO:0008152; GO:0009987; GO:0008150; GO:0016787; GO:0008152; GO:0009987; GO:0008150	cellular_component; molecular_function; biological_process; biological_process; biological_process; molecular_function; biological_process; biological_process; biological_process	cell; hydrolase activity; metabolic process; cellular process; biological_process; hydrolase activity; metabolic process; cellular process; biological_process	TAIR:AT3G52780; TAIR:AT3G52780; TAIR:AT3G52780; TAIR:AT3G52780; TAIR:AT3G52780; TAIR:AT3G20500; TAIR:AT3G20500; TAIR:AT3G20500; TAIR:AT3G20500	PF00149.21	Metallophos	Domain	IPR004843	Metallophosphoesterase	Molecular Function: hydrolase activity (GO:0016787)	Q53Q73	NA	NA	NA	LOC_Os11g05410	PWY-6348	phosphate acquisition	ACID-PHOSPHATASE-RXN	EC-3.1.3.2	GN7F-21419-MONOMER	acid phosphatase	GN7F-21419	LOC_Os12g44030.1
LOC_Os11g07890	LOC_Os11g07890	LOC_Os11g07890	Chr11:4049580-4060653	ZR2	AR2	OK	1.04913	0.140223	-2.9034	-2.87182	0.0099	0.541459	no	NA	NA	NA	NA	NA	PF02902.12	Peptidase_C48	Domain	N/A	N/A	N/A	Q53ML6	NA	NA	NA	LOC_Os11g07890	NA	NA	NA	NA	NA	NA	NA	NA
LOC_Os11g10870	LOC_Os11g10870	LOC_Os11g10870	Chr11:5996507-5997541	ZR2	AR2	OK	2.48876	0.350653	-2.82731	-2.15278	0.0446	0.99958	no	dirigent, putative, expressed	GO:0005623; GO:0003674; GO:0009058; GO:0006464; GO:0006950; GO:0009987; GO:0019748	cellular_component; molecular_function; biological_process; biological_process; biological_process; biological_process; biological_process	cell; molecular_function; biosynthetic process; protein modification process; response to stress; cellular process; secondary metabolic process	TAIR:AT1G58170; TAIR:AT1G58170; TAIR:AT1G58170; TAIR:AT1G58170; TAIR:AT1G58170; TAIR:AT1G58170; TAIR:AT1G58170	PF03018.7	Dirigent	Family	N/A	N/A	N/A	Q2R8V6	4350075;	NP_001067504.1;	osa:4350075;	LOC_Os11g10870	NA	NA	NA	NA	NA	NA	NA	NA
LOC_Os11g10990	LOC_Os11g10990	LOC_Os11g10990	Chr11:6059344-6066797	ZR2	AR2	OK	84.4082	12.6207	-2.74159	-4.21183	0.0001	0.0285736	yes	heat shock protein DnaJ, putative, expressed	GO:0019538; GO:0009987; GO:0005515; GO:0009536	biological_process; biological_process; molecular_function; cellular_component	protein metabolic process; cellular process; protein binding; plastid	TAIR:AT4G09350; TAIR:AT4G09350; TAIR:AT4G09350; TAIR:AT4G09350	NA	NA	NA	IPR015609	Molecular chaperone, heat shock protein, Hsp40, DnaJ	N/A	Q2R8U4	4350079;	NP_001067508.1;	osa:4350079;	LOC_Os11g10990	NA	NA	NA	NA	NA	NA	NA	NA
LOC_Os11g14140	LOC_Os11g14140	LOC_Os11g14140	Chr11:7877894-7879548	ZR2	AR2	OK	93.1721	19.6129	-2.2481	-4.0899	0.0001	0.0285736	yes	OsFBK25 - F-box domain and kelch repeat containing protein, expressed	GO:0003674; GO:0005575; GO:0008150	molecular_function; cellular_component; biological_process	molecular_function; cellular_component; biological_process	TAIR:AT3G59940; TAIR:AT3G59940; TAIR:AT3G59940	PF01344.18	Kelch_1	Repeat	N/A	N/A	N/A	Q53NA8	4350190;	NP_001067606.1;	osa:4350190;	LOC_Os11g14140	NA	NA	NA	NA	NA	NA	NA	NA
LOC_Os11g16550	LOC_Os11g16550	LOC_Os11g16550	Chr11:9177005-9178578	ZR2	AR2	OK	73.0504	17.0393	-2.10003	-3.72525	0.0007	0.111537	no	uncharacterized protein ycf53, putative, expressed	GO:0005488; GO:0007165; GO:0005515; GO:0008152; GO:0009058; GO:0009987; GO:0009536	molecular_function; biological_process; molecular_function; biological_process; biological_process; biological_process; cellular_component	binding; signal transduction; protein binding; metabolic process; biosynthetic process; cellular process; plastid	TAIR:AT3G59400; TAIR:AT3G59400; TAIR:AT3G59400; TAIR:AT3G59400; TAIR:AT3G59400; TAIR:AT3G59400; TAIR:AT3G59400	PF05419.5	GUN4	Domain	N/A	N/A	N/A	Q53M04	4350255;	NP_001067668.1;	osa:4350255;	LOC_Os11g16550	NA	NA	NA	NA	NA	NA	NA	NA
LOC_Os11g17970	LOC_Os11g17970	LOC_Os11g17970	Chr11:10096105-10102801	ZR2	AR2	OK	4.36309	0.921148	-2.24384	-2.33808	0.0377	0.99958	no	POT family protein, expressed	GO:0006810; GO:0016020; GO:0005488; GO:0009607; GO:0005886; GO:0005215	biological_process; cellular_component; molecular_function; biological_process; cellular_component; molecular_function	transport; membrane; binding; response to biotic stimulus; plasma membrane; transporter activity	TAIR:AT1G69850; TAIR:AT1G69850; TAIR:AT1G69850; TAIR:AT1G69850; TAIR:AT1G69850; TAIR:AT1G69850	PF00854.14	PTR2	Family	N/A	N/A	N/A	Q53NY1;; Q2R733	NA	NA	NA	LOC_Os11g17970	NA	NA	NA	NA	NA	NA	NA	NA
LOC_Os11g18570	LOC_Os11g18570	LOC_Os11g18570	Chr11:10474863-10477749	ZR2	AR2	OK	16.6638	2.26632	-2.87829	-3.47426	0.0048	0.355864	no	cytochrome P450, putative, expressed	GO:0003674; GO:0005488; GO:0003824; GO:0008152; GO:0019825	molecular_function; molecular_function; molecular_function; biological_process; molecular_function	molecular_function; binding; catalytic activity; metabolic process; oxygen binding	TAIR:AT1G12740; TAIR:AT1G12740; TAIR:AT1G12740; TAIR:AT1G12740; TAIR:AT1G12740	PF00067.15	p450	Domain	IPR002401	Cytochrome P450, E-class, group I	Molecular Function: monooxygenase activity (GO:0004497), Molecular Function: iron ion binding (GO:0005506), Molecular Function: heme binding (GO:0020037), Biological Process: oxidation reduction (GO:0055114)	Q2R6X3	4350299;	NP_001067707.1;	osa:4350299;	LOC_Os11g18570	NA	NA	NA	NA	NA	NA	NA	NA
LOC_Os11g26570	LOC_Os11g26570	LOC_Os11g26570	Chr11:15223323-15224819	ZR2	AR2	OK	1.33811	0	#NAME?	#NAME?	5e-05	0.0162482	yes	dehydrin, putative, expressed	NA	NA	NA	NA	PF00257.12	Dehydrin	Family	IPR000167	Dehydrin	Biological Process: response to stress (GO:0006950), Biological Process: response to water (GO:0009415)	Q53JR9	4350448;	NP_001067838.1;	osa:4350448;	LOC_Os11g26570	NA	NA	NA	NA	NA	NA	NA	NA
LOC_Os11g26750	LOC_Os11g26750	LOC_Os11g26750	Chr11:15320187-15321526	ZR2	AR2	OK	0.996092	0	#NAME?	#NAME?	0.0004	0.0773909	no	dehydrin, putative, expressed	GO:0003674; GO:0005575; GO:0009628; GO:0006950	molecular_function; cellular_component; biological_process; biological_process	molecular_function; cellular_component; response to abiotic stimulus; response to stress	TAIR:AT3G50980; TAIR:AT3G50980; TAIR:AT3G50980; TAIR:AT3G50980	PF00257.12	Dehydrin	Family	IPR000167	Dehydrin	Biological Process: response to stress (GO:0006950), Biological Process: response to water (GO:0009415)	Q2R4Z8	4350451;	NP_001067841.1;	osa:4350451;	LOC_Os11g26750	NA	NA	NA	NA	NA	NA	NA	NA
LOC_Os11g26780	LOC_Os11g26780	LOC_Os11g26780	Chr11:15336033-15337163	ZR2	AR2	OK	6.10664	0.30021	-4.34634	-3.52993	0.00645	0.424062	no	dehydrin, putative, expressed	GO:0003674; GO:0005575; GO:0006950; GO:0009628; GO:0009719	molecular_function; cellular_component; biological_process; biological_process; biological_process	molecular_function; cellular_component; response to stress; response to abiotic stimulus; response to endogenous stimulus	TAIR:AT5G66400; TAIR:AT5G66400; TAIR:AT5G66400; TAIR:AT5G66400; TAIR:AT5G66400	PF00257.12	Dehydrin	Family	IPR000167	Dehydrin	Biological Process: response to stress (GO:0006950), Biological Process: response to water (GO:0009415)	Q2R4Z5	4350453;	NP_001067843.1;	osa:4350453;	LOC_Os11g26780	NA	NA	NA	NA	NA	NA	NA	NA
LOC_Os11g26790	LOC_Os11g26790	LOC_Os11g26790	Chr11:15342563-15343857	ZR2	AR2	OK	43.1671	1.36162	-4.98654	-5.58026	5e-05	0.0162482	yes	dehydrin, putative, expressed	GO:0003674; GO:0005575; GO:0009628; GO:0006950	molecular_function; cellular_component; biological_process; biological_process	molecular_function; cellular_component; response to abiotic stimulus; response to stress	TAIR:AT3G50980; TAIR:AT3G50980; TAIR:AT3G50980; TAIR:AT3G50980	PF00257.12	Dehydrin	Family	IPR000167	Dehydrin	Biological Process: response to stress (GO:0006950), Biological Process: response to water (GO:0009415)	Q2R4Z4	4350454;	NP_001067844.1;	osa:4350454;	LOC_Os11g26790	NA	NA	NA	NA	NA	NA	NA	NA
LOC_Os11g29720	LOC_Os11g29720	LOC_Os11g29720	Chr11:17234284-17238178	ZR2	AR2	OK	37.3556	2.30904	-4.01596	-5.45473	0.00015	0.0388415	yes	cytochrome P450, putative, expressed	GO:0003674; GO:0005575; GO:0005488; GO:0003824; GO:0008152; GO:0019825	molecular_function; cellular_component; molecular_function; molecular_function; biological_process; molecular_function	molecular_function; cellular_component; binding; catalytic activity; metabolic process; oxygen binding	TAIR:AT1G74110; TAIR:AT1G74110; TAIR:AT1G74110; TAIR:AT1G74110; TAIR:AT1G74110; TAIR:AT1G74110	PF00067.15	p450	Domain	IPR001128	Cytochrome P450	Molecular Function: monooxygenase activity (GO:0004497), Molecular Function: iron ion binding (GO:0005506), Molecular Function: electron carrier activity (GO:0009055), Molecular Function: heme binding (GO:0020037)	Q2R447	NA	NA	NA	LOC_Os11g29720	PWY-5060	luteolin biosynthesis	RXN-7651	EC-1.14.13.21	GN7F-20371-MONOMER		GN7F-20371	LOC_Os09g08920.1
LOC_Os11g31530	LOC_Os11g31530	LOC_Os11g31530	Chr11:18426218-18428193	ZR2	AR2	OK	1.07765	0	#NAME?	#NAME?	0.00045	0.0837571	no	BRASSINOSTEROID INSENSITIVE 1-associated receptor kinase 1 precursor, putative, expressed	GO:0008152; GO:0009987; GO:0007275; GO:0009838; GO:0009908; GO:0005515; GO:0005886; GO:0007165; GO:0005102; GO:0016301; GO:0006464; GO:0016043; GO:0009719; GO:0007049; GO:0005575; GO:0004872; GO:0004871; GO:0000003; GO:0009791; GO:0009790	biological_process; biological_process; biological_process; biological_process; biological_process; molecular_function; cellular_component; biological_process; molecular_function; molecular_function; biological_process; biological_process; biological_proc	metabolic process; cellular process; multicellular organismal development; abscission; flower development; protein binding; plasma membrane; signal transduction; receptor binding; kinase activity; protein modification process; cellular component organizat	TAIR:AT1G71830; TAIR:AT1G71830; TAIR:AT1G71830; TAIR:AT1G71830; TAIR:AT1G71830; TAIR:AT1G71830; TAIR:AT1G71830; TAIR:AT1G71830; TAIR:AT1G71830; TAIR:AT1G71830; TAIR:AT1G71830; TAIR:AT1G71830; TAIR:AT1G71830; TAIR:AT1G71830; TAIR:AT1G71830; TAIR:AT1G71830;	PF00560.26	LRR_1	Repeat	N/A	N/A	N/A	Q2R3L4	4350583;	NP_001067965.1;	osa:4350583;	LOC_Os11g31530	NA	NA	NA	NA	NA	NA	NA	NA
LOC_Os11g33270	LOC_Os11g33270	LOC_Os11g33270	Chr11:19675010-19678096	ZR2	AR2	OK	25.8836	5.0354	-2.36186	-3.24658	0.00225	0.22175	no	glycosyl hydrolases family 16, putative, expressed	GO:0005576; GO:0016740; GO:0008152; GO:0005975; GO:0009987; GO:0016787; GO:0005623; GO:0005618	cellular_component; molecular_function; biological_process; biological_process; biological_process; molecular_function; cellular_component; cellular_component	extracellular region; transferase activity; metabolic process; carbohydrate metabolic process; cellular process; hydrolase activity; cell; cell wall	TAIR:AT5G13870; TAIR:AT5G13870; TAIR:AT5G13870; TAIR:AT5G13870; TAIR:AT5G13870; TAIR:AT5G13870; TAIR:AT5G13870; TAIR:AT5G13870	PF00722.14	Glyco_hydro_16	Domain	IPR000757	Glycoside hydrolase, family 16	Molecular Function: hydrolase activity, hydrolyzing O-glycosyl compounds (GO:0004553), Biological Process: carbohydrate metabolic process (GO:0005975)	Q2R336	4350662;	NP_001068033.1;	osa:4350662;	LOC_Os11g33270	NA	NA	NA	NA	NA	NA	NA	NA
LOC_Os11g34870	LOC_Os11g34870	LOC_Os11g34870	Chr11:20433313-20437031	ZR2	AR2	OK	26.6799	5.42044	-2.29927	-2.74571	0.0176	0.743531	no	expressed protein	GO:0003674; GO:0016020; GO:0009536; GO:0009579; GO:0008150	molecular_function; cellular_component; cellular_component; cellular_component; biological_process	molecular_function; membrane; plastid; thylakoid; biological_process	TAIR:AT1G50020; TAIR:AT1G50020; TAIR:AT1G50020; TAIR:AT1G50020; TAIR:AT1G50020	NA	NA	NA	N/A	N/A	N/A	Q2R2R9	NA	NA	NA	LOC_Os11g34870	NA	NA	NA	NA	NA	NA	NA	NA
LOC_Os11g37720	LOC_Os11g37720	LOC_Os11g37720	Chr11:22301909-22303659	ZR2	AR2	OK	0.132342	0	#NAME?	#NAME?	0.0385	0.99958	no	integral membrane protein DUF6 domain containing protein, expressed	GO:0016020	cellular_component	membrane	TAIR:AT5G47470	PF00892.13	EamA	Family	N/A	N/A	N/A	Q2R1X7	NA	NA	NA	LOC_Os11g37720	NA	NA	NA	NA	NA	NA	NA	NA
LOC_Os11g41600	LOC_Os11g41600	LOC_Os11g41600	Chr11:24950780-24952708	ZR2	AR2	OK	90.3867	22.2196	-2.02428	-3.46516	0.0009	0.130992	no	expressed protein	GO:0003674; GO:0005575; GO:0008150; GO:0003674; GO:0005575; GO:0008150	molecular_function; cellular_component; biological_process; molecular_function; cellular_component; biological_process	molecular_function; cellular_component; biological_process; molecular_function; cellular_component; biological_process	TAIR:AT5G67390; TAIR:AT5G67390; TAIR:AT5G67390; TAIR:AT5G67390; TAIR:AT5G67390; TAIR:AT5G67390	NA	NA	NA	N/A	N/A	N/A	Q2R0S3	4350975;	NP_001068324.1;	osa:4350975;	LOC_Os11g41600	NA	NA	NA	NA	NA	NA	NA	NA
LOC_Os11g43790	LOC_Os11g43790	LOC_Os11g43790	Chr11:26453035-26453881	ZR2	AR2	OK	0.617648	0	#NAME?	#NAME?	0.0011	0.146668	no	DUF581 domain containing protein, expressed	NA	NA	NA	NA	PF04570.7	DUF581	Family	IPR007650	Protein of unknown function DUF581	N/A	Q2R048	NA	NA	NA	LOC_Os11g43790	NA	NA	NA	NA	NA	NA	NA	NA
LOC_Os12g02530	LOC_Os12g02530	LOC_Os12g02530	Chr12:861130-863523	ZR2	AR2	OK	42.6386	8.26035	-2.36788	-3.55201	0.0009	0.130992	no	BTBN22 - Bric-a-Brac, Tramtrack, Broad Complex BTB domain with non-phototropic hypocotyl 3 NPH3 and coiled-coil domains, expressed	GO:0005634; GO:0007165; GO:0005515; GO:0009628; GO:0009606; GO:0004871; GO:0005634; GO:0007165; GO:0005515; GO:0009628; GO:0009606; GO:0004871; GO:0005634; GO:0007165; GO:0005515; GO:0009628; GO:0009606; GO:0004871	cellular_component; biological_process; molecular_function; biological_process; biological_process; molecular_function; cellular_component; biological_process; molecular_function; biological_process; biological_process; molecular_function; cellular_compon	nucleus; signal transduction; protein binding; response to abiotic stimulus; tropism; signal transducer activity; nucleus; signal transduction; protein binding; response to abiotic stimulus; tropism; signal transducer activity; nucleus; signal transductio	TAIR:AT2G30520; TAIR:AT2G30520; TAIR:AT2G30520; TAIR:AT2G30520; TAIR:AT2G30520; TAIR:AT2G30520; TAIR:AT2G30520; TAIR:AT2G30520; TAIR:AT2G30520; TAIR:AT2G30520; TAIR:AT2G30520; TAIR:AT2G30520; TAIR:AT2G30520; TAIR:AT2G30520; TAIR:AT2G30520; TAIR:AT2G30520;	PF03000.7	NPH3	Family	IPR011333	BTB/POZ fold	Molecular Function: protein binding (GO:0005515)	H2KWW1;; Q2QYI8	NA	NA	NA	LOC_Os12g02530	NA	NA	NA	NA	NA	NA	NA	NA
LOC_Os12g05890	LOC_Os12g05890	LOC_Os12g05890	Chr12:2705804-2706749	ZR2	AR2	OK	2.69359	0.279479	-3.26872	-2.42258	0.0264	0.922967	no	expressed protein	NA	NA	NA	NA	PF11250.1	DUF3049	Family	N/A	N/A	N/A	Q2QXI9	4351540;	NP_001066192.1;	osa:4351540;	LOC_Os12g05890	NA	NA	NA	NA	NA	NA	NA	NA
LOC_Os12g08770	LOC_Os12g08770	LOC_Os12g08770	Chr12:4506722-4507879	ZR2	AR2	OK	676.883	134.354	-2.33287	-4.5129	5e-05	0.0162482	yes	photosystem I reaction center subunit N, chloroplast precursor, putative, expressed	GO:0006091; GO:0015979; GO:0016020; GO:0009536; GO:0009579; GO:0005515	biological_process; biological_process; cellular_component; cellular_component; cellular_component; molecular_function	generation of precursor metabolites and energy; photosynthesis; membrane; plastid; thylakoid; protein binding	TAIR:AT5G64040; TAIR:AT5G64040; TAIR:AT5G64040; TAIR:AT5G64040; TAIR:AT5G64040; TAIR:AT5G64040	PF05479.4	PsaN	Family	N/A	N/A	N/A	Q2QWN3	4351694;	NP_001066334.1;	osa:4351694;	LOC_Os12g08770	NA	NA	NA	NA	NA	NA	NA	NA
LOC_Os12g09300	LOC_Os12g09300	LOC_Os12g09300	Chr12:4881028-4884888	ZR2	AR2	OK	15.6271	1.78249	-3.13209	-3.88936	0.0013	0.162163	no	amino acid transporter, putative, expressed	GO:0016020; GO:0005215; GO:0006950; GO:0009628; GO:0006810; GO:0009987; GO:0005886; GO:0016020; GO:0005215; GO:0006950; GO:0009628; GO:0006810; GO:0009987; GO:0005886	cellular_component; molecular_function; biological_process; biological_process; biological_process; biological_process; cellular_component; cellular_component; molecular_function; biological_process; biological_process; biological_process; biological_proc	membrane; transporter activity; response to stress; response to abiotic stimulus; transport; cellular process; plasma membrane; membrane; transporter activity; response to stress; response to abiotic stimulus; transport; cellular process; plasma membrane	TAIR:AT5G49630; TAIR:AT5G49630; TAIR:AT5G49630; TAIR:AT5G49630; TAIR:AT5G49630; TAIR:AT5G49630; TAIR:AT5G49630; TAIR:AT5G49630; TAIR:AT5G49630; TAIR:AT5G49630; TAIR:AT5G49630; TAIR:AT5G49630; TAIR:AT5G49630; TAIR:AT5G49630	PF01490.11	Aa_trans	Family	N/A	N/A	N/A	Q2QWH8;; Q2QWH7	4351717;	NP_001066353.1;	osa:4351717;	LOC_Os12g09300	NA	NA	NA	NA	NA	NA	NA	NA
LOC_Os12g12934	LOC_Os12g12934	LOC_Os12g12934	Chr12:7165804-7171026	ZR2	AR2	OK	20.8003	4.01694	-2.37243	-3.5972	0.002	0.205631	no	peptide transporter PTR3-A, putative, expressed	GO:0016020; GO:0006810; GO:0009607; GO:0005886; GO:0005215	cellular_component; biological_process; biological_process; cellular_component; molecular_function	membrane; transport; response to biotic stimulus; plasma membrane; transporter activity	TAIR:AT1G59740; TAIR:AT1G59740; TAIR:AT1G59740; TAIR:AT1G59740; TAIR:AT1G59740	PF00854.14	PTR2	Family	N/A	N/A	N/A	Q0IPA1	4351831;	NP_001066445.1;	osa:4351831;	LOC_Os12g12934	NA	NA	NA	NA	NA	NA	NA	NA
LOC_Os12g13030	LOC_Os12g13030	LOC_Os12g13030	Chr12:7234999-7236919	ZR2	AR2	OK	0.384309	0	#NAME?	#NAME?	0.0385	0.99958	no	osFTL7 FT-Like7 homologous to Flowering Locus T gene; contains Pfam profile PF01161: Phosphatidylethanolamine-binding protein, expressed	GO:0005575; GO:0008289; GO:0009908	cellular_component; molecular_function; biological_process	cellular_component; lipid binding; flower development	TAIR:AT4G20370; TAIR:AT4G20370; TAIR:AT4G20370	PF01161.13	PBP	Domain	IPR008914	Phosphatidylethanolamine-binding protein PEBP	N/A	Q2QVF1	NA	NA	NA	LOC_Os12g13030	NA	NA	NA	NA	NA	NA	NA	NA
LOC_Os12g13910	LOC_Os12g13910	LOC_Os12g13910	Chr12:7892374-7893944	ZR2	AR2	OK	5.44624	1.27402	-2.09588	-2.18172	0.0478	0.99958	no	expressed protein	GO:0003674; GO:0005575; GO:0008150	molecular_function; cellular_component; biological_process	molecular_function; cellular_component; biological_process	TAIR:AT3G48510; TAIR:AT3G48510; TAIR:AT3G48510	NA	NA	NA	N/A	N/A	N/A	Q2QV61	NA	NA	NA	LOC_Os12g13910	NA	NA	NA	NA	NA	NA	NA	NA
LOC_Os12g24320	LOC_Os12g24320	LOC_Os12g24320	Chr12:13879142-13881525	ZR2	AR2	OK	7.90655	1.80266	-2.13292	-2.54577	0.0218	0.835276	no	ATPase 3, putative, expressed	GO:0000003; GO:0000166; GO:0009056; GO:0006139; GO:0005739; GO:0009791; GO:0016787	biological_process; molecular_function; biological_process; biological_process; cellular_component; biological_process; molecular_function	reproduction; nucleotide binding; catabolic process; nucleobase, nucleoside, nucleotide and nucleic acid metabolic process; mitochondrion; post-embryonic development; hydrolase activity	TAIR:AT5G40010; TAIR:AT5G40010; TAIR:AT5G40010; TAIR:AT5G40010; TAIR:AT5G40010; TAIR:AT5G40010; TAIR:AT5G40010	PF00004.22	AAA	Family	N/A	N/A	N/A	Q2QSF2	NA	NA	NA	LOC_Os12g24320	NA	NA	NA	NA	NA	NA	NA	NA
LOC_Os12g32360	LOC_Os12g32360	LOC_Os12g32360	Chr12:19518735-19521111	ZR2	AR2	OK	64.9672	8.33769	-2.96199	-4.29619	0.00075	0.116952	no	expressed protein	GO:0003674; GO:0005575; GO:0008150	molecular_function; cellular_component; biological_process	molecular_function; cellular_component; biological_process	TAIR:AT5G67390; TAIR:AT5G67390; TAIR:AT5G67390	NA	NA	NA	N/A	N/A	N/A	Q2QQ37	4352307;	NP_001066850.1;	osa:4352307;	LOC_Os12g32360	NA	NA	NA	NA	NA	NA	NA	NA
LOC_Os12g34108	LOC_Os12g34108	LOC_Os12g34108	Chr12:20659584-20660961	ZR2	AR2	OK	4.10732	0.596316	-2.78405	-2.39478	0.04555	0.99958	no	ATP synthase protein 9, mitochondrial, putative, expressed	GO:0006810; GO:0009058; GO:0006139; GO:0016020; GO:0005622; GO:0009056; GO:0005215; GO:0016787	biological_process; biological_process; biological_process; cellular_component; cellular_component; biological_process; molecular_function; molecular_function	transport; biosynthetic process; nucleobase, nucleoside, nucleotide and nucleic acid metabolic process; membrane; intracellular; catabolic process; transporter activity; hydrolase activity	TAIR:AT2G07671; TAIR:AT2G07671; TAIR:AT2G07671; TAIR:AT2G07671; TAIR:AT2G07671; TAIR:AT2G07671; TAIR:AT2G07671; TAIR:AT2G07671	PF00137.14	ATP-synt_C	Family	N/A	N/A	N/A	NA	NA	NA	NA	LOC_Os12g34108	NA	NA	NA	NA	NA	NA	NA	NA
LOC_Os12g37970	LOC_Os12g37970	LOC_Os12g37970	Chr12:23325525-23327055	ZR2	AR2	OK	71.3059	8.90023	-3.00211	-4.64369	0.0002	0.0476858	yes	MYB family transcription factor, putative, expressed	GO:0003677; GO:0005634; GO:0009058; GO:0006139; GO:0009719; GO:0008150; GO:0003700; GO:0008150; GO:0003677; GO:0005634; GO:0009058; GO:0006139; GO:0003700; GO:0008150; GO:0003677; GO:0005634; GO:0009058; GO:0006139; GO:0003700	molecular_function; cellular_component; biological_process; biological_process; biological_process; biological_process; molecular_function; biological_process; molecular_function; cellular_component; biological_process; biological_process; molecular_funct	DNA binding; nucleus; biosynthetic process; nucleobase, nucleoside, nucleotide and nucleic acid metabolic process; response to endogenous stimulus; biological_process; sequence-specific DNA binding transcription factor activity; biological_process; DNA bi	TAIR:AT5G59780; TAIR:AT5G59780; TAIR:AT5G59780; TAIR:AT5G59780; TAIR:AT5G59780; TAIR:AT5G59780; TAIR:AT5G59780; TAIR:AT3G46130; TAIR:AT3G46130; TAIR:AT3G46130; TAIR:AT3G46130; TAIR:AT3G46130; TAIR:AT3G46130; TAIR:AT3G46130; TAIR:AT3G46130; TAIR:AT3G46130;	PF00249.24	Myb_DNA-binding	Domain	IPR017930	HTH transcriptional regulator, Myb-type, DNA-binding	N/A	Q4JL76;; F4MGP3	4352559;	NP_001067061.2;	osa:4352559;	LOC_Os12g37970	NA	NA	NA	NA	NA	NA	NA	NA
LOC_Os12g42220	LOC_Os12g42220	LOC_Os12g42220	Chr12:26194508-26195982	ZR2	AR2	OK	24.1162	3.89522	-2.63023	-3.4719	0.00445	0.339192	no	expressed protein	GO:0003674; GO:0005575; GO:0008150	molecular_function; cellular_component; biological_process	molecular_function; cellular_component; biological_process	TAIR:AT2G34610; TAIR:AT2G34610; TAIR:AT2G34610	PF05553.4	DUF761	Family	N/A	N/A	N/A	Q2QM56	4352802;	NP_001067284.1;	osa:4352802;	LOC_Os12g42220	NA	NA	NA	NA	NA	NA	NA	NA
LOC_Os12g43720	LOC_Os12g43720	LOC_Os12g43720	Chr12:27154448-27160461	ZR2	AR2	OK	1.88016	0.419016	-2.16578	-2.15012	0.03555	0.99958	no	early-responsive to dehydration protein-related, putative, expressed	GO:0005623; GO:0016020; GO:0016787; GO:0006629	cellular_component; cellular_component; molecular_function; biological_process	cell; membrane; hydrolase activity; lipid metabolic process	TAIR:AT1G58520; TAIR:AT1G58520; TAIR:AT1G58520; TAIR:AT1G58520	PF02714.8	DUF221	Family	N/A	N/A	N/A	Q2QLP9	4352878;	NP_001067352.1;	osa:4352878;	LOC_Os12g43720	NA	NA	NA	NA	NA	NA	NA	NA

## Sheet: Zero h_vs_MG-01+LBD1_Downregula
test_id	gene_id	gene	locus	sample_1	sample_2	status	sample_1_FPKM_Value	sample_2_FPKM_Value	log2(fold_change)	test_stat	p_value	q_value	significant	description(phytozome)	GO_ID	GO_Ontology	GO_Term	GO_TAIR_ID	PFAM_hmm_acc	PFAM_hmm_name	PFAM_hmm_type	INTERPRO_ipr_acc	INTERPRO_ipr_desc	INTERPRO_ipr_go	Entry(uniprot)	Cross-reference(GeneID)	Cross-reference(RefSeq)	Cross-reference(KEGG)	Query_sequence_Id(OryzaCyc)	Pathway-id(OryzaCyc)	Pathway-name(OryzaCyc)	Reaction-id(OryzaCyc)	EC(OryzaCyc)	Protein-id(OryzaCyc)	Protein-name(OryzaCyc)	Gene-id(OryzaCyc)	Gene-name(OryzaCyc)
LOC_Os01g04590	LOC_Os01g04590	LOC_Os01g04590	Chr1:2059308-2062277	ZR2	BR2	OK	6.8383	0.575002	-3.572	-3.19732	0.0176	0.743531	no	expressed protein	GO:0003674; GO:0008150	molecular_function; biological_process	molecular_function; biological_process	TAIR:AT2G01260; TAIR:AT2G01260	PF05623.5	DUF789	Family	N/A	N/A	N/A	NA	NA	NA	NA	LOC_Os01g04590	NA	NA	NA	NA	NA	NA	NA	NA
LOC_Os01g34790	LOC_Os01g34790	LOC_Os01g34790	Chr1:19200084-19201308	ZR2	BR2	OK	12.3038	2.91968	-2.07522	-2.47997	0.0269	0.931941	no	expressed protein	NA	NA	NA	NA	NA	NA	NA	N/A	N/A	N/A	NA	NA	NA	NA	LOC_Os01g34790	NA	NA	NA	NA	NA	NA	NA	NA
LOC_Os01g41240	LOC_Os01g41240	LOC_Os01g41240	Chr1:23343305-23345461	ZR2	BR2	OK	7.4119	1.63719	-2.17863	-2.29075	0.03905	0.99958	no	hydrolase, alpha/beta fold family domain containing protein, expressed	GO:0005623; GO:0008152; GO:0016787; GO:0008150	cellular_component; biological_process; molecular_function; biological_process	cell; metabolic process; hydrolase activity; biological_process	TAIR:AT3G24420; TAIR:AT3G24420; TAIR:AT3G24420; TAIR:AT3G24420	PF00561.13	Abhydrolase_1	Domain	N/A	N/A	N/A	NA	NA	NA	NA	LOC_Os01g41240	NA	NA	NA	NA	NA	NA	NA	NA
LOC_Os01g44390	LOC_Os01g44390	LOC_Os01g44390	Chr1:25461990-25463691	ZR2	BR2	OK	50.1354	11.3949	-2.13744	-2.59741	0.01535	0.690745	no	MYB family transcription factor, putative, expressed	GO:0003677; GO:0009628; GO:0009606; GO:0009058; GO:0006139; GO:0003700; GO:0000003; GO:0009791; GO:0009790; GO:0003677; GO:0009628; GO:0009606; GO:0009058; GO:0006139; GO:0003700; GO:0000003; GO:0009791; GO:0009790	molecular_function; biological_process; biological_process; biological_process; biological_process; molecular_function; biological_process; biological_process; biological_process; molecular_function; biological_process; biological_process; biological_proc	DNA binding; response to abiotic stimulus; tropism; biosynthetic process; nucleobase, nucleoside, nucleotide and nucleic acid metabolic process; sequence-specific DNA binding transcription factor activity; reproduction; post-embryonic development; embryo	TAIR:AT2G21650; TAIR:AT2G21650; TAIR:AT2G21650; TAIR:AT2G21650; TAIR:AT2G21650; TAIR:AT2G21650; TAIR:AT2G21650; TAIR:AT2G21650; TAIR:AT2G21650; TAIR:AT2G21650; TAIR:AT2G21650; TAIR:AT2G21650; TAIR:AT2G21650; TAIR:AT2G21650; TAIR:AT2G21650; TAIR:AT2G21650;	NA	NA	NA	IPR017884	SANT, eukarya	N/A	NA	NA	NA	NA	LOC_Os01g44390	NA	NA	NA	NA	NA	NA	NA	NA
LOC_Os01g47630	LOC_Os01g47630	LOC_Os01g47630	Chr1:27246228-27248016	ZR2	BR2	OK	26.9974	3.42698	-2.97781	-3.53577	0.00255	0.240161	no	expressed protein	GO:0003674; GO:0016020; GO:0009536; GO:0009579; GO:0008150	molecular_function; cellular_component; cellular_component; cellular_component; biological_process	molecular_function; membrane; plastid; thylakoid; biological_process	TAIR:AT2G42975; TAIR:AT2G42975; TAIR:AT2G42975; TAIR:AT2G42975; TAIR:AT2G42975	NA	NA	NA	N/A	N/A	N/A	NA	NA	NA	NA	LOC_Os01g47630	NA	NA	NA	NA	NA	NA	NA	NA
LOC_Os01g58640	LOC_Os01g58640	LOC_Os01g58640	Chr1:33897215-33904518	ZR2	BR2	OK	3.11587	0.448274	-2.79718	-2.78466	0.00705	0.446778	no	nucleotide pyrophosphatase/phosphodiesterase, putative, expressed	GO:0005623; GO:0005488; GO:0008152; GO:0005515; GO:0016787; GO:0009987; GO:0008150	cellular_component; molecular_function; biological_process; molecular_function; molecular_function; biological_process; biological_process	cell; binding; metabolic process; protein binding; hydrolase activity; cellular process; biological_process	TAIR:AT1G13750; TAIR:AT1G13750; TAIR:AT1G13750; TAIR:AT1G13750; TAIR:AT1G13750; TAIR:AT1G13750; TAIR:AT1G13750	PF00149.21	Metallophos	Domain	N/A	N/A	N/A	NA	NA	NA	NA	LOC_Os01g58640	NA	NA	NA	NA	NA	NA	NA	NA
LOC_Os01g63480	LOC_Os01g63480	LOC_Os01g63480	Chr1:36794889-36797406	ZR2	BR2	OK	5.68945	0.117953	-5.59201	-4.88579	0.00195	0.202924	no	transferase family protein, putative, expressed	GO:0005575; GO:0008152; GO:0016740; GO:0008150	cellular_component; biological_process; molecular_function; biological_process	cellular_component; metabolic process; transferase activity; biological_process	TAIR:AT5G01210; TAIR:AT5G01210; TAIR:AT5G01210; TAIR:AT5G01210	PF02458.8	Transferase	Family	N/A	N/A	N/A	NA	NA	NA	NA	LOC_Os01g63480	PWY-361	phenylpropanoid biosynthesis	RXN-2621	EC-2.3.1	GN7F-30490-MONOMER	LOC_Os05g37660.1	GN7F-30490	LOC_Os05g37660.1
LOC_Os01g65010	LOC_Os01g65010	LOC_Os01g65010	Chr1:37739464-37742721	ZR2	BR2	OK	4.39216	0.67391	-2.7043	-2.89574	0.01495	0.6807	no	serine/threonine-protein kinase receptor precursor, putative, expressed	GO:0005623; GO:0016301; GO:0000166; GO:0030246; GO:0009875; GO:0006464	cellular_component; molecular_function; molecular_function; molecular_function; biological_process; biological_process	cell; kinase activity; nucleotide binding; carbohydrate binding; pollen-pistil interaction; protein modification process	TAIR:AT2G19130; TAIR:AT2G19130; TAIR:AT2G19130; TAIR:AT2G19130; TAIR:AT2G19130; TAIR:AT2G19130	PF01453.17	B_lectin	Domain	N/A	N/A	N/A	NA	NA	NA	NA	LOC_Os01g65010	PWY-6952	glycerophosphodiester degradation	GLYCPDIESTER-RXN	EC-3.1.4.46	GN7F-26089-MONOMER	glycerophosphodiester phosphodiesterase	GN7F-26089	LOC_Os01g04550.1
LOC_Os01g74450	LOC_Os01g74450	LOC_Os01g74450	Chr1:43115741-43117231	ZR2	BR2	OK	10.7207	1.35347	-2.98566	-3.24398	0.0094	0.526093	no	aquaporin protein, putative, expressed	GO:0006810; GO:0016020; GO:0009987; GO:0005215	biological_process; cellular_component; biological_process; molecular_function	transport; membrane; cellular process; transporter activity	TAIR:AT4G01470; TAIR:AT4G01470; TAIR:AT4G01470; TAIR:AT4G01470	PF00230.13	MIP	Family	IPR000425	Major intrinsic protein	Molecular Function: transporter activity (GO:0005215), Biological Process: transport (GO:0006810), Cellular Component: membrane (GO:0016020)	Q94CS9	4324303;	NP_001045562.1;	osa:4324303;	LOC_Os01g74450	NA	NA	NA	NA	NA	NA	NA	NA
LOC_Os02g04060	LOC_Os02g04060	LOC_Os02g04060	Chr2:1766070-1767766	ZR2	BR2	OK	0.182251	0	#NAME?	#NAME?	0.04125	0.99958	no	RecF/RecN/SMC N terminal domain containing protein, expressed	GO:0005634; GO:0009987; GO:0000166; GO:0005575; GO:0016043; GO:0007049; GO:0005622	cellular_component; biological_process; molecular_function; cellular_component; biological_process; biological_process; cellular_component	nucleus; cellular process; nucleotide binding; cellular_component; cellular component organization; cell cycle; intracellular	TAIR:AT2G27170; TAIR:AT2G27170; TAIR:AT2G27170; TAIR:AT2G27170; TAIR:AT2G27170; TAIR:AT2G27170; TAIR:AT2G27170	PF02463.12	SMC_N	Family	N/A	N/A	N/A	NA	NA	NA	NA	LOC_Os02g04060	NA	NA	NA	NA	NA	NA	NA	NA
LOC_Os02g04510	LOC_Os02g04510	LOC_Os02g04510	Chr2:2001886-2005972	ZR2	BR2	OK	2.72584	0.369283	-2.8839	-2.49673	0.03915	0.99958	no	UOS1, putative, expressed	GO:0006412; GO:0008152; GO:0016043; GO:0006091; GO:0015979; GO:0009536; GO:0003824; GO:0005488	biological_process; biological_process; biological_process; biological_process; biological_process; cellular_component; molecular_function; molecular_function	translation; metabolic process; cellular component organization; generation of precursor metabolites and energy; photosynthesis; plastid; catalytic activity; binding	TAIR:AT1G16720; TAIR:AT1G16720; TAIR:AT1G16720; TAIR:AT1G16720; TAIR:AT1G16720; TAIR:AT1G16720; TAIR:AT1G16720; TAIR:AT1G16720	PF05368.6	NmrA	Family	N/A	N/A	N/A	NA	NA	NA	NA	LOC_Os02g04510	NA	NA	NA	NA	NA	NA	NA	NA
LOC_Os02g04750	LOC_Os02g04750	LOC_Os02g04750	Chr2:2161768-2166648	ZR2	BR2	OK	30.3133	5.68575	-2.41453	-3.59881	0.00095	0.134979	no	cycloartenol synthase, putative, expressed	GO:0007275; GO:0003824; GO:0016043; GO:0009987; GO:0009058; GO:0006629; GO:0005773; GO:0007275; GO:0003824; GO:0016043; GO:0009987; GO:0009058; GO:0006629; GO:0005773; GO:0007275; GO:0003824; GO:0016043; GO:0009987; GO:0009058; GO:0006629; GO:0005773	biological_process; molecular_function; biological_process; biological_process; biological_process; biological_process; cellular_component; biological_process; molecular_function; biological_process; biological_process; biological_process; biological_proc	multicellular organismal development; catalytic activity; cellular component organization; cellular process; biosynthetic process; lipid metabolic process; vacuole; multicellular organismal development; catalytic activity; cellular component organization;	TAIR:AT2G07050; TAIR:AT2G07050; TAIR:AT2G07050; TAIR:AT2G07050; TAIR:AT2G07050; TAIR:AT2G07050; TAIR:AT2G07050; TAIR:AT2G07050; TAIR:AT2G07050; TAIR:AT2G07050; TAIR:AT2G07050; TAIR:AT2G07050; TAIR:AT2G07050; TAIR:AT2G07050; TAIR:AT2G07050; TAIR:AT2G07050;	PF00432.14	Prenyltrans	Repeat	IPR001330	Prenyltransferase/squalene oxidase	Molecular Function: catalytic activity (GO:0003824)	NA	NA	NA	NA	LOC_Os02g04750	NA	NA	NA	NA	NA	NA	NA	NA
LOC_Os02g04780	LOC_Os02g04780	LOC_Os02g04780	Chr2:2192207-2193869	ZR2	BR2	OK	2.11089	0.326271	-2.69371	-2.22276	0.04565	0.99958	no	expressed protein	GO:0003674; GO:0005575; GO:0008150	molecular_function; cellular_component; biological_process	molecular_function; cellular_component; biological_process	TAIR:AT1G16770; TAIR:AT1G16770; TAIR:AT1G16770	NA	NA	NA	N/A	N/A	N/A	NA	NA	NA	NA	LOC_Os02g04780	NA	NA	NA	NA	NA	NA	NA	NA
LOC_Os02g07830	LOC_Os02g07830	LOC_Os02g07830	Chr2:4103332-4105657	ZR2	BR2	OK	14.7662	3.61191	-2.03147	-2.79537	0.00785	0.474554	no	OsHKT1;3 - Na+ transporter, expressed	GO:0006810; GO:0009987; GO:0006950; GO:0009628; GO:0005215; GO:0005886	biological_process; biological_process; biological_process; biological_process; molecular_function; cellular_component	transport; cellular process; response to stress; response to abiotic stimulus; transporter activity; plasma membrane	TAIR:AT4G10310; TAIR:AT4G10310; TAIR:AT4G10310; TAIR:AT4G10310; TAIR:AT4G10310; TAIR:AT4G10310	PF02386.9	TrkH	Family	N/A	N/A	N/A	Q6H501	4328468;	NP_001046052.1;	osa:4328468;	LOC_Os02g07830	NA	NA	NA	NA	NA	NA	NA	NA
LOC_Os02g09310	LOC_Os02g09310	LOC_Os02g09310	Chr2:4791456-4793241	ZR2	BR2	OK	14.877	3.70347	-2.00613	-2.6313	0.01595	0.705728	no	cytochrome P450, putative, expressed	GO:0005623; GO:0003674; GO:0005488; GO:0003824; GO:0008152; GO:0019825	cellular_component; molecular_function; molecular_function; molecular_function; biological_process; molecular_function	cell; molecular_function; binding; catalytic activity; metabolic process; oxygen binding	TAIR:AT5G24960; TAIR:AT5G24960; TAIR:AT5G24960; TAIR:AT5G24960; TAIR:AT5G24960; TAIR:AT5G24960	PF00067.15	p450	Domain	IPR002401	Cytochrome P450, E-class, group I	Molecular Function: monooxygenase activity (GO:0004497), Molecular Function: iron ion binding (GO:0005506), Molecular Function: heme binding (GO:0020037), Biological Process: oxidation reduction (GO:0055114)	NA	NA	NA	NA	LOC_Os02g09310	PWY-861	dhurrin biosynthesis	RXN-12240	-	GN7F-29995-MONOMER		GN7F-29995	LOC_Os07g19130.1
LOC_Os02g13370	LOC_Os02g13370	LOC_Os02g13370	Chr2:7126756-7133480	ZR2	BR2	OK	11.1212	2.23622	-2.31418	-2.37103	0.02185	0.836301	no	expressed protein	GO:0006950; GO:0003674; GO:0008150; GO:0005654	biological_process; molecular_function; biological_process; cellular_component	response to stress; molecular_function; biological_process; nucleoplasm	TAIR:AT5G56550; TAIR:AT5G56550; TAIR:AT5G56550; TAIR:AT5G56550	NA	NA	NA	N/A	N/A	N/A	NA	NA	NA	NA	LOC_Os02g13370	NA	NA	NA	NA	NA	NA	NA	NA
LOC_Os02g15930	LOC_Os02g15930	LOC_Os02g15930	Chr2:9021453-9023139	ZR2	BR2	OK	10.6583	2.52063	-2.08013	-2.45669	0.0279	0.948842	no	expressed protein	GO:0003674; GO:0005794; GO:0008150	molecular_function; cellular_component; biological_process	molecular_function; Golgi apparatus; biological_process	TAIR:AT4G37820; TAIR:AT4G37820; TAIR:AT4G37820	NA	NA	NA	N/A	N/A	N/A	NA	NA	NA	NA	LOC_Os02g15930	NA	NA	NA	NA	NA	NA	NA	NA
LOC_Os02g21009	LOC_Os02g21009	LOC_Os02g21009	Chr2:12432286-12451812	ZR2	BR2	OK	21.7627	4.20878	-2.37039	-3.44957	0.0013	0.162163	no	sodium/calcium exchanger protein, putative, expressed	GO:0006810; GO:0009987; GO:0008150; GO:0016020; GO:0005773; GO:0005515; GO:0019725; GO:0008152; GO:0009607; GO:0005215; GO:0006810; GO:0009987; GO:0008150; GO:0016020; GO:0005773; GO:0005515; GO:0019725; GO:0008152; GO:0009607; GO:0005215	biological_process; biological_process; biological_process; cellular_component; cellular_component; molecular_function; biological_process; biological_process; biological_process; molecular_function; biological_process; biological_process; biological_proc	transport; cellular process; biological_process; membrane; vacuole; protein binding; cellular homeostasis; metabolic process; response to biotic stimulus; transporter activity; transport; cellular process; biological_process; membrane; vacuole; protein bi	TAIR:AT3G51860; TAIR:AT3G51860; TAIR:AT3G51860; TAIR:AT3G51860; TAIR:AT3G51860; TAIR:AT3G51860; TAIR:AT3G51860; TAIR:AT3G51860; TAIR:AT3G51860; TAIR:AT3G51860; TAIR:AT3G51860; TAIR:AT3G51860; TAIR:AT3G51860; TAIR:AT3G51860; TAIR:AT3G51860; TAIR:AT3G51860;	PF01699.17	Na_Ca_ex	Family	N/A	N/A	N/A	Q5KTQ9	9269067;	NP_001172920.1;	osa:9269067;	LOC_Os02g21009	NA	NA	NA	NA	NA	NA	NA	NA
LOC_Os02g45520	LOC_Os02g45520	LOC_Os02g45520	Chr2:27696286-27702193	ZR2	BR2	OK	29.5658	6.72226	-2.13691	-3.64526	0.0007	0.111537	no	uncharacterized membrane protein, putative, expressed	GO:0016020; GO:0005773; GO:0006810; GO:0009987; GO:0016020; GO:0005773; GO:0006810; GO:0009987	cellular_component; cellular_component; biological_process; biological_process; cellular_component; cellular_component; biological_process; biological_process	membrane; vacuole; transport; cellular process; membrane; vacuole; transport; cellular process	TAIR:AT1G63010; TAIR:AT1G63010; TAIR:AT1G63010; TAIR:AT1G63010; TAIR:AT1G63010; TAIR:AT1G63010; TAIR:AT1G63010; TAIR:AT1G63010	PF03105.12	SPX	Domain	IPR004331	SPX, N-terminal	N/A	Q6EPQ3	4330310;	NP_001047731.2;	osa:4330310;	LOC_Os02g45520	NA	NA	NA	NA	NA	NA	NA	NA
LOC_Os02g57720	LOC_Os02g57720	LOC_Os02g57720	Chr2:35349672-35351454	ZR2	BR2	OK	11.0695	2.25346	-2.29638	-2.76665	0.01565	0.69849	no	aquaporin protein, putative, expressed	GO:0006810; GO:0005215; GO:0016020; GO:0009987; GO:0005575; GO:0006950; GO:0009628; GO:0005886	biological_process; molecular_function; cellular_component; biological_process; cellular_component; biological_process; biological_process; cellular_component	transport; transporter activity; membrane; cellular process; cellular_component; response to stress; response to abiotic stimulus; plasma membrane	TAIR:AT4G23400; TAIR:AT4G23400; TAIR:AT4G23400; TAIR:AT4G23400; TAIR:AT4G23400; TAIR:AT4G23400; TAIR:AT4G23400; TAIR:AT4G23400	PF00230.13	MIP	Family	IPR000425	Major intrinsic protein	Molecular Function: transporter activity (GO:0005215), Biological Process: transport (GO:0006810), Cellular Component: membrane (GO:0016020)	Q9SXF8	4331194;	NP_001048566.1;	osa:4331194;	LOC_Os02g57720	NA	NA	NA	NA	NA	NA	NA	NA
LOC_Os02g58310	LOC_Os02g58310	LOC_Os02g58310	Chr2:35676787-35678078	ZR2	BR2	OK	11.9085	1.09733	-3.43992	-3.25945	0.01075	0.567918	no	expressed protein	GO:0003674; GO:0008150; GO:0009536; GO:0003674; GO:0008150; GO:0009536; GO:0003674; GO:0008150; GO:0009536	molecular_function; biological_process; cellular_component; molecular_function; biological_process; cellular_component; molecular_function; biological_process; cellular_component	molecular_function; biological_process; plastid; molecular_function; biological_process; plastid; molecular_function; biological_process; plastid	TAIR:AT3G19900; TAIR:AT3G19900; TAIR:AT3G19900; TAIR:AT3G19900; TAIR:AT3G19900; TAIR:AT3G19900; TAIR:AT3G19900; TAIR:AT3G19900; TAIR:AT3G19900	PF11267.1	DUF3067	Family	N/A	N/A	N/A	NA	NA	NA	NA	LOC_Os02g58310	NA	NA	NA	NA	NA	NA	NA	NA
LOC_Os03g09930	LOC_Os03g09930	LOC_Os03g09930	Chr3:4946322-4953950	ZR2	BR2	OK	21.8833	3.22908	-2.76063	-4.116	0.00055	0.0956683	no	sulfate transporter, putative, expressed	GO:0016020; GO:0006810; GO:0009987; GO:0005215; GO:0016020; GO:0006810; GO:0009987; GO:0005215	cellular_component; biological_process; biological_process; molecular_function; cellular_component; biological_process; biological_process; molecular_function	membrane; transport; cellular process; transporter activity; membrane; transport; cellular process; transporter activity	TAIR:AT5G10180; TAIR:AT5G10180; TAIR:AT5G10180; TAIR:AT5G10180; TAIR:AT5G10180; TAIR:AT5G10180; TAIR:AT5G10180; TAIR:AT5G10180	PF00916.13	Sulfate_transp	Family	N/A	N/A	N/A	Q10QI4;; Q10QI3	4331932;	NP_001049257.1;	osa:4331932;	LOC_Os03g09930	NA	NA	NA	NA	NA	NA	NA	NA
LOC_Os03g12510	LOC_Os03g12510	LOC_Os03g12510	Chr3:6624957-6626083	ZR2	BR2	OK	56.235	10.2392	-2.45737	-3.5314	0.0024	0.230675	no	non-symbiotic hemoglobin 2, putative, expressed	GO:0005575; GO:0005618; GO:0005829; GO:0019825; GO:0005886; GO:0006950	cellular_component; cellular_component; cellular_component; molecular_function; cellular_component; biological_process	cellular_component; cell wall; cytosol; oxygen binding; plasma membrane; response to stress	TAIR:AT2G16060; TAIR:AT2G16060; TAIR:AT2G16060; TAIR:AT2G16060; TAIR:AT2G16060; TAIR:AT2G16060	PF00042.15	Globin	Domain	IPR001032	Leghaemoglobin	Molecular Function: oxygen binding (GO:0019825), Molecular Function: heme binding (GO:0020037)	O04985;; Q10PQ0	4332123;	NP_001049437.1;	osa:4332123;	LOC_Os03g12510	NA	NA	NA	NA	NA	NA	NA	NA
LOC_Os03g12700	LOC_Os03g12700	LOC_Os03g12700	Chr3:6776355-6778596	ZR2	BR2	OK	8.70252	1.1124	-2.96776	-2.93444	0.03005	0.98175	no	expressed protein	GO:0003674; GO:0005575; GO:0008150; GO:0003674; GO:0005575; GO:0008150	molecular_function; cellular_component; biological_process; molecular_function; cellular_component; biological_process	molecular_function; cellular_component; biological_process; molecular_function; cellular_component; biological_process	TAIR:AT1G19400; TAIR:AT1G19400; TAIR:AT1G19400; TAIR:AT1G19400; TAIR:AT1G19400; TAIR:AT1G19400	NA	NA	NA	N/A	N/A	N/A	Q10PM9	4332137;	NP_001049450.1;	osa:4332137;	LOC_Os03g12700	NA	NA	NA	NA	NA	NA	NA	NA
LOC_Os03g16920	LOC_Os03g16920	LOC_Os03g16920	Chr3:9411493-9416082	ZR2	BR2	OK	1.36115	0.186019	-2.8713	-2.40829	0.03955	0.99958	no	DnaK family protein, putative, expressed	GO:0000166; GO:0005515; GO:0006464; GO:0005829; GO:0005739; GO:0005886; GO:0019538; GO:0009987; GO:0009628; GO:0006950; GO:0016020; GO:0005773; GO:0008150; GO:0005618; GO:0009607	molecular_function; molecular_function; biological_process; cellular_component; cellular_component; cellular_component; biological_process; biological_process; biological_process; biological_process; cellular_component; cellular_component; biological_proc	nucleotide binding; protein binding; protein modification process; cytosol; mitochondrion; plasma membrane; protein metabolic process; cellular process; response to abiotic stimulus; response to stress; membrane; vacuole; biological_process; cell wall; re	TAIR:AT3G12580; TAIR:AT3G12580; TAIR:AT3G12580; TAIR:AT3G12580; TAIR:AT3G12580; TAIR:AT3G12580; TAIR:AT3G12580; TAIR:AT3G12580; TAIR:AT3G12580; TAIR:AT3G12580; TAIR:AT3G12580; TAIR:AT3G12580; TAIR:AT3G12580; TAIR:AT3G12580; TAIR:AT3G12580	PF00012.13	HSP70	Family	N/A	N/A	N/A	Q10NA1	NA	NA	NA	LOC_Os03g16920	NA	NA	NA	NA	NA	NA	NA	NA
LOC_Os03g17600	LOC_Os03g17600	LOC_Os03g17600	Chr3:9788872-9791862	ZR2	BR2	OK	44.5672	9.08954	-2.2937	-3.24974	0.00475	0.353597	no	expressed protein	GO:0003674; GO:0008152; GO:0008150; GO:0003824; GO:0009536	molecular_function; biological_process; biological_process; molecular_function; cellular_component	molecular_function; metabolic process; biological_process; catalytic activity; plastid	TAIR:AT2G37240; TAIR:AT2G37240; TAIR:AT2G37240; TAIR:AT2G37240; TAIR:AT2G37240	PF00578.14	AhpC-TSA	Domain	IPR000866	Alkyl hydroperoxide reductase/ Thiol specific antioxidant/ Mal allergen	Molecular Function: antioxidant activity (GO:0016209), Molecular Function: oxidoreductase activity (GO:0016491)	Q10N28	4332468;	NP_001049763.1;	osa:4332468;	LOC_Os03g17600	NA	NA	NA	NA	NA	NA	NA	NA
LOC_Os03g17800	LOC_Os03g17800	LOC_Os03g17800	Chr3:9904419-9907008	ZR2	BR2	OK	5.12538	1.23504	-2.0531	-2.0886	0.0488	0.99958	no	phosphatidylinositol transfer protein alpha isoform, putative, expressed	NA	NA	NA	NA	PF02121.11	IP_trans	Family	IPR001666	Phosphatidylinositol transfer protein	Cellular Component: intracellular (GO:0005622), Biological Process: transport (GO:0006810)	Q10N10	NA	NA	NA	LOC_Os03g17800	NA	NA	NA	NA	NA	NA	NA	NA
LOC_Os03g37830	LOC_Os03g37830	LOC_Os03g37830	Chr3:20978617-20985759	ZR2	BR2	OK	12.0375	2.6402	-2.18881	-3.07544	0.0065	0.425906	no	potassium transporter, putative, expressed	GO:0016020; GO:0006810; GO:0009987; GO:0005215	cellular_component; biological_process; biological_process; molecular_function	membrane; transport; cellular process; transporter activity	TAIR:AT4G13420; TAIR:AT4G13420; TAIR:AT4G13420; TAIR:AT4G13420	PF02705.9	K_trans	Family	N/A	N/A	N/A	Q84MS4	4333296;	NP_001050529.1;	osa:4333296;	LOC_Os03g37830	NA	NA	NA	NA	NA	NA	NA	NA
LOC_Os03g38730	LOC_Os03g38730	LOC_Os03g38730	Chr3:21498056-21500615	ZR2	BR2	OK	123.613	29.1042	-2.08653	-3.88264	0.0001	0.0285736	yes	peroxisomal membrane protein, putative, expressed	GO:0003674; GO:0016020; GO:0008150; GO:0009536; GO:0003674; GO:0016020; GO:0008150; GO:0009536; GO:0003674; GO:0016020; GO:0008150; GO:0009536	molecular_function; cellular_component; biological_process; cellular_component; molecular_function; cellular_component; biological_process; cellular_component; molecular_function; cellular_component; biological_process; cellular_component	molecular_function; membrane; biological_process; plastid; molecular_function; membrane; biological_process; plastid; molecular_function; membrane; biological_process; plastid	TAIR:AT1G52870; TAIR:AT1G52870; TAIR:AT1G52870; TAIR:AT1G52870; TAIR:AT1G52870; TAIR:AT1G52870; TAIR:AT1G52870; TAIR:AT1G52870; TAIR:AT1G52870; TAIR:AT1G52870; TAIR:AT1G52870; TAIR:AT1G52870	PF04117.5	Mpv17_PMP22	Family	N/A	N/A	N/A	Q10HL5;; Q75IB3;; Q10HL4	4333336;	NP_001050563.1;	osa:4333336;	LOC_Os03g38730	NA	NA	NA	NA	NA	NA	NA	NA
LOC_Os03g40770	LOC_Os03g40770	LOC_Os03g40770	Chr3:22666721-22669037	ZR2	BR2	OK	50.9048	9.37277	-2.44126	-3.46776	0.0029	0.260275	no	expressed protein	GO:0003674; GO:0005575; GO:0008150	molecular_function; cellular_component; biological_process	molecular_function; cellular_component; biological_process	TAIR:AT5G67390; TAIR:AT5G67390; TAIR:AT5G67390	NA	NA	NA	N/A	N/A	N/A	Q6AUY2	NA	NA	NA	LOC_Os03g40770	NA	NA	NA	NA	NA	NA	NA	NA
LOC_Os03g44250	LOC_Os03g44250	LOC_Os03g44250	Chr3:24865499-24866348	ZR2	BR2	OK	0.275244	0	#NAME?	#NAME?	0.0295	0.973269	no	expressed protein	NA	NA	NA	NA	PF05553.4	DUF761	Family	N/A	N/A	N/A	Q60DN1	NA	NA	NA	LOC_Os03g44250	NA	NA	NA	NA	NA	NA	NA	NA
LOC_Os03g48220	LOC_Os03g48220	LOC_Os03g48220	Chr3:27444570-27445773	ZR2	BR2	OK	0.528096	0	#NAME?	#NAME?	0.0008	0.121623	no	expressed protein	NA	NA	NA	NA	PF00161.12	RIP	Domain	N/A	N/A	N/A	Q6AVW0	4333762;	NP_001050939.1;	osa:4333762;	LOC_Os03g48220	NA	NA	NA	NA	NA	NA	NA	NA
LOC_Os03g51530	LOC_Os03g51530	LOC_Os03g51530	Chr3:29479233-29479886	ZR2	BR2	OK	167.84	41.6455	-2.01085	-3.49051	0.0015	0.176609	no	expressed protein	NA	NA	NA	NA	NA	NA	NA	N/A	N/A	N/A	Q6AU08	4333962;	NP_001051128.1;	osa:4333962;	LOC_Os03g51530	NA	NA	NA	NA	NA	NA	NA	NA
LOC_Os03g55530	LOC_Os03g55530	LOC_Os03g55530	Chr3:31597157-31599809	ZR2	BR2	OK	7.92742	1.58932	-2.31844	-2.77412	0.0153	0.689505	no	HLS, putative, expressed	GO:0005575; GO:0016043; GO:0009653; GO:0016049; GO:0008152; GO:0009719; GO:0007165; GO:0016740; GO:0009791; GO:0009628	cellular_component; biological_process; biological_process; biological_process; biological_process; biological_process; biological_process; molecular_function; biological_process; biological_process	cellular_component; cellular component organization; anatomical structure morphogenesis; cell growth; metabolic process; response to endogenous stimulus; signal transduction; transferase activity; post-embryonic development; response to abiotic stimulus	TAIR:AT4G37580; TAIR:AT4G37580; TAIR:AT4G37580; TAIR:AT4G37580; TAIR:AT4G37580; TAIR:AT4G37580; TAIR:AT4G37580; TAIR:AT4G37580; TAIR:AT4G37580; TAIR:AT4G37580	PF00583.17	Acetyltransf_1	Family	IPR016181	Acyl-CoA N-acyltransferase	N/A	Q8W5G4	4334212;	NP_001051365.1;	osa:4334212;	LOC_Os03g55530	NA	NA	NA	NA	NA	NA	NA	NA
LOC_Os03g62670	LOC_Os03g62670	LOC_Os03g62670	Chr3:35467629-35469814	ZR2	BR2	OK	33.5643	1.3327	-4.65451	-4.98733	0.0005	0.0900405	no	expressed protein	GO:0016740; GO:0008152; GO:0009536; GO:0009987; GO:0016740; GO:0008152; GO:0006950; GO:0005975; GO:0009056; GO:0009987; GO:0019748; GO:0005886; GO:0016740; GO:0008152; GO:0006950; GO:0005975; GO:0009056; GO:0009987; GO:0019748; GO:0005886	molecular_function; biological_process; cellular_component; biological_process; molecular_function; biological_process; biological_process; biological_process; biological_process; biological_process; biological_process; cellular_component; molecular_funct	transferase activity; metabolic process; plastid; cellular process; transferase activity; metabolic process; response to stress; carbohydrate metabolic process; catabolic process; cellular process; secondary metabolic process; plasma membrane; transferase	TAIR:AT2G43940; TAIR:AT2G43940; TAIR:AT2G43940; TAIR:AT2G43940; TAIR:AT2G43910; TAIR:AT2G43910; TAIR:AT2G43910; TAIR:AT2G43910; TAIR:AT2G43910; TAIR:AT2G43910; TAIR:AT2G43910; TAIR:AT2G43910; TAIR:AT2G43910; TAIR:AT2G43910; TAIR:AT2G43910; TAIR:AT2G43910;	PF05724.4	TPMT	Family	N/A	N/A	N/A	Q10AR3;; Q75LD3	NA	NA	NA	LOC_Os03g62670	NA	NA	NA	NA	NA	NA	NA	NA
LOC_Os04g12499	LOC_Os04g12499	LOC_Os04g12499	Chr4:6913244-6916224	ZR2	BR2	OK	28.0255	6.04942	-2.21187	-2.90183	0.00905	0.515146	no	amino acid transporter protein, putative, expressed	GO:0016020; GO:0005773; GO:0006810; GO:0009987; GO:0008150; GO:0005215	cellular_component; cellular_component; biological_process; biological_process; biological_process; molecular_function	membrane; vacuole; transport; cellular process; biological_process; transporter activity	TAIR:AT2G39130; TAIR:AT2G39130; TAIR:AT2G39130; TAIR:AT2G39130; TAIR:AT2G39130; TAIR:AT2G39130	PF01490.11	Aa_trans	Family	IPR013057	Amino acid transporter, transmembrane	N/A	NA	NA	NA	NA	LOC_Os04g12499	NA	NA	NA	NA	NA	NA	NA	NA
LOC_Os04g16722	LOC_Os04g16722	LOC_Os04g16722	Chr4:9094074-9098277	ZR2	BR2	OK	0.669341	0.0724447	-3.20779	-2.56543	0.02345	0.867788	no	uncharacterized protein ycf68, putative, expressed	NA	NA	NA	NA	PF10839.1	DUF2647	Family	IPR022546	Protein of unknown function DUF2647	N/A	NA	NA	NA	NA	LOC_Os04g16722	NA	NA	NA	NA	NA	NA	NA	NA
LOC_Os04g34290	LOC_Os04g34290	LOC_Os04g34290	Chr4:20768966-20771417	ZR2	BR2	OK	22.5815	4.74005	-2.25217	-3.5537	0.00175	0.190387	no	protein kinase, putative, expressed	GO:0005623; GO:0016301; GO:0000166; GO:0030246; GO:0009875; GO:0006464	cellular_component; molecular_function; molecular_function; molecular_function; biological_process; biological_process	cell; kinase activity; nucleotide binding; carbohydrate binding; pollen-pistil interaction; protein modification process	TAIR:AT2G19130; TAIR:AT2G19130; TAIR:AT2G19130; TAIR:AT2G19130; TAIR:AT2G19130; TAIR:AT2G19130	PF00954.13	S_locus_glycop	Family	N/A	N/A	N/A	NA	NA	NA	NA	LOC_Os04g34290	PWY-6952	glycerophosphodiester degradation	GLYCPDIESTER-RXN	EC-3.1.4.46	GN7F-23449-MONOMER	glycerophosphodiester phosphodiesterase	GN7F-23449	LOC_Os01g02460.1
LOC_Os04g34320	LOC_Os04g34320	LOC_Os04g34320	Chr4:20785326-20787653	ZR2	BR2	OK	11.9524	1.4967	-2.99744	-3.59606	0.0035	0.292182	no	S-domain receptor-like protein kinase, putative, expressed	GO:0005623; GO:0016301; GO:0000166; GO:0030246; GO:0009875; GO:0006464	cellular_component; molecular_function; molecular_function; molecular_function; biological_process; biological_process	cell; kinase activity; nucleotide binding; carbohydrate binding; pollen-pistil interaction; protein modification process	TAIR:AT2G19130; TAIR:AT2G19130; TAIR:AT2G19130; TAIR:AT2G19130; TAIR:AT2G19130; TAIR:AT2G19130	PF08276.4	PAN_2	Family	N/A	N/A	N/A	NA	NA	NA	NA	LOC_Os04g34320	PWY-6952	glycerophosphodiester degradation	GLYCPDIESTER-RXN	EC-3.1.4.46	GN7F-26089-MONOMER	glycerophosphodiester phosphodiesterase	GN7F-26089	LOC_Os01g04550.1
LOC_Os04g35030	LOC_Os04g35030	LOC_Os04g35030	Chr4:21288129-21293643	ZR2	BR2	OK	18.4068	4.38681	-2.06899	-3.24561	0.00335	0.284655	no	CSLH3 - cellulose synthase-like family H, expressed	GO:0016020; GO:0016740; GO:0009058; GO:0005975; GO:0009987	cellular_component; molecular_function; biological_process; biological_process; biological_process	membrane; transferase activity; biosynthetic process; carbohydrate metabolic process; cellular process	TAIR:AT2G32540; TAIR:AT2G32540; TAIR:AT2G32540; TAIR:AT2G32540; TAIR:AT2G32540	PF03552.7	Cellulose_synt	Family	N/A	N/A	N/A	Q7XUU0	4335861;	NP_001052812.2;	osa:4335861;	LOC_Os04g35030	NA	NA	NA	NA	NA	NA	NA	NA
LOC_Os04g36720	LOC_Os04g36720	LOC_Os04g36720	Chr4:22182598-22186943	ZR2	BR2	OK	80.3143	12.9693	-2.63055	-4.85783	5e-05	0.0162482	yes	ferric-chelate reductase, putative, expressed	GO:0016020; GO:0006091; GO:0015979; GO:0003824; GO:0008152; GO:0009536	cellular_component; biological_process; biological_process; molecular_function; biological_process; cellular_component	membrane; generation of precursor metabolites and energy; photosynthesis; catalytic activity; metabolic process; plastid	TAIR:AT5G49740; TAIR:AT5G49740; TAIR:AT5G49740; TAIR:AT5G49740; TAIR:AT5G49740; TAIR:AT5G49740	PF08030.5	NAD_binding_6	Family	IPR013112	FAD-binding 8	N/A	NA	NA	NA	NA	LOC_Os04g36720	NA	NA	NA	NA	NA	NA	NA	NA
LOC_Os04g41560	LOC_Os04g41560	LOC_Os04g41560	Chr4:24647900-24649396	ZR2	BR2	OK	416.229	90.9117	-2.19484	-4.24278	5e-05	0.0162482	yes	B-box zinc finger family protein, putative, expressed	GO:0003677; GO:0005634; GO:0009058; GO:0006139; GO:0009628; GO:0009791; GO:0005515; GO:0005488; GO:0006950; GO:0003700; GO:0003677; GO:0005634; GO:0009058; GO:0006139; GO:0009628; GO:0009791; GO:0005515; GO:0005488; GO:0006950; GO:0003700	molecular_function; cellular_component; biological_process; biological_process; biological_process; biological_process; molecular_function; molecular_function; biological_process; molecular_function; molecular_function; cellular_component; biological_proc	DNA binding; nucleus; biosynthetic process; nucleobase, nucleoside, nucleotide and nucleic acid metabolic process; response to abiotic stimulus; post-embryonic development; protein binding; binding; response to stress; sequence-specific DNA binding transc	TAIR:AT1G06040; TAIR:AT1G06040; TAIR:AT1G06040; TAIR:AT1G06040; TAIR:AT1G06040; TAIR:AT1G06040; TAIR:AT1G06040; TAIR:AT1G06040; TAIR:AT1G06040; TAIR:AT1G06040; TAIR:AT1G06040; TAIR:AT1G06040; TAIR:AT1G06040; TAIR:AT1G06040; TAIR:AT1G06040; TAIR:AT1G06040;	PF00643.17	zf-B_box	Domain	N/A	N/A	N/A	NA	NA	NA	NA	LOC_Os04g41560	NA	NA	NA	NA	NA	NA	NA	NA
LOC_Os04g43390	LOC_Os04g43390	LOC_Os04g43390	Chr4:25658226-25666730	ZR2	BR2	OK	46.9056	5.73513	-3.03186	-4.58703	5e-05	0.0162482	yes	Os4bglu16 - monolignol beta-glucoside homologue, expressed	GO:0005623; GO:0005488; GO:0016787; GO:0008152; GO:0005975; GO:0003824; GO:0005623; GO:0005488; GO:0016787; GO:0008152; GO:0005975; GO:0003824	cellular_component; molecular_function; molecular_function; biological_process; biological_process; molecular_function; cellular_component; molecular_function; molecular_function; biological_process; biological_process; molecular_function	cell; binding; hydrolase activity; metabolic process; carbohydrate metabolic process; catalytic activity; cell; binding; hydrolase activity; metabolic process; carbohydrate metabolic process; catalytic activity	TAIR:AT4G21760; TAIR:AT4G21760; TAIR:AT4G21760; TAIR:AT4G21760; TAIR:AT4G21760; TAIR:AT4G21760; TAIR:AT4G21760; TAIR:AT4G21760; TAIR:AT4G21760; TAIR:AT4G21760; TAIR:AT4G21760; TAIR:AT4G21760	PF00232.11	Glyco_hydro_1	Domain	IPR017853	Glycoside hydrolase, catalytic core	N/A	Q7XSK2	4336389;	NP_001053303.1;	osa:4336389;	LOC_Os04g43390	NA	NA	NA	NA	NA	NA	NA	NA
LOC_Os04g44924	LOC_Os04g44924	LOC_Os04g44924	Chr4:26583496-26585215	ZR2	BR2	OK	27.1932	3.27959	-3.05166	-3.72538	0.00295	0.263368	no	short-chain dehydrogenase/reductase, putative, expressed	GO:0005618; GO:0008152; GO:0003824; GO:0005488	cellular_component; biological_process; molecular_function; molecular_function	cell wall; metabolic process; catalytic activity; binding	TAIR:AT1G01800; TAIR:AT1G01800; TAIR:AT1G01800; TAIR:AT1G01800	PF00106.18	adh_short	Domain	N/A	N/A	N/A	NA	NA	NA	NA	LOC_Os04g44924	NA	NA	NA	NA	NA	NA	NA	NA
LOC_Os04g45000	LOC_Os04g45000	LOC_Os04g45000	Chr4:26617449-26619109	ZR2	BR2	OK	37.6028	4.8086	-2.96715	-3.96664	0.0023	0.224324	no	short-chain dehydrogenase/reductase, putative, expressed	GO:0005829; GO:0008152; GO:0003824; GO:0005618; GO:0008152; GO:0003824; GO:0005488; GO:0005618; GO:0008152; GO:0003824; GO:0005488; GO:0005618; GO:0008152; GO:0003824; GO:0005488	cellular_component; biological_process; molecular_function; cellular_component; biological_process; molecular_function; molecular_function; cellular_component; biological_process; molecular_function; molecular_function; cellular_component; biological_proc	cytosol; metabolic process; catalytic activity; cell wall; metabolic process; catalytic activity; binding; cell wall; metabolic process; catalytic activity; binding; cell wall; metabolic process; catalytic activity; binding	TAIR:AT2G24190; TAIR:AT2G24190; TAIR:AT2G24190; TAIR:AT1G01800; TAIR:AT1G01800; TAIR:AT1G01800; TAIR:AT1G01800; TAIR:AT1G01800; TAIR:AT1G01800; TAIR:AT1G01800; TAIR:AT1G01800; TAIR:AT1G01800; TAIR:AT1G01800; TAIR:AT1G01800; TAIR:AT1G01800	PF00106.18	adh_short	Domain	IPR002198	Short-chain dehydrogenase/reductase SDR	Biological Process: metabolic process (GO:0008152), Molecular Function: oxidoreductase activity (GO:0016491)	NA	NA	NA	NA	LOC_Os04g45000	NA	NA	NA	NA	NA	NA	NA	NA
LOC_Os04g51040	LOC_Os04g51040	LOC_Os04g51040	Chr4:30215062-30217692	ZR2	BR2	OK	3.6765	0.557147	-2.7222	-2.79023	0.01285	0.627723	no	OsWAK50 - OsWAK receptor-like protein kinase, expressed	GO:0016301; GO:0005515; GO:0006464; GO:0005886	molecular_function; molecular_function; biological_process; cellular_component	kinase activity; protein binding; protein modification process; plasma membrane	TAIR:AT1G21230; TAIR:AT1G21230; TAIR:AT1G21230; TAIR:AT1G21230	PF00069.18	Pkinase	Domain	N/A	N/A	N/A	NA	NA	NA	NA	LOC_Os04g51040	NA	NA	NA	NA	NA	NA	NA	NA
LOC_Os04g51820	LOC_Os04g51820	LOC_Os04g51820	Chr4:30724243-30727084	ZR2	BR2	OK	3.16527	0.629755	-2.32947	-2.13816	0.04965	0.99958	no	OsHKT1;1 - Na+ transporter, expressed	GO:0006810; GO:0009987; GO:0006950; GO:0009628; GO:0005215; GO:0005886; GO:0006810; GO:0009987; GO:0006950; GO:0009628; GO:0005215; GO:0005886; GO:0006810; GO:0009987; GO:0006950; GO:0009628; GO:0005215; GO:0005886	biological_process; biological_process; biological_process; biological_process; molecular_function; cellular_component; biological_process; biological_process; biological_process; biological_process; molecular_function; cellular_component; biological_proc	transport; cellular process; response to stress; response to abiotic stimulus; transporter activity; plasma membrane; transport; cellular process; response to stress; response to abiotic stimulus; transporter activity; plasma membrane; transport; cellular	TAIR:AT4G10310; TAIR:AT4G10310; TAIR:AT4G10310; TAIR:AT4G10310; TAIR:AT4G10310; TAIR:AT4G10310; TAIR:AT4G10310; TAIR:AT4G10310; TAIR:AT4G10310; TAIR:AT4G10310; TAIR:AT4G10310; TAIR:AT4G10310; TAIR:AT4G10310; TAIR:AT4G10310; TAIR:AT4G10310; TAIR:AT4G10310;	PF02386.9	TrkH	Family	N/A	N/A	N/A	Q7XPF8	9266695;	NP_001174084.1;	osa:9266695;	LOC_Os04g51820	NA	NA	NA	NA	NA	NA	NA	NA
LOC_Os04g56230	LOC_Os04g56230	LOC_Os04g56230	Chr4:33524733-33528458	ZR2	BR2	OK	21.231	2.63646	-3.0095	-3.97433	0.001	0.139305	no	polyprenyl synthetase, putative, expressed	GO:0009058; GO:0009987; GO:0006629; GO:0016740; GO:0008152; GO:0005829	biological_process; biological_process; biological_process; molecular_function; biological_process; cellular_component	biosynthetic process; cellular process; lipid metabolic process; transferase activity; metabolic process; cytosol	TAIR:AT5G47770; TAIR:AT5G47770; TAIR:AT5G47770; TAIR:AT5G47770; TAIR:AT5G47770; TAIR:AT5G47770	PF00348.10	polyprenyl_synt	Domain	IPR000092	Polyprenyl synthetase	Biological Process: isoprenoid biosynthetic process (GO:0008299)	NA	NA	NA	NA	LOC_Os04g56230	NA	NA	NA	NA	NA	NA	NA	NA
LOC_Os04g59540	LOC_Os04g59540	LOC_Os04g59540	Chr4:35413242-35418842	ZR2	BR2	OK	3.34069	0.321091	-3.37909	-3.64455	0.0044	0.337036	no	phosphatidylinositol-4-phosphate 5-Kinase, putative, expressed	GO:0019538; GO:0009987; GO:0016301; GO:0006629; GO:0000166	biological_process; biological_process; molecular_function; biological_process; molecular_function	protein metabolic process; cellular process; kinase activity; lipid metabolic process; nucleotide binding	TAIR:AT1G34260; TAIR:AT1G34260; TAIR:AT1G34260; TAIR:AT1G34260; TAIR:AT1G34260	PF00118.17	Cpn60_TCP1	Family	N/A	N/A	N/A	NA	NA	NA	NA	LOC_Os04g59540	NA	NA	NA	NA	NA	NA	NA	NA
LOC_Os05g06780	LOC_Os05g06780	LOC_Os05g06780	Chr5:3539562-3540972	ZR2	BR2	OK	90.6417	19.8206	-2.19318	-3.48465	0.0021	0.212127	no	LTPL104 - Protease inhibitor/seed storage/LTP family protein precursor, expressed	GO:0005623; GO:0008289; GO:0006810	cellular_component; molecular_function; biological_process	cell; lipid binding; transport	TAIR:AT5G05960; TAIR:AT5G05960; TAIR:AT5G05960	PF00234.15	Tryp_alpha_amyl	Family	N/A	N/A	N/A	NA	NA	NA	NA	LOC_Os05g06780	NA	NA	NA	NA	NA	NA	NA	NA
LOC_Os05g06920	LOC_Os05g06920	LOC_Os05g06920	Chr5:3626393-3629132	ZR2	BR2	OK	2.84025	0.648783	-2.13021	-2.11679	0.0387	0.99958	no	relA-SpoT like protein RSH4, putative, expressed	GO:0008152; GO:0006139; GO:0005488; GO:0016740; GO:0009536	biological_process; biological_process; molecular_function; molecular_function; cellular_component	metabolic process; nucleobase, nucleoside, nucleotide and nucleic acid metabolic process; binding; transferase activity; plastid	TAIR:AT3G17470; TAIR:AT3G17470; TAIR:AT3G17470; TAIR:AT3G17470; TAIR:AT3G17470	PF00036.25	efhand	Domain	IPR018247	EF-Hand 1, calcium-binding site	N/A	Q6ATB2	4337890;	NP_001054726.1;	osa:4337890;	LOC_Os05g06920	NA	NA	NA	NA	NA	NA	NA	NA
LOC_Os05g08620	LOC_Os05g08620	LOC_Os05g08620	Chr5:4722805-4723462	ZR2	BR2	OK	39.4597	4.17456	-3.24069	-3.49741	0.008	0.479962	no	expressed protein	GO:0003674; GO:0005575; GO:0007275	molecular_function; cellular_component; biological_process	molecular_function; cellular_component; multicellular organismal development	TAIR:AT4G13395; TAIR:AT4G13395; TAIR:AT4G13395	PF08137.5	DVL	Family	N/A	N/A	N/A	NA	NA	NA	NA	LOC_Os05g08620	NA	NA	NA	NA	NA	NA	NA	NA
LOC_Os05g23194	LOC_Os05g23194	LOC_Os05g23194	Chr5:13229962-13230715	ZR2	BR2	OK	0.338828	0	#NAME?	#NAME?	0.0374	0.99958	no	expressed protein	NA	NA	NA	NA	NA	NA	NA	NA	NA	NA	NA	NA	NA	NA	LOC_Os05g23194	NA	NA	NA	NA	NA	NA	NA	NA
LOC_Os05g24650	LOC_Os05g24650	LOC_Os05g24650	Chr5:14245033-14246425	ZR2	BR2	OK	130.924	25.9415	-2.33539	-4.25278	5e-05	0.0162482	yes	DUF567 domain containing protein, putative, expressed	GO:0003674; GO:0005575; GO:0008150	molecular_function; cellular_component; biological_process	molecular_function; cellular_component; biological_process	TAIR:AT2G38640; TAIR:AT2G38640; TAIR:AT2G38640	PF04525.5	DUF567	Family	N/A	N/A	N/A	NA	NA	NA	NA	LOC_Os05g24650	NA	NA	NA	NA	NA	NA	NA	NA
LOC_Os05g25370	LOC_Os05g25370	LOC_Os05g25370	Chr5:14725923-14735830	ZR2	BR2	OK	4.35576	0.568191	-2.93848	-3.20737	0.00785	0.474554	no	TKL_IRAK_CrRLK1L-1.2 - The CrRLK1L-1 subfamily has homology to the CrRLK1L homolog, expressed	GO:0009856; GO:0006950; GO:0009607; GO:0016020; GO:0008152; GO:0009987; GO:0005575; GO:0016301; GO:0006464; GO:0005618; GO:0009791; GO:0005886	biological_process; biological_process; biological_process; cellular_component; biological_process; biological_process; cellular_component; molecular_function; biological_process; cellular_component; biological_process; cellular_component	pollination; response to stress; response to biotic stimulus; membrane; metabolic process; cellular process; cellular_component; kinase activity; protein modification process; cell wall; post-embryonic development; plasma membrane	TAIR:AT3G51550; TAIR:AT3G51550; TAIR:AT3G51550; TAIR:AT3G51550; TAIR:AT3G51550; TAIR:AT3G51550; TAIR:AT3G51550; TAIR:AT3G51550; TAIR:AT3G51550; TAIR:AT3G51550; TAIR:AT3G51550; TAIR:AT3G51550	PF07714.10	Pkinase_Tyr	Domain	N/A	N/A	N/A	NA	NA	NA	NA	LOC_Os05g25370	NA	NA	NA	NA	NA	NA	NA	NA
LOC_Os05g27350	LOC_Os05g27350	LOC_Os05g27350	Chr5:15894884-15896386	ZR2	BR2	OK	3.16046	0.427336	-2.8867	-2.49796	0.03815	0.99958	no	expressed protein	NA	NA	NA	NA	NA	NA	NA	N/A	N/A	N/A	NA	NA	NA	NA	LOC_Os05g27350	NA	NA	NA	NA	NA	NA	NA	NA
LOC_Os05g31040	LOC_Os05g31040	LOC_Os05g31040	Chr5:18033250-18035399	ZR2	BR2	OK	4.56485	0.461561	-3.30597	-2.95082	0.02505	0.898629	no	cytokinin dehydrogenase precursor, putative, expressed	GO:0003824; GO:0007275; GO:0009987; GO:0009056; GO:0009058; GO:0006464; GO:0008152; GO:0005773	molecular_function; biological_process; biological_process; biological_process; biological_process; biological_process; biological_process; cellular_component	catalytic activity; multicellular organismal development; cellular process; catabolic process; biosynthetic process; protein modification process; metabolic process; vacuole	TAIR:AT2G41510; TAIR:AT2G41510; TAIR:AT2G41510; TAIR:AT2G41510; TAIR:AT2G41510; TAIR:AT2G41510; TAIR:AT2G41510; TAIR:AT2G41510	PF09265.3	Cytokin-bind	Domain	N/A	N/A	N/A	Q75K78	4338605;	NP_001055371.2;	osa:4338605;	LOC_Os05g31040	NA	NA	NA	NA	NA	NA	NA	NA
LOC_Os05g44140	LOC_Os05g44140	LOC_Os05g44140	Chr5:25658916-25660044	ZR2	BR2	OK	0.347341	0	#NAME?	#NAME?	0.04875	0.99958	no	non-symbiotic hemoglobin 2, putative, expressed	GO:0005575; GO:0005618; GO:0005829; GO:0019825; GO:0005886; GO:0006950	cellular_component; cellular_component; cellular_component; molecular_function; cellular_component; biological_process	cellular_component; cell wall; cytosol; oxygen binding; plasma membrane; response to stress	TAIR:AT2G16060; TAIR:AT2G16060; TAIR:AT2G16060; TAIR:AT2G16060; TAIR:AT2G16060; TAIR:AT2G16060	PF00042.15	Globin	Domain	N/A	N/A	N/A	NA	NA	NA	NA	LOC_Os05g44140	NA	NA	NA	NA	NA	NA	NA	NA
LOC_Os05g44180	LOC_Os05g44180	LOC_Os05g44180	Chr5:25667454-25669369	ZR2	BR2	OK	0.700455	0	#NAME?	#NAME?	0.0015	0.176609	no	osFTL10 FT-Like10 homologous to Flowering Locus T gene; contains Pfam profile PF01161: Phosphatidylethanolamine-binding protein, expressed	GO:0005634; GO:0009908; GO:0005737; GO:0000003; GO:0009791; GO:0009628; GO:0005515; GO:0008289; GO:0009987	cellular_component; biological_process; cellular_component; biological_process; biological_process; biological_process; molecular_function; molecular_function; biological_process	nucleus; flower development; cytoplasm; reproduction; post-embryonic development; response to abiotic stimulus; protein binding; lipid binding; cellular process	TAIR:AT1G65480; TAIR:AT1G65480; TAIR:AT1G65480; TAIR:AT1G65480; TAIR:AT1G65480; TAIR:AT1G65480; TAIR:AT1G65480; TAIR:AT1G65480; TAIR:AT1G65480	PF01161.13	PBP	Domain	N/A	N/A	N/A	NA	NA	NA	NA	LOC_Os05g44180	NA	NA	NA	NA	NA	NA	NA	NA
LOC_Os05g44570	LOC_Os05g44570	LOC_Os05g44570	Chr5:25927983-25935287	ZR2	BR2	OK	21.9464	4.6555	-2.23698	-2.73199	0.00635	0.420298	no	histidine-containing phosphotransfer protein, putative, expressed	GO:0007165; GO:0009719; GO:0008152; GO:0009987; GO:0005634; GO:0005737; GO:0016301; GO:0004871; GO:0016740; GO:0007165; GO:0009719; GO:0008152; GO:0009987; GO:0005634; GO:0005737; GO:0016301; GO:0004871; GO:0016740; GO:0007165; GO:0009719; GO:0008152; GO:	biological_process; biological_process; biological_process; biological_process; cellular_component; cellular_component; molecular_function; molecular_function; molecular_function; biological_process; biological_process; biological_process; biological_proc	signal transduction; response to endogenous stimulus; metabolic process; cellular process; nucleus; cytoplasm; kinase activity; signal transducer activity; transferase activity; signal transduction; response to endogenous stimulus; metabolic process; cell	TAIR:AT3G16360; TAIR:AT3G16360; TAIR:AT3G16360; TAIR:AT3G16360; TAIR:AT3G16360; TAIR:AT3G16360; TAIR:AT3G16360; TAIR:AT3G16360; TAIR:AT3G16360; TAIR:AT3G16360; TAIR:AT3G16360; TAIR:AT3G16360; TAIR:AT3G16360; TAIR:AT3G16360; TAIR:AT3G16360; TAIR:AT3G16360;	PF01627.16	Hpt	Family	IPR008207	Signal transduction histidine kinase, phosphotransfer (Hpt) domain	Biological Process: two-component signal transduction system (phosphorelay) (GO:0000160), Molecular Function: signal transducer activity (GO:0004871)	Q6F303	4339353;	NP_001056074.1;	osa:4339353;	LOC_Os05g44570	NA	NA	NA	NA	NA	NA	NA	NA
LOC_Os05g46480	LOC_Os05g46480	LOC_Os05g46480	Chr5:26927606-26928902	ZR2	BR2	OK	13.6354	1.48691	-3.19697	-3.31232	0.00365	0.299766	no	late embryogenesis abundant protein, group 3, putative, expressed	GO:0003674; GO:0005634; GO:0000003; GO:0009791; GO:0009790; GO:0003674; GO:0005634; GO:0000003; GO:0009791; GO:0009790; GO:0003674; GO:0005575; GO:0000003; GO:0009791; GO:0009790; GO:0003674; GO:0005634; GO:0000003; GO:0009791; GO:0009790	molecular_function; cellular_component; biological_process; biological_process; biological_process; molecular_function; cellular_component; biological_process; biological_process; biological_process; molecular_function; cellular_component; biological_proc	molecular_function; nucleus; reproduction; post-embryonic development; embryo development; molecular_function; nucleus; reproduction; post-embryonic development; embryo development; molecular_function; cellular_component; reproduction; post-embryonic deve	TAIR:AT3G15670; TAIR:AT3G15670; TAIR:AT3G15670; TAIR:AT3G15670; TAIR:AT3G15670; TAIR:AT3G15670; TAIR:AT3G15670; TAIR:AT3G15670; TAIR:AT3G15670; TAIR:AT3G15670; TAIR:AT1G52690; TAIR:AT1G52690; TAIR:AT1G52690; TAIR:AT1G52690; TAIR:AT1G52690; TAIR:AT3G15670;	PF02987.9	LEA_4	Family	N/A	N/A	N/A	P0C5A4	4339480;	NP_001056195.1;	osa:4339480;	LOC_Os05g46480	NA	NA	NA	NA	NA	NA	NA	NA
LOC_Os05g49700	LOC_Os05g49700	LOC_Os05g49700	Chr5:28499348-28500563	ZR2	BR2	OK	2.53563	0.265037	-3.25808	-2.58861	0.02025	0.802191	no	AP2 domain containing protein, expressed	GO:0003677; GO:0005634; GO:0008150; GO:0009058; GO:0006139; GO:0003700	molecular_function; cellular_component; biological_process; biological_process; biological_process; molecular_function	DNA binding; nucleus; biological_process; biosynthetic process; nucleobase, nucleoside, nucleotide and nucleic acid metabolic process; sequence-specific DNA binding transcription factor activity	TAIR:AT1G64380; TAIR:AT1G64380; TAIR:AT1G64380; TAIR:AT1G64380; TAIR:AT1G64380; TAIR:AT1G64380	PF00847.13	AP2	Domain	N/A	N/A	N/A	NA	NA	NA	NA	LOC_Os05g49700	NA	NA	NA	NA	NA	NA	NA	NA
LOC_Os05g50340	LOC_Os05g50340	LOC_Os05g50340	Chr5:28845444-28846050	ZR2	BR2	OK	5.81416	0	#NAME?	#NAME?	0.0006	0.101202	no	MYB family transcription factor, putative, expressed	GO:0009058; GO:0006139; GO:0003700	biological_process; biological_process; molecular_function	biosynthetic process; nucleobase, nucleoside, nucleotide and nucleic acid metabolic process; sequence-specific DNA binding transcription factor activity	TAIR:AT1G75250; TAIR:AT1G75250; TAIR:AT1G75250	NA	NA	NA	IPR001005	SANT, DNA-binding	Molecular Function: DNA binding (GO:0003677)	NA	NA	NA	NA	LOC_Os05g50340	NA	NA	NA	NA	NA	NA	NA	NA
LOC_Os05g50930	LOC_Os05g50930	LOC_Os05g50930	Chr5:29225037-29227623	ZR2	BR2	OK	14.0508	2.31853	-2.59937	-3.39933	0.00325	0.279312	no	RNA polymerase sigma factor, putative, expressed	GO:0003677; GO:0009058; GO:0006139; GO:0009628; GO:0016740; GO:0003674; GO:0003700; GO:0003677; GO:0009058; GO:0006139; GO:0009628; GO:0016740; GO:0003674; GO:0003700	molecular_function; biological_process; biological_process; biological_process; molecular_function; molecular_function; molecular_function; molecular_function; biological_process; biological_process; biological_process; molecular_function; molecular_funct	DNA binding; biosynthetic process; nucleobase, nucleoside, nucleotide and nucleic acid metabolic process; response to abiotic stimulus; transferase activity; molecular_function; sequence-specific DNA binding transcription factor activity; DNA binding; bio	TAIR:AT5G24120; TAIR:AT5G24120; TAIR:AT5G24120; TAIR:AT5G24120; TAIR:AT5G24120; TAIR:AT5G24120; TAIR:AT5G24120; TAIR:AT5G24120; TAIR:AT5G24120; TAIR:AT5G24120; TAIR:AT5G24120; TAIR:AT5G24120; TAIR:AT5G24120; TAIR:AT5G24120	PF04539.9	Sigma70_r3	Family	IPR014284	RNA polymerase sigma-70	Molecular Function: DNA binding (GO:0003677), Molecular Function: transcription factor activity (GO:0003700), Biological Process: transcription initiation (GO:0006352), Biological Process: regulation of transcription, DNA-dependent (GO:0006355), Molecular	NA	NA	NA	NA	LOC_Os05g50930	NA	NA	NA	NA	NA	NA	NA	NA
LOC_Os05g51240	LOC_Os05g51240	LOC_Os05g51240	Chr5:29385915-29388154	ZR2	BR2	OK	12.2007	1.07064	-3.51041	-3.72247	0.0027	0.248868	no	hydrolase, alpha/beta fold family domain containing protein, expressed	GO:0005623; GO:0008152; GO:0016787; GO:0008150	cellular_component; biological_process; molecular_function; biological_process	cell; metabolic process; hydrolase activity; biological_process	TAIR:AT3G24420; TAIR:AT3G24420; TAIR:AT3G24420; TAIR:AT3G24420	PF00561.13	Abhydrolase_1	Domain	N/A	N/A	N/A	NA	NA	NA	NA	LOC_Os05g51240	NA	NA	NA	NA	NA	NA	NA	NA
LOC_Os06g06340	LOC_Os06g06340	LOC_Os06g06340	Chr6:2947710-2948191	ZR2	BR2	OK	0.513333	0	#NAME?	#NAME?	0.04125	0.99958	no	LTPL20 - Protease inhibitor/seed storage/LTP family protein precursor, putative, expressed	GO:0005215; GO:0005575; GO:0005618; GO:0006810	molecular_function; cellular_component; cellular_component; biological_process	transporter activity; cellular_component; cell wall; transport	TAIR:AT3G51600; TAIR:AT3G51600; TAIR:AT3G51600; TAIR:AT3G51600	PF00234.15	Tryp_alpha_amyl	Family	IPR016140	Bifunctional inhibitor/plant lipid transfer protein/seed storage	N/A	NA	NA	NA	NA	LOC_Os06g06340	NA	NA	NA	NA	NA	NA	NA	NA
LOC_Os06g21140	LOC_Os06g21140	LOC_Os06g21140	Chr6:12212220-12213215	ZR2	BR2	OK	308.273	75.9487	-2.02111	-3.81873	0.00045	0.0837571	no	glycine-rich cell wall structural protein precursor, putative, expressed	NA	NA	NA	NA	PF07172.4	GRP	Family	N/A	N/A	N/A	NA	NA	NA	NA	LOC_Os06g21140	NA	NA	NA	NA	NA	NA	NA	NA
LOC_Os06g34400	LOC_Os06g34400	LOC_Os06g34400	Chr6:20019171-20021317	ZR2	BR2	OK	6.53485	1.44684	-2.17525	-2.20851	0.0468	0.99958	no	zinc finger, C3HC4 type domain containing protein, expressed	GO:0006950; GO:0009607; GO:0005623; GO:0008150; GO:0006464; GO:0005488; GO:0003824	biological_process; biological_process; cellular_component; biological_process; biological_process; molecular_function; molecular_function	response to stress; response to biotic stimulus; cell; biological_process; protein modification process; binding; catalytic activity	TAIR:AT2G35000; TAIR:AT2G35000; TAIR:AT2G35000; TAIR:AT2G35000; TAIR:AT2G35000; TAIR:AT2G35000; TAIR:AT2G35000	PF00097.18	zf-C3HC4	Domain	IPR018957	Zinc finger, C3HC4 RING-type	N/A	NA	NA	NA	NA	LOC_Os06g34400	NA	NA	NA	NA	NA	NA	NA	NA
LOC_Os06g34730	LOC_Os06g34730	LOC_Os06g34730	Chr6:20178119-20179043	ZR2	BR2	OK	6.54926	1.49019	-2.13584	-2.03713	0.0429	0.99958	no	expressed protein	NA	NA	NA	NA	NA	NA	NA	N/A	N/A	N/A	NA	NA	NA	NA	LOC_Os06g34730	NA	NA	NA	NA	NA	NA	NA	NA
LOC_Os06g46460	LOC_Os06g46460	LOC_Os06g46460	Chr6:28203816-28204370	ZR2	BR2	OK	45.1019	10.5131	-2.10099	-2.68531	0.0104	0.557111	no	expressed protein	NA	NA	NA	NA	NA	NA	NA	N/A	N/A	N/A	NA	NA	NA	NA	LOC_Os06g46460	NA	NA	NA	NA	NA	NA	NA	NA
LOC_Os06g46740	LOC_Os06g46740	LOC_Os06g46740	Chr6:28388295-28389574	ZR2	BR2	OK	9.61632	1.27716	-2.91255	-3.02856	0.0077	0.469373	no	early nodulin 20 precursor, putative, expressed	GO:0003674; GO:0005488; GO:0016020	molecular_function; molecular_function; cellular_component	molecular_function; binding; membrane	TAIR:AT3G20570; TAIR:AT3G20570; TAIR:AT3G20570	PF02298.10	Cu_bind_like	Domain	IPR003245	Plastocyanin-like	Molecular Function: copper ion binding (GO:0005507), Molecular Function: electron carrier activity (GO:0009055)	NA	NA	NA	NA	LOC_Os06g46740	NA	NA	NA	NA	NA	NA	NA	NA
LOC_Os06g50230	LOC_Os06g50230	LOC_Os06g50230	Chr6:30417656-30418845	ZR2	BR2	OK	407.058	41.7976	-3.28374	-6.07615	5e-05	0.0162482	yes	expressed protein	NA	NA	NA	NA	NA	NA	NA	N/A	N/A	N/A	NA	NA	NA	NA	LOC_Os06g50230	NA	NA	NA	NA	NA	NA	NA	NA
LOC_Os06g51260	LOC_Os06g51260	LOC_Os06g51260	Chr6:31025936-31029132	ZR2	BR2	OK	11.4465	2.54106	-2.1714	-2.70807	0.01415	0.660738	no	MYB family transcription factor, putative, expressed	GO:0008150; GO:0009719; GO:0003677; GO:0009058; GO:0006139; GO:0009791; GO:0009908; GO:0006950; GO:0009628; GO:0003700; GO:0008150; GO:0009719; GO:0003677; GO:0009058; GO:0006139; GO:0009791; GO:0009908; GO:0006950; GO:0009628; GO:0003700	biological_process; biological_process; molecular_function; biological_process; biological_process; biological_process; biological_process; biological_process; biological_process; molecular_function; biological_process; biological_process; molecular_funct	biological_process; response to endogenous stimulus; DNA binding; biosynthetic process; nucleobase, nucleoside, nucleotide and nucleic acid metabolic process; post-embryonic development; flower development; response to stress; response to abiotic stimulus	TAIR:AT5G37260; TAIR:AT5G37260; TAIR:AT5G37260; TAIR:AT5G37260; TAIR:AT5G37260; TAIR:AT5G37260; TAIR:AT5G37260; TAIR:AT5G37260; TAIR:AT5G37260; TAIR:AT5G37260; TAIR:AT5G37260; TAIR:AT5G37260; TAIR:AT5G37260; TAIR:AT5G37260; TAIR:AT5G37260; TAIR:AT5G37260;	PF00249.24	Myb_DNA-binding	Domain	IPR017930	HTH transcriptional regulator, Myb-type, DNA-binding	N/A	NA	NA	NA	NA	LOC_Os06g51260	NA	NA	NA	NA	NA	NA	NA	NA
LOC_Os06g51440	LOC_Os06g51440	LOC_Os06g51440	Chr6:31157328-31158297	ZR2	BR2	OK	0.896945	0	#NAME?	#NAME?	0.00045	0.0837571	no	NA	NA	NA	NA	NA	NA	NA	NA	N/A	N/A	N/A	NA	NA	NA	NA	LOC_Os06g51440	NA	NA	NA	NA	NA	NA	NA	NA
LOC_Os07g22930	LOC_Os07g22930	LOC_Os07g22930	Chr7:12916276-12924325	ZR2	BR2	OK	32.4732	6.63298	-2.29152	-3.87688	0.0002	0.0476858	yes	starch synthase, putative, expressed	GO:0016740; GO:0008152; GO:0009058; GO:0005515; GO:0005975; GO:0009987; GO:0009536; GO:0016740; GO:0008152; GO:0009058; GO:0005515; GO:0005975; GO:0009987; GO:0009536; GO:0016740; GO:0008152; GO:0009058; GO:0005515; GO:0005975; GO:0009987; GO:0009536	molecular_function; biological_process; biological_process; molecular_function; biological_process; biological_process; cellular_component; molecular_function; biological_process; biological_process; molecular_function; biological_process; biological_proc	transferase activity; metabolic process; biosynthetic process; protein binding; carbohydrate metabolic process; cellular process; plastid; transferase activity; metabolic process; biosynthetic process; protein binding; carbohydrate metabolic process; cell	TAIR:AT1G32900; TAIR:AT1G32900; TAIR:AT1G32900; TAIR:AT1G32900; TAIR:AT1G32900; TAIR:AT1G32900; TAIR:AT1G32900; TAIR:AT1G32900; TAIR:AT1G32900; TAIR:AT1G32900; TAIR:AT1G32900; TAIR:AT1G32900; TAIR:AT1G32900; TAIR:AT1G32900; TAIR:AT1G32900; TAIR:AT1G32900;	PF00534.13	Glycos_transf_1	Family	IPR011835	Glycogen/starch synthases, ADP-glucose type	Molecular Function: starch synthase activity (GO:0009011), Biological Process: glucan biosynthetic process (GO:0009250)	NA	NA	NA	NA	LOC_Os07g22930	NA	NA	NA	NA	NA	NA	NA	NA
LOC_Os07g40300	LOC_Os07g40300	LOC_Os07g40300	Chr7:24164225-24165041	ZR2	BR2	OK	63.2297	15.4663	-2.03148	-3.15458	0.0042	0.327552	no	ZOS7-10 - C2H2 zinc finger protein, expressed	GO:0009058; GO:0006139; GO:0005488; GO:0005622; GO:0003700; GO:0003676	biological_process; biological_process; molecular_function; cellular_component; molecular_function; molecular_function	biosynthetic process; nucleobase, nucleoside, nucleotide and nucleic acid metabolic process; binding; intracellular; sequence-specific DNA binding transcription factor activity; nucleic acid binding	TAIR:AT1G66140; TAIR:AT1G66140; TAIR:AT1G66140; TAIR:AT1G66140; TAIR:AT1G66140; TAIR:AT1G66140	NA	NA	NA	IPR007087	Zinc finger, C2H2-type	Cellular Component: intracellular (GO:0005622), Molecular Function: zinc ion binding (GO:0008270)	NA	NA	NA	NA	LOC_Os07g40300	NA	NA	NA	NA	NA	NA	NA	NA
LOC_Os07g41170	LOC_Os07g41170	LOC_Os07g41170	Chr7:24642291-24643406	ZR2	BR2	OK	0.456364	0	#NAME?	#NAME?	0.0374	0.99958	no	expressed protein	NA	NA	NA	NA	NA	NA	NA	NA	NA	NA	NA	NA	NA	NA	LOC_Os07g41170	NA	NA	NA	NA	NA	NA	NA	NA
LOC_Os07g45080	LOC_Os07g45080	LOC_Os07g45080	Chr7:26911516-26912446	ZR2	BR2	OK	12.3394	0.405044	-4.92905	-4.25831	0.00345	0.289747	no	expressed protein	GO:0016020; GO:0005773; GO:0003674; GO:0005783; GO:0008150	cellular_component; cellular_component; molecular_function; cellular_component; biological_process	membrane; vacuole; molecular_function; endoplasmic reticulum; biological_process	TAIR:AT3G21520; TAIR:AT3G21520; TAIR:AT3G21520; TAIR:AT3G21520; TAIR:AT3G21520	PF05078.5	DUF679	Family	N/A	N/A	N/A	NA	NA	NA	NA	LOC_Os07g45080	NA	NA	NA	NA	NA	NA	NA	NA
LOC_Os08g01330	LOC_Os08g01330	LOC_Os08g01330	Chr8:210412-212451	ZR2	BR2	OK	11.8491	1.8191	-2.70348	-3.29915	0.0061	0.410382	no	no apical meristem protein, putative, expressed	GO:0005634; GO:0009719; GO:0009058; GO:0006139; GO:0008150; GO:0007275; GO:0003700	cellular_component; biological_process; biological_process; biological_process; biological_process; biological_process; molecular_function	nucleus; response to endogenous stimulus; biosynthetic process; nucleobase, nucleoside, nucleotide and nucleic acid metabolic process; biological_process; multicellular organismal development; sequence-specific DNA binding transcription factor activity	TAIR:AT1G71930; TAIR:AT1G71930; TAIR:AT1G71930; TAIR:AT1G71930; TAIR:AT1G71930; TAIR:AT1G71930; TAIR:AT1G71930	PF02365.8	NAM	Family	IPR003441	No apical meristem (NAM) protein	Molecular Function: DNA binding (GO:0003677), Biological Process: regulation of transcription (GO:0045449)	NA	NA	NA	NA	LOC_Os08g01330	NA	NA	NA	NA	NA	NA	NA	NA
LOC_Os08g01370	LOC_Os08g01370	LOC_Os08g01370	Chr8:234132-234423	ZR2	BR2	OK	2.25641	0	#NAME?	#NAME?	0.00185	0.196667	no	expressed protein	GO:0003674; GO:0005575; GO:0008150	molecular_function; cellular_component; biological_process	molecular_function; cellular_component; biological_process	TAIR:AT3G12960; TAIR:AT3G12960; TAIR:AT3G12960	NA	NA	NA	NA	NA	NA	NA	NA	NA	NA	LOC_Os08g01370	NA	NA	NA	NA	NA	NA	NA	NA
LOC_Os08g02180	LOC_Os08g02180	LOC_Os08g02180	Chr8:734622-735665	ZR2	BR2	OK	21.0617	4.90063	-2.10358	-2.71846	0.01255	0.619677	no	expressed protein	NA	NA	NA	NA	NA	NA	NA	N/A	N/A	N/A	NA	NA	NA	NA	LOC_Os08g02180	NA	NA	NA	NA	NA	NA	NA	NA
LOC_Os08g02210	LOC_Os08g02210	LOC_Os08g02210	Chr8:751273-753264	ZR2	BR2	OK	14.9904	2.78606	-2.42774	-3.01093	0.0081	0.483151	no	expressed protein	GO:0003674; GO:0008150; GO:0003674; GO:0008150	molecular_function; biological_process; molecular_function; biological_process	molecular_function; biological_process; molecular_function; biological_process	TAIR:AT1G64680; TAIR:AT1G64680; TAIR:AT1G64680; TAIR:AT1G64680	NA	NA	NA	N/A	N/A	N/A	NA	NA	NA	NA	LOC_Os08g02210	NA	NA	NA	NA	NA	NA	NA	NA
LOC_Os08g05010	LOC_Os08g05010	LOC_Os08g05010	Chr8:2566654-2568236	ZR2	BR2	OK	9.08085	1.01975	-3.15462	-2.7587	0.026	0.916281	no	NA	NA	NA	NA	NA	NA	NA	NA	N/A	N/A	N/A	NA	NA	NA	NA	LOC_Os08g05010	NA	NA	NA	NA	NA	NA	NA	NA
LOC_Os08g08120	LOC_Os08g08120	LOC_Os08g08120	Chr8:4610499-4612918	ZR2	BR2	OK	33.3533	6.3503	-2.39293	-3.60397	0.0011	0.146668	no	B-box zinc finger family protein, putative, expressed	GO:0009058; GO:0006139; GO:0005488; GO:0005622; GO:0003700; GO:0009058; GO:0006139; GO:0005488; GO:0005622; GO:0003700; GO:0009058; GO:0006139; GO:0005488; GO:0005622; GO:0003700	biological_process; biological_process; molecular_function; cellular_component; molecular_function; biological_process; biological_process; molecular_function; cellular_component; molecular_function; biological_process; biological_process; molecular_funct	biosynthetic process; nucleobase, nucleoside, nucleotide and nucleic acid metabolic process; binding; intracellular; sequence-specific DNA binding transcription factor activity; biosynthetic process; nucleobase, nucleoside, nucleotide and nucleic acid met	TAIR:AT4G27310; TAIR:AT4G27310; TAIR:AT4G27310; TAIR:AT4G27310; TAIR:AT4G27310; TAIR:AT4G27310; TAIR:AT4G27310; TAIR:AT4G27310; TAIR:AT4G27310; TAIR:AT4G27310; TAIR:AT4G27310; TAIR:AT4G27310; TAIR:AT4G27310; TAIR:AT4G27310; TAIR:AT4G27310	NA	NA	NA	N/A	N/A	N/A	NA	NA	NA	NA	LOC_Os08g08120	NA	NA	NA	NA	NA	NA	NA	NA
LOC_Os08g10080	LOC_Os08g10080	LOC_Os08g10080	Chr8:5846862-5850647	ZR2	BR2	OK	78.5011	14.6339	-2.4234	-4.14043	0.00015	0.0388415	yes	no apical meristem protein, putative, expressed	GO:0000003; GO:0009653; GO:0009791; GO:0009790; GO:0009058; GO:0006139; GO:0007275; GO:0009719; GO:0007165; GO:0003700	biological_process; biological_process; biological_process; biological_process; biological_process; biological_process; biological_process; biological_process; biological_process; molecular_function	reproduction; anatomical structure morphogenesis; post-embryonic development; embryo development; biosynthetic process; nucleobase, nucleoside, nucleotide and nucleic acid metabolic process; multicellular organismal development; response to endogenous sti	TAIR:AT1G56010; TAIR:AT1G56010; TAIR:AT1G56010; TAIR:AT1G56010; TAIR:AT1G56010; TAIR:AT1G56010; TAIR:AT1G56010; TAIR:AT1G56010; TAIR:AT1G56010; TAIR:AT1G56010	PF02365.8	NAM	Family	IPR003441	No apical meristem (NAM) protein	Molecular Function: DNA binding (GO:0003677), Biological Process: regulation of transcription (GO:0045449)	NA	NA	NA	NA	LOC_Os08g10080	NA	NA	NA	NA	NA	NA	NA	NA
LOC_Os08g36860	LOC_Os08g36860	LOC_Os08g36860	Chr8:23288612-23294164	ZR2	BR2	OK	14.5908	2.95635	-2.30317	-3.23934	0.0031	0.271888	no	cytochrome P450, putative, expressed	GO:0008152; GO:0019825; GO:0003824	biological_process; molecular_function; molecular_function	metabolic process; oxygen binding; catalytic activity	TAIR:AT3G19270; TAIR:AT3G19270; TAIR:AT3G19270	PF00067.15	p450	Domain	IPR001128	Cytochrome P450	Molecular Function: monooxygenase activity (GO:0004497), Molecular Function: iron ion binding (GO:0005506), Molecular Function: electron carrier activity (GO:0009055), Molecular Function: heme binding (GO:0020037)	Q6ZDE3	4345810;	NP_001062021.1;	osa:4345810;	LOC_Os08g36860	NA	NA	NA	NA	NA	NA	NA	NA
LOC_Os09g06464	LOC_Os09g06464	LOC_Os09g06464	Chr9:3048019-3064571	ZR2	BR2	OK	5.88289	0.532825	-3.46479	-3.12398	0.01845	0.76311	no	CCT/B-box zinc finger protein, putative, expressed	GO:0009058; GO:0006139; GO:0009908; GO:0005488; GO:0005622; GO:0003700	biological_process; biological_process; biological_process; molecular_function; cellular_component; molecular_function	biosynthetic process; nucleobase, nucleoside, nucleotide and nucleic acid metabolic process; flower development; binding; intracellular; sequence-specific DNA binding transcription factor activity	TAIR:AT3G02380; TAIR:AT3G02380; TAIR:AT3G02380; TAIR:AT3G02380; TAIR:AT3G02380; TAIR:AT3G02380	PF00643.17	zf-B_box	Domain	IPR000315	Zinc finger, B-box	Cellular Component: intracellular (GO:0005622), Molecular Function: zinc ion binding (GO:0008270)	NA	NA	NA	NA	LOC_Os09g06464	NA	NA	NA	NA	NA	NA	NA	NA
LOC_Os09g06770	LOC_Os09g06770	LOC_Os09g06770	Chr9:3236284-3237000	ZR2	BR2	OK	8.63803	1.15631	-2.90118	-2.4884	0.0366	0.99958	no	RING finger protein, putative, expressed	GO:0005575; GO:0005488; GO:0008150	cellular_component; molecular_function; biological_process	cellular_component; binding; biological_process	TAIR:AT5G08139; TAIR:AT5G08139; TAIR:AT5G08139	PF00097.18	zf-C3HC4	Domain	IPR001841	Zinc finger, RING-type	Molecular Function: protein binding (GO:0005515), Molecular Function: zinc ion binding (GO:0008270)	NA	NA	NA	NA	LOC_Os09g06770	NA	NA	NA	NA	NA	NA	NA	NA
LOC_Os09g19500	LOC_Os09g19500	LOC_Os09g19500	Chr9:11664441-11667860	ZR2	BR2	OK	33.6155	5.09155	-2.72295	-3.61755	0.00275	0.251997	no	senescence-induced receptor-like serine/threonine-protein kinase precursor, putative, expressed	GO:0005623; GO:0008152; GO:0009987; GO:0016301; GO:0000166; GO:0006464	cellular_component; biological_process; biological_process; molecular_function; molecular_function; biological_process	cell; metabolic process; cellular process; kinase activity; nucleotide binding; protein modification process	TAIR:AT3G46420; TAIR:AT3G46420; TAIR:AT3G46420; TAIR:AT3G46420; TAIR:AT3G46420; TAIR:AT3G46420	NA	NA	NA	N/A	N/A	N/A	NA	NA	NA	NA	LOC_Os09g19500	NA	NA	NA	NA	NA	NA	NA	NA
LOC_Os09g19510	LOC_Os09g19510	LOC_Os09g19510	Chr9:11671312-11676423	ZR2	BR2	OK	94.8071	12.4845	-2.92486	-4.94264	5e-05	0.0162482	yes	senescence-induced receptor-like serine/threonine-protein kinase precursor, putative, expressed	GO:0005623; GO:0008152; GO:0009987; GO:0016301; GO:0006464	cellular_component; biological_process; biological_process; molecular_function; biological_process	cell; metabolic process; cellular process; kinase activity; protein modification process	TAIR:AT3G21340; TAIR:AT3G21340; TAIR:AT3G21340; TAIR:AT3G21340; TAIR:AT3G21340	PF07714.10	Pkinase_Tyr	Domain	N/A	N/A	N/A	NA	NA	NA	NA	LOC_Os09g19510	NA	NA	NA	NA	NA	NA	NA	NA
LOC_Os09g24620	LOC_Os09g24620	LOC_Os09g24620	Chr9:14659922-14664152	ZR2	BR2	OK	60.8045	13.9802	-2.12079	-3.45861	0.00175	0.190387	no	expressed protein	NA	NA	NA	NA	NA	NA	NA	N/A	N/A	N/A	NA	NA	NA	NA	LOC_Os09g24620	NA	NA	NA	NA	NA	NA	NA	NA
LOC_Os09g25690	LOC_Os09g25690	LOC_Os09g25690	Chr9:15420769-15421567	ZR2	BR2	OK	0.297541	0	#NAME?	#NAME?	0.0295	0.973269	no	NA	NA	NA	NA	NA	NA	NA	NA	N/A	N/A	N/A	NA	NA	NA	NA	LOC_Os09g25690	NA	NA	NA	NA	NA	NA	NA	NA
LOC_Os09g30130	LOC_Os09g30130	LOC_Os09g30130	Chr9:18315153-18321214	ZR2	BR2	OK	21.3031	1.69376	-3.65276	-5.12604	5e-05	0.0162482	yes	CSLE6 - cellulose synthase-like family E, expressed	GO:0016740; GO:0005783; GO:0009058; GO:0005975; GO:0009987; GO:0005886; GO:0016740; GO:0005783; GO:0009058; GO:0005975; GO:0009987; GO:0005886	molecular_function; cellular_component; biological_process; biological_process; biological_process; cellular_component; molecular_function; cellular_component; biological_process; biological_process; biological_process; cellular_component	transferase activity; endoplasmic reticulum; biosynthetic process; carbohydrate metabolic process; cellular process; plasma membrane; transferase activity; endoplasmic reticulum; biosynthetic process; carbohydrate metabolic process; cellular process; plas	TAIR:AT1G55850; TAIR:AT1G55850; TAIR:AT1G55850; TAIR:AT1G55850; TAIR:AT1G55850; TAIR:AT1G55850; TAIR:AT1G55850; TAIR:AT1G55850; TAIR:AT1G55850; TAIR:AT1G55850; TAIR:AT1G55850; TAIR:AT1G55850	PF03552.7	Cellulose_synt	Family	N/A	N/A	N/A	Q651X6	NA	NA	NA	LOC_Os09g30130	NA	NA	NA	NA	NA	NA	NA	NA
LOC_Os09g34890	LOC_Os09g34890	LOC_Os09g34890	Chr9:20330878-20332328	ZR2	BR2	OK	11.5618	1.19667	-3.27226	-2.90099	0.0249	0.895929	no	expressed protein	GO:0005575; GO:0005515; GO:0007275; GO:0009653	cellular_component; molecular_function; biological_process; biological_process	cellular_component; protein binding; multicellular organismal development; anatomical structure morphogenesis	TAIR:AT2G45450; TAIR:AT2G45450; TAIR:AT2G45450; TAIR:AT2G45450	NA	NA	NA	N/A	N/A	N/A	NA	NA	NA	NA	LOC_Os09g34890	NA	NA	NA	NA	NA	NA	NA	NA
LOC_Os09g37495	LOC_Os09g37495	LOC_Os09g37495	Chr9:21606518-21607126	ZR2	BR2	OK	0.213078	0	#NAME?	#NAME?	0.04875	0.99958	no	auxin responsive protein, putative, expressed	GO:0003674; GO:0009719	molecular_function; biological_process	molecular_function; response to endogenous stimulus	TAIR:AT1G29430; TAIR:AT1G29430	PF02519.7	Auxin_inducible	Family	N/A	N/A	N/A	NA	NA	NA	NA	LOC_Os09g37495	NA	NA	NA	NA	NA	NA	NA	NA
LOC_Os10g02000	LOC_Os10g02000	LOC_Os10g02000	Chr10:632157-633300	ZR2	BR2	OK	0.160174	0	#NAME?	#NAME?	0.03165	0.99958	no	transferase family protein, putative, expressed	GO:0005575; GO:0008152; GO:0016740; GO:0008150	cellular_component; biological_process; molecular_function; biological_process	cellular_component; metabolic process; transferase activity; biological_process	TAIR:AT3G62160; TAIR:AT3G62160; TAIR:AT3G62160; TAIR:AT3G62160	PF02458.8	Transferase	Family	N/A	N/A	N/A	Q7XHB7	NA	NA	NA	LOC_Os10g02000	NA	NA	NA	NA	NA	NA	NA	NA
LOC_Os10g07450	LOC_Os10g07450	LOC_Os10g07450	Chr10:3949345-3950209	ZR2	BR2	OK	9.24666	1.1686	-2.98415	-2.45919	0.03755	0.99958	no	expressed protein	GO:0003674; GO:0008150; GO:0003674; GO:0008150	molecular_function; biological_process; molecular_function; biological_process	molecular_function; biological_process; molecular_function; biological_process	TAIR:AT5G42110; TAIR:AT5G42110; TAIR:AT5G42110; TAIR:AT5G42110	NA	NA	NA	N/A	N/A	N/A	Q33AV7	NA	NA	NA	LOC_Os10g07450	NA	NA	NA	NA	NA	NA	NA	NA
LOC_Os10g17650	LOC_Os10g17650	LOC_Os10g17650	Chr10:8920260-8926172	ZR2	BR2	OK	2.29179	0.248097	-3.2075	-2.73989	0.01985	0.794153	no	Os10bglu34 - beta-glucosidase homologue, similar to Os3bglu6, expressed	GO:0005488; GO:0005576; GO:0016787; GO:0008152; GO:0005975; GO:0003824; GO:0009536	molecular_function; cellular_component; molecular_function; biological_process; biological_process; molecular_function; cellular_component	binding; extracellular region; hydrolase activity; metabolic process; carbohydrate metabolic process; catalytic activity; plastid	TAIR:AT1G26560; TAIR:AT1G26560; TAIR:AT1G26560; TAIR:AT1G26560; TAIR:AT1G26560; TAIR:AT1G26560; TAIR:AT1G26560	PF00232.11	Glyco_hydro_1	Domain	IPR001360	Glycoside hydrolase, family 1	Molecular Function: hydrolase activity, hydrolyzing O-glycosyl compounds (GO:0004553), Biological Process: carbohydrate metabolic process (GO:0005975)	Q339X2	4348315;	NP_001064347.1;	osa:4348315;	LOC_Os10g17650	NA	NA	NA	NA	NA	NA	NA	NA
LOC_Os10g21230	LOC_Os10g21230	LOC_Os10g21230	Chr10:10839097-10839811	ZR2	BR2	OK	4.82758	0.774947	-2.63913	-2.14154	0.04415	0.99958	no	ATP synthase C chain, putative, expressed	GO:0006810; GO:0009058; GO:0006139; GO:0016020; GO:0009536; GO:0009579; GO:0005215; GO:0006810; GO:0009058; GO:0006139; GO:0016020; GO:0009536; GO:0009579; GO:0005215	biological_process; biological_process; biological_process; cellular_component; cellular_component; cellular_component; molecular_function; biological_process; biological_process; biological_process; cellular_component; cellular_component; cellular_compon	transport; biosynthetic process; nucleobase, nucleoside, nucleotide and nucleic acid metabolic process; membrane; plastid; thylakoid; transporter activity; transport; biosynthetic process; nucleobase, nucleoside, nucleotide and nucleic acid metabolic proc	TAIR:ATCG00140; TAIR:ATCG00140; TAIR:ATCG00140; TAIR:ATCG00140; TAIR:ATCG00140; TAIR:ATCG00140; TAIR:ATCG00140; TAIR:ATCG00140; TAIR:ATCG00140; TAIR:ATCG00140; TAIR:ATCG00140; TAIR:ATCG00140; TAIR:ATCG00140; TAIR:ATCG00140	PF00137.14	ATP-synt_C	Family	IPR000454	ATPase, F0 complex, subunit C	Molecular Function: hydrogen ion transmembrane transporter activity (GO:0015078), Biological Process: ATP synthesis coupled proton transport (GO:0015986), Cellular Component: proton-transporting ATP synthase complex, coupling factor F(o) (GO:0045263)	Q339H3	NA	NA	NA	LOC_Os10g21230	NA	NA	NA	NA	NA	NA	NA	NA
LOC_Os10g21860	LOC_Os10g21860	LOC_Os10g21860	Chr10:11244305-11245026	ZR2	BR2	OK	3.55955	0.475086	-2.90543	-2.19279	0.04175	0.99958	no	expressed protein	GO:0003674; GO:0005575; GO:0008150	molecular_function; cellular_component; biological_process	molecular_function; cellular_component; biological_process	TAIR:AT4G16447; TAIR:AT4G16447; TAIR:AT4G16447	NA	NA	NA	N/A	N/A	N/A	Q8S6P0	4348448;	NP_001064437.1;	osa:4348448;	LOC_Os10g21860	NA	NA	NA	NA	NA	NA	NA	NA
LOC_Os10g22050	LOC_Os10g22050	LOC_Os10g22050	Chr10:11390651-11391319	ZR2	BR2	OK	54.357	9.72789	-2.48227	-2.59357	0.02745	0.941485	no	expressed protein	NA	NA	NA	NA	NA	NA	NA	N/A	N/A	N/A	Q339E1	NA	NA	NA	LOC_Os10g22050	NA	NA	NA	NA	NA	NA	NA	NA
LOC_Os10g26670	LOC_Os10g26670	LOC_Os10g26670	Chr10:13928383-13929601	ZR2	BR2	OK	3.09355	0.337688	-3.1955	-2.62073	0.02415	0.88146	no	expressed protein	NA	NA	NA	NA	NA	NA	NA	N/A	N/A	N/A	Q948I0	NA	NA	NA	LOC_Os10g26670	NA	NA	NA	NA	NA	NA	NA	NA
LOC_Os10g32810	LOC_Os10g32810	LOC_Os10g32810	Chr10:17180756-17183465	ZR2	BR2	OK	7.71386	0.980258	-2.97622	-3.16481	0.01165	0.594178	no	beta-amylase, putative, expressed	GO:0005634; GO:0008152; GO:0006950; GO:0009628; GO:0005829; GO:0016787; GO:0005975; GO:0009987; GO:0009056	cellular_component; biological_process; biological_process; biological_process; cellular_component; molecular_function; biological_process; biological_process; biological_process	nucleus; metabolic process; response to stress; response to abiotic stimulus; cytosol; hydrolase activity; carbohydrate metabolic process; cellular process; catabolic process	TAIR:AT3G23920; TAIR:AT3G23920; TAIR:AT3G23920; TAIR:AT3G23920; TAIR:AT3G23920; TAIR:AT3G23920; TAIR:AT3G23920; TAIR:AT3G23920; TAIR:AT3G23920	PF01373.10	Glyco_hydro_14	Domain	IPR001554	Glycoside hydrolase, family 14	Biological Process: polysaccharide catabolic process (GO:0000272), Molecular Function: beta-amylase activity (GO:0016161)	Q9AV88	4348838;	NP_001064798.1;	osa:4348838;	LOC_Os10g32810	NA	NA	NA	NA	NA	NA	NA	NA
LOC_Os10g34700	LOC_Os10g34700	LOC_Os10g34700	Chr10:18504618-18506412	ZR2	BR2	OK	6.04974	1.39236	-2.11934	-2.18028	0.05	0.99958	no	expressed protein	NA	NA	NA	NA	PF05553.4	DUF761	Family	N/A	N/A	N/A	Q8W5I9	NA	NA	NA	LOC_Os10g34700	NA	NA	NA	NA	NA	NA	NA	NA
LOC_Os10g40420	LOC_Os10g40420	LOC_Os10g40420	Chr10:21655391-21656252	ZR2	BR2	OK	0.518409	0	#NAME?	#NAME?	0.00075	0.116952	no	LTPL138 - Protease inhibitor/seed storage/LTP family protein precursor, expressed	GO:0008289; GO:0016020; GO:0009536; GO:0009579; GO:0006810	molecular_function; cellular_component; cellular_component; cellular_component; biological_process	lipid binding; membrane; plastid; thylakoid; transport	TAIR:AT2G45180; TAIR:AT2G45180; TAIR:AT2G45180; TAIR:AT2G45180; TAIR:AT2G45180	PF00234.15	Tryp_alpha_amyl	Family	N/A	N/A	N/A	Q9FWN9	4349323;	NP_001065326.1;	osa:4349323;	LOC_Os10g40420	NA	NA	NA	NA	NA	NA	NA	NA
LOC_Os10g42260	LOC_Os10g42260	LOC_Os10g42260	Chr10:22757309-22758160	ZR2	BR2	OK	0.211156	0	#NAME?	#NAME?	0.04875	0.99958	no	expressed protein	NA	NA	NA	NA	NA	NA	NA	N/A	N/A	N/A	Q7XBY8	NA	NA	NA	LOC_Os10g42260	NA	NA	NA	NA	NA	NA	NA	NA
LOC_Os11g10990	LOC_Os11g10990	LOC_Os11g10990	Chr11:6059344-6066797	ZR2	BR2	OK	84.4082	17.3988	-2.2784	-3.6101	0.0012	0.154809	no	heat shock protein DnaJ, putative, expressed	GO:0019538; GO:0009987; GO:0005515; GO:0009536	biological_process; biological_process; molecular_function; cellular_component	protein metabolic process; cellular process; protein binding; plastid	TAIR:AT4G09350; TAIR:AT4G09350; TAIR:AT4G09350; TAIR:AT4G09350	NA	NA	NA	IPR015609	Molecular chaperone, heat shock protein, Hsp40, DnaJ	N/A	Q2R8U4	4350079;	NP_001067508.1;	osa:4350079;	LOC_Os11g10990	NA	NA	NA	NA	NA	NA	NA	NA
LOC_Os11g29720	LOC_Os11g29720	LOC_Os11g29720	Chr11:17234284-17238178	ZR2	BR2	OK	37.3556	1.59646	-4.54837	-5.70807	5e-05	0.0162482	yes	cytochrome P450, putative, expressed	GO:0003674; GO:0005575; GO:0005488; GO:0003824; GO:0008152; GO:0019825	molecular_function; cellular_component; molecular_function; molecular_function; biological_process; molecular_function	molecular_function; cellular_component; binding; catalytic activity; metabolic process; oxygen binding	TAIR:AT1G74110; TAIR:AT1G74110; TAIR:AT1G74110; TAIR:AT1G74110; TAIR:AT1G74110; TAIR:AT1G74110	PF00067.15	p450	Domain	IPR001128	Cytochrome P450	Molecular Function: monooxygenase activity (GO:0004497), Molecular Function: iron ion binding (GO:0005506), Molecular Function: electron carrier activity (GO:0009055), Molecular Function: heme binding (GO:0020037)	Q2R447	NA	NA	NA	LOC_Os11g29720	PWY-5060	luteolin biosynthesis	RXN-7651	EC-1.14.13.21	GN7F-20371-MONOMER		GN7F-20371	LOC_Os09g08920.1
LOC_Os11g37720	LOC_Os11g37720	LOC_Os11g37720	Chr11:22301909-22303659	ZR2	BR2	OK	0.132342	0	#NAME?	#NAME?	0.0385	0.99958	no	integral membrane protein DUF6 domain containing protein, expressed	GO:0016020	cellular_component	membrane	TAIR:AT5G47470	PF00892.13	EamA	Family	N/A	N/A	N/A	Q2R1X7	NA	NA	NA	LOC_Os11g37720	NA	NA	NA	NA	NA	NA	NA	NA
LOC_Os11g41710	LOC_Os11g41710	LOC_Os11g41710	Chr11:25040875-25042999	ZR2	BR2	OK	1.61059	0.132373	-3.60491	-2.82731	0.01515	0.68551	no	cytochrome P450, putative, expressed	GO:0003674; GO:0005488; GO:0006950; GO:0009628; GO:0003824; GO:0008152; GO:0019825	molecular_function; molecular_function; biological_process; biological_process; molecular_function; biological_process; molecular_function	molecular_function; binding; response to stress; response to abiotic stimulus; catalytic activity; metabolic process; oxygen binding	TAIR:AT1G13080; TAIR:AT1G13080; TAIR:AT1G13080; TAIR:AT1G13080; TAIR:AT1G13080; TAIR:AT1G13080; TAIR:AT1G13080	PF00067.15	p450	Domain	N/A	N/A	N/A	Q2R0R2	4350979;	NP_001068328.1;	osa:4350979;	LOC_Os11g41710	PWY-6540	costunolide biosynthesis	RXN-8971	EC-1.14.13.120	GN7F-26087-MONOMER	costunolide synthase	GN7F-26087	LOC_Os06g43440.1
LOC_Os12g09300	LOC_Os12g09300	LOC_Os12g09300	Chr12:4881028-4884888	ZR2	BR2	OK	15.6271	1.93094	-3.01668	-3.76208	0.0024	0.230675	no	amino acid transporter, putative, expressed	GO:0016020; GO:0005215; GO:0006950; GO:0009628; GO:0006810; GO:0009987; GO:0005886; GO:0016020; GO:0005215; GO:0006950; GO:0009628; GO:0006810; GO:0009987; GO:0005886	cellular_component; molecular_function; biological_process; biological_process; biological_process; biological_process; cellular_component; cellular_component; molecular_function; biological_process; biological_process; biological_process; biological_proc	membrane; transporter activity; response to stress; response to abiotic stimulus; transport; cellular process; plasma membrane; membrane; transporter activity; response to stress; response to abiotic stimulus; transport; cellular process; plasma membrane	TAIR:AT5G49630; TAIR:AT5G49630; TAIR:AT5G49630; TAIR:AT5G49630; TAIR:AT5G49630; TAIR:AT5G49630; TAIR:AT5G49630; TAIR:AT5G49630; TAIR:AT5G49630; TAIR:AT5G49630; TAIR:AT5G49630; TAIR:AT5G49630; TAIR:AT5G49630; TAIR:AT5G49630	PF01490.11	Aa_trans	Family	N/A	N/A	N/A	Q2QWH8;; Q2QWH7	4351717;	NP_001066353.1;	osa:4351717;	LOC_Os12g09300	NA	NA	NA	NA	NA	NA	NA	NA
LOC_Os12g12934	LOC_Os12g12934	LOC_Os12g12934	Chr12:7165804-7171026	ZR2	BR2	OK	20.8003	1.31313	-3.98552	-4.96561	5e-05	0.0162482	yes	peptide transporter PTR3-A, putative, expressed	GO:0016020; GO:0006810; GO:0009607; GO:0005886; GO:0005215	cellular_component; biological_process; biological_process; cellular_component; molecular_function	membrane; transport; response to biotic stimulus; plasma membrane; transporter activity	TAIR:AT1G59740; TAIR:AT1G59740; TAIR:AT1G59740; TAIR:AT1G59740; TAIR:AT1G59740	PF00854.14	PTR2	Family	N/A	N/A	N/A	Q0IPA1	4351831;	NP_001066445.1;	osa:4351831;	LOC_Os12g12934	NA	NA	NA	NA	NA	NA	NA	NA
LOC_Os12g13030	LOC_Os12g13030	LOC_Os12g13030	Chr12:7234999-7236919	ZR2	BR2	OK	0.384309	0	#NAME?	#NAME?	0.0385	0.99958	no	osFTL7 FT-Like7 homologous to Flowering Locus T gene; contains Pfam profile PF01161: Phosphatidylethanolamine-binding protein, expressed	GO:0005575; GO:0008289; GO:0009908	cellular_component; molecular_function; biological_process	cellular_component; lipid binding; flower development	TAIR:AT4G20370; TAIR:AT4G20370; TAIR:AT4G20370	PF01161.13	PBP	Domain	IPR008914	Phosphatidylethanolamine-binding protein PEBP	N/A	Q2QVF1	NA	NA	NA	LOC_Os12g13030	NA	NA	NA	NA	NA	NA	NA	NA
LOC_Os12g32360	LOC_Os12g32360	LOC_Os12g32360	Chr12:19518735-19521111	ZR2	BR2	OK	64.9672	14.9111	-2.12333	-3.37256	0.0022	0.218442	no	expressed protein	GO:0003674; GO:0005575; GO:0008150	molecular_function; cellular_component; biological_process	molecular_function; cellular_component; biological_process	TAIR:AT5G67390; TAIR:AT5G67390; TAIR:AT5G67390	NA	NA	NA	N/A	N/A	N/A	Q2QQ37	4352307;	NP_001066850.1;	osa:4352307;	LOC_Os12g32360	NA	NA	NA	NA	NA	NA	NA	NA
LOC_Os12g34108	LOC_Os12g34108	LOC_Os12g34108	Chr12:20659584-20660961	ZR2	BR2	OK	4.10732	0.9305	-2.14212	-2.04556	0.04315	0.99958	no	ATP synthase protein 9, mitochondrial, putative, expressed	GO:0006810; GO:0009058; GO:0006139; GO:0016020; GO:0005622; GO:0009056; GO:0005215; GO:0016787	biological_process; biological_process; biological_process; cellular_component; cellular_component; biological_process; molecular_function; molecular_function	transport; biosynthetic process; nucleobase, nucleoside, nucleotide and nucleic acid metabolic process; membrane; intracellular; catabolic process; transporter activity; hydrolase activity	TAIR:AT2G07671; TAIR:AT2G07671; TAIR:AT2G07671; TAIR:AT2G07671; TAIR:AT2G07671; TAIR:AT2G07671; TAIR:AT2G07671; TAIR:AT2G07671	PF00137.14	ATP-synt_C	Family	N/A	N/A	N/A	NA	NA	NA	NA	LOC_Os12g34108	NA	NA	NA	NA	NA	NA	NA	NA
LOC_Os12g37970	LOC_Os12g37970	LOC_Os12g37970	Chr12:23325525-23327055	ZR2	BR2	OK	71.3059	13.4695	-2.40432	-3.80911	0.00055	0.0956683	no	MYB family transcription factor, putative, expressed	GO:0003677; GO:0005634; GO:0009058; GO:0006139; GO:0009719; GO:0008150; GO:0003700; GO:0008150; GO:0003677; GO:0005634; GO:0009058; GO:0006139; GO:0003700; GO:0008150; GO:0003677; GO:0005634; GO:0009058; GO:0006139; GO:0003700	molecular_function; cellular_component; biological_process; biological_process; biological_process; biological_process; molecular_function; biological_process; molecular_function; cellular_component; biological_process; biological_process; molecular_funct	DNA binding; nucleus; biosynthetic process; nucleobase, nucleoside, nucleotide and nucleic acid metabolic process; response to endogenous stimulus; biological_process; sequence-specific DNA binding transcription factor activity; biological_process; DNA bi	TAIR:AT5G59780; TAIR:AT5G59780; TAIR:AT5G59780; TAIR:AT5G59780; TAIR:AT5G59780; TAIR:AT5G59780; TAIR:AT5G59780; TAIR:AT3G46130; TAIR:AT3G46130; TAIR:AT3G46130; TAIR:AT3G46130; TAIR:AT3G46130; TAIR:AT3G46130; TAIR:AT3G46130; TAIR:AT3G46130; TAIR:AT3G46130;	PF00249.24	Myb_DNA-binding	Domain	IPR017930	HTH transcriptional regulator, Myb-type, DNA-binding	N/A	Q4JL76;; F4MGP3	4352559;	NP_001067061.2;	osa:4352559;	LOC_Os12g37970	NA	NA	NA	NA	NA	NA	NA	NA
LOC_Os12g42220	LOC_Os12g42220	LOC_Os12g42220	Chr12:26194508-26195982	ZR2	BR2	OK	24.1162	4.32978	-2.47764	-3.46278	0.00175	0.190387	no	expressed protein	GO:0003674; GO:0005575; GO:0008150	molecular_function; cellular_component; biological_process	molecular_function; cellular_component; biological_process	TAIR:AT2G34610; TAIR:AT2G34610; TAIR:AT2G34610	PF05553.4	DUF761	Family	N/A	N/A	N/A	Q2QM56	4352802;	NP_001067284.1;	osa:4352802;	LOC_Os12g42220	NA	NA	NA	NA	NA	NA	NA	NA

## Sheet: Zero h_vs_LDB1_Downregulated_Ge
test_id	gene_id	gene	locus	sample_1	sample_2	status	sample_1_FPKM_Value	sample_2_FPKM_Value	log2(fold_change)	test_stat	p_value	q_value	significant	description(phytozome)	GO_ID	GO_Ontology	GO_Term	GO_TAIR_ID	PFAM_hmm_acc	PFAM_hmm_name	PFAM_hmm_type	INTERPRO_ipr_acc	INTERPRO_ipr_desc	INTERPRO_ipr_go	Entry(uniprot)	Cross-reference(GeneID)	Cross-reference(RefSeq)	Cross-reference(KEGG)	Query_sequence_Id(OryzaCyc)	Pathway-id(OryzaCyc)	Pathway-name(OryzaCyc)	Reaction-id(OryzaCyc)	EC(OryzaCyc)	Protein-id(OryzaCyc)	Protein-name(OryzaCyc)	Gene-id(OryzaCyc)	Gene-name(OryzaCyc)
LOC_Os01g03950	LOC_Os01g03950	LOC_Os01g03950	Chr1:1698202-1703090	ZR1	CR1	OK	1.39156	0.301663	-2.2057	-2.09545	0.03175	0.99958	no	glycosyl hydrolase, family 31, putative, expressed	GO:0016787; GO:0005975; GO:0005576; GO:0008152; GO:0005575; GO:0008150; GO:0005618; GO:0009987; GO:0009536	molecular_function; biological_process; cellular_component; biological_process; cellular_component; biological_process; cellular_component; biological_process; cellular_component	hydrolase activity; carbohydrate metabolic process; extracellular region; metabolic process; cellular_component; biological_process; cell wall; cellular process; plastid	TAIR:AT1G68560; TAIR:AT1G68560; TAIR:AT1G68560; TAIR:AT1G68560; TAIR:AT1G68560; TAIR:AT1G68560; TAIR:AT1G68560; TAIR:AT1G68560; TAIR:AT1G68560	PF01055.19	Glyco_hydro_31	Family	N/A	N/A	N/A	NA	NA	NA	NA	LOC_Os01g03950	NA	NA	NA	NA	NA	NA	NA	NA
LOC_Os01g04590	LOC_Os01g04590	LOC_Os01g04590	Chr1:2059308-2062277	ZR1	CR1	OK	4.65147	0.839636	-2.46985	-2.43647	0.02	0.796739	no	expressed protein	GO:0003674; GO:0008150	molecular_function; biological_process	molecular_function; biological_process	TAIR:AT2G01260; TAIR:AT2G01260	PF05623.5	DUF789	Family	N/A	N/A	N/A	NA	NA	NA	NA	LOC_Os01g04590	NA	NA	NA	NA	NA	NA	NA	NA
LOC_Os01g08350	LOC_Os01g08350	LOC_Os01g08350	Chr1:4095855-4096249	ZR1	CR1	OK	0.632002	0	#NAME?	#NAME?	0.04305	0.99958	no	ATP synthase subunit alpha, mitochondrial, putative, expressed	GO:0006950; GO:0016020; GO:0005739; GO:0005618; GO:0005488	biological_process; cellular_component; cellular_component; cellular_component; molecular_function	response to stress; membrane; mitochondrion; cell wall; binding	TAIR:ATMG01190; TAIR:ATMG01190; TAIR:ATMG01190; TAIR:ATMG01190; TAIR:ATMG01190	PF02874.16	ATP-synt_ab_N	Domain	N/A	N/A	N/A	NA	NA	NA	NA	LOC_Os01g08350	NA	NA	NA	NA	NA	NA	NA	NA
LOC_Os01g10890	LOC_Os01g10890	LOC_Os01g10890	Chr1:5809556-5811617	ZR1	CR1	OK	14.03	1.68667	-3.05627	-3.76402	0.0035	0.292182	no	CAMK_KIN1/SNF1/Nim1_like.8 - CAMK includes calcium/calmodulin depedent protein kinases, expressed	GO:0008152; GO:0009987; GO:0016301; GO:0005829; GO:0006464; GO:0009719	biological_process; biological_process; molecular_function; cellular_component; biological_process; biological_process	metabolic process; cellular process; kinase activity; cytosol; protein modification process; response to endogenous stimulus	TAIR:AT5G45820; TAIR:AT5G45820; TAIR:AT5G45820; TAIR:AT5G45820; TAIR:AT5G45820; TAIR:AT5G45820	PF00069.18	Pkinase	Domain	IPR002290	Serine/threonine-protein kinase domain	Molecular Function: protein serine/threonine kinase activity (GO:0004674), Molecular Function: ATP binding (GO:0005524), Biological Process: protein amino acid phosphorylation (GO:0006468)	Q9LWM4	4327093;	NP_001042345.1;	osa:4327093;	LOC_Os01g10890	NA	NA	NA	NA	NA	NA	NA	NA
LOC_Os01g15320	LOC_Os01g15320	LOC_Os01g15320	Chr1:8577198-8577934	ZR1	CR1	OK	11.3617	2.12764	-2.41685	-2.41621	0.0215	0.828821	no	RALFL9 - Rapid ALkalinization Factor RALF family protein precursor, expressed	GO:0005576; GO:0007165; GO:0005575; GO:0007267; GO:0004871	cellular_component; biological_process; cellular_component; biological_process; molecular_function	extracellular region; signal transduction; cellular_component; cell-cell signaling; signal transducer activity	TAIR:AT3G05490; TAIR:AT3G05490; TAIR:AT3G05490; TAIR:AT3G05490; TAIR:AT3G05490	PF05498.4	RALF	Family	IPR008801	Rapid ALkalinization Factor	N/A	NA	NA	NA	NA	LOC_Os01g15320	NA	NA	NA	NA	NA	NA	NA	NA
LOC_Os01g18744	LOC_Os01g18744	LOC_Os01g18744	Chr1:10561327-10565325	ZR1	CR1	OK	2.90148	0.332558	-3.12511	-2.74657	0.0246	0.890261	no	transferase family protein, putative, expressed	GO:0005575; GO:0008152; GO:0016740; GO:0008150	cellular_component; biological_process; molecular_function; biological_process	cellular_component; metabolic process; transferase activity; biological_process	TAIR:AT3G62160; TAIR:AT3G62160; TAIR:AT3G62160; TAIR:AT3G62160	PF02458.8	Transferase	Family	N/A	N/A	N/A	NA	NA	NA	NA	LOC_Os01g18744	NA	NA	NA	NA	NA	NA	NA	NA
LOC_Os01g35330	LOC_Os01g35330	LOC_Os01g35330	Chr1:19549141-19550352	ZR1	CR1	OK	2.39769	0	#NAME?	#NAME?	5e-05	0.0162482	yes	circumsporozoite protein precursor, putative, expressed	NA	NA	NA	NA	NA	NA	NA	N/A	N/A	N/A	NA	NA	NA	NA	LOC_Os01g35330	NA	NA	NA	NA	NA	NA	NA	NA
LOC_Os01g35580	LOC_Os01g35580	LOC_Os01g35580	Chr1:19681824-19686311	ZR1	CR1	OK	0.852167	0	#NAME?	#NAME?	0.00145	0.172917	no	expressed protein	NA	NA	NA	NA	NA	NA	NA	N/A	N/A	N/A	NA	NA	NA	NA	LOC_Os01g35580	NA	NA	NA	NA	NA	NA	NA	NA
LOC_Os01g35789	LOC_Os01g35789	LOC_Os01g35789	Chr1:19823675-19826681	ZR1	CR1	OK	1.44425	0	#NAME?	#NAME?	0.00015	0.0388415	yes	expressed protein	NA	NA	NA	NA	NA	NA	NA	N/A	N/A	N/A	NA	NA	NA	NA	LOC_Os01g35789	NA	NA	NA	NA	NA	NA	NA	NA
LOC_Os01g35830	LOC_Os01g35830	LOC_Os01g35830	Chr1:19845647-19848352	ZR1	CR1	OK	0.391472	0	#NAME?	#NAME?	0.001	0.139305	no	expressed protein	NA	NA	NA	NA	NA	NA	NA	N/A	N/A	N/A	NA	NA	NA	NA	LOC_Os01g35830	NA	NA	NA	NA	NA	NA	NA	NA
LOC_Os01g35930	LOC_Os01g35930	LOC_Os01g35930	Chr1:19884253-19886352	ZR1	CR1	OK	0.405145	0	#NAME?	#NAME?	0.0013	0.162163	no	NA	NA	NA	NA	NA	NA	NA	NA	IPR003340	Transcriptional factor B3	Molecular Function: DNA binding (GO:0003677), Biological Process: regulation of transcription, DNA-dependent (GO:0006355)	NA	NA	NA	NA	LOC_Os01g35930	NA	NA	NA	NA	NA	NA	NA	NA
LOC_Os01g36294	LOC_Os01g36294	LOC_Os01g36294	Chr1:20124193-20126856	ZR1	CR1	OK	3.88815	0.138219	-4.81406	-3.95051	0.0053	0.377722	no	cytochrome P450, putative, expressed	GO:0005623; GO:0003674; GO:0005488; GO:0003824; GO:0008152; GO:0019825	cellular_component; molecular_function; molecular_function; molecular_function; biological_process; molecular_function	cell; molecular_function; binding; catalytic activity; metabolic process; oxygen binding	TAIR:AT3G26300; TAIR:AT3G26300; TAIR:AT3G26300; TAIR:AT3G26300; TAIR:AT3G26300; TAIR:AT3G26300	PF00067.15	p450	Domain	IPR002401	Cytochrome P450, E-class, group I	Molecular Function: monooxygenase activity (GO:0004497), Molecular Function: iron ion binding (GO:0005506), Molecular Function: heme binding (GO:0020037), Biological Process: oxidation reduction (GO:0055114)	NA	NA	NA	NA	LOC_Os01g36294	PWY-6540	costunolide biosynthesis	RXN-8971	EC-1.14.13.120	GN7F-26087-MONOMER	costunolide synthase	GN7F-26087	LOC_Os06g43440.1
LOC_Os01g36350	LOC_Os01g36350	LOC_Os01g36350	Chr1:20153479-20156427	ZR1	CR1	OK	0.192755	0	#NAME?	#NAME?	0.00065	0.106529	no	cytochrome P450, putative, expressed	GO:0003674; GO:0005488; GO:0003824; GO:0008152; GO:0019825; GO:0003674; GO:0005488; GO:0003824; GO:0008152; GO:0019825; GO:0003674; GO:0005488; GO:0003824; GO:0008152; GO:0019825	molecular_function; molecular_function; molecular_function; biological_process; molecular_function; molecular_function; molecular_function; molecular_function; biological_process; molecular_function; molecular_function; molecular_function; molecular_funct	molecular_function; binding; catalytic activity; metabolic process; oxygen binding; molecular_function; binding; catalytic activity; metabolic process; oxygen binding; molecular_function; binding; catalytic activity; metabolic process; oxygen binding	TAIR:AT3G48270; TAIR:AT3G48270; TAIR:AT3G48270; TAIR:AT3G48270; TAIR:AT3G48270; TAIR:AT3G48270; TAIR:AT3G48270; TAIR:AT3G48270; TAIR:AT3G48270; TAIR:AT3G48270; TAIR:AT3G48270; TAIR:AT3G48270; TAIR:AT3G48270; TAIR:AT3G48270; TAIR:AT3G48270	PF00067.15	p450	Domain	N/A	N/A	N/A	NA	NA	NA	NA	LOC_Os01g36350	NA	NA	NA	NA	NA	NA	NA	NA
LOC_Os01g36460	LOC_Os01g36460	LOC_Os01g36460	Chr1:20240496-20242740	ZR1	CR1	OK	2.29917	0.157483	-3.86784	-3.02056	0.0125	0.618368	no	MYB family transcription factor, putative, expressed	GO:0009058; GO:0006139	biological_process; biological_process	biosynthetic process; nucleobase, nucleoside, nucleotide and nucleic acid metabolic process	TAIR:AT5G26660; TAIR:AT5G26660	PF00249.24	Myb_DNA-binding	Domain	IPR009057	Homeodomain-like	N/A	NA	NA	NA	NA	LOC_Os01g36460	NA	NA	NA	NA	NA	NA	NA	NA
LOC_Os01g40190	LOC_Os01g40190	LOC_Os01g40190	Chr1:22675934-22678621	ZR1	CR1	OK	10.8591	2.63796	-2.04141	-2.86604	0.00895	0.511646	no	retrotransposon protein, putative, unclassified, expressed	NA	NA	NA	NA	NA	NA	NA	N/A	N/A	N/A	NA	NA	NA	NA	LOC_Os01g40190	NA	NA	NA	NA	NA	NA	NA	NA
LOC_Os01g47400	LOC_Os01g47400	LOC_Os01g47400	Chr1:27081805-27085681	ZR1	CR1	OK	9.9193	1.87706	-2.40177	-2.78513	0.0136	0.647355	no	OsMan01 - Endo-Beta-Mannanase, expressed	GO:0005623; GO:0005488; GO:0016787; GO:0008152; GO:0005975; GO:0003824; GO:0005623; GO:0005488; GO:0016787; GO:0008152; GO:0005975; GO:0003824	cellular_component; molecular_function; molecular_function; biological_process; biological_process; molecular_function; cellular_component; molecular_function; molecular_function; biological_process; biological_process; molecular_function	cell; binding; hydrolase activity; metabolic process; carbohydrate metabolic process; catalytic activity; cell; binding; hydrolase activity; metabolic process; carbohydrate metabolic process; catalytic activity	TAIR:AT5G66460; TAIR:AT5G66460; TAIR:AT5G66460; TAIR:AT5G66460; TAIR:AT5G66460; TAIR:AT5G66460; TAIR:AT5G66460; TAIR:AT5G66460; TAIR:AT5G66460; TAIR:AT5G66460; TAIR:AT5G66460; TAIR:AT5G66460	PF00150.11	Cellulase	Domain	N/A	N/A	N/A	Q0JKM9	4327860;	NP_001043785.1;	osa:4327860;	LOC_Os01g47400	NA	NA	NA	NA	NA	NA	NA	NA
LOC_Os01g59819	LOC_Os01g59819	LOC_Os01g59819	Chr1:34588826-34602432	ZR1	CR1	OK	4.91874	0.818067	-2.588	-2.65637	0.0156	0.696954	no	Os1bglu2 - beta-glucosidase homologue, similar to G. max isohydroxyurate hydrolase, expressed	GO:0005488; GO:0016787; GO:0008152; GO:0005975; GO:0003824	molecular_function; molecular_function; biological_process; biological_process; molecular_function	binding; hydrolase activity; metabolic process; carbohydrate metabolic process; catalytic activity	TAIR:AT1G02850; TAIR:AT1G02850; TAIR:AT1G02850; TAIR:AT1G02850; TAIR:AT1G02850	PF00232.11	Glyco_hydro_1	Domain	IPR001360	Glycoside hydrolase, family 1	Molecular Function: hydrolase activity, hydrolyzing O-glycosyl compounds (GO:0004553), Biological Process: carbohydrate metabolic process (GO:0005975)	B7F8N7	NA	NA	NA	LOC_Os01g59819	NA	NA	NA	NA	NA	NA	NA	NA
LOC_Os01g63480	LOC_Os01g63480	LOC_Os01g63480	Chr1:36794889-36797406	ZR1	CR1	OK	3.22185	0.365378	-3.14043	-2.76679	0.0344	0.99958	no	transferase family protein, putative, expressed	GO:0005575; GO:0008152; GO:0016740; GO:0008150	cellular_component; biological_process; molecular_function; biological_process	cellular_component; metabolic process; transferase activity; biological_process	TAIR:AT5G01210; TAIR:AT5G01210; TAIR:AT5G01210; TAIR:AT5G01210	PF02458.8	Transferase	Family	N/A	N/A	N/A	NA	NA	NA	NA	LOC_Os01g63480	PWY-361	phenylpropanoid biosynthesis	RXN-2621	EC-2.3.1	GN7F-30490-MONOMER	LOC_Os05g37660.1	GN7F-30490	LOC_Os05g37660.1
LOC_Os01g63880	LOC_Os01g63880	LOC_Os01g63880	Chr1:37065392-37068896	ZR1	CR1	OK	3.27783	0.777894	-2.0751	-2.14824	0.0487	0.99958	no	expressed protein	GO:0003674; GO:0005575; GO:0008150	molecular_function; cellular_component; biological_process	molecular_function; cellular_component; biological_process	TAIR:AT3G52240; TAIR:AT3G52240; TAIR:AT3G52240	NA	NA	NA	NA	NA	NA	NA	NA	NA	NA	LOC_Os01g63880	NA	NA	NA	NA	NA	NA	NA	NA
LOC_Os01g68290	LOC_Os01g68290	LOC_Os01g68290	Chr1:39679523-39680147	ZR1	CR1	OK	20.2409	4.6554	-2.1203	-2.17468	0.0481	0.99958	no	expressed protein	NA	NA	NA	NA	NA	NA	NA	N/A	N/A	N/A	NA	NA	NA	NA	LOC_Os01g68290	NA	NA	NA	NA	NA	NA	NA	NA
LOC_Os01g68650	LOC_Os01g68650	LOC_Os01g68650	Chr1:39866337-39867460	ZR1	CR1	OK	44.2047	6.71787	-2.71812	-3.92699	0.00165	0.185998	no	plant-specific domain TIGR01615 family protein, expressed	GO:0003674; GO:0005575; GO:0008150	molecular_function; cellular_component; biological_process	molecular_function; cellular_component; biological_process	TAIR:AT3G07350; TAIR:AT3G07350; TAIR:AT3G07350	PF04720.5	DUF506	Family	N/A	N/A	N/A	NA	NA	NA	NA	LOC_Os01g68650	NA	NA	NA	NA	NA	NA	NA	NA
LOC_Os01g69960	LOC_Os01g69960	LOC_Os01g69960	Chr1:40460000-40461483	ZR1	CR1	OK	5.08996	1.13178	-2.16906	-2.21043	0.0381	0.99958	no	expressed protein	GO:0003674; GO:0005575; GO:0008150	molecular_function; cellular_component; biological_process	molecular_function; cellular_component; biological_process	TAIR:AT5G50610; TAIR:AT5G50610; TAIR:AT5G50610	NA	NA	NA	N/A	N/A	N/A	NA	NA	NA	NA	LOC_Os01g69960	NA	NA	NA	NA	NA	NA	NA	NA
LOC_Os02g08100	LOC_Os02g08100	LOC_Os02g08100	Chr2:4280498-4285931	ZR1	CR1	OK	76.743	18.9046	-2.0213	-3.7383	0.0006	0.101202	no	AMP-binding domain containing protein, expressed	GO:0006950; GO:0005575; GO:0003824; GO:0009607; GO:0008152; GO:0009628; GO:0009987; GO:0019748	biological_process; cellular_component; molecular_function; biological_process; biological_process; biological_process; biological_process; biological_process	response to stress; cellular_component; catalytic activity; response to biotic stimulus; metabolic process; response to abiotic stimulus; cellular process; secondary metabolic process	TAIR:AT1G51680; TAIR:AT1G51680; TAIR:AT1G51680; TAIR:AT1G51680; TAIR:AT1G51680; TAIR:AT1G51680; TAIR:AT1G51680; TAIR:AT1G51680	PF00501.21	AMP-binding	Family	N/A	N/A	N/A	Q6ETN3	4328485;	NP_001046069.1;	osa:4328485;	LOC_Os02g08100	NA	NA	NA	NA	NA	NA	NA	NA
LOC_Os02g09930	LOC_Os02g09930	LOC_Os02g09930	Chr2:5151782-5158917	ZR1	CR1	OK	14.7761	3.52557	-2.06733	-2.99387	0.0038	0.307918	no	CSLA1 - cellulose synthase-like family A; mannan synthase, expressed	GO:0016740; GO:0008152; GO:0016740; GO:0008152	molecular_function; biological_process; molecular_function; biological_process	transferase activity; metabolic process; transferase activity; metabolic process	TAIR:AT5G22740; TAIR:AT5G22740; TAIR:AT5G22740; TAIR:AT5G22740	PF00535.19	Glycos_transf_2	Family	N/A	N/A	N/A	Q7PC76	4328585;	NP_001046164.1;	osa:4328585;	LOC_Os02g09930	NA	NA	NA	NA	NA	NA	NA	NA
LOC_Os02g11790	LOC_Os02g11790	LOC_Os02g11790	Chr2:6092980-6095907	ZR1	CR1	OK	5.52985	0.608323	-3.18433	-2.78636	0.02905	0.966052	no	OsFBK4 - F-box domain and kelch repeat containing protein, expressed	GO:0003674; GO:0005575; GO:0008150	molecular_function; cellular_component; biological_process	molecular_function; cellular_component; biological_process	TAIR:AT1G80440; TAIR:AT1G80440; TAIR:AT1G80440	PF01344.18	Kelch_1	Repeat	N/A	N/A	N/A	NA	NA	NA	NA	LOC_Os02g11790	NA	NA	NA	NA	NA	NA	NA	NA
LOC_Os02g13800	LOC_Os02g13800	LOC_Os02g13800	Chr2:7463931-7465506	ZR1	CR1	OK	3.97844	0.826184	-2.26767	-2.15235	0.03295	0.99958	no	HSF-type DNA-binding domain containing protein, expressed	GO:0003677; GO:0005634; GO:0009058; GO:0006139; GO:0003700	molecular_function; cellular_component; biological_process; biological_process; molecular_function	DNA binding; nucleus; biosynthetic process; nucleobase, nucleoside, nucleotide and nucleic acid metabolic process; sequence-specific DNA binding transcription factor activity	TAIR:AT3G24520; TAIR:AT3G24520; TAIR:AT3G24520; TAIR:AT3G24520; TAIR:AT3G24520	PF00447.10	HSF_DNA-bind	Family	IPR000232	Heat shock factor (HSF)-type, DNA-binding	Molecular Function: transcription factor activity (GO:0003700), Cellular Component: nucleus (GO:0005634), Biological Process: regulation of transcription, DNA-dependent (GO:0006355), Molecular Function: sequence-specific DNA binding (GO:0043565)	Q6EUG4	4328809;	NP_001046370.1;	osa:4328809;	LOC_Os02g13800	NA	NA	NA	NA	NA	NA	NA	NA
LOC_Os02g15410	LOC_Os02g15410	LOC_Os02g15410	Chr2:8612358-8612682	ZR1	CR1	OK	0.807061	0	#NAME?	#NAME?	0.03935	0.99958	no	hypothetical protein	NA	NA	NA	NA	NA	NA	NA	NA	NA	NA	NA	NA	NA	NA	LOC_Os02g15410	NA	NA	NA	NA	NA	NA	NA	NA
LOC_Os02g15930	LOC_Os02g15930	LOC_Os02g15930	Chr2:9021453-9023139	ZR1	CR1	OK	14.1165	2.47657	-2.51097	-3.00911	0.0094	0.526093	no	expressed protein	GO:0003674; GO:0005794; GO:0008150	molecular_function; cellular_component; biological_process	molecular_function; Golgi apparatus; biological_process	TAIR:AT4G37820; TAIR:AT4G37820; TAIR:AT4G37820	NA	NA	NA	N/A	N/A	N/A	NA	NA	NA	NA	LOC_Os02g15930	NA	NA	NA	NA	NA	NA	NA	NA
LOC_Os02g21890	LOC_Os02g21890	LOC_Os02g21890	Chr2:13014467-13015693	ZR1	CR1	OK	5.9333	1.00137	-2.56687	-2.51941	0.01415	0.660738	no	expressed protein	GO:0005576; GO:0007165; GO:0005102	cellular_component; biological_process; molecular_function	extracellular region; signal transduction; receptor binding	TAIR:AT1G73965; TAIR:AT1G73965; TAIR:AT1G73965	NA	NA	NA	N/A	N/A	N/A	Q6Z6T2	4329179;	NP_001046697.1;	osa:4329179;	LOC_Os02g21890	NA	NA	NA	NA	NA	NA	NA	NA
LOC_Os02g33060	LOC_Os02g33060	LOC_Os02g33060	Chr2:19644998-19646089	ZR1	CR1	OK	20.186	3.31274	-2.60726	-2.6059	0.019	0.775097	no	expressed protein	NA	NA	NA	NA	NA	NA	NA	N/A	N/A	N/A	NA	NA	NA	NA	LOC_Os02g33060	NA	NA	NA	NA	NA	NA	NA	NA
LOC_Os02g37700	LOC_Os02g37700	LOC_Os02g37700	Chr2:22756409-22758226	ZR1	CR1	OK	36.9919	6.55039	-2.49756	-3.78542	0.00175	0.190387	no	lecithin:cholesterol acyltransferase, putative, expressed	GO:0016020; GO:0005773; GO:0016740; GO:0006629	cellular_component; cellular_component; molecular_function; biological_process	membrane; vacuole; transferase activity; lipid metabolic process	TAIR:AT1G27480; TAIR:AT1G27480; TAIR:AT1G27480; TAIR:AT1G27480	PF02450.8	LACT	Family	N/A	N/A	N/A	NA	NA	NA	NA	LOC_Os02g37700	NA	NA	NA	NA	NA	NA	NA	NA
LOC_Os02g41680	LOC_Os02g41680	LOC_Os02g41680	Chr2:25006466-25009121	ZR1	CR1	OK	16.6647	2.91345	-2.51599	-3.57285	0.00245	0.234107	no	phenylalanine ammonia-lyase, putative, expressed	GO:0009056; GO:0009987; GO:0019748; GO:0006950; GO:0003824; GO:0007275; GO:0008152; GO:0009628; GO:0005737; GO:0009058	biological_process; biological_process; biological_process; biological_process; molecular_function; biological_process; biological_process; biological_process; cellular_component; biological_process	catabolic process; cellular process; secondary metabolic process; response to stress; catalytic activity; multicellular organismal development; metabolic process; response to abiotic stimulus; cytoplasm; biosynthetic process	TAIR:AT2G37040; TAIR:AT2G37040; TAIR:AT2G37040; TAIR:AT2G37040; TAIR:AT2G37040; TAIR:AT2G37040; TAIR:AT2G37040; TAIR:AT2G37040; TAIR:AT2G37040; TAIR:AT2G37040	PF00221.12	PAL	Family	IPR001106	Phenylalanine/histidine ammonia-lyase	Biological Process: biosynthetic process (GO:0009058), Molecular Function: ammonia-lyase activity (GO:0016841)	Q0DZE0	4330040;	NP_001047484.1;	osa:4330040;	LOC_Os02g41680	PWY-6457	<i>trans</i>-cinnamoyl-CoA biosynthesis	PHENYLALANINE-AMMONIA-LYASE-RXN	EC-4.3.1.25	GN7F-20592-MONOMER		GN7F-20592	LOC_Os12g33610.1
LOC_Os02g41780	LOC_Os02g41780	LOC_Os02g41780	Chr2:25119032-25122992	ZR1	CR1	OK	1.46859	0.182785	-3.00621	-2.2663	0.0358	0.99958	no	transporter-related, putative, expressed	GO:0016020	cellular_component	membrane	TAIR:AT2G28315	PF03151.9	TPT	Family	N/A	N/A	N/A	NA	NA	NA	NA	LOC_Os02g41780	NA	NA	NA	NA	NA	NA	NA	NA
LOC_Os02g44108	LOC_Os02g44108	LOC_Os02g44108	Chr2:26648836-26650607	ZR1	CR1	OK	6.2168	0.625036	-3.31416	-2.9148	0.02555	0.908192	no	expansin precursor, putative, expressed	GO:0005623; GO:0016043; GO:0009653; GO:0016049; GO:0009987; GO:0005576	cellular_component; biological_process; biological_process; biological_process; biological_process; cellular_component	cell; cellular component organization; anatomical structure morphogenesis; cell growth; cellular process; extracellular region	TAIR:AT2G45110; TAIR:AT2G45110; TAIR:AT2G45110; TAIR:AT2G45110; TAIR:AT2G45110; TAIR:AT2G45110	PF01357.14	Pollen_allerg_1	Domain	IPR005795	Major pollen allergen Lol pI	Cellular Component: extracellular region (GO:0005576), Biological Process: sexual reproduction (GO:0019953)	Q6H676	4330213;	NP_001047638.1;	osa:4330213;	LOC_Os02g44108	NA	NA	NA	NA	NA	NA	NA	NA
LOC_Os02g45000	LOC_Os02g45000	LOC_Os02g45000	Chr2:27261969-27263595	ZR1	CR1	OK	20.6422	3.29533	-2.64711	-3.52622	0.00275	0.251997	no	expressed protein	NA	NA	NA	NA	PF03478.11	DUF295	Family	N/A	N/A	N/A	NA	NA	NA	NA	LOC_Os02g45000	NA	NA	NA	NA	NA	NA	NA	NA
LOC_Os02g45930	LOC_Os02g45930	LOC_Os02g45930	Chr2:27989365-27990587	ZR1	CR1	OK	71.0054	13.1464	-2.43326	-3.9746	0.0002	0.0476858	yes	expressed protein	GO:0006950; GO:0003674; GO:0008150; GO:0005654	biological_process; molecular_function; biological_process; cellular_component	response to stress; molecular_function; biological_process; nucleoplasm	TAIR:AT5G56550; TAIR:AT5G56550; TAIR:AT5G56550; TAIR:AT5G56550	NA	NA	NA	N/A	N/A	N/A	NA	NA	NA	NA	LOC_Os02g45930	NA	NA	NA	NA	NA	NA	NA	NA
LOC_Os02g58214	LOC_Os02g58214	LOC_Os02g58214	Chr2:35633821-35636782	ZR1	CR1	OK	3.31985	0.675996	-2.29603	-2.1786	0.0323	0.99958	no	expressed protein	NA	NA	NA	NA	NA	NA	NA	NA	NA	NA	NA	NA	NA	NA	LOC_Os02g58214	NA	NA	NA	NA	NA	NA	NA	NA
LOC_Os03g02190	LOC_Os03g02190	LOC_Os03g02190	Chr3:732485-734247	ZR1	CR1	OK	3.28413	0.256926	-3.67608	-3.1331	0.01155	0.591245	no	protein kinase domain containing protein, expressed	GO:0005575; GO:0008152; GO:0009987; GO:0016301; GO:0006464	cellular_component; biological_process; biological_process; molecular_function; biological_process	cellular_component; metabolic process; cellular process; kinase activity; protein modification process	TAIR:AT1G33260; TAIR:AT1G33260; TAIR:AT1G33260; TAIR:AT1G33260; TAIR:AT1G33260	PF00069.18	Pkinase	Domain	N/A	N/A	N/A	Q8GZY0	4331375;	NP_001048733.1;	osa:4331375;	LOC_Os03g02190	NA	NA	NA	NA	NA	NA	NA	NA
LOC_Os03g03164	LOC_Os03g03164	LOC_Os03g03164	Chr3:1340051-1345295	ZR1	CR1	OK	4.44826	0.8873	-2.32575	-2.26743	0.0309	0.99354	no	homeobox protein knotted-1, putative, expressed	GO:0008150; GO:0009058; GO:0006139; GO:0003677; GO:0005634; GO:0005515; GO:0009987; GO:0003700; GO:0008150; GO:0009058; GO:0006139; GO:0003677; GO:0005634; GO:0005515; GO:0009987; GO:0003700; GO:0008150; GO:0009058; GO:0006139; GO:0003677; GO:0005634; GO:	biological_process; biological_process; biological_process; molecular_function; cellular_component; molecular_function; biological_process; molecular_function; biological_process; biological_process; biological_process; molecular_function; cellular_compon	biological_process; biosynthetic process; nucleobase, nucleoside, nucleotide and nucleic acid metabolic process; DNA binding; nucleus; protein binding; cellular process; sequence-specific DNA binding transcription factor activity; biological_process; bios	TAIR:AT1G62990; TAIR:AT1G62990; TAIR:AT1G62990; TAIR:AT1G62990; TAIR:AT1G62990; TAIR:AT1G62990; TAIR:AT1G62990; TAIR:AT1G62990; TAIR:AT1G62990; TAIR:AT1G62990; TAIR:AT1G62990; TAIR:AT1G62990; TAIR:AT1G62990; TAIR:AT1G62990; TAIR:AT1G62990; TAIR:AT1G62990;	PF00046.22	Homeobox	Domain	N/A	N/A	N/A	Q94LW3	4331449;	NP_001048805.1;	osa:4331449;	LOC_Os03g03164	NA	NA	NA	NA	NA	NA	NA	NA
LOC_Os03g04020	LOC_Os03g04020	LOC_Os03g04020	Chr3:1831331-1833506	ZR1	CR1	OK	86.8781	19.5812	-2.14952	-3.83624	0.0003	0.0635914	no	expansin precursor, putative, expressed	GO:0016043; GO:0009653; GO:0016049; GO:0005618; GO:0005575; GO:0009987; GO:0008150; GO:0005623; GO:0016043; GO:0009653; GO:0016049; GO:0009987; GO:0005576	biological_process; biological_process; biological_process; cellular_component; cellular_component; biological_process; biological_process; cellular_component; biological_process; biological_process; biological_process; biological_process; cellular_compon	cellular component organization; anatomical structure morphogenesis; cell growth; cell wall; cellular_component; cellular process; biological_process; cell; cellular component organization; anatomical structure morphogenesis; cell growth; cellular process	TAIR:AT3G45970; TAIR:AT3G45970; TAIR:AT3G45970; TAIR:AT3G45970; TAIR:AT3G45970; TAIR:AT3G45970; TAIR:AT4G38400; TAIR:AT4G38400; TAIR:AT4G38400; TAIR:AT4G38400; TAIR:AT4G38400; TAIR:AT4G38400; TAIR:AT4G38400	PF03330.11	DPBB_1	Domain	N/A	N/A	N/A	Q10S70	4331516;	NP_001048868.1;	osa:4331516;	LOC_Os03g04020	NA	NA	NA	NA	NA	NA	NA	NA
LOC_Os03g04680	LOC_Os03g04680	LOC_Os03g04680	Chr3:2223101-2225205	ZR1	CR1	OK	11.7596	1.9448	-2.59615	-3.32414	0.00225	0.22175	no	cytochrome P450, putative, expressed	GO:0005623; GO:0003674; GO:0005488; GO:0003824; GO:0008152	cellular_component; molecular_function; molecular_function; molecular_function; biological_process	cell; molecular_function; binding; catalytic activity; metabolic process	TAIR:AT4G39490; TAIR:AT4G39490; TAIR:AT4G39490; TAIR:AT4G39490; TAIR:AT4G39490	PF00067.15	p450	Domain	N/A	N/A	N/A	Q10RZ9	NA	NA	NA	LOC_Os03g04680	PWY-321	cutin biosynthesis	RXN-1063	EC-1.14.13	GN7F-17579-MONOMER	oleate &omega;-hydroxylase	GN7F-17579	LOC_Os01g63540.1
LOC_Os03g09930	LOC_Os03g09930	LOC_Os03g09930	Chr3:4946322-4953950	ZR1	CR1	OK	21.6364	5.13556	-2.07487	-3.28175	0.0025	0.237301	no	sulfate transporter, putative, expressed	GO:0016020; GO:0006810; GO:0009987; GO:0005215; GO:0016020; GO:0006810; GO:0009987; GO:0005215	cellular_component; biological_process; biological_process; molecular_function; cellular_component; biological_process; biological_process; molecular_function	membrane; transport; cellular process; transporter activity; membrane; transport; cellular process; transporter activity	TAIR:AT5G10180; TAIR:AT5G10180; TAIR:AT5G10180; TAIR:AT5G10180; TAIR:AT5G10180; TAIR:AT5G10180; TAIR:AT5G10180; TAIR:AT5G10180	PF00916.13	Sulfate_transp	Family	N/A	N/A	N/A	Q10QI4;; Q10QI3	4331932;	NP_001049257.1;	osa:4331932;	LOC_Os03g09930	NA	NA	NA	NA	NA	NA	NA	NA
LOC_Os03g11734	LOC_Os03g11734	LOC_Os03g11734	Chr3:6131844-6142785	ZR1	CR1	OK	4.88055	0.762508	-2.67822	-2.92147	0.01055	0.562124	no	MATE efflux protein, putative, expressed	GO:0005623; GO:0016020; GO:0006810; GO:0009987; GO:0005215; GO:0005623; GO:0016020; GO:0006810; GO:0009987; GO:0005215; GO:0005623; GO:0016020; GO:0006810; GO:0009987; GO:0005215	cellular_component; cellular_component; biological_process; biological_process; molecular_function; cellular_component; cellular_component; biological_process; biological_process; molecular_function; cellular_component; cellular_component; biological_proc	cell; membrane; transport; cellular process; transporter activity; cell; membrane; transport; cellular process; transporter activity; cell; membrane; transport; cellular process; transporter activity	TAIR:AT1G51340; TAIR:AT1G51340; TAIR:AT1G51340; TAIR:AT1G51340; TAIR:AT1G51340; TAIR:AT1G51340; TAIR:AT1G51340; TAIR:AT1G51340; TAIR:AT1G51340; TAIR:AT1G51340; TAIR:AT1G51340; TAIR:AT1G51340; TAIR:AT1G51340; TAIR:AT1G51340; TAIR:AT1G51340	PF01554.11	MatE	Family	N/A	N/A	N/A	Q10PY7;; Q10PY6	4332069;	NP_001049386.2;	osa:4332069;	LOC_Os03g11734	NA	NA	NA	NA	NA	NA	NA	NA
LOC_Os03g12280	LOC_Os03g12280	LOC_Os03g12280	Chr3:6456467-6457075	ZR1	CR1	OK	0.516634	0	#NAME?	#NAME?	0.03935	0.99958	no	expressed protein	NA	NA	NA	NA	NA	NA	NA	N/A	N/A	N/A	Q10PS5	9268300;	NP_001173321.1;	osa:9268300;	LOC_Os03g12280	NA	NA	NA	NA	NA	NA	NA	NA
LOC_Os03g12990	LOC_Os03g12990	LOC_Os03g12990	Chr3:7018342-7019303	ZR1	CR1	OK	153.95	28.5348	-2.43167	-4.22466	5e-05	0.0162482	yes	phytosulfokines precursor, putative, expressed	GO:0005576; GO:0009653; GO:0007275; GO:0005102; GO:0030154; GO:0008150	cellular_component; biological_process; biological_process; molecular_function; biological_process; biological_process	extracellular region; anatomical structure morphogenesis; multicellular organismal development; receptor binding; cell differentiation; biological_process	TAIR:AT5G65870; TAIR:AT5G65870; TAIR:AT5G65870; TAIR:AT5G65870; TAIR:AT5G65870; TAIR:AT5G65870	PF06404.5	PSK	Family	N/A	N/A	N/A	Q8S5X1	4332157;	NP_001049467.2;	osa:4332157;	LOC_Os03g12990	NA	NA	NA	NA	NA	NA	NA	NA
LOC_Os03g13200	LOC_Os03g13200	LOC_Os03g13200	Chr3:7124842-7127285	ZR1	CR1	OK	7.1359	1.27423	-2.48547	-2.62568	0.0233	0.865081	no	peroxidase precursor, putative, expressed	GO:0005623; GO:0006950; GO:0005488; GO:0003824; GO:0008152	cellular_component; biological_process; molecular_function; molecular_function; biological_process	cell; response to stress; binding; catalytic activity; metabolic process	TAIR:AT5G06720; TAIR:AT5G06720; TAIR:AT5G06720; TAIR:AT5G06720; TAIR:AT5G06720	PF00141.16	peroxidase	Family	IPR000823	Plant peroxidase	Molecular Function: peroxidase activity (GO:0004601), Biological Process: response to oxidative stress (GO:0006979), Molecular Function: heme binding (GO:0020037), Biological Process: oxidation reduction (GO:0055114)	Q5U1Q4	4332174;	NP_001049482.1;	osa:4332174;	LOC_Os03g13200	NA	NA	NA	NA	NA	NA	NA	NA
LOC_Os03g14030	LOC_Os03g14030	LOC_Os03g14030	Chr3:7610989-7614083	ZR1	CR1	OK	7.72303	1.47119	-2.39219	-2.60837	0.0257	0.911043	no	thaumatin, putative, expressed	GO:0003674; GO:0009607; GO:0016020; GO:0003674; GO:0009607; GO:0016020	molecular_function; biological_process; cellular_component; molecular_function; biological_process; cellular_component	molecular_function; response to biotic stimulus; membrane; molecular_function; response to biotic stimulus; membrane	TAIR:AT4G38660; TAIR:AT4G38660; TAIR:AT4G38660; TAIR:AT4G38660; TAIR:AT4G38660; TAIR:AT4G38660	PF00314.10	Thaumatin	Domain	N/A	N/A	N/A	Q10P77	4332226;	NP_001049531.1;	osa:4332226;	LOC_Os03g14030	NA	NA	NA	NA	NA	NA	NA	NA
LOC_Os03g14654	LOC_Os03g14654	LOC_Os03g14654	Chr3:7965163-7966101	ZR1	CR1	OK	283.901	62.5714	-2.18181	-4.12861	5e-05	0.0162482	yes	LTPL108 - Protease inhibitor/seed storage/LTP family protein precursor, expressed	GO:0008289; GO:0016020; GO:0005576; GO:0009536; GO:0009579; GO:0005575; GO:0006810	molecular_function; cellular_component; cellular_component; cellular_component; cellular_component; cellular_component; biological_process	lipid binding; membrane; extracellular region; plastid; thylakoid; cellular_component; transport	TAIR:AT2G10940; TAIR:AT2G10940; TAIR:AT2G10940; TAIR:AT2G10940; TAIR:AT2G10940; TAIR:AT2G10940; TAIR:AT2G10940	PF00234.15	Tryp_alpha_amyl	Family	IPR003612	Plant lipid transfer protein/seed storage/trypsin-alpha amylase inhibitor	N/A	NA	NA	NA	NA	LOC_Os03g14654	NA	NA	NA	NA	NA	NA	NA	NA
LOC_Os03g18300	LOC_Os03g18300	LOC_Os03g18300	Chr3:10255347-10257715	ZR1	CR1	OK	6.56339	1.28343	-2.35444	-2.46879	0.02975	0.977363	no	chloroplast unusual positioning protein, putative, expressed	GO:0003674; GO:0009536; GO:0008150	molecular_function; cellular_component; biological_process	molecular_function; plastid; biological_process	TAIR:AT1G07120; TAIR:AT1G07120; TAIR:AT1G07120	NA	NA	NA	N/A	N/A	N/A	Q10MV6	NA	NA	NA	LOC_Os03g18300	NA	NA	NA	NA	NA	NA	NA	NA
LOC_Os03g20500	LOC_Os03g20500	LOC_Os03g20500	Chr3:11613230-11614909	ZR1	CR1	OK	31.0546	7.71492	-2.00908	-3.17939	0.00455	0.343987	no	OsFBX82 - F-box domain containing protein, expressed	GO:0003674; GO:0005575; GO:0006950; GO:0009628	molecular_function; cellular_component; biological_process; biological_process	molecular_function; cellular_component; response to stress; response to abiotic stimulus	TAIR:AT5G46170; TAIR:AT5G46170; TAIR:AT5G46170; TAIR:AT5G46170	NA	NA	NA	N/A	N/A	N/A	Q10M69	4332677;	NP_001049959.1;	osa:4332677;	LOC_Os03g20500	NA	NA	NA	NA	NA	NA	NA	NA
LOC_Os03g26530	LOC_Os03g26530	LOC_Os03g26530	Chr3:15149938-15151951	ZR1	CR1	OK	15.3824	2.69748	-2.5116	-3.29109	0.00455	0.343987	no	3-ketoacyl-CoA synthase, putative, expressed	GO:0005783; GO:0008152; GO:0016740; GO:0003824	cellular_component; biological_process; molecular_function; molecular_function	endoplasmic reticulum; metabolic process; transferase activity; catalytic activity	TAIR:AT2G28630; TAIR:AT2G28630; TAIR:AT2G28630; TAIR:AT2G28630	PF08392.5	FAE1_CUT1_RppA	Family	N/A	N/A	N/A	Q75M74	4332981;	NP_001050243.1;	osa:4332981;	LOC_Os03g26530	NA	NA	NA	NA	NA	NA	NA	NA
LOC_Os03g29150	LOC_Os03g29150	LOC_Os03g29150	Chr3:16551353-16561430	ZR1	CR1	OK	3.69682	0.534781	-2.78927	-2.40395	0.04045	0.99958	no	NAD dependent epimerase/dehydratase family protein, putative, expressed	GO:0009058; GO:0006629; GO:0016020; GO:0003824; GO:0008152; GO:0009058; GO:0006629; GO:0016020; GO:0003824; GO:0008152; GO:0009058; GO:0006629; GO:0016020; GO:0003824; GO:0008152	biological_process; biological_process; cellular_component; molecular_function; biological_process; biological_process; biological_process; cellular_component; molecular_function; biological_process; biological_process; biological_process; cellular_compon	biosynthetic process; lipid metabolic process; membrane; catalytic activity; metabolic process; biosynthetic process; lipid metabolic process; membrane; catalytic activity; metabolic process; biosynthetic process; lipid metabolic process; membrane; cataly	TAIR:AT1G47290; TAIR:AT1G47290; TAIR:AT1G47290; TAIR:AT1G47290; TAIR:AT1G47290; TAIR:AT1G47290; TAIR:AT1G47290; TAIR:AT1G47290; TAIR:AT1G47290; TAIR:AT1G47290; TAIR:AT1G47290; TAIR:AT1G47290; TAIR:AT1G47290; TAIR:AT1G47290; TAIR:AT1G47290	PF01073.12	3Beta_HSD	Family	N/A	N/A	N/A	Q10JX4;; Q10JX3	4333070;	NP_001050326.1;	osa:4333070;	LOC_Os03g29150	NA	NA	NA	NA	NA	NA	NA	NA
LOC_Os03g43650	LOC_Os03g43650	LOC_Os03g43650	Chr3:24400925-24402895	ZR1	CR1	OK	7.36918	0.782173	-3.23594	-3.46916	0.00435	0.334841	no	uncharacterized protein At4g06744 precursor, putative, expressed	GO:0005198; GO:0005575	molecular_function; cellular_component	structural molecule activity; cellular_component	TAIR:AT4G18670; TAIR:AT4G18670	PF00560.26	LRR_1	Repeat	N/A	N/A	N/A	Q75J37	4333524;	NP_001050725.1;	osa:4333524;	LOC_Os03g43650	NA	NA	NA	NA	NA	NA	NA	NA
LOC_Os03g47010	LOC_Os03g47010	LOC_Os03g47010	Chr3:26576495-26579282	ZR1	CR1	OK	0.158489	0	#NAME?	#NAME?	0.0008	0.121623	no	glycosyl hydrolase family 10 protein, putative, expressed	GO:0005575; GO:0016787; GO:0008152; GO:0005975	cellular_component; molecular_function; biological_process; biological_process	cellular_component; hydrolase activity; metabolic process; carbohydrate metabolic process	TAIR:AT4G08160; TAIR:AT4G08160; TAIR:AT4G08160; TAIR:AT4G08160	PF00331.13	Glyco_hydro_10	Family	N/A	N/A	N/A	Q84R74	4333697;	NP_001050876.1;	osa:4333697;	LOC_Os03g47010	NA	NA	NA	NA	NA	NA	NA	NA
LOC_Os03g55530	LOC_Os03g55530	LOC_Os03g55530	Chr3:31597157-31599809	ZR1	CR1	OK	9.46567	1.49779	-2.65987	-3.23288	0.007	0.444718	no	HLS, putative, expressed	GO:0005575; GO:0016043; GO:0009653; GO:0016049; GO:0008152; GO:0009719; GO:0007165; GO:0016740; GO:0009791; GO:0009628	cellular_component; biological_process; biological_process; biological_process; biological_process; biological_process; biological_process; molecular_function; biological_process; biological_process	cellular_component; cellular component organization; anatomical structure morphogenesis; cell growth; metabolic process; response to endogenous stimulus; signal transduction; transferase activity; post-embryonic development; response to abiotic stimulus	TAIR:AT4G37580; TAIR:AT4G37580; TAIR:AT4G37580; TAIR:AT4G37580; TAIR:AT4G37580; TAIR:AT4G37580; TAIR:AT4G37580; TAIR:AT4G37580; TAIR:AT4G37580; TAIR:AT4G37580	PF00583.17	Acetyltransf_1	Family	IPR016181	Acyl-CoA N-acyltransferase	N/A	Q8W5G4	4334212;	NP_001051365.1;	osa:4334212;	LOC_Os03g55530	NA	NA	NA	NA	NA	NA	NA	NA
LOC_Os03g60340	LOC_Os03g60340	LOC_Os03g60340	Chr3:34311080-34314802	ZR1	CR1	OK	13.1231	2.64134	-2.31277	-2.97826	0.00605	0.408341	no	leaf senescence related protein, putative, expressed	NA	NA	NA	NA	PF03005.8	DUF231	Family	IPR004253	Protein of unknown function DUF231, plant	N/A	Q10BH4	NA	NA	NA	LOC_Os03g60340	NA	NA	NA	NA	NA	NA	NA	NA
LOC_Os03g61720	LOC_Os03g61720	LOC_Os03g61720	Chr3:34985195-34990759	ZR1	CR1	OK	12.0549	2.42641	-2.31272	-2.9951	0.00585	0.400916	no	glycerol-3-phosphate acyltransferase, putative, expressed	GO:0008152; GO:0016740	biological_process; molecular_function	metabolic process; transferase activity	TAIR:AT4G01950; TAIR:AT4G01950	PF01553.14	Acyltransferase	Family	N/A	N/A	N/A	Q7Y144	4334681;	NP_001051804.1;	osa:4334681;	LOC_Os03g61720	PWY-5667	CDP-diacylglycerol biosynthesis I	RXN-1381	EC-2.3.1.15	GN7F-31993-MONOMER	glycerol-3-phosphate <i>O-</i>acyltransferase	GN7F-31993	LOC_Os01g22570.1
LOC_Os04g01140	LOC_Os04g01140	LOC_Os04g01140	Chr4:99617-101643	ZR1	CR1	OK	33.5351	7.27692	-2.20427	-3.56693	0.0012	0.154809	no	cytochrome P450 93A2, putative, expressed	GO:0005623; GO:0003674; GO:0005488; GO:0003824; GO:0008152; GO:0019825; GO:0005623; GO:0003674; GO:0005488; GO:0003824; GO:0008152; GO:0019825	cellular_component; molecular_function; molecular_function; molecular_function; biological_process; molecular_function; cellular_component; molecular_function; molecular_function; molecular_function; biological_process; molecular_function	cell; molecular_function; binding; catalytic activity; metabolic process; oxygen binding; cell; molecular_function; binding; catalytic activity; metabolic process; oxygen binding	TAIR:AT5G06900; TAIR:AT5G06900; TAIR:AT5G06900; TAIR:AT5G06900; TAIR:AT5G06900; TAIR:AT5G06900; TAIR:AT2G42250; TAIR:AT2G42250; TAIR:AT2G42250; TAIR:AT2G42250; TAIR:AT2G42250; TAIR:AT2G42250	PF00067.15	p450	Domain	N/A	N/A	N/A	NA	NA	NA	NA	LOC_Os04g01140	NA	NA	NA	NA	NA	NA	NA	NA
LOC_Os04g02620	LOC_Os04g02620	LOC_Os04g02620	Chr4:984542-987069	ZR1	CR1	OK	5.12854	0.972098	-2.39937	-2.54127	0.02545	0.906232	no	oxidoreductase, short chain dehydrogenase/reductase family, putative, expressed	GO:0005783; GO:0008152; GO:0003824	cellular_component; biological_process; molecular_function	endoplasmic reticulum; metabolic process; catalytic activity	TAIR:AT1G24470; TAIR:AT1G24470; TAIR:AT1G24470	PF00106.18	adh_short	Domain	IPR002347	Glucose/ribitol dehydrogenase	Biological Process: metabolic process (GO:0008152), Molecular Function: oxidoreductase activity (GO:0016491), Biological Process: oxidation reduction (GO:0055114)	NA	NA	NA	NA	LOC_Os04g02620	PWY-5080	very long chain fatty acid biosynthesis I	RXN-7698	EC-1.1.1.330	GN7F-17097-MONOMER	LOC_Os06g19540.1	GN7F-17097	LOC_Os06g19540.1
LOC_Os04g11970	LOC_Os04g11970	LOC_Os04g11970	Chr4:6564624-6566887	ZR1	CR1	OK	86.7566	17.7417	-2.28983	-4.11325	0.00025	0.055817	no	O-methyltransferase, putative, expressed	GO:0016740; GO:0005829; GO:0008152; GO:0009987; GO:0005515	molecular_function; cellular_component; biological_process; biological_process; molecular_function	transferase activity; cytosol; metabolic process; cellular process; protein binding	TAIR:AT4G35160; TAIR:AT4G35160; TAIR:AT4G35160; TAIR:AT4G35160; TAIR:AT4G35160	PF08100.4	Dimerisation	Domain	N/A	N/A	N/A	NA	NA	NA	NA	LOC_Os04g11970	NA	NA	NA	NA	NA	NA	NA	NA
LOC_Os04g26870	LOC_Os04g26870	LOC_Os04g26870	Chr4:15888814-15893913	ZR1	CR1	OK	9.33783	2.24134	-2.05872	-2.40675	0.02385	0.875472	no	oxidoreductase, aldo/keto reductase family protein, putative, expressed	GO:0003824; GO:0009536; GO:0008152; GO:0005886	molecular_function; cellular_component; biological_process; cellular_component	catalytic activity; plastid; metabolic process; plasma membrane	TAIR:AT1G60690; TAIR:AT1G60690; TAIR:AT1G60690; TAIR:AT1G60690	PF00248.14	Aldo_ket_red	Domain	IPR001395	Aldo/keto reductase	Molecular Function: oxidoreductase activity (GO:0016491), Biological Process: oxidation reduction (GO:0055114)	Q0JE32	4335509;	NP_001052491.1;	osa:4335509;	LOC_Os04g26870	NA	NA	NA	NA	NA	NA	NA	NA
LOC_Os04g27430	LOC_Os04g27430	LOC_Os04g27430	Chr4:16214062-16218619	ZR1	CR1	OK	10.2841	0.81288	-3.66123	-3.76102	0.0009	0.130992	no	terpene synthase, putative, expressed	GO:0005488; GO:0003824; GO:0008152; GO:0009536	molecular_function; molecular_function; biological_process; cellular_component	binding; catalytic activity; metabolic process; plastid	TAIR:AT3G14490; TAIR:AT3G14490; TAIR:AT3G14490; TAIR:AT3G14490	PF01397.14	Terpene_synth	Domain	IPR001906	Terpene synthase-like	Biological Process: metabolic process (GO:0008152), Molecular Function: lyase activity (GO:0016829)	NA	NA	NA	NA	LOC_Os04g27430	PWY-6257	curcumene biosynthesis	RXN-10598	EC-4.2.3	GN7F-31577-MONOMER	(-)-&beta;-curcumene synthase	GN7F-31577	LOC_Os04g27470.1
LOC_Os04g27670	LOC_Os04g27670	LOC_Os04g27670	Chr4:16349933-16354016	ZR1	CR1	OK	1.57732	0.205817	-2.93804	-2.45891	0.0328	0.99958	no	terpene synthase family, metal binding domain containing protein, expressed	GO:0008152	biological_process	metabolic process	TAIR:AT4G16730	PF03936.9	Terpene_synth_C	Domain	IPR008949	Terpenoid synthase	N/A	NA	NA	NA	NA	LOC_Os04g27670	PWY-6257	curcumene biosynthesis	RXN-10598	EC-4.2.3	GN7F-31577-MONOMER	(-)-&beta;-curcumene synthase	GN7F-31577	LOC_Os04g27470.1
LOC_Os04g32830	LOC_Os04g32830	LOC_Os04g32830	Chr4:19822055-19822949	ZR1	CR1	OK	0.209204	0	#NAME?	#NAME?	0.03935	0.99958	no	expressed protein	NA	NA	NA	NA	NA	NA	NA	N/A	N/A	N/A	NA	NA	NA	NA	LOC_Os04g32830	NA	NA	NA	NA	NA	NA	NA	NA
LOC_Os04g32860	LOC_Os04g32860	LOC_Os04g32860	Chr4:19841564-19844276	ZR1	CR1	OK	3.09338	0.420322	-2.87962	-2.29972	0.03535	0.99958	no	expressed protein	NA	NA	NA	NA	NA	NA	NA	N/A	N/A	N/A	NA	NA	NA	NA	LOC_Os04g32860	NA	NA	NA	NA	NA	NA	NA	NA
LOC_Os04g33370	LOC_Os04g33370	LOC_Os04g33370	Chr4:20211339-20213320	ZR1	CR1	OK	2.4078	0.570912	-2.07638	-1.97207	0.04535	0.99958	no	cytochrome P450, putative, expressed	GO:0003674; GO:0009987; GO:0006629; GO:0005488; GO:0008152; GO:0019825; GO:0005623; GO:0003824	molecular_function; biological_process; biological_process; molecular_function; biological_process; molecular_function; cellular_component; molecular_function	molecular_function; cellular process; lipid metabolic process; binding; metabolic process; oxygen binding; cell; catalytic activity	TAIR:AT5G04660; TAIR:AT5G04660; TAIR:AT5G04660; TAIR:AT5G04660; TAIR:AT5G04660; TAIR:AT5G04660; TAIR:AT5G04660; TAIR:AT5G04660	PF00067.15	p450	Domain	IPR002401	Cytochrome P450, E-class, group I	Molecular Function: monooxygenase activity (GO:0004497), Molecular Function: iron ion binding (GO:0005506), Molecular Function: heme binding (GO:0020037), Biological Process: oxidation reduction (GO:0055114)	NA	NA	NA	NA	LOC_Os04g33370	PWY-6710	poly-hydroxy fatty acids biosynthesis	RXN-12136	-	GN7F-19209-MONOMER	LOC_Os04g33370.1	GN7F-19209	LOC_Os04g33370.1
LOC_Os04g33450	LOC_Os04g33450	LOC_Os04g33450	Chr4:20221229-20223082	ZR1	CR1	OK	40.8698	5.84926	-2.80471	-3.82484	0.00105	0.143412	no	expressed protein	GO:0003674; GO:0005575; GO:0008150; GO:0003674; GO:0005575; GO:0008150; GO:0003674; GO:0005575; GO:0008150	molecular_function; cellular_component; biological_process; molecular_function; cellular_component; biological_process; molecular_function; cellular_component; biological_process	molecular_function; cellular_component; biological_process; molecular_function; cellular_component; biological_process; molecular_function; cellular_component; biological_process	TAIR:AT3G09980; TAIR:AT3G09980; TAIR:AT3G09980; TAIR:AT3G09980; TAIR:AT3G09980; TAIR:AT3G09980; TAIR:AT3G09980; TAIR:AT3G09980; TAIR:AT3G09980	PF04949.6	DUF662	Family	N/A	N/A	N/A	NA	NA	NA	NA	LOC_Os04g33450	NA	NA	NA	NA	NA	NA	NA	NA
LOC_Os04g38042	LOC_Os04g38042	LOC_Os04g38042	Chr4:22645051-22648129	ZR1	CR1	OK	4.72976	1.15653	-2.03196	-2.41633	0.03035	0.985569	no	NA	NA	NA	NA	NA	NA	NA	NA	IPR015706	RNA-directed DNA polymerase (reverse transcriptase), related	N/A	NA	NA	NA	NA	LOC_Os04g38042	NA	NA	NA	NA	NA	NA	NA	NA
LOC_Os04g38220	LOC_Os04g38220	LOC_Os04g38220	Chr4:22744183-22748089	ZR1	CR1	OK	13.6269	3.21884	-2.08184	-2.85468	0.00655	0.427719	no	transporter family protein, putative, expressed	GO:0006810; GO:0016020; GO:0009987; GO:0005215	biological_process; cellular_component; biological_process; molecular_function	transport; membrane; cellular process; transporter activity	TAIR:AT1G34580; TAIR:AT1G34580; TAIR:AT1G34580; TAIR:AT1G34580	PF00083.17	Sugar_tr	Family	N/A	N/A	N/A	NA	NA	NA	NA	LOC_Os04g38220	NA	NA	NA	NA	NA	NA	NA	NA
LOC_Os04g43760	LOC_Os04g43760	LOC_Os04g43760	Chr4:25906848-25910074	ZR1	CR1	OK	22.8475	4.37817	-2.38364	-3.72848	0.0006	0.101202	no	phenylalanine ammonia-lyase, putative, expressed	GO:0009056; GO:0009987; GO:0019748; GO:0006950; GO:0003824; GO:0007275; GO:0008152; GO:0009628; GO:0005737; GO:0009058; GO:0009058; GO:0003824; GO:0005737; GO:0009056; GO:0009987	biological_process; biological_process; biological_process; biological_process; molecular_function; biological_process; biological_process; biological_process; cellular_component; biological_process; biological_process; molecular_function; cellular_compon	catabolic process; cellular process; secondary metabolic process; response to stress; catalytic activity; multicellular organismal development; metabolic process; response to abiotic stimulus; cytoplasm; biosynthetic process; biosynthetic process; catalyt	TAIR:AT2G37040; TAIR:AT2G37040; TAIR:AT2G37040; TAIR:AT2G37040; TAIR:AT2G37040; TAIR:AT2G37040; TAIR:AT2G37040; TAIR:AT2G37040; TAIR:AT2G37040; TAIR:AT2G37040; TAIR:AT3G10340; TAIR:AT3G10340; TAIR:AT3G10340; TAIR:AT3G10340; TAIR:AT3G10340	PF00221.12	PAL	Family	N/A	N/A	N/A	NA	NA	NA	NA	LOC_Os04g43760	PWY-6457	<i>trans</i>-cinnamoyl-CoA biosynthesis	PHENYLALANINE-AMMONIA-LYASE-RXN	EC-4.3.1.25	GN7F-20592-MONOMER		GN7F-20592	LOC_Os12g33610.1
LOC_Os04g49160	LOC_Os04g49160	LOC_Os04g49160	Chr4:29317202-29318456	ZR1	CR1	OK	26.6456	5.86264	-2.18427	-3.08184	0.00515	0.371339	no	zinc finger, C3HC4 type domain containing protein, expressed	GO:0005623; GO:0008150; GO:0009719; GO:0005488	cellular_component; biological_process; biological_process; molecular_function	cell; biological_process; response to endogenous stimulus; binding	TAIR:AT3G61460; TAIR:AT3G61460; TAIR:AT3G61460; TAIR:AT3G61460	PF00097.18	zf-C3HC4	Domain	IPR018957	Zinc finger, C3HC4 RING-type	N/A	NA	NA	NA	NA	LOC_Os04g49160	NA	NA	NA	NA	NA	NA	NA	NA
LOC_Os04g49370	LOC_Os04g49370	LOC_Os04g49370	Chr4:29465484-29467044	ZR1	CR1	OK	70.6777	9.62718	-2.87607	-4.63811	0.00015	0.0388415	yes	expressed protein	GO:0006950; GO:0003674; GO:0008150; GO:0005654	biological_process; molecular_function; biological_process; cellular_component	response to stress; molecular_function; biological_process; nucleoplasm	TAIR:AT5G56550; TAIR:AT5G56550; TAIR:AT5G56550; TAIR:AT5G56550	NA	NA	NA	N/A	N/A	N/A	NA	NA	NA	NA	LOC_Os04g49370	NA	NA	NA	NA	NA	NA	NA	NA
LOC_Os04g50770	LOC_Os04g50770	LOC_Os04g50770	Chr4:30028733-30030685	ZR1	CR1	OK	2.17807	0.181976	-3.58123	-2.86409	0.0148	0.676901	no	MYB family transcription factor, putative, expressed	GO:0008150; GO:0003677; GO:0009058; GO:0006139; GO:0009987; GO:0009719; GO:0003700	biological_process; molecular_function; biological_process; biological_process; biological_process; biological_process; molecular_function	biological_process; DNA binding; biosynthetic process; nucleobase, nucleoside, nucleotide and nucleic acid metabolic process; cellular process; response to endogenous stimulus; sequence-specific DNA binding transcription factor activity	TAIR:AT1G79180; TAIR:AT1G79180; TAIR:AT1G79180; TAIR:AT1G79180; TAIR:AT1G79180; TAIR:AT1G79180; TAIR:AT1G79180	PF00249.24	Myb_DNA-binding	Domain	N/A	N/A	N/A	NA	NA	NA	NA	LOC_Os04g50770	NA	NA	NA	NA	NA	NA	NA	NA
LOC_Os04g54810	LOC_Os04g54810	LOC_Os04g54810	Chr4:32588939-32595893	ZR1	CR1	OK	2.68758	0.474666	-2.50133	-2.57227	0.0208	0.813921	no	beta-D-xylosidase, putative, expressed	GO:0005975; GO:0005576; GO:0016787; GO:0008152; GO:0005618	biological_process; cellular_component; molecular_function; biological_process; cellular_component	carbohydrate metabolic process; extracellular region; hydrolase activity; metabolic process; cell wall	TAIR:AT5G64570; TAIR:AT5G64570; TAIR:AT5G64570; TAIR:AT5G64570; TAIR:AT5G64570	PF00933.14	Glyco_hydro_3	Family	IPR001764	Glycoside hydrolase, family 3, N-terminal	Molecular Function: hydrolase activity, hydrolyzing O-glycosyl compounds (GO:0004553), Biological Process: carbohydrate metabolic process (GO:0005975)	NA	NA	NA	NA	LOC_Os04g54810	NA	NA	NA	NA	NA	NA	NA	NA
LOC_Os04g55950	LOC_Os04g55950	LOC_Os04g55950	Chr4:33325216-33325743	ZR1	CR1	OK	0.863361	0	#NAME?	#NAME?	0.00165	0.185998	no	expressed protein	GO:0009719; GO:0005634; GO:0009058; GO:0006139; GO:0003700	biological_process; cellular_component; biological_process; biological_process; molecular_function	response to endogenous stimulus; nucleus; biosynthetic process; nucleobase, nucleoside, nucleotide and nucleic acid metabolic process; sequence-specific DNA binding transcription factor activity	TAIR:AT5G57420; TAIR:AT5G57420; TAIR:AT5G57420; TAIR:AT5G57420; TAIR:AT5G57420	PF02309.9	AUX_IAA	Family	IPR003311	AUX/IAA protein	Cellular Component: nucleus (GO:0005634), Biological Process: regulation of transcription (GO:0045449)	NA	NA	NA	NA	LOC_Os04g55950	NA	NA	NA	NA	NA	NA	NA	NA
LOC_Os05g04500	LOC_Os05g04500	LOC_Os05g04500	Chr5:2080594-2082760	ZR1	CR1	OK	43.4231	5.93065	-2.8722	-4.29663	5e-05	0.0162482	yes	peroxidase precursor, putative, expressed	GO:0005783; GO:0005515; GO:0006950; GO:0009628; GO:0003824; GO:0008152	cellular_component; molecular_function; biological_process; biological_process; molecular_function; biological_process	endoplasmic reticulum; protein binding; response to stress; response to abiotic stimulus; catalytic activity; metabolic process	TAIR:AT1G05260; TAIR:AT1G05260; TAIR:AT1G05260; TAIR:AT1G05260; TAIR:AT1G05260; TAIR:AT1G05260	PF00141.16	peroxidase	Family	IPR000823	Plant peroxidase	Molecular Function: peroxidase activity (GO:0004601), Biological Process: response to oxidative stress (GO:0006979), Molecular Function: heme binding (GO:0020037), Biological Process: oxidation reduction (GO:0055114)	NA	NA	NA	NA	LOC_Os05g04500	NA	NA	NA	NA	NA	NA	NA	NA
LOC_Os05g05930	LOC_Os05g05930	LOC_Os05g05930	Chr5:2969524-2970353	ZR1	CR1	OK	0.433495	0	#NAME?	#NAME?	0.00175	0.190387	no	peripheral-type benzodiazepine receptor, putative, expressed	GO:0016020; GO:0005488; GO:0005783; GO:0008152; GO:0009987; GO:0006950; GO:0009628; GO:0009719; GO:0005794	cellular_component; molecular_function; cellular_component; biological_process; biological_process; biological_process; biological_process; biological_process; cellular_component	membrane; binding; endoplasmic reticulum; metabolic process; cellular process; response to stress; response to abiotic stimulus; response to endogenous stimulus; Golgi apparatus	TAIR:AT2G47770; TAIR:AT2G47770; TAIR:AT2G47770; TAIR:AT2G47770; TAIR:AT2G47770; TAIR:AT2G47770; TAIR:AT2G47770; TAIR:AT2G47770; TAIR:AT2G47770	PF03073.8	TspO_MBR	Family	N/A	N/A	N/A	NA	NA	NA	NA	LOC_Os05g05930	NA	NA	NA	NA	NA	NA	NA	NA
LOC_Os05g08620	LOC_Os05g08620	LOC_Os05g08620	Chr5:4722805-4723462	ZR1	CR1	OK	39.0305	3.04312	-3.68098	-4.0363	0.00225	0.22175	no	expressed protein	GO:0003674; GO:0005575; GO:0007275	molecular_function; cellular_component; biological_process	molecular_function; cellular_component; multicellular organismal development	TAIR:AT4G13395; TAIR:AT4G13395; TAIR:AT4G13395	PF08137.5	DVL	Family	N/A	N/A	N/A	NA	NA	NA	NA	LOC_Os05g08620	NA	NA	NA	NA	NA	NA	NA	NA
LOC_Os05g09740	LOC_Os05g09740	LOC_Os05g09740	Chr5:5534527-5536110	ZR1	CR1	OK	42.5936	8.18592	-2.37942	-3.54338	0.00105	0.143412	no	HAD superfamily phosphatase, putative, expressed	GO:0016787; GO:0008152; GO:0009987; GO:0008150	molecular_function; biological_process; biological_process; biological_process	hydrolase activity; metabolic process; cellular process; biological_process	TAIR:AT4G25150; TAIR:AT4G25150; TAIR:AT4G25150; TAIR:AT4G25150	PF03767.7	Acid_phosphat_B	Family	N/A	N/A	N/A	NA	NA	NA	NA	LOC_Os05g09740	PWY-6348	phosphate acquisition	ACID-PHOSPHATASE-RXN	EC-3.1.3.2	GN7F-32381-MONOMER	acid phosphatase	GN7F-32381	LOC_Os05g09732.1
LOC_Os05g10210	LOC_Os05g10210	LOC_Os05g10210	Chr5:5553627-5554934	ZR1	CR1	OK	9.18338	1.07752	-3.09131	-3.1034	0.00405	0.320102	no	HAD superfamily phosphatase, putative, expressed	GO:0016787; GO:0008152; GO:0009987; GO:0008150	molecular_function; biological_process; biological_process; biological_process	hydrolase activity; metabolic process; cellular process; biological_process	TAIR:AT4G25150; TAIR:AT4G25150; TAIR:AT4G25150; TAIR:AT4G25150	PF03767.7	Acid_phosphat_B	Family	IPR014403	Vegetative storage protein/acid phosphatase	N/A	NA	NA	NA	NA	LOC_Os05g10210	PWY-6348	phosphate acquisition	ACID-PHOSPHATASE-RXN	EC-3.1.3.2	GN7F-32381-MONOMER	acid phosphatase	GN7F-32381	LOC_Os05g09732.1
LOC_Os05g14370	LOC_Os05g14370	LOC_Os05g14370	Chr5:8086891-8088575	ZR1	CR1	OK	0.291558	0	#NAME?	#NAME?	0.00315	0.274072	no	WRKY82, expressed	GO:0006950; GO:0009607; GO:0009058; GO:0009987; GO:0019748; GO:0006139; GO:0007165; GO:0009719; GO:0005975; GO:0008150; GO:0005515; GO:0003700	biological_process; biological_process; biological_process; biological_process; biological_process; biological_process; biological_process; biological_process; biological_process; biological_process; molecular_function; molecular_function	response to stress; response to biotic stimulus; biosynthetic process; cellular process; secondary metabolic process; nucleobase, nucleoside, nucleotide and nucleic acid metabolic process; signal transduction; response to endogenous stimulus; carbohydrate	TAIR:AT3G56400; TAIR:AT3G56400; TAIR:AT3G56400; TAIR:AT3G56400; TAIR:AT3G56400; TAIR:AT3G56400; TAIR:AT3G56400; TAIR:AT3G56400; TAIR:AT3G56400; TAIR:AT3G56400; TAIR:AT3G56400; TAIR:AT3G56400	PF03106.8	WRKY	Domain	N/A	N/A	N/A	NA	NA	NA	NA	LOC_Os05g14370	NA	NA	NA	NA	NA	NA	NA	NA
LOC_Os05g38264	LOC_Os05g38264	LOC_Os05g38264	Chr5:22436429-22437469	ZR1	CR1	OK	16.3124	3.26894	-2.31907	-2.76196	0.01375	0.650631	no	expressed protein	GO:0003674; GO:0005575; GO:0008150	molecular_function; cellular_component; biological_process	molecular_function; cellular_component; biological_process	TAIR:AT5G02090; TAIR:AT5G02090; TAIR:AT5G02090	NA	NA	NA	NA	NA	NA	NA	NA	NA	NA	LOC_Os05g38264	NA	NA	NA	NA	NA	NA	NA	NA
LOC_Os05g45180	LOC_Os05g45180	LOC_Os05g45180	Chr5:26225972-26227661	ZR1	CR1	OK	2.68746	0.202828	-3.72792	-3.09458	0.01025	0.552568	no	anthocyanidin 5,3-O-glucosyltransferase, putative, expressed	GO:0016740; GO:0008152; GO:0005829	molecular_function; biological_process; cellular_component	transferase activity; metabolic process; cytosol	TAIR:AT3G16520; TAIR:AT3G16520; TAIR:AT3G16520	PF00201.11	UDPGT	Family	IPR002213	UDP-glucuronosyl/UDP-glucosyltransferase	Biological Process: metabolic process (GO:0008152), Molecular Function: transferase activity, transferring hexosyl groups (GO:0016758)	NA	NA	NA	NA	LOC_Os05g45180	NA	NA	NA	NA	NA	NA	NA	NA
LOC_Os05g48270	LOC_Os05g48270	LOC_Os05g48270	Chr5:27666325-27669442	ZR1	CR1	OK	10.7895	2.34593	-2.20139	-2.64098	0.021	0.818057	no	auxin-responsive protein, putative, expressed	GO:0016020; GO:0008152; GO:0009056; GO:0009987; GO:0003824	cellular_component; biological_process; biological_process; biological_process; molecular_function	membrane; metabolic process; catabolic process; cellular process; catalytic activity	TAIR:AT3G61750; TAIR:AT3G61750; TAIR:AT3G61750; TAIR:AT3G61750; TAIR:AT3G61750	PF03188.9	Cytochrom_B561	Family	N/A	N/A	N/A	NA	NA	NA	NA	LOC_Os05g48270	NA	NA	NA	NA	NA	NA	NA	NA
LOC_Os05g48700	LOC_Os05g48700	LOC_Os05g48700	Chr5:27910730-27912924	ZR1	CR1	OK	14.7664	2.03894	-2.85643	-3.49065	0.0045	0.341538	no	gibberellin 2-beta-dioxygenase, putative, expressed	GO:0003824; GO:0009056; GO:0009987; GO:0006629; GO:0008152; GO:0009628	molecular_function; biological_process; biological_process; biological_process; biological_process; biological_process	catalytic activity; catabolic process; cellular process; lipid metabolic process; metabolic process; response to abiotic stimulus	TAIR:AT1G30040; TAIR:AT1G30040; TAIR:AT1G30040; TAIR:AT1G30040; TAIR:AT1G30040; TAIR:AT1G30040	PF03171.13	2OG-FeII_Oxy	Domain	N/A	N/A	N/A	NA	NA	NA	NA	LOC_Os05g48700	PWY-102	gibberellin inactivation I (2&beta;-hydroxylation)	RXN-113	EC-1.14.11	GN7F-22580-MONOMER		GN7F-22580	LOC_Os01g55240.1
LOC_Os05g50800	LOC_Os05g50800	LOC_Os05g50800	Chr5:29137462-29140395	ZR1	CR1	OK	11.5152	2.70795	-2.08827	-2.49192	0.02065	0.810848	no	expressed protein	GO:0005737; GO:0003674; GO:0005515; GO:0009653; GO:0016043; GO:0030154; GO:0007275; GO:0009987; GO:0005737; GO:0003674; GO:0005515; GO:0009653; GO:0016043; GO:0030154; GO:0007275; GO:0009987	cellular_component; molecular_function; molecular_function; biological_process; biological_process; biological_process; biological_process; biological_process; cellular_component; molecular_function; molecular_function; biological_process; biological_proc	cytoplasm; molecular_function; protein binding; anatomical structure morphogenesis; cellular component organization; cell differentiation; multicellular organismal development; cellular process; cytoplasm; molecular_function; protein binding; anatomical s	TAIR:AT2G46225; TAIR:AT2G46225; TAIR:AT2G46225; TAIR:AT2G46225; TAIR:AT2G46225; TAIR:AT2G46225; TAIR:AT2G46225; TAIR:AT2G46225; TAIR:AT2G46225; TAIR:AT2G46225; TAIR:AT2G46225; TAIR:AT2G46225; TAIR:AT2G46225; TAIR:AT2G46225; TAIR:AT2G46225; TAIR:AT2G46225	NA	NA	NA	N/A	N/A	N/A	Q6I588	4339750;	NP_001056454.1;	osa:4339750;	LOC_Os05g50800	NA	NA	NA	NA	NA	NA	NA	NA
LOC_Os05g51160	LOC_Os05g51160	LOC_Os05g51160	Chr5:29347195-29348631	ZR1	CR1	OK	17.8927	2.77016	-2.69133	-3.29455	0.00365	0.299766	no	Myb transcription factor, putative, expressed	GO:0003677; GO:0009058; GO:0006139; GO:0003700; GO:0003676; GO:0003677; GO:0009058; GO:0006139; GO:0003700; GO:0003676	molecular_function; biological_process; biological_process; molecular_function; molecular_function; molecular_function; biological_process; biological_process; molecular_function; molecular_function	DNA binding; biosynthetic process; nucleobase, nucleoside, nucleotide and nucleic acid metabolic process; sequence-specific DNA binding transcription factor activity; nucleic acid binding; DNA binding; biosynthetic process; nucleobase, nucleoside, nucleot	TAIR:AT5G56840; TAIR:AT5G56840; TAIR:AT5G56840; TAIR:AT5G56840; TAIR:AT5G56840; TAIR:AT5G56840; TAIR:AT5G56840; TAIR:AT5G56840; TAIR:AT5G56840; TAIR:AT5G56840	PF00249.24	Myb_DNA-binding	Domain	IPR001005	SANT, DNA-binding	Molecular Function: DNA binding (GO:0003677)	NA	NA	NA	NA	LOC_Os05g51160	NA	NA	NA	NA	NA	NA	NA	NA
LOC_Os06g09350	LOC_Os06g09350	LOC_Os06g09350	Chr6:4703898-4704882	ZR1	CR1	OK	18.9268	3.96469	-2.25515	-2.34482	0.03805	0.99958	no	expressed protein	GO:0003674; GO:0008150	molecular_function; biological_process	molecular_function; biological_process	TAIR:AT3G14280; TAIR:AT3G14280	NA	NA	NA	NA	NA	NA	NA	NA	NA	NA	LOC_Os06g09350	NA	NA	NA	NA	NA	NA	NA	NA
LOC_Os06g11490	LOC_Os06g11490	LOC_Os06g11490	Chr6:6086288-6097662	ZR1	CR1	OK	27.8256	5.3573	-2.37684	-3.08989	0.00515	0.371339	no	plastocyanin-like domain containing protein, putative, expressed	GO:0003674; GO:0005488; GO:0016020	molecular_function; molecular_function; cellular_component	molecular_function; binding; membrane	TAIR:AT1G72230; TAIR:AT1G72230; TAIR:AT1G72230	PF02298.10	Cu_bind_like	Domain	N/A	N/A	N/A	NA	NA	NA	NA	LOC_Os06g11490	NA	NA	NA	NA	NA	NA	NA	NA
LOC_Os06g13600	LOC_Os06g13600	LOC_Os06g13600	Chr6:7530833-7534857	ZR1	CR1	OK	4.15331	0.649629	-2.67658	-2.78024	0.01535	0.690745	no	HEAT repeat family protein, putative, expressed	GO:0005575; GO:0008150; GO:0005488	cellular_component; biological_process; molecular_function	cellular_component; biological_process; binding	TAIR:AT5G62580; TAIR:AT5G62580; TAIR:AT5G62580	NA	NA	NA	N/A	N/A	N/A	NA	NA	NA	NA	LOC_Os06g13600	NA	NA	NA	NA	NA	NA	NA	NA
LOC_Os06g20920	LOC_Os06g20920	LOC_Os06g20920	Chr6:12082446-12088593	ZR1	CR1	OK	8.35306	1.56337	-2.41764	-2.49284	0.027	0.933497	no	SAM dependent carboxyl methyltransferase, putative, expressed	GO:0005575; GO:0016740; GO:0008152; GO:0009987; GO:0008150; GO:0005575; GO:0016740; GO:0008152; GO:0009987; GO:0008150	cellular_component; molecular_function; biological_process; biological_process; biological_process; cellular_component; molecular_function; biological_process; biological_process; biological_process	cellular_component; transferase activity; metabolic process; cellular process; biological_process; cellular_component; transferase activity; metabolic process; cellular process; biological_process	TAIR:AT4G36470; TAIR:AT4G36470; TAIR:AT4G36470; TAIR:AT4G36470; TAIR:AT4G36470; TAIR:AT4G36470; TAIR:AT4G36470; TAIR:AT4G36470; TAIR:AT4G36470; TAIR:AT4G36470	PF03492.8	Methyltransf_7	Family	N/A	N/A	N/A	NA	NA	NA	NA	LOC_Os06g20920	PWY-4203	volatile benzenoid biosynthesis I (ester formation)	RXN-6722	EC-2.1.1.273	GN7F-27278-MONOMER	LOC_Os06g13460.1	GN7F-27278	LOC_Os06g13460.1
LOC_Os06g21270	LOC_Os06g21270	LOC_Os06g21270	Chr6:12297992-12298985	ZR1	CR1	OK	29.6822	1.08917	-4.7683	-4.31575	0.0175	0.741239	no	glycine rich protein family protein, putative, expressed	NA	NA	NA	NA	PF07172.4	GRP	Family	N/A	N/A	N/A	NA	NA	NA	NA	LOC_Os06g21270	NA	NA	NA	NA	NA	NA	NA	NA
LOC_Os06g24190	LOC_Os06g24190	LOC_Os06g24190	Chr6:14170129-14170918	ZR1	CR1	OK	78.2245	18.8552	-2.05266	-3.26422	0.0034	0.287035	no	expressed protein	NA	NA	NA	NA	NA	NA	NA	N/A	N/A	N/A	NA	NA	NA	NA	LOC_Os06g24190	NA	NA	NA	NA	NA	NA	NA	NA
LOC_Os06g29630	LOC_Os06g29630	LOC_Os06g29630	Chr6:16991719-16994085	ZR1	CR1	OK	0.206792	0	#NAME?	#NAME?	0.0002	0.0476858	yes	NA	NA	NA	NA	NA	NA	NA	NA	NA	NA	NA	NA	NA	NA	NA	LOC_Os06g29630	NA	NA	NA	NA	NA	NA	NA	NA
LOC_Os06g29650	LOC_Os06g29650	LOC_Os06g29650	Chr6:17003627-17010231	ZR1	CR1	OK	0.194683	0	#NAME?	#NAME?	0.00155	0.179967	no	CDP-diacylglycerol--inositol 3-phosphatidyltransferase 1, putative, expressed	GO:0005623; GO:0016020; GO:0008152; GO:0016740; GO:0009058; GO:0009987; GO:0006629; GO:0005623; GO:0016020; GO:0008152; GO:0016740; GO:0009058; GO:0009987; GO:0006629	cellular_component; cellular_component; biological_process; molecular_function; biological_process; biological_process; biological_process; cellular_component; cellular_component; biological_process; molecular_function; biological_process; biological_proc	cell; membrane; metabolic process; transferase activity; biosynthetic process; cellular process; lipid metabolic process; cell; membrane; metabolic process; transferase activity; biosynthetic process; cellular process; lipid metabolic process	TAIR:AT4G38570; TAIR:AT4G38570; TAIR:AT4G38570; TAIR:AT4G38570; TAIR:AT4G38570; TAIR:AT4G38570; TAIR:AT4G38570; TAIR:AT4G38570; TAIR:AT4G38570; TAIR:AT4G38570; TAIR:AT4G38570; TAIR:AT4G38570; TAIR:AT4G38570; TAIR:AT4G38570	NA	NA	NA	N/A	N/A	N/A	NA	NA	NA	NA	LOC_Os06g29650	NA	NA	NA	NA	NA	NA	NA	NA
LOC_Os06g30950	LOC_Os06g30950	LOC_Os06g30950	Chr6:18002576-18009405	ZR1	CR1	OK	8.64939	2.09778	-2.04373	-2.46983	0.0205	0.80756	no	transporter-related, putative, expressed	GO:0016020; GO:0016020	cellular_component; cellular_component	membrane; membrane	TAIR:AT2G28315; TAIR:AT2G28315	PF03151.9	TPT	Family	N/A	N/A	N/A	NA	NA	NA	NA	LOC_Os06g30950	NA	NA	NA	NA	NA	NA	NA	NA
LOC_Os06g32600	LOC_Os06g32600	LOC_Os06g32600	Chr6:18955480-18956521	ZR1	CR1	OK	20.6784	1.86125	-3.47379	-3.62105	0.00225	0.22175	no	THION15 - Plant thionin family protein precursor, expressed	GO:0005623; GO:0005102; GO:0009719; GO:0007165; GO:0006950	cellular_component; molecular_function; biological_process; biological_process; biological_process	cell; receptor binding; response to endogenous stimulus; signal transduction; response to stress	TAIR:AT1G72260; TAIR:AT1G72260; TAIR:AT1G72260; TAIR:AT1G72260; TAIR:AT1G72260	PF00321.10	Thionin	Domain	IPR001010	Thionin	Biological Process: defense response (GO:0006952)	NA	NA	NA	NA	LOC_Os06g32600	NA	NA	NA	NA	NA	NA	NA	NA
LOC_Os06g33880	LOC_Os06g33880	LOC_Os06g33880	Chr6:19701307-19702378	ZR1	CR1	OK	6.92517	0.587166	-3.56001	-3.23124	0.01595	0.705728	no	expressed protein	NA	NA	NA	NA	NA	NA	NA	N/A	N/A	N/A	NA	NA	NA	NA	LOC_Os06g33880	NA	NA	NA	NA	NA	NA	NA	NA
LOC_Os06g38960	LOC_Os06g38960	LOC_Os06g38960	Chr6:23119057-23122451	ZR1	CR1	OK	6.82612	1.50634	-2.18002	-2.45952	0.0371	0.99958	no	expressed protein	GO:0003674; GO:0008150; GO:0005886; GO:0003674; GO:0008150; GO:0005886	molecular_function; biological_process; cellular_component; molecular_function; biological_process; cellular_component	molecular_function; biological_process; plasma membrane; molecular_function; biological_process; plasma membrane	TAIR:AT5G62550; TAIR:AT5G62550; TAIR:AT5G62550; TAIR:AT5G62550; TAIR:AT5G62550; TAIR:AT5G62550	NA	NA	NA	N/A	N/A	N/A	NA	NA	NA	NA	LOC_Os06g38960	NA	NA	NA	NA	NA	NA	NA	NA
LOC_Os06g39880	LOC_Os06g39880	LOC_Os06g39880	Chr6:23704713-23707248	ZR1	CR1	OK	3.15745	0.638408	-2.30621	-2.3158	0.0301	0.982513	no	cytochrome P450 72A1, putative, expressed	GO:0008150; GO:0003824; GO:0009719; GO:0009628; GO:0008152; GO:0019825; GO:0005623; GO:0006629	biological_process; molecular_function; biological_process; biological_process; biological_process; molecular_function; cellular_component; biological_process	biological_process; catalytic activity; response to endogenous stimulus; response to abiotic stimulus; metabolic process; oxygen binding; cell; lipid metabolic process	TAIR:AT2G26710; TAIR:AT2G26710; TAIR:AT2G26710; TAIR:AT2G26710; TAIR:AT2G26710; TAIR:AT2G26710; TAIR:AT2G26710; TAIR:AT2G26710	PF00067.15	p450	Domain	N/A	N/A	N/A	Q69XM6	4341450;	NP_001058000.1;	osa:4341450;	LOC_Os06g39880	PWY-6546	brassinosteroids inactivation	RXN-11540	-	GN7F-31234-MONOMER	LOC_Os02g39764.1	GN7F-31234	LOC_Os02g39764.1
LOC_Os06g43320	LOC_Os06g43320	LOC_Os06g43320	Chr6:26034856-26038356	ZR1	CR1	OK	1.58793	0.234215	-2.76124	-2.2698	0.0377	0.99958	no	cytochrome P450, putative, expressed	GO:0006950; GO:0009607; GO:0009058; GO:0009987; GO:0019748; GO:0008152; GO:0003824; GO:0019825; GO:0005515	biological_process; biological_process; biological_process; biological_process; biological_process; biological_process; molecular_function; molecular_function; molecular_function	response to stress; response to biotic stimulus; biosynthetic process; cellular process; secondary metabolic process; metabolic process; catalytic activity; oxygen binding; protein binding	TAIR:AT2G30770; TAIR:AT2G30770; TAIR:AT2G30770; TAIR:AT2G30770; TAIR:AT2G30770; TAIR:AT2G30770; TAIR:AT2G30770; TAIR:AT2G30770; TAIR:AT2G30770	PF00067.15	p450	Domain	IPR002401	Cytochrome P450, E-class, group I	Molecular Function: monooxygenase activity (GO:0004497), Molecular Function: iron ion binding (GO:0005506), Molecular Function: heme binding (GO:0020037), Biological Process: oxidation reduction (GO:0055114)	NA	NA	NA	NA	LOC_Os06g43320	NA	NA	NA	NA	NA	NA	NA	NA
LOC_Os06g49660	LOC_Os06g49660	LOC_Os06g49660	Chr6:30051701-30053355	ZR1	CR1	OK	4.68397	0.378172	-3.63062	-3.24648	0.01475	0.675431	no	transferase family protein, putative, expressed	GO:0005575; GO:0008152; GO:0016740; GO:0008150	cellular_component; biological_process; molecular_function; biological_process	cellular_component; metabolic process; transferase activity; biological_process	TAIR:AT5G17540; TAIR:AT5G17540; TAIR:AT5G17540; TAIR:AT5G17540	PF02458.8	Transferase	Family	IPR003480	Transferase	Molecular Function: transferase activity, transferring acyl groups other than amino-acyl groups (GO:0016747)	NA	NA	NA	NA	LOC_Os06g49660	NA	NA	NA	NA	NA	NA	NA	NA
LOC_Os06g50230	LOC_Os06g50230	LOC_Os06g50230	Chr6:30417656-30418845	ZR1	CR1	OK	256.344	24.4761	-3.38863	-6.09264	5e-05	0.0162482	yes	expressed protein	NA	NA	NA	NA	NA	NA	NA	N/A	N/A	N/A	NA	NA	NA	NA	LOC_Os06g50230	NA	NA	NA	NA	NA	NA	NA	NA
LOC_Os07g01960	LOC_Os07g01960	LOC_Os07g01960	Chr7:587601-588138	ZR1	CR1	OK	3.3006	0	#NAME?	#NAME?	0.0007	0.111537	no	hypothetical protein	NA	NA	NA	NA	NA	NA	NA	N/A	N/A	N/A	NA	NA	NA	NA	LOC_Os07g01960	NA	NA	NA	NA	NA	NA	NA	NA
LOC_Os07g10440	LOC_Os07g10440	LOC_Os07g10440	Chr7:5612202-5613139	ZR1	CR1	OK	26.7083	4.65577	-2.5202	-2.98525	0.0078	0.472713	no	expressed protein	NA	NA	NA	NA	NA	NA	NA	N/A	N/A	N/A	NA	NA	NA	NA	LOC_Os07g10440	NA	NA	NA	NA	NA	NA	NA	NA
LOC_Os07g29750	LOC_Os07g29750	LOC_Os07g29750	Chr7:17490698-17493026	ZR1	CR1	OK	3.59794	0.778537	-2.20833	-2.10876	0.0383	0.99958	no	glycosyl hydrolases family 16, putative, expressed	GO:0005576; GO:0016740; GO:0008152; GO:0005975; GO:0009987; GO:0016787; GO:0005623; GO:0005618	cellular_component; molecular_function; biological_process; biological_process; biological_process; molecular_function; cellular_component; cellular_component	extracellular region; transferase activity; metabolic process; carbohydrate metabolic process; cellular process; hydrolase activity; cell; cell wall	TAIR:AT2G36870; TAIR:AT2G36870; TAIR:AT2G36870; TAIR:AT2G36870; TAIR:AT2G36870; TAIR:AT2G36870; TAIR:AT2G36870; TAIR:AT2G36870	PF00722.14	Glyco_hydro_16	Domain	N/A	N/A	N/A	NA	NA	NA	NA	LOC_Os07g29750	NA	NA	NA	NA	NA	NA	NA	NA
LOC_Os07g34520	LOC_Os07g34520	LOC_Os07g34520	Chr7:20691053-20693694	ZR1	CR1	OK	4.35147	0.84384	-2.36646	-2.57252	0.0186	0.766112	no	isocitrate lyase, putative, expressed	GO:0008152; GO:0009987; GO:0005575; GO:0005515; GO:0003824; GO:0008152; GO:0009987; GO:0005575; GO:0005515; GO:0003824; GO:0008152; GO:0009987; GO:0005575; GO:0005515; GO:0003824	biological_process; biological_process; cellular_component; molecular_function; molecular_function; biological_process; biological_process; cellular_component; molecular_function; molecular_function; biological_process; biological_process; cellular_compon	metabolic process; cellular process; cellular_component; protein binding; catalytic activity; metabolic process; cellular process; cellular_component; protein binding; catalytic activity; metabolic process; cellular process; cellular_component; protein bi	TAIR:AT3G21720; TAIR:AT3G21720; TAIR:AT3G21720; TAIR:AT3G21720; TAIR:AT3G21720; TAIR:AT3G21720; TAIR:AT3G21720; TAIR:AT3G21720; TAIR:AT3G21720; TAIR:AT3G21720; TAIR:AT3G21720; TAIR:AT3G21720; TAIR:AT3G21720; TAIR:AT3G21720; TAIR:AT3G21720	PF00463.14	ICL	Domain	N/A	N/A	N/A	Q6Z6M4	4343441;	NP_001059839.1;	osa:4343441;	LOC_Os07g34520	GLYOXYLATE-BYPASS	glyoxylate cycle	ISOCIT-CLEAV-RXN	EC-4.1.3.1	GN7F-16737-MONOMER		GN7F-16737	LOC_Os07g34520.1
LOC_Os07g35940	LOC_Os07g35940	LOC_Os07g35940	Chr7:21486603-21506356	ZR1	CR1	OK	32.8793	6.00897	-2.45199	-3.63981	0.00115	0.150705	no	beta-amylase, putative, expressed	GO:0009607; GO:0008152; GO:0005829; GO:0016787; GO:0005975; GO:0009987; GO:0009056	biological_process; biological_process; cellular_component; molecular_function; biological_process; biological_process; biological_process	response to biotic stimulus; metabolic process; cytosol; hydrolase activity; carbohydrate metabolic process; cellular process; catabolic process	TAIR:AT4G15210; TAIR:AT4G15210; TAIR:AT4G15210; TAIR:AT4G15210; TAIR:AT4G15210; TAIR:AT4G15210; TAIR:AT4G15210	PF01373.10	Glyco_hydro_14	Domain	IPR001554	Glycoside hydrolase, family 14	Biological Process: polysaccharide catabolic process (GO:0000272), Molecular Function: beta-amylase activity (GO:0016161)	NA	NA	NA	NA	LOC_Os07g35940	NA	NA	NA	NA	NA	NA	NA	NA
LOC_Os07g37385	LOC_Os07g37385	LOC_Os07g37385	Chr7:22404279-22405209	ZR1	CR1	OK	2.66192	0	#NAME?	#NAME?	5e-05	0.0162482	yes	LTPL109 - Protease inhibitor/seed storage/LTP family protein precursor, expressed	GO:0005623; GO:0008289; GO:0006810	cellular_component; molecular_function; biological_process	cell; lipid binding; transport	TAIR:AT3G22120; TAIR:AT3G22120; TAIR:AT3G22120	NA	NA	NA	IPR003882	Pistil-specific extensin-like protein	Molecular Function: structural constituent of cell wall (GO:0005199)	NA	NA	NA	NA	LOC_Os07g37385	NA	NA	NA	NA	NA	NA	NA	NA
LOC_Os07g40300	LOC_Os07g40300	LOC_Os07g40300	Chr7:24164225-24165041	ZR1	CR1	OK	55.5234	5.62216	-3.3039	-4.04827	0.00165	0.185998	no	ZOS7-10 - C2H2 zinc finger protein, expressed	GO:0009058; GO:0006139; GO:0005488; GO:0005622; GO:0003700; GO:0003676	biological_process; biological_process; molecular_function; cellular_component; molecular_function; molecular_function	biosynthetic process; nucleobase, nucleoside, nucleotide and nucleic acid metabolic process; binding; intracellular; sequence-specific DNA binding transcription factor activity; nucleic acid binding	TAIR:AT1G66140; TAIR:AT1G66140; TAIR:AT1G66140; TAIR:AT1G66140; TAIR:AT1G66140; TAIR:AT1G66140	NA	NA	NA	IPR007087	Zinc finger, C2H2-type	Cellular Component: intracellular (GO:0005622), Molecular Function: zinc ion binding (GO:0008270)	NA	NA	NA	NA	LOC_Os07g40300	NA	NA	NA	NA	NA	NA	NA	NA
LOC_Os07g46320	LOC_Os07g46320	LOC_Os07g46320	Chr7:27628326-27629970	ZR1	CR1	OK	3.10424	0.45421	-2.77281	-2.31557	0.04005	0.99958	no	uncharacterized UPF0114 domain containing protein, expressed	GO:0009536; GO:0016020	cellular_component; cellular_component	plastid; membrane	TAIR:AT5G13720; TAIR:AT5G13720	PF03350.9	UPF0114	Family	IPR005134	Uncharacterised protein family UPF0114	N/A	NA	NA	NA	NA	LOC_Os07g46320	NA	NA	NA	NA	NA	NA	NA	NA
LOC_Os07g47480	LOC_Os07g47480	LOC_Os07g47480	Chr7:28382556-28384145	ZR1	CR1	OK	4.57013	1.06639	-2.0995	-2.08869	0.04285	0.99958	no	heavy metal-associated domain containing protein, expressed	GO:0005575; GO:0005488; GO:0006810; GO:0005575; GO:0005488; GO:0006810	cellular_component; molecular_function; biological_process; cellular_component; molecular_function; biological_process	cellular_component; binding; transport; cellular_component; binding; transport	TAIR:AT1G56210; TAIR:AT1G56210; TAIR:AT1G56210; TAIR:AT1G56210; TAIR:AT1G56210; TAIR:AT1G56210	PF00403.19	HMA	Domain	IPR006121	Heavy metal transport/detoxification protein	Biological Process: metal ion transport (GO:0030001), Molecular Function: metal ion binding (GO:0046872)	NA	NA	NA	NA	LOC_Os07g47480	NA	NA	NA	NA	NA	NA	NA	NA
LOC_Os07g48450	LOC_Os07g48450	LOC_Os07g48450	Chr7:28985796-28988032	ZR1	CR1	OK	11.0086	2.64186	-2.059	-2.62166	0.02105	0.818988	no	no apical meristem protein, putative, expressed	GO:0005575; GO:0009058; GO:0006139; GO:0007275; GO:0003700	cellular_component; biological_process; biological_process; biological_process; molecular_function	cellular_component; biosynthetic process; nucleobase, nucleoside, nucleotide and nucleic acid metabolic process; multicellular organismal development; sequence-specific DNA binding transcription factor activity	TAIR:AT3G04070; TAIR:AT3G04070; TAIR:AT3G04070; TAIR:AT3G04070; TAIR:AT3G04070	PF02365.8	NAM	Family	IPR003441	No apical meristem (NAM) protein	Molecular Function: DNA binding (GO:0003677), Biological Process: regulation of transcription (GO:0045449)	NA	NA	NA	NA	LOC_Os07g48450	NA	NA	NA	NA	NA	NA	NA	NA
LOC_Os07g48510	LOC_Os07g48510	LOC_Os07g48510	Chr7:29011480-29013252	ZR1	CR1	OK	196.61	34.435	-2.51339	-4.6503	5e-05	0.0162482	yes	thioredoxin, putative, expressed	GO:0003824; GO:0008152; GO:0016020; GO:0009536; GO:0019725; GO:0003824; GO:0008152; GO:0016020; GO:0009536; GO:0019725	molecular_function; biological_process; cellular_component; cellular_component; biological_process; molecular_function; biological_process; cellular_component; cellular_component; biological_process	catalytic activity; metabolic process; membrane; plastid; cellular homeostasis; catalytic activity; metabolic process; membrane; plastid; cellular homeostasis	TAIR:AT1G08570; TAIR:AT1G08570; TAIR:AT1G08570; TAIR:AT1G08570; TAIR:AT1G08570; TAIR:AT1G08570; TAIR:AT1G08570; TAIR:AT1G08570; TAIR:AT1G08570; TAIR:AT1G08570	PF00085.13	Thioredoxin	Domain	IPR017936	Thioredoxin-like	Biological Process: cell redox homeostasis (GO:0045454)	Q6Z4N3	4344321;	NP_001060669.1;	osa:4344321;	LOC_Os07g48510	NA	NA	NA	NA	NA	NA	NA	NA
LOC_Os07g48830	LOC_Os07g48830	LOC_Os07g48830	Chr7:29220282-29221843	ZR1	CR1	OK	104.936	23.2085	-2.17678	-3.8824	0.00025	0.055817	no	glycosyl transferase 8 domain containing protein, putative, expressed	GO:0005575; GO:0006950; GO:0009628; GO:0009058; GO:0005975; GO:0016740; GO:0009987; GO:0006950; GO:0005575; GO:0016740; GO:0009058; GO:0005975; GO:0009628	cellular_component; biological_process; biological_process; biological_process; biological_process; molecular_function; biological_process; biological_process; cellular_component; molecular_function; biological_process; biological_process; biological_proc	cellular_component; response to stress; response to abiotic stimulus; biosynthetic process; carbohydrate metabolic process; transferase activity; cellular process; response to stress; cellular_component; transferase activity; biosynthetic process; carbohy	TAIR:AT1G56600; TAIR:AT1G56600; TAIR:AT1G56600; TAIR:AT1G56600; TAIR:AT1G56600; TAIR:AT1G56600; TAIR:AT1G56600; TAIR:AT1G09350; TAIR:AT1G09350; TAIR:AT1G09350; TAIR:AT1G09350; TAIR:AT1G09350; TAIR:AT1G09350	PF01501.13	Glyco_transf_8	Family	N/A	N/A	N/A	NA	NA	NA	NA	LOC_Os07g48830	PWY-5337	stachyose biosynthesis	2.4.1.123-RXN	EC-2.4.1.123	GN7F-23923-MONOMER		GN7F-23923	LOC_Os07g48830.1
LOC_Os08g02180	LOC_Os08g02180	LOC_Os08g02180	Chr8:734622-735665	ZR1	CR1	OK	16.7183	3.51019	-2.2518	-2.71828	0.0163	0.713698	no	expressed protein	NA	NA	NA	NA	NA	NA	NA	N/A	N/A	N/A	NA	NA	NA	NA	LOC_Os08g02180	NA	NA	NA	NA	NA	NA	NA	NA
LOC_Os08g06100	LOC_Os08g06100	LOC_Os08g06100	Chr8:3337750-3340959	ZR1	CR1	OK	161.282	35.7639	-2.17301	-4.11378	0.00015	0.0388415	yes	O-methyltransferase, putative, expressed	GO:0009058; GO:0009987; GO:0019748; GO:0005634; GO:0016740; GO:0005575; GO:0005737; GO:0005515; GO:0005829; GO:0008152; GO:0005886	biological_process; biological_process; biological_process; cellular_component; molecular_function; cellular_component; cellular_component; molecular_function; cellular_component; biological_process; cellular_component	biosynthetic process; cellular process; secondary metabolic process; nucleus; transferase activity; cellular_component; cytoplasm; protein binding; cytosol; metabolic process; plasma membrane	TAIR:AT5G54160; TAIR:AT5G54160; TAIR:AT5G54160; TAIR:AT5G54160; TAIR:AT5G54160; TAIR:AT5G54160; TAIR:AT5G54160; TAIR:AT5G54160; TAIR:AT5G54160; TAIR:AT5G54160; TAIR:AT5G54160	PF08100.4	Dimerisation	Domain	IPR012967	Plant methyltransferase dimerisation	Molecular Function: methyltransferase activity (GO:0008168), Molecular Function: protein dimerization activity (GO:0046983)	Q6ZD89	4344702;	NP_001061031.1;	osa:4344702;	LOC_Os08g06100	PWY-5116	sakuranetin biosynthesis	RXN-7773	EC-2.1.1.232	GN7F-26342-MONOMER	naringenin 7-<i>O-</i>methyltransferase	GN7F-26342	LOC_Os12g13810.1
LOC_Os08g07330	LOC_Os08g07330	LOC_Os08g07330	Chr8:4105397-4109958	ZR1	CR1	OK	0.395349	0	#NAME?	#NAME?	5e-05	0.0162482	yes	RGH1A, putative, expressed	GO:0006950; GO:0009607; GO:0008219; GO:0000166; GO:0005886; GO:0005737	biological_process; biological_process; biological_process; molecular_function; cellular_component; cellular_component	response to stress; response to biotic stimulus; cell death; nucleotide binding; plasma membrane; cytoplasm	TAIR:AT3G46530; TAIR:AT3G46530; TAIR:AT3G46530; TAIR:AT3G46530; TAIR:AT3G46530; TAIR:AT3G46530	PF00931.15	NB-ARC	Domain	N/A	N/A	N/A	NA	NA	NA	NA	LOC_Os08g07330	NA	NA	NA	NA	NA	NA	NA	NA
LOC_Os08g08120	LOC_Os08g08120	LOC_Os08g08120	Chr8:4610499-4612918	ZR1	CR1	OK	22.317	5.21653	-2.09698	-2.87671	0.0121	0.606742	no	B-box zinc finger family protein, putative, expressed	GO:0009058; GO:0006139; GO:0005488; GO:0005622; GO:0003700; GO:0009058; GO:0006139; GO:0005488; GO:0005622; GO:0003700; GO:0009058; GO:0006139; GO:0005488; GO:0005622; GO:0003700	biological_process; biological_process; molecular_function; cellular_component; molecular_function; biological_process; biological_process; molecular_function; cellular_component; molecular_function; biological_process; biological_process; molecular_funct	biosynthetic process; nucleobase, nucleoside, nucleotide and nucleic acid metabolic process; binding; intracellular; sequence-specific DNA binding transcription factor activity; biosynthetic process; nucleobase, nucleoside, nucleotide and nucleic acid met	TAIR:AT4G27310; TAIR:AT4G27310; TAIR:AT4G27310; TAIR:AT4G27310; TAIR:AT4G27310; TAIR:AT4G27310; TAIR:AT4G27310; TAIR:AT4G27310; TAIR:AT4G27310; TAIR:AT4G27310; TAIR:AT4G27310; TAIR:AT4G27310; TAIR:AT4G27310; TAIR:AT4G27310; TAIR:AT4G27310	NA	NA	NA	N/A	N/A	N/A	NA	NA	NA	NA	LOC_Os08g08120	NA	NA	NA	NA	NA	NA	NA	NA
LOC_Os08g10080	LOC_Os08g10080	LOC_Os08g10080	Chr8:5846862-5850647	ZR1	CR1	OK	69.1112	13.693	-2.33548	-3.89706	0.0009	0.130992	no	no apical meristem protein, putative, expressed	GO:0000003; GO:0009653; GO:0009791; GO:0009790; GO:0009058; GO:0006139; GO:0007275; GO:0009719; GO:0007165; GO:0003700	biological_process; biological_process; biological_process; biological_process; biological_process; biological_process; biological_process; biological_process; biological_process; molecular_function	reproduction; anatomical structure morphogenesis; post-embryonic development; embryo development; biosynthetic process; nucleobase, nucleoside, nucleotide and nucleic acid metabolic process; multicellular organismal development; response to endogenous sti	TAIR:AT1G56010; TAIR:AT1G56010; TAIR:AT1G56010; TAIR:AT1G56010; TAIR:AT1G56010; TAIR:AT1G56010; TAIR:AT1G56010; TAIR:AT1G56010; TAIR:AT1G56010; TAIR:AT1G56010	PF02365.8	NAM	Family	IPR003441	No apical meristem (NAM) protein	Molecular Function: DNA binding (GO:0003677), Biological Process: regulation of transcription (GO:0045449)	NA	NA	NA	NA	LOC_Os08g10080	NA	NA	NA	NA	NA	NA	NA	NA
LOC_Os08g10740	LOC_Os08g10740	LOC_Os08g10740	Chr8:6319160-6324376	ZR1	CR1	OK	2.07338	0.374438	-2.46918	-2.57108	0.02115	0.821081	no	NA	NA	NA	NA	NA	PF02992.7	Transposase_21	Family	N/A	N/A	N/A	NA	NA	NA	NA	LOC_Os08g10740	NA	NA	NA	NA	NA	NA	NA	NA
LOC_Os08g10760	LOC_Os08g10760	LOC_Os08g10760	Chr8:6325308-6326839	ZR1	CR1	OK	0.359308	0	#NAME?	#NAME?	0.0305	0.987591	no	expressed protein	NA	NA	NA	NA	NA	NA	NA	N/A	N/A	N/A	NA	NA	NA	NA	LOC_Os08g10760	NA	NA	NA	NA	NA	NA	NA	NA
LOC_Os08g16260	LOC_Os08g16260	LOC_Os08g16260	Chr8:9921521-9923224	ZR1	CR1	OK	4.27113	0.660335	-2.69335	-2.63974	0.0101	0.548089	no	cytochrome P450 protein, putative, expressed	GO:0005623; GO:0003674; GO:0005488; GO:0003824; GO:0008152; GO:0019825	cellular_component; molecular_function; molecular_function; molecular_function; biological_process; molecular_function	cell; molecular_function; binding; catalytic activity; metabolic process; oxygen binding	TAIR:AT2G21910; TAIR:AT2G21910; TAIR:AT2G21910; TAIR:AT2G21910; TAIR:AT2G21910; TAIR:AT2G21910	PF00067.15	p450	Domain	IPR017972	Cytochrome P450, conserved site	N/A	NA	NA	NA	NA	LOC_Os08g16260	PWY-282	cuticular wax biosynthesis	RXN-1022	-	GN7F-21340-MONOMER		GN7F-21340	LOC_Os01g08810.1
LOC_Os08g28400	LOC_Os08g28400	LOC_Os08g28400	Chr8:17320536-17323238	ZR1	CR1	OK	18.0671	3.24448	-2.4773	-2.6129	0.0251	0.899657	no	expressed protein	NA	NA	NA	NA	PF03055.8	RPE65	Family	IPR004294	Carotenoid oxygenase	N/A	NA	NA	NA	NA	LOC_Os08g28400	NA	NA	NA	NA	NA	NA	NA	NA
LOC_Os08g28790	LOC_Os08g28790	LOC_Os08g28790	Chr8:17613570-17614373	ZR1	CR1	OK	14.2326	2.42438	-2.55351	-2.68206	0.0202	0.801243	no	dirigent, putative, expressed	GO:0005623; GO:0003674; GO:0006950	cellular_component; molecular_function; biological_process	cell; molecular_function; response to stress	TAIR:AT1G22900; TAIR:AT1G22900; TAIR:AT1G22900	PF03018.7	Dirigent	Family	N/A	N/A	N/A	NA	NA	NA	NA	LOC_Os08g28790	NA	NA	NA	NA	NA	NA	NA	NA
LOC_Os08g34280	LOC_Os08g34280	LOC_Os08g34280	Chr8:21506418-21513656	ZR1	CR1	OK	27.7082	5.23366	-2.40442	-3.40505	0.0029	0.260275	no	cinnamoyl-CoA reductase, putative, expressed	GO:0009058; GO:0009987; GO:0019748; GO:0006950; GO:0009628; GO:0005829; GO:0008152; GO:0003824	biological_process; biological_process; biological_process; biological_process; biological_process; cellular_component; biological_process; molecular_function	biosynthetic process; cellular process; secondary metabolic process; response to stress; response to abiotic stimulus; cytosol; metabolic process; catalytic activity	TAIR:AT1G15950; TAIR:AT1G15950; TAIR:AT1G15950; TAIR:AT1G15950; TAIR:AT1G15950; TAIR:AT1G15950; TAIR:AT1G15950; TAIR:AT1G15950	PF01370.14	Epimerase	Family	N/A	N/A	N/A	NA	NA	NA	NA	LOC_Os08g34280	NA	NA	NA	NA	NA	NA	NA	NA
LOC_Os08g36760	LOC_Os08g36760	LOC_Os08g36760	Chr8:23213145-23217626	ZR1	CR1	OK	8.11118	1.12119	-2.85488	-3.40493	0.00295	0.263368	no	remorin C-terminal domain containing protein, putative, expressed	GO:0003674; GO:0008150; GO:0005886	molecular_function; biological_process; cellular_component	molecular_function; biological_process; plasma membrane	TAIR:AT1G45207; TAIR:AT1G45207; TAIR:AT1G45207	PF03763.6	Remorin_C	Family	N/A	N/A	N/A	NA	NA	NA	NA	LOC_Os08g36760	NA	NA	NA	NA	NA	NA	NA	NA
LOC_Os08g38170	LOC_Os08g38170	LOC_Os08g38170	Chr8:24186669-24189469	ZR1	CR1	OK	17.9575	2.60992	-2.7825	-3.57564	0.0029	0.260275	no	methyladenine glycosylase, putative, expressed	GO:0005575; GO:0008152; GO:0006950; GO:0006259; GO:0016787; GO:0003824; GO:0005575; GO:0008152; GO:0006950; GO:0006259; GO:0016787; GO:0003824	cellular_component; biological_process; biological_process; biological_process; molecular_function; molecular_function; cellular_component; biological_process; biological_process; biological_process; molecular_function; molecular_function	cellular_component; metabolic process; response to stress; DNA metabolic process; hydrolase activity; catalytic activity; cellular_component; metabolic process; response to stress; DNA metabolic process; hydrolase activity; catalytic activity	TAIR:AT1G13635; TAIR:AT1G13635; TAIR:AT1G13635; TAIR:AT1G13635; TAIR:AT1G13635; TAIR:AT1G13635; TAIR:AT1G13635; TAIR:AT1G13635; TAIR:AT1G13635; TAIR:AT1G13635; TAIR:AT1G13635; TAIR:AT1G13635	PF03352.6	Adenine_glyco	Family	N/A	N/A	N/A	NA	NA	NA	NA	LOC_Os08g38170	NA	NA	NA	NA	NA	NA	NA	NA
LOC_Os08g43550	LOC_Os08g43550	LOC_Os08g43550	Chr8:27547970-27549173	ZR1	CR1	OK	54.596	10.8693	-2.32854	-3.6577	0.0011	0.146668	no	MYB family transcription factor, putative, expressed	GO:0008150; GO:0003677; GO:0009058; GO:0006139; GO:0006950; GO:0009628; GO:0003700	biological_process; molecular_function; biological_process; biological_process; biological_process; biological_process; molecular_function	biological_process; DNA binding; biosynthetic process; nucleobase, nucleoside, nucleotide and nucleic acid metabolic process; response to stress; response to abiotic stimulus; sequence-specific DNA binding transcription factor activity	TAIR:AT2G16720; TAIR:AT2G16720; TAIR:AT2G16720; TAIR:AT2G16720; TAIR:AT2G16720; TAIR:AT2G16720; TAIR:AT2G16720	PF00249.24	Myb_DNA-binding	Domain	IPR014778	Myb, DNA-binding	N/A	NA	NA	NA	NA	LOC_Os08g43550	NA	NA	NA	NA	NA	NA	NA	NA
LOC_Os09g04050	LOC_Os09g04050	LOC_Os09g04050	Chr9:2083419-2086572	ZR1	CR1	OK	6.17056	0.426698	-3.85411	-3.46485	0.0117	0.595554	no	dehydrogenase, putative, expressed	GO:0009058; GO:0009987; GO:0019748; GO:0006950; GO:0009628; GO:0005829; GO:0008152; GO:0003824	biological_process; biological_process; biological_process; biological_process; biological_process; cellular_component; biological_process; molecular_function	biosynthetic process; cellular process; secondary metabolic process; response to stress; response to abiotic stimulus; cytosol; metabolic process; catalytic activity	TAIR:AT1G15950; TAIR:AT1G15950; TAIR:AT1G15950; TAIR:AT1G15950; TAIR:AT1G15950; TAIR:AT1G15950; TAIR:AT1G15950; TAIR:AT1G15950	PF01370.14	Epimerase	Family	N/A	N/A	N/A	NA	NA	NA	NA	LOC_Os09g04050	NA	NA	NA	NA	NA	NA	NA	NA
LOC_Os09g06464	LOC_Os09g06464	LOC_Os09g06464	Chr9:3048019-3064571	ZR1	CR1	OK	8.01524	1.88986	-2.08447	-2.39906	0.0218	0.835276	no	CCT/B-box zinc finger protein, putative, expressed	GO:0009058; GO:0006139; GO:0009908; GO:0005488; GO:0005622; GO:0003700	biological_process; biological_process; biological_process; molecular_function; cellular_component; molecular_function	biosynthetic process; nucleobase, nucleoside, nucleotide and nucleic acid metabolic process; flower development; binding; intracellular; sequence-specific DNA binding transcription factor activity	TAIR:AT3G02380; TAIR:AT3G02380; TAIR:AT3G02380; TAIR:AT3G02380; TAIR:AT3G02380; TAIR:AT3G02380	PF00643.17	zf-B_box	Domain	IPR000315	Zinc finger, B-box	Cellular Component: intracellular (GO:0005622), Molecular Function: zinc ion binding (GO:0008270)	NA	NA	NA	NA	LOC_Os09g06464	NA	NA	NA	NA	NA	NA	NA	NA
LOC_Os09g09630	LOC_Os09g09630	LOC_Os09g09630	Chr9:5187962-5190200	ZR1	CR1	OK	4.73743	0	#NAME?	#NAME?	5e-05	0.0162482	yes	WRKY112, expressed	GO:0009058; GO:0006139; GO:0003700	biological_process; biological_process; molecular_function	biosynthetic process; nucleobase, nucleoside, nucleotide and nucleic acid metabolic process; sequence-specific DNA binding transcription factor activity	TAIR:AT1G66550; TAIR:AT1G66550; TAIR:AT1G66550	PF03106.8	WRKY	Domain	IPR003657	DNA-binding WRKY	Molecular Function: transcription factor activity (GO:0003700), Molecular Function: sequence-specific DNA binding (GO:0043565), Biological Process: regulation of transcription (GO:0045449)	NA	NA	NA	NA	LOC_Os09g09630	NA	NA	NA	NA	NA	NA	NA	NA
LOC_Os09g13650	LOC_Os09g13650	LOC_Os09g13650	Chr9:7964045-7967919	ZR1	CR1	OK	38.9961	1.72709	-4.49691	-4.71305	0.0034	0.287035	no	microtubule-associated protein, putative, expressed	GO:0003674; GO:0005575; GO:0008150; GO:0003674; GO:0005575; GO:0008150	molecular_function; cellular_component; biological_process; molecular_function; cellular_component; biological_process	molecular_function; cellular_component; biological_process; molecular_function; cellular_component; biological_process	TAIR:AT5G37478; TAIR:AT5G37478; TAIR:AT5G37478; TAIR:AT5G37478; TAIR:AT5G37478; TAIR:AT5G37478	PF06886.4	TPX2	Family	N/A	N/A	N/A	NA	NA	NA	NA	LOC_Os09g13650	NA	NA	NA	NA	NA	NA	NA	NA
LOC_Os09g16090	LOC_Os09g16090	LOC_Os09g16090	Chr9:9825471-9826875	ZR1	CR1	OK	1.83831	0.19628	-3.2274	-2.40688	0.02675	0.929321	no	UDP-glucoronosyl/UDP-glucosyl transferase, putative, expressed	GO:0005623; GO:0016740; GO:0008152	cellular_component; molecular_function; biological_process	cell; transferase activity; metabolic process	TAIR:AT2G16890; TAIR:AT2G16890; TAIR:AT2G16890	PF00201.11	UDPGT	Family	N/A	N/A	N/A	NA	NA	NA	NA	LOC_Os09g16090	NA	NA	NA	NA	NA	NA	NA	NA
LOC_Os09g21160	LOC_Os09g21160	LOC_Os09g21160	Chr9:12772485-12774181	ZR1	CR1	OK	0.147721	0	#NAME?	#NAME?	0.00315	0.274072	no	UDP-glucoronosyl and UDP-glucosyl transferase domain containing protein, expressed	GO:0005623; GO:0016740; GO:0008152	cellular_component; molecular_function; biological_process	cell; transferase activity; metabolic process	TAIR:AT2G16890; TAIR:AT2G16890; TAIR:AT2G16890	PF00201.11	UDPGT	Family	IPR002213	UDP-glucuronosyl/UDP-glucosyltransferase	Biological Process: metabolic process (GO:0008152), Molecular Function: transferase activity, transferring hexosyl groups (GO:0016758)	NA	NA	NA	NA	LOC_Os09g21160	NA	NA	NA	NA	NA	NA	NA	NA
LOC_Os09g21796	LOC_Os09g21796	LOC_Os09g21796	Chr9:13208108-13209475	ZR1	CR1	OK	0.173714	0	#NAME?	#NAME?	0.0331	0.99958	no	OsFBX327 - F-box domain containing protein, expressed	NA	NA	NA	NA	NA	NA	NA	NA	NA	NA	NA	NA	NA	NA	LOC_Os09g21796	NA	NA	NA	NA	NA	NA	NA	NA
LOC_Os09g22410	LOC_Os09g22410	LOC_Os09g22410	Chr9:13533062-13534259	ZR1	CR1	OK	1.70285	0	#NAME?	#NAME?	0.0002	0.0476858	yes	pyruvate kinase-like, putative, expressed	NA	NA	NA	NA	NA	NA	NA	NA	NA	NA	NA	NA	NA	NA	LOC_Os09g22410	NA	NA	NA	NA	NA	NA	NA	NA
LOC_Os09g22505	LOC_Os09g22505	LOC_Os09g22505	Chr9:13576633-13577767	ZR1	CR1	OK	1.08429	0	#NAME?	#NAME?	5e-05	0.0162482	yes	expressed protein	NA	NA	NA	NA	NA	NA	NA	N/A	N/A	N/A	NA	NA	NA	NA	LOC_Os09g22505	NA	NA	NA	NA	NA	NA	NA	NA
LOC_Os09g22510	LOC_Os09g22510	LOC_Os09g22510	Chr9:13580162-13581415	ZR1	CR1	OK	0.211402	0	#NAME?	#NAME?	0.00155	0.179967	no	expressed protein	NA	NA	NA	NA	NA	NA	NA	N/A	N/A	N/A	NA	NA	NA	NA	LOC_Os09g22510	NA	NA	NA	NA	NA	NA	NA	NA
LOC_Os09g25490	LOC_Os09g25490	LOC_Os09g25490	Chr9:15281267-15285910	ZR1	CR1	OK	8.35434	1.83763	-2.18468	-3.10294	0.0059	0.402956	no	CESA9 - cellulose synthase, expressed	GO:0016043; GO:0005975; GO:0009987; GO:0016740; GO:0008152; GO:0009058; GO:0005886; GO:0009536	biological_process; biological_process; biological_process; molecular_function; biological_process; biological_process; cellular_component; cellular_component	cellular component organization; carbohydrate metabolic process; cellular process; transferase activity; metabolic process; biosynthetic process; plasma membrane; plastid	TAIR:AT5G17420; TAIR:AT5G17420; TAIR:AT5G17420; TAIR:AT5G17420; TAIR:AT5G17420; TAIR:AT5G17420; TAIR:AT5G17420; TAIR:AT5G17420	PF03552.7	Cellulose_synt	Family	N/A	N/A	N/A	Q69P51	4347093;	NP_001063207.1;	osa:4347093;	LOC_Os09g25490	NA	NA	NA	NA	NA	NA	NA	NA
LOC_Os09g29670	LOC_Os09g29670	LOC_Os09g29670	Chr9:18044670-18050946	ZR1	CR1	OK	1.41028	0.174468	-3.01495	-2.47284	0.0252	0.901641	no	white-brown complex homolog protein 11, putative, expressed	GO:0006950; GO:0006810; GO:0009987; GO:0005886; GO:0016787; GO:0005215; GO:0009719; GO:0009056; GO:0006139; GO:0009628	biological_process; biological_process; biological_process; cellular_component; molecular_function; molecular_function; biological_process; biological_process; biological_process; biological_process	response to stress; transport; cellular process; plasma membrane; hydrolase activity; transporter activity; response to endogenous stimulus; catabolic process; nucleobase, nucleoside, nucleotide and nucleic acid metabolic process; response to abiotic stim	TAIR:AT1G17840; TAIR:AT1G17840; TAIR:AT1G17840; TAIR:AT1G17840; TAIR:AT1G17840; TAIR:AT1G17840; TAIR:AT1G17840; TAIR:AT1G17840; TAIR:AT1G17840; TAIR:AT1G17840	PF01061.17	ABC2_membrane	Family	N/A	N/A	N/A	NA	NA	NA	NA	LOC_Os09g29670	NA	NA	NA	NA	NA	NA	NA	NA
LOC_Os09g30130	LOC_Os09g30130	LOC_Os09g30130	Chr9:18315153-18321214	ZR1	CR1	OK	19.7644	4.87523	-2.01937	-3.34545	0.00125	0.158636	no	CSLE6 - cellulose synthase-like family E, expressed	GO:0016740; GO:0005783; GO:0009058; GO:0005975; GO:0009987; GO:0005886; GO:0016740; GO:0005783; GO:0009058; GO:0005975; GO:0009987; GO:0005886	molecular_function; cellular_component; biological_process; biological_process; biological_process; cellular_component; molecular_function; cellular_component; biological_process; biological_process; biological_process; cellular_component	transferase activity; endoplasmic reticulum; biosynthetic process; carbohydrate metabolic process; cellular process; plasma membrane; transferase activity; endoplasmic reticulum; biosynthetic process; carbohydrate metabolic process; cellular process; plas	TAIR:AT1G55850; TAIR:AT1G55850; TAIR:AT1G55850; TAIR:AT1G55850; TAIR:AT1G55850; TAIR:AT1G55850; TAIR:AT1G55850; TAIR:AT1G55850; TAIR:AT1G55850; TAIR:AT1G55850; TAIR:AT1G55850; TAIR:AT1G55850	PF03552.7	Cellulose_synt	Family	N/A	N/A	N/A	Q651X6	NA	NA	NA	LOC_Os09g30130	NA	NA	NA	NA	NA	NA	NA	NA
LOC_Os09g31430	LOC_Os09g31430	LOC_Os09g31430	Chr9:18905323-18908427	ZR1	CR1	OK	19.4639	1.99779	-3.28432	-3.87054	0.0018	0.193655	no	Os9bglu30 - beta-glucosidase, similar to Os4bglu12 exoglucanase, expressed	GO:0005623; GO:0005488; GO:0016787; GO:0008152; GO:0005975; GO:0003824; GO:0005623; GO:0005488; GO:0016787; GO:0008152; GO:0005975; GO:0003824	cellular_component; molecular_function; molecular_function; biological_process; biological_process; molecular_function; cellular_component; molecular_function; molecular_function; biological_process; biological_process; molecular_function	cell; binding; hydrolase activity; metabolic process; carbohydrate metabolic process; catalytic activity; cell; binding; hydrolase activity; metabolic process; carbohydrate metabolic process; catalytic activity	TAIR:AT2G44480; TAIR:AT2G44480; TAIR:AT2G44480; TAIR:AT2G44480; TAIR:AT2G44480; TAIR:AT2G44480; TAIR:AT2G44480; TAIR:AT2G44480; TAIR:AT2G44480; TAIR:AT2G44480; TAIR:AT2G44480; TAIR:AT2G44480	PF00232.11	Glyco_hydro_1	Domain	IPR001360	Glycoside hydrolase, family 1	Molecular Function: hydrolase activity, hydrolyzing O-glycosyl compounds (GO:0004553), Biological Process: carbohydrate metabolic process (GO:0005975)	Q0J0N4	4347441;	NP_001063539.1;	osa:4347441;	LOC_Os09g31430	NA	NA	NA	NA	NA	NA	NA	NA
LOC_Os10g02210	LOC_Os10g02210	LOC_Os10g02210	Chr10:761180-765312	ZR1	CR1	OK	0.136855	0	#NAME?	#NAME?	0.00315	0.274072	no	peptide transporter PTR2, putative, expressed	GO:0005215; GO:0006810; GO:0005773; GO:0016020	molecular_function; biological_process; cellular_component; cellular_component	transporter activity; transport; vacuole; membrane	TAIR:AT2G02040; TAIR:AT2G02040; TAIR:AT2G02040; TAIR:AT2G02040	PF00854.14	PTR2	Family	N/A	N/A	N/A	Q94LJ2	NA	NA	NA	LOC_Os10g02210	NA	NA	NA	NA	NA	NA	NA	NA
LOC_Os10g05490	LOC_Os10g05490	LOC_Os10g05490	Chr10:2709103-2711914	ZR1	CR1	OK	6.34508	0.896018	-2.82404	-2.90127	0.01065	0.565044	no	cytochrome P450, putative, expressed	GO:0003674; GO:0005488; GO:0003824; GO:0008152; GO:0019825	molecular_function; molecular_function; molecular_function; biological_process; molecular_function	molecular_function; binding; catalytic activity; metabolic process; oxygen binding	TAIR:AT2G45570; TAIR:AT2G45570; TAIR:AT2G45570; TAIR:AT2G45570; TAIR:AT2G45570	PF00067.15	p450	Domain	IPR002401	Cytochrome P450, E-class, group I	Molecular Function: monooxygenase activity (GO:0004497), Molecular Function: iron ion binding (GO:0005506), Molecular Function: heme binding (GO:0020037), Biological Process: oxidation reduction (GO:0055114)	Q7XGW0	4348095;	NP_001064153.1;	osa:4348095;	LOC_Os10g05490	PWY-5060	luteolin biosynthesis	RXN-7651	EC-1.14.13.21	GN7F-20371-MONOMER		GN7F-20371	LOC_Os09g08920.1
LOC_Os10g10750	LOC_Os10g10750	LOC_Os10g10750	Chr10:5946084-5947373	ZR1	CR1	OK	4.01371	0	#NAME?	#NAME?	5e-05	0.0162482	yes	expressed protein	NA	NA	NA	NA	NA	NA	NA	N/A	N/A	N/A	Q8LMM0	NA	NA	NA	LOC_Os10g10750	NA	NA	NA	NA	NA	NA	NA	NA
LOC_Os10g11590	LOC_Os10g11590	LOC_Os10g11590	Chr10:6408918-6411931	ZR1	CR1	OK	0.525424	0	#NAME?	#NAME?	5e-05	0.0162482	yes	expressed protein	NA	NA	NA	NA	NA	NA	NA	N/A	N/A	N/A	Q8LMX7	NA	NA	NA	LOC_Os10g11590	NA	NA	NA	NA	NA	NA	NA	NA
LOC_Os10g12050	LOC_Os10g12050	LOC_Os10g12050	Chr10:6698730-6702485	ZR1	CR1	OK	3.05636	0.54873	-2.47765	-2.28333	0.02325	0.864247	no	expressed protein	GO:0003824; GO:0005623; GO:0005783; GO:0009058; GO:0009987; GO:0019748; GO:0008152; GO:0005739; GO:0005886; GO:0003824; GO:0005623; GO:0005783; GO:0009058; GO:0009987; GO:0019748; GO:0008152; GO:0005739; GO:0005886	molecular_function; cellular_component; cellular_component; biological_process; biological_process; biological_process; biological_process; cellular_component; cellular_component; molecular_function; cellular_component; cellular_component; biological_proc	catalytic activity; cell; endoplasmic reticulum; biosynthetic process; cellular process; secondary metabolic process; metabolic process; mitochondrion; plasma membrane; catalytic activity; cell; endoplasmic reticulum; biosynthetic process; cellular proces	TAIR:AT2G40890; TAIR:AT2G40890; TAIR:AT2G40890; TAIR:AT2G40890; TAIR:AT2G40890; TAIR:AT2G40890; TAIR:AT2G40890; TAIR:AT2G40890; TAIR:AT2G40890; TAIR:AT2G40890; TAIR:AT2G40890; TAIR:AT2G40890; TAIR:AT2G40890; TAIR:AT2G40890; TAIR:AT2G40890; TAIR:AT2G40890;	PF00067.15	p450	Domain	IPR001128	Cytochrome P450	Molecular Function: monooxygenase activity (GO:0004497), Molecular Function: iron ion binding (GO:0005506), Molecular Function: electron carrier activity (GO:0009055), Molecular Function: heme binding (GO:0020037)	Q33AD0	NA	NA	NA	LOC_Os10g12050	PWY-361	phenylpropanoid biosynthesis	RXN-2581	EC-1.14.13.36	GN7F-31830-MONOMER	5-<i>O-</i>(4-coumaroyl)-<small>D</small>-quinate 3'-monooxygenase	GN7F-31830	LOC_Os10g12050.1
LOC_Os10g12750	LOC_Os10g12750	LOC_Os10g12750	Chr10:7114763-7116172	ZR1	CR1	OK	2.58384	0.337657	-2.93588	-2.45589	0.03335	0.99958	no	expressed protein	GO:0003674; GO:0005575; GO:0008150	molecular_function; cellular_component; biological_process	molecular_function; cellular_component; biological_process	TAIR:AT2G41610; TAIR:AT2G41610; TAIR:AT2G41610	NA	NA	NA	N/A	N/A	N/A	Q33AB2	4348259;	NP_001064300.1;	osa:4348259;	LOC_Os10g12750	NA	NA	NA	NA	NA	NA	NA	NA
LOC_Os10g19970	LOC_Os10g19970	LOC_Os10g19970	Chr10:10022540-10023354	ZR1	CR1	OK	2.20447	0	#NAME?	#NAME?	5e-05	0.0162482	yes	expressed protein	NA	NA	NA	NA	NA	NA	NA	N/A	N/A	N/A	Q339P2	NA	NA	NA	LOC_Os10g19970	NA	NA	NA	NA	NA	NA	NA	NA
LOC_Os10g22050	LOC_Os10g22050	LOC_Os10g22050	Chr10:11390651-11391319	ZR1	CR1	OK	48.7393	10.57	-2.20512	-2.27866	0.0457	0.99958	no	expressed protein	NA	NA	NA	NA	NA	NA	NA	N/A	N/A	N/A	Q339E1	NA	NA	NA	LOC_Os10g22050	NA	NA	NA	NA	NA	NA	NA	NA
LOC_Os10g23090	LOC_Os10g23090	LOC_Os10g23090	Chr10:12041603-12043235	ZR1	CR1	OK	3.70373	0.814811	-2.18444	-2.06893	0.03745	0.99958	no	homeobox associated leucine zipper, putative, expressed	GO:0016043; GO:0016049; GO:0005634; GO:0009058; GO:0006139; GO:0009628; GO:0000003; GO:0009791; GO:0007275; GO:0003677; GO:0003700; GO:0016043; GO:0016049; GO:0005634; GO:0009058; GO:0006139; GO:0009628; GO:0000003; GO:0009791; GO:0007275; GO:0003677; GO:	biological_process; biological_process; cellular_component; biological_process; biological_process; biological_process; biological_process; biological_process; biological_process; molecular_function; molecular_function; biological_process; biological_proc	cellular component organization; cell growth; nucleus; biosynthetic process; nucleobase, nucleoside, nucleotide and nucleic acid metabolic process; response to abiotic stimulus; reproduction; post-embryonic development; multicellular organismal developmen	TAIR:AT4G40060; TAIR:AT4G40060; TAIR:AT4G40060; TAIR:AT4G40060; TAIR:AT4G40060; TAIR:AT4G40060; TAIR:AT4G40060; TAIR:AT4G40060; TAIR:AT4G40060; TAIR:AT4G40060; TAIR:AT4G40060; TAIR:AT4G40060; TAIR:AT4G40060; TAIR:AT4G40060; TAIR:AT4G40060; TAIR:AT4G40060;	PF00046.22	Homeobox	Domain	N/A	N/A	N/A	Q338Z7	4348492;	NP_001064475.2;	osa:4348492;	LOC_Os10g23090	NA	NA	NA	NA	NA	NA	NA	NA
LOC_Os10g26670	LOC_Os10g26670	LOC_Os10g26670	Chr10:13928383-13929601	ZR1	CR1	OK	3.05071	0.472986	-2.68928	-2.2903	0.04545	0.99958	no	expressed protein	NA	NA	NA	NA	NA	NA	NA	N/A	N/A	N/A	Q948I0	NA	NA	NA	LOC_Os10g26670	NA	NA	NA	NA	NA	NA	NA	NA
LOC_Os10g40420	LOC_Os10g40420	LOC_Os10g40420	Chr10:21655391-21656252	ZR1	CR1	OK	0.306504	0	#NAME?	#NAME?	0.0021	0.212127	no	LTPL138 - Protease inhibitor/seed storage/LTP family protein precursor, expressed	GO:0008289; GO:0016020; GO:0009536; GO:0009579; GO:0006810	molecular_function; cellular_component; cellular_component; cellular_component; biological_process	lipid binding; membrane; plastid; thylakoid; transport	TAIR:AT2G45180; TAIR:AT2G45180; TAIR:AT2G45180; TAIR:AT2G45180; TAIR:AT2G45180	PF00234.15	Tryp_alpha_amyl	Family	N/A	N/A	N/A	Q9FWN9	4349323;	NP_001065326.1;	osa:4349323;	LOC_Os10g40420	NA	NA	NA	NA	NA	NA	NA	NA
LOC_Os10g40620	LOC_Os10g40620	LOC_Os10g40620	Chr10:21787625-21790246	ZR1	CR1	OK	10.5558	2.05401	-2.36152	-2.84167	0.01395	0.655718	no	expressed protein	GO:0008150; GO:0009536	biological_process; cellular_component	biological_process; plastid	TAIR:AT4G25190; TAIR:AT4G25190	PF04484.5	DUF566	Family	IPR007573	Protein of unknown function DUF566	N/A	Q9AV13	4349342;	NP_001065344.1;	osa:4349342;	LOC_Os10g40620	NA	NA	NA	NA	NA	NA	NA	NA
LOC_Os10g42610	LOC_Os10g42610	LOC_Os10g42610	Chr10:22964025-22965622	ZR1	CR1	OK	12.8276	2.67989	-2.259	-2.73132	0.01415	0.660738	no	expressed protein	GO:0008150; GO:0005488; GO:0008150; GO:0005488	biological_process; molecular_function; biological_process; molecular_function	biological_process; binding; biological_process; binding	TAIR:AT4G17940; TAIR:AT4G17940; TAIR:AT4G17940; TAIR:AT4G17940	NA	NA	NA	N/A	N/A	N/A	Q336P1;; Q7XBV4	4349493;	NP_001065486.1;	osa:4349493;	LOC_Os10g42610	NA	NA	NA	NA	NA	NA	NA	NA
LOC_Os11g01570	LOC_Os11g01570	LOC_Os11g01570	Chr11:329041-332824	ZR1	CR1	OK	1.5812	0.148671	-3.41083	-2.67214	0.0168	0.724872	no	PMR5, putative, expressed	GO:0005794; GO:0008150	cellular_component; biological_process	Golgi apparatus; biological_process	TAIR:AT2G38320; TAIR:AT2G38320	PF03005.8	DUF231	Family	N/A	N/A	N/A	Q2RBL8	4349561;	NP_001065543.1;	osa:4349561;	LOC_Os11g01570	NA	NA	NA	NA	NA	NA	NA	NA
LOC_Os11g02070	LOC_Os11g02070	LOC_Os11g02070	Chr11:552467-560729	ZR1	CR1	OK	1.68983	0.242865	-2.79865	-2.0827	0.047	0.99958	no	BTB8 - Bric-a-Brac, Tramtrack, Broad Complex BTB domain, expressed	GO:0005575; GO:0008150	cellular_component; biological_process	cellular_component; biological_process	TAIR:AT3G56230; TAIR:AT3G56230	PF00651.24	BTB	Domain	IPR013069	BTB/POZ	Molecular Function: protein binding (GO:0005515)	Q2RBG8	4349583;	NP_001065564.1;	osa:4349583;	LOC_Os11g02070	NA	NA	NA	NA	NA	NA	NA	NA
LOC_Os11g02540	LOC_Os11g02540	LOC_Os11g02540	Chr11:793115-795608	ZR1	CR1	OK	2.67829	0.320712	-3.06196	-2.45633	0.02525	0.90251	no	WRKY50, expressed	NA	NA	NA	NA	PF03106.8	WRKY	Domain	IPR003657	DNA-binding WRKY	Molecular Function: transcription factor activity (GO:0003700), Molecular Function: sequence-specific DNA binding (GO:0043565), Biological Process: regulation of transcription (GO:0045449)	Q2RBB7	4349612;	NP_001065592.1;	osa:4349612;	LOC_Os11g02540	NA	NA	NA	NA	NA	NA	NA	NA
LOC_Os11g06570	LOC_Os11g06570	LOC_Os11g06570	Chr11:3159727-3175505	ZR1	CR1	OK	1.80474	0.110602	-4.02834	-3.66292	0.0103	0.55419	no	NA	NA	NA	NA	NA	PF02992.7	Transposase_21	Family	N/A	N/A	N/A	Q53KV8	NA	NA	NA	LOC_Os11g06570	NA	NA	NA	NA	NA	NA	NA	NA
LOC_Os11g14140	LOC_Os11g14140	LOC_Os11g14140	Chr11:7877894-7879548	ZR1	CR1	OK	94.1287	23.0536	-2.02964	-3.74027	0.00035	0.0708885	no	OsFBK25 - F-box domain and kelch repeat containing protein, expressed	GO:0003674; GO:0005575; GO:0008150	molecular_function; cellular_component; biological_process	molecular_function; cellular_component; biological_process	TAIR:AT3G59940; TAIR:AT3G59940; TAIR:AT3G59940	PF01344.18	Kelch_1	Repeat	N/A	N/A	N/A	Q53NA8	4350190;	NP_001067606.1;	osa:4350190;	LOC_Os11g14140	NA	NA	NA	NA	NA	NA	NA	NA
LOC_Os11g17970	LOC_Os11g17970	LOC_Os11g17970	Chr11:10096105-10102801	ZR1	CR1	OK	13.0119	3.20085	-2.0233	-2.85548	0.01	0.544686	no	POT family protein, expressed	GO:0006810; GO:0016020; GO:0005488; GO:0009607; GO:0005886; GO:0005215	biological_process; cellular_component; molecular_function; biological_process; cellular_component; molecular_function	transport; membrane; binding; response to biotic stimulus; plasma membrane; transporter activity	TAIR:AT1G69850; TAIR:AT1G69850; TAIR:AT1G69850; TAIR:AT1G69850; TAIR:AT1G69850; TAIR:AT1G69850	PF00854.14	PTR2	Family	N/A	N/A	N/A	Q53NY1;; Q2R733	NA	NA	NA	LOC_Os11g17970	NA	NA	NA	NA	NA	NA	NA	NA
LOC_Os11g18366	LOC_Os11g18366	LOC_Os11g18366	Chr11:10352223-10376611	ZR1	CR1	OK	5.95254	1.42105	-2.06655	-2.44177	0.01545	0.693256	no	cycloartenol synthase, putative, expressed	GO:0007275; GO:0003824; GO:0016043; GO:0009987; GO:0009058; GO:0006629; GO:0005773; GO:0007275; GO:0003824; GO:0016043; GO:0009987; GO:0009058; GO:0006629; GO:0005773; GO:0007275; GO:0003824; GO:0016043; GO:0009987; GO:0009058; GO:0006629; GO:0005773	biological_process; molecular_function; biological_process; biological_process; biological_process; biological_process; cellular_component; biological_process; molecular_function; biological_process; biological_process; biological_process; biological_proc	multicellular organismal development; catalytic activity; cellular component organization; cellular process; biosynthetic process; lipid metabolic process; vacuole; multicellular organismal development; catalytic activity; cellular component organization;	TAIR:AT2G07050; TAIR:AT2G07050; TAIR:AT2G07050; TAIR:AT2G07050; TAIR:AT2G07050; TAIR:AT2G07050; TAIR:AT2G07050; TAIR:AT2G07050; TAIR:AT2G07050; TAIR:AT2G07050; TAIR:AT2G07050; TAIR:AT2G07050; TAIR:AT2G07050; TAIR:AT2G07050; TAIR:AT2G07050; TAIR:AT2G07050;	PF00432.14	Prenyltrans	Repeat	IPR008930	Terpenoid cylases/protein prenyltransferase alpha-alpha toroid	N/A	H2KW15;; H2KW14;; H2KW13	NA	NA	NA	LOC_Os11g18366	PWY-5203	soybean saponin I biosynthesis	RXN-7570	EC-5.4.99.39	GN7F-20927-MONOMER		GN7F-20927	LOC_Os11g18340.1
LOC_Os11g18570	LOC_Os11g18570	LOC_Os11g18570	Chr11:10474863-10477749	ZR1	CR1	OK	58.5906	9.30011	-2.65535	-4.4751	0.00015	0.0388415	yes	cytochrome P450, putative, expressed	GO:0003674; GO:0005488; GO:0003824; GO:0008152; GO:0019825	molecular_function; molecular_function; molecular_function; biological_process; molecular_function	molecular_function; binding; catalytic activity; metabolic process; oxygen binding	TAIR:AT1G12740; TAIR:AT1G12740; TAIR:AT1G12740; TAIR:AT1G12740; TAIR:AT1G12740	PF00067.15	p450	Domain	IPR002401	Cytochrome P450, E-class, group I	Molecular Function: monooxygenase activity (GO:0004497), Molecular Function: iron ion binding (GO:0005506), Molecular Function: heme binding (GO:0020037), Biological Process: oxidation reduction (GO:0055114)	Q2R6X3	4350299;	NP_001067707.1;	osa:4350299;	LOC_Os11g18570	NA	NA	NA	NA	NA	NA	NA	NA
LOC_Os11g25330	LOC_Os11g25330	LOC_Os11g25330	Chr11:14427040-14430912	ZR1	CR1	OK	35.7588	8.54616	-2.06495	-3.06824	0.00455	0.343987	no	nucleoside-triphosphatase, putative, expressed	GO:0009856; GO:0008152; GO:0009056; GO:0006139; GO:0005515; GO:0016787	biological_process; biological_process; biological_process; biological_process; molecular_function; molecular_function	pollination; metabolic process; catabolic process; nucleobase, nucleoside, nucleotide and nucleic acid metabolic process; protein binding; hydrolase activity	TAIR:AT3G04080; TAIR:AT3G04080; TAIR:AT3G04080; TAIR:AT3G04080; TAIR:AT3G04080; TAIR:AT3G04080	PF01150.10	GDA1_CD39	Family	N/A	N/A	N/A	Q53KM8	NA	NA	NA	LOC_Os11g25330	NA	NA	NA	NA	NA	NA	NA	NA
LOC_Os11g26780	LOC_Os11g26780	LOC_Os11g26780	Chr11:15336033-15337163	ZR1	CR1	OK	8.35248	1.93707	-2.10833	-2.15603	0.04855	0.99958	no	dehydrin, putative, expressed	GO:0003674; GO:0005575; GO:0006950; GO:0009628; GO:0009719	molecular_function; cellular_component; biological_process; biological_process; biological_process	molecular_function; cellular_component; response to stress; response to abiotic stimulus; response to endogenous stimulus	TAIR:AT5G66400; TAIR:AT5G66400; TAIR:AT5G66400; TAIR:AT5G66400; TAIR:AT5G66400	PF00257.12	Dehydrin	Family	IPR000167	Dehydrin	Biological Process: response to stress (GO:0006950), Biological Process: response to water (GO:0009415)	Q2R4Z5	4350453;	NP_001067843.1;	osa:4350453;	LOC_Os11g26780	NA	NA	NA	NA	NA	NA	NA	NA
LOC_Os11g30500	LOC_Os11g30500	LOC_Os11g30500	Chr11:17729024-17730347	ZR1	CR1	OK	19.1145	4.50428	-2.0853	-2.47596	0.02485	0.895112	no	HVA22, putative, expressed	GO:0003674; GO:0006950; GO:0009628; GO:0009719	molecular_function; biological_process; biological_process; biological_process	molecular_function; response to stress; response to abiotic stimulus; response to endogenous stimulus	TAIR:AT5G50720; TAIR:AT5G50720; TAIR:AT5G50720; TAIR:AT5G50720	PF03134.12	TB2_DP1_HVA22	Family	N/A	N/A	N/A	Q2R3W9	4350556;	NP_001067939.1;	osa:4350556;	LOC_Os11g30500	NA	NA	NA	NA	NA	NA	NA	NA
LOC_Os11g32650	LOC_Os11g32650	LOC_Os11g32650	Chr11:19277556-19281016	ZR1	CR1	OK	158.952	28.705	-2.46922	-4.66441	5e-05	0.0162482	yes	chalcone synthase, putative, expressed	GO:0006950; GO:0009719; GO:0005634; GO:0005783; GO:0009058; GO:0009987; GO:0019748; GO:0009628; GO:0016020; GO:0005773; GO:0006810; GO:0016740	biological_process; biological_process; cellular_component; cellular_component; biological_process; biological_process; biological_process; biological_process; cellular_component; cellular_component; biological_process; molecular_function	response to stress; response to endogenous stimulus; nucleus; endoplasmic reticulum; biosynthetic process; cellular process; secondary metabolic process; response to abiotic stimulus; membrane; vacuole; transport; transferase activity	TAIR:AT5G13930; TAIR:AT5G13930; TAIR:AT5G13930; TAIR:AT5G13930; TAIR:AT5G13930; TAIR:AT5G13930; TAIR:AT5G13930; TAIR:AT5G13930; TAIR:AT5G13930; TAIR:AT5G13930; TAIR:AT5G13930; TAIR:AT5G13930	PF02797.8	Chal_sti_synt_C	Domain	N/A	N/A	N/A	Q2R3A1	4350636;	NP_001068009.1;	osa:4350636;	LOC_Os11g32650	PWY-6787	flavonoid biosynthesis (in equisetum)	NARINGENIN-CHALCONE-SYNTHASE-RXN	EC-2.3.1.74	GN7F-28921-MONOMER		GN7F-28921	LOC_Os03g47000.1
LOC_Os11g33270	LOC_Os11g33270	LOC_Os11g33270	Chr11:19675010-19678096	ZR1	CR1	OK	15.2823	2.76615	-2.46591	-2.98512	0.01015	0.549589	no	glycosyl hydrolases family 16, putative, expressed	GO:0005576; GO:0016740; GO:0008152; GO:0005975; GO:0009987; GO:0016787; GO:0005623; GO:0005618	cellular_component; molecular_function; biological_process; biological_process; biological_process; molecular_function; cellular_component; cellular_component	extracellular region; transferase activity; metabolic process; carbohydrate metabolic process; cellular process; hydrolase activity; cell; cell wall	TAIR:AT5G13870; TAIR:AT5G13870; TAIR:AT5G13870; TAIR:AT5G13870; TAIR:AT5G13870; TAIR:AT5G13870; TAIR:AT5G13870; TAIR:AT5G13870	PF00722.14	Glyco_hydro_16	Domain	IPR000757	Glycoside hydrolase, family 16	Molecular Function: hydrolase activity, hydrolyzing O-glycosyl compounds (GO:0004553), Biological Process: carbohydrate metabolic process (GO:0005975)	Q2R336	4350662;	NP_001068033.1;	osa:4350662;	LOC_Os11g33270	NA	NA	NA	NA	NA	NA	NA	NA
[truncated: 15 more rows]

## Sheet: Zero h_vs_Water control_Downreg
test_id	gene_id	gene	locus	sample_1	sample_2	status	sample_1_FPKM_Value	sample_2_FPKM_Value	log2(fold_change)	test_stat	p_value	q_value	significant	description(phytozome)	GO_ID	GO_Ontology	GO_Term	GO_TAIR_ID	PFAM_hmm_acc	PFAM_hmm_name	PFAM_hmm_type	INTERPRO_ipr_acc	INTERPRO_ipr_desc	INTERPRO_ipr_go	Entry(uniprot)	Cross-reference(GeneID)	Cross-reference(RefSeq)	Cross-reference(KEGG)	Query_sequence_Id(OryzaCyc)	Pathway-id(OryzaCyc)	Pathway-name(OryzaCyc)	Reaction-id(OryzaCyc)	EC(OryzaCyc)	Protein-id(OryzaCyc)	Protein-name(OryzaCyc)	Gene-id(OryzaCyc)	Gene-name(OryzaCyc)
[truncated: 210 more rows]
