# Supplementary material for: Rice-Magnaporthe transcriptomics reveals host defense activation induced by red seaweed-biostimulant in rice plants
Source: Front Genet. 2023 Jun 23;14:1132561. doi: 10.3389/fgene.2023.1132561 (PMC10327602; doi:10.3389/fgene.2023.1132561)
Supplement: Supplementary file 2 [file DataSheet1.ZIP › Supplementary file 1/Supplementary file 1C.xlsx]

## Sheet: Sheet1
	Total number of reads	Aligned read counts	Aligned %
Zero hour	169920346	161824652	97.87
MG-01 (T1)	181970266	175703573	97.25
MG-01+LBD-1 (T2)	158946714	154280013	97.81
LBD-1 (T3)	217406544	211813309	97.9
Water control (T4)	177108020	71726558	97.78
Number of DEG's in different treatments
		Up-regulated genes	Down-regulated genes
	MG-01 vs MG-01+LBD-1	235	12
	Zero hour vs MG-01	576	291
	Zero hour vs MG-01+LBD-1	604	117
	Zero hour vs LBD-1	472	184
	Zero hour vs Water control	490	210
