# Supplementary material for: Rice-Magnaporthe transcriptomics reveals host defense activation induced by red seaweed-biostimulant in rice plants
Source: Front Genet. 2023 Jun 23;14:1132561. doi: 10.3389/fgene.2023.1132561 (PMC10327602; doi:10.3389/fgene.2023.1132561)
Supplement: Supplementary file 4 [file DataSheet2.ZIP]

Archive with 6 entries (5 files):
- Supplementary file 2/
- Supplementary file 2/Supplementary file 2A.xlsx
- Supplementary file 2/Supplementary file 2B.xlsx
- Supplementary file 2/Supplementary file 2C.xlsx
- Supplementary file 2/Supplementary file 2D.xlsx
- Supplementary file 2/Supplementary file 2E.xlsx
