# Supplementary material for: Rice-Magnaporthe transcriptomics reveals host defense activation induced by red seaweed-biostimulant in rice plants
Source: Front Genet. 2023 Jun 23;14:1132561. doi: 10.3389/fgene.2023.1132561 (PMC10327602; doi:10.3389/fgene.2023.1132561)
Supplement: Supplementary file 4 [file DataSheet2.ZIP › Supplementary file 2/Supplementary file 2A.xlsx]

## Sheet: MG-01_vs_MG-01+LBD1_Down_GO
Gene Set Name	Number of genes	Description	Number of Genes in Overlap (k)	pvalue	FDR	Query ID
EXTRACELLULAR_REGION	232	GO:0005576 extracellular region, GOslim:cellular_component	3	1.43e-05	0.000775	LOC_Os08g09060 LOC_Os08g09080 LOC_Os01g01660
APOPLAST	71	GO:0048046 apoplast, GOslim:cellular_component	2	0.000104	0.0028	LOC_Os08g09060 LOC_Os08g09080
MANGANESE_ION_BINDING	53	GO:0030145 manganese ion binding, GOslim:molecular_function	2	5.86e-05	0.00369	LOC_Os08g09060 LOC_Os08g09080
NUTRIENT_RESERVOIR_ACTIVITY	78	GO:0045735 nutrient reservoir activity, GOslim:molecular_function	2	0.000124	0.00391	LOC_Os08g09060 LOC_Os08g09080
TRANSCRIPTION_REPRESSOR_ACTIVITY	19	GO:0016564 transcription repressor activity, GOslim:molecular_function	1	0.00416	0.0872	LOC_Os01g01660
NITROGEN_UTILIZATION	20	GO:0019740 nitrogen utilization, GOslim:biological_process	1	0.00436	0.1772	LOC_Os01g01660
REGULATION_OF_NITROGEN_UTILIZATION	20	GO:0006808 regulation of nitrogen utilization, GOslim:biological_process	1	0.00436	0.1772	LOC_Os01g01660
TRANSITION_METAL_ION_BINDING	2838	GO:0046914 transition metal ion binding, GOslim:molecular_function	3	0.0188	0.2961	LOC_Os08g09060 LOC_Os08g09080 LOC_Os02g09310
ION_BINDING	3721	GO:0043167 ion binding, GOslim:molecular_function	3	0.0382	0.3431	LOC_Os08g09060 LOC_Os08g09080 LOC_Os02g09310
CATION_BINDING	3717	GO:0043169 cation binding, GOslim:molecular_function	3	0.0381	0.3431	LOC_Os08g09060 LOC_Os08g09080 LOC_Os02g09310
METAL_ION_BINDING	3513	GO:0046872 metal ion binding, GOslim:molecular_function	3	0.0329	0.3431	LOC_Os08g09060 LOC_Os08g09080 LOC_Os02g09310
BINDING	11705	GO:0005488 binding, GOslim:molecular_function	5	0.0768	0.5793	LOC_Os08g09060 LOC_Os08g09080 LOC_Os02g09310 LOC_Os03g06970 LOC_Os01g01660
MONOOXYGENASE_ACTIVITY	413	GO:0004497 monooxygenase activity, GOslim:molecular_function	1	0.0829	0.5793	LOC_Os02g09310
STRUCTURAL_CONSTITUENT_OF_RIBOSOME	465	GO:0003735 structural constituent of ribosome, GOslim:molecular_function	1	0.0928	0.5828	LOC_Os03g15370
TETRAPYRROLE_BINDING	612	GO:0046906 tetrapyrrole binding, GOslim:molecular_function	1	0.1204	0.5828	LOC_Os02g09310
STRUCTURAL_MOLECULE_ACTIVITY	538	GO:0005198 structural molecule activity, GOslim:molecular_function	1	0.1066	0.5828	LOC_Os03g15370
HEME_BINDING	605	GO:0020037 heme binding, GOslim:molecular_function	1	0.1191	0.5828	LOC_Os02g09310
IRON_ION_BINDING	691	GO:0005506 iron ion binding, GOslim:molecular_function	1	0.1349	0.6064	LOC_Os02g09310
TRANSCRIPTION_REGULATOR_ACTIVITY	989	GO:0030528 transcription regulator activity, GOslim:molecular_function	1	0.1877	0.7874	LOC_Os01g01660
MOLECULAR_FUNCTION	45586	GO:0003674 molecular_function, GOslim:molecular_function	11	0.2505	0.985	LOC_Os06g21140 LOC_Os03g48060 LOC_Os03g15370 LOC_Os08g09060 LOC_Os08g09080 LOC_Os02g09310 LOC_Os10g42066 LOC_Os03g06970 LOC_Os09g01320 LOC_Os02g03710 LOC_Os01g01660
CELL	5550	GO:0005623 cell, GOslim:cellular_component	1	0.7034	1	LOC_Os03g15370
REGULATION_OF_BIOLOGICAL_PROCESS	1988	GO:0050789 regulation of biological process, GOslim:biological_process	1	0.3439	1	LOC_Os01g01660
CELLULAR_MACROMOLECULE_BIOSYNTHETIC_PROCESS	2546	GO:0034645 cellular macromolecule biosynthetic process, GOslim:biological_process	1	0.4187	1	LOC_Os03g15370
CELLULAR_METABOLIC_PROCESS	6576	GO:0044237 cellular metabolic process, GOslim:biological_process	1	0.7664	1	LOC_Os03g15370
CATALYTIC_ACTIVITY	9113	GO:0003824 catalytic activity, GOslim:molecular_function	2	0.5877	1	LOC_Os02g09310 LOC_Os01g01660
ORGANELLE	2468	GO:0043226 organelle, GOslim:cellular_component	1	0.4087	1	LOC_Os03g15370
METABOLIC_PROCESS	9541	GO:0008152 metabolic process, GOslim:biological_process	2	0.6148	1	LOC_Os03g15370 LOC_Os01g01660
PROTEIN_METABOLIC_PROCESS	4043	GO:0019538 protein metabolic process, GOslim:biological_process	1	0.5823	1	LOC_Os03g15370
MACROMOLECULE_MODIFICATION	1965	GO:0043412 macromolecule modification, GOslim:biological_process	1	0.3407	1	LOC_Os03g15370
OXIDOREDUCTASE_ACTIVITY	1686	GO:0016491 oxidoreductase activity, GOslim:molecular_function	1	0.2999	1	LOC_Os02g09310
INTRACELLULAR_ORGANELLE	2468	GO:0043229 intracellular organelle, GOslim:cellular_component	1	0.4087	1	LOC_Os03g15370
BIOSYNTHETIC_PROCESS	3274	GO:0009058 biosynthetic process, GOslim:biological_process	1	0.5044	1	LOC_Os03g15370
RIBONUCLEOPROTEIN_COMPLEX	531	GO:0030529 ribonucleoprotein complex, GOslim:cellular_component	1	0.1053	1	LOC_Os03g15370
INTRACELLULAR_PART	3107	GO:0044424 intracellular part, GOslim:cellular_component	1	0.4859	1	LOC_Os03g15370
INTRACELLULAR_NON-MEMBRANE-BOUNDED_ORGANELLE	726	GO:0043232 intracellular non-membrane-bounded organelle, GOslim:cellular_component	1	0.1413	1	LOC_Os03g15370
CYTOPLASM	1254	GO:0005737 cytoplasm, GOslim:cellular_component	1	0.2322	1	LOC_Os03g15370
PRIMARY_METABOLIC_PROCESS	7728	GO:0044238 primary metabolic process, GOslim:biological_process	1	0.8224	1	LOC_Os03g15370
MACROMOLECULE_METABOLIC_PROCESS	6374	GO:0043170 macromolecule metabolic process, GOslim:biological_process	1	0.7551	1	LOC_Os03g15370
MACROMOLECULAR_COMPLEX	1404	GO:0032991 macromolecular complex, GOslim:cellular_component	1	0.2563	1	LOC_Os03g15370
CYTOPLASMIC_PART	961	GO:0044444 cytoplasmic part, GOslim:cellular_component	1	0.1829	1	LOC_Os03g15370
BIOLOGICAL_PROCESS	45586	GO:0008150 biological_process, GOslim:biological_process	11	0.2505	1	LOC_Os06g21140 LOC_Os03g48060 LOC_Os03g15370 LOC_Os08g09060 LOC_Os08g09080 LOC_Os02g09310 LOC_Os10g42066 LOC_Os03g06970 LOC_Os09g01320 LOC_Os02g03710 LOC_Os01g01660
INTRACELLULAR	3733	GO:0005622 intracellular, GOslim:cellular_component	1	0.5524	1	LOC_Os03g15370
ELECTRON_TRANSPORT	1055	GO:0006118 electron transport, GOslim:biological_process	1	0.199	1	LOC_Os02g09310
NON-MEMBRANE-BOUNDED_ORGANELLE	726	GO:0043228 non-membrane-bounded organelle, GOslim:cellular_component	1	0.1413	1	LOC_Os03g15370
BIOLOGICAL_REGULATION	2100	GO:0065007 biological regulation, GOslim:biological_process	1	0.3596	1	LOC_Os01g01660
CELLULAR_BIOSYNTHETIC_PROCESS	3054	GO:0044249 cellular biosynthetic process, GOslim:biological_process	1	0.4798	1	LOC_Os03g15370
CELLULAR_COMPONENT	45586	GO:0005575 cellular_component, GOslim:cellular_component	11	0.2505	1	LOC_Os06g21140 LOC_Os03g48060 LOC_Os03g15370 LOC_Os08g09060 LOC_Os08g09080 LOC_Os02g09310 LOC_Os10g42066 LOC_Os03g06970 LOC_Os09g01320 LOC_Os02g03710 LOC_Os01g01660
CELL_PART	5550	GO:0044464 cell part, GOslim:cellular_component	1	0.7034	1	LOC_Os03g15370
GENE_EXPRESSION	2459	GO:0010467 gene expression, GOslim:biological_process	1	0.4075	1	LOC_Os03g15370
CELLULAR_MACROMOLECULE_METABOLIC_PROCESS	5328	GO:0044260 cellular macromolecule metabolic process, GOslim:biological_process	1	0.6879	1	LOC_Os03g15370
RIBOSOME	466	GO:0005840 ribosome, GOslim:cellular_component	1	0.093	1	LOC_Os03g15370
CELLULAR_PROTEIN_METABOLIC_PROCESS	2971	GO:0044267 cellular protein metabolic process, GOslim:biological_process	1	0.4703	1	LOC_Os03g15370
MACROMOLECULE_BIOSYNTHETIC_PROCESS	2550	GO:0009059 macromolecule biosynthetic process, GOslim:biological_process	1	0.4192	1	LOC_Os03g15370
CELLULAR_PROTEIN_MODIFICATION_PROCESS	1922	GO:0006464 cellular protein modification process, GOslim:biological_process	1	0.3345	1	LOC_Os03g15370
TRANSLATION	681	GO:0006412 translation, GOslim:biological_process	1	0.1331	1	LOC_Os03g15370
CELLULAR_PROCESS	7980	GO:0009987 cellular process, GOslim:biological_process	1	0.8328	1	LOC_Os03g15370

## Sheet: MG-01_vs_MG-01+LBD1_Down_KEGG
Gene Set Name	Number of genes	Description	Number of Genes in Overlap (k)	pvalue	FDR	Query ID
KEGG_RIBOSOME	243	Ribosome	1	0.0496	0.0496	LOC_Os03g15370

## Sheet: MG-01_vs_MG-01+LBD1_Down_miRNA
Gene Set Name	Number of genes	Description	Number of Genes in Overlap (k)	pvalue	FDR	Query ID
PMRD_PREDICTED_OSA-MIRF11773-AKR	8	Predicted targets of osa-miRf11773-akr through web-service psRNATarget	1	0.00187	0.00312	LOC_Os07g32710
PMRD_PREDICTED_OSA-MIRF10689-AKR	9	Predicted targets of osa-miRf10689-akr through web-service psRNATarget	1	0.00208	0.00312	LOC_Os07g32710

## Sheet: MG-01_vs_MG-01+LBD1_Down_Plantc
Gene Set Name	Number of genes	Description	Number of Genes in Overlap (k)	pvalue	FDR	Query ID
MAACKIAIN_BIOSYNTHESIS	4	maackiain biosynthesis	1	0.00104	0.00286	LOC_Os01g01660
MEDICARPIN_BIOSYNTHESIS	4	medicarpin biosynthesis	1	0.00104	0.00286	LOC_Os01g01660
BRASSINOSTEROID_BIOSYNTHESIS_II	91	brassinosteroid biosynthesis II	1	0.019	0.0348	LOC_Os01g01660

## Sheet: MG-01_vs_MG-01+LBD1_Down_PO
Gene Set Name	Number of genes	Description	Number of Genes in Overlap (k)	pvalue	FDR	Query ID
SEED	8413	PO:0009010 seed	3	0.2506	1	LOC_Os03g48060 LOC_Os03g06970 LOC_Os01g01660
ANTHER	1188	PO:0009066 anther	1	0.2213	1	LOC_Os03g48060
ENDOSPERM	1882	PO:0009089 endosperm	1	0.3288	1	LOC_Os03g48060
COTYLEDON	5588	PO:0020030 cotyledon	2	0.3271	1	LOC_Os08g09080 LOC_Os02g03710
GYNOECIUM	7758	PO:0009062 gynoecium	2	0.4944	1	LOC_Os07g32710 LOC_Os01g01660
SPIKELET	958	PO:0009051 spikelet	1	0.1824	1	LOC_Os06g21140
STEM	1601	PO:0009047 stem	1	0.287	1	LOC_Os03g15370
ROOT	12268	PO:0009005 root	3	0.4869	1	LOC_Os06g21140 LOC_Os08g09080 LOC_Os01g01660
CULTURED_PLANT_CALLUS	6915	PO:0000009 cultured plant callus	2	0.4315	1	LOC_Os03g15370 LOC_Os08g09060
FLOWER	9509	PO:0009046 flower	2	0.6128	1	LOC_Os03g48060 LOC_Os01g01660
PLANT_EMBRYO	3233	PO:0009009 plant embryo	1	0.4999	1	LOC_Os03g48060
INFLORESCENCE	16672	PO:0009049 inflorescence	5	0.2487	1	LOC_Os06g21140 LOC_Os03g48060 LOC_Os08g09080 LOC_Os02g03710 LOC_Os01g01660
VASCULAR_LEAF	13760	PO:0009025 vascular leaf	6	0.0443	1	LOC_Os06g21140 LOC_Os03g48060 LOC_Os03g15370 LOC_Os08g09060 LOC_Os08g09080 LOC_Os07g32710
PLANT_CALLUS	16131	PO:0005052 plant callus	6	0.0887	1	LOC_Os03g48060 LOC_Os03g15370 LOC_Os08g09060 LOC_Os08g09080 LOC_Os03g06970 LOC_Os01g01660
SHOOT_SYSTEM	15789	PO:0009006 shoot system	5	0.211	1	LOC_Os06g21140 LOC_Os03g48060 LOC_Os08g09060 LOC_Os07g32710 LOC_Os01g01660
WHOLE_PLANT	11966	PO:0000003 whole plant	4	0.2262	1	LOC_Os06g21140 LOC_Os03g06970 LOC_Os02g03710 LOC_Os01g01660

## Sheet: MG-01_vs_MG-01+LBD1_Down_refere
Gene Set Name	Number of genes	Description	Number of Genes in Overlap (k)	pvalue	FDR	Query ID
DAI_OSMYB2P-1_PI_STARVATION_6H_DIFF	1903	genes that up- or down-regulated in rice seedling after Pi starvation for 6 h	4	0.000478	0.0669	LOC_Os03g48060 LOC_Os08g09060 LOC_Os08g09080 LOC_Os01g01660
SU_COLD_UNDEREXPRESSION_OF_MYBS3_UP	389	Upregulated genes by underexpression of MYBS3 with cold treatment from 28 to 4 degree (Table S9 PubmedID:20130099)	2	0.0029	0.2028	LOC_Os06g21140 LOC_Os07g32710
MARCEL_MAGNAPORTHE_ORYZAE_INVASION_ROOT_UP	1262	Genes up-regulated in root tissue after infected with Magnaporthe oryzae strain Guy11	2	0.0274	0.4727	LOC_Os08g09060 LOC_Os08g09080
BEATTY_ROOTS_AND_SHOOTS_NITROGEN_ASSOCIATED_UP	59	upregulated genes associated with nitrogen in transgenic rice	1	0.0124	0.4727	LOC_Os07g32710
ABBRUSCATO_CO-EXPRESSED_WITH_OSWRKY22_RESISTANCE_TO_BLAST	147	genes co-expressed with OsWRKY22 which plays a role in the resistance response to blast.	1	0.0304	0.4727	LOC_Os01g01660
WANG_GIF1_VS_ZHONGHUA11_DN	124	Down-regulated genes of the gif1 mutant versus wild-type Zhonghua11 at 7 DAF	1	0.0257	0.4727	LOC_Os03g06970
SU_COLD_OVEREXPRESSION_OF_MYBS3_UP	89	Upregulated genes by overexpression of MYBS3 with cold treatment from 28 to 4 degree (Table S7 PubmedID:20130099)	1	0.0186	0.4727	LOC_Os07g32710
DAI_OSMYB2P-1_PI_STARVATION_24H_DIFF	2537	genes that up- or down-regulated in rice seedling after Pi starvation for 24 h	3	0.0139	0.4727	LOC_Os03g48060 LOC_Os02g03710 LOC_Os01g01660
DAI_OSMYB2P-1_PI_STARVATION_48H_DIFF	1312	genes that up- or down-regulated in rice seedling after Pi starvation for 48 h	2	0.0295	0.4727	LOC_Os08g09080 LOC_Os01g01660
QIU_OSWRKY13_VS_MUDANJIANG_8_UP	232	Up-regulated genes in OsWRKY13-overexpressing plants compared with wild-type Mudanjiang 8	1	0.0475	0.5731	LOC_Os07g32710
ZHANG_CHILLING_STRESS_LTH-ENRICHED_COMPARED_WITH_IR29	261	LTH-enriched gene compared with IR29 under control condition	1	0.0532	0.5731	LOC_Os08g09060
LI_STIGMA_IDENTIFIED_BY_TWO_MICROARRAY_UP	200	Highly expressed candidate genes in stigma identified by both 57 K Affymetrix rice whole-genome array and 10 K rice cDNA microarray.	1	0.0411	0.5731	LOC_Os07g32710
AKIRA_BTH-INDUCIBLE_AND_WRKY45-DEPENDENT_GENES	244	Genome-wide identification of WRKY45-regulated genes that mediate benzothiadiazole-induced defense responses in rice (Table S1 BTH-inducible and WRKY45-dependent genes, PubmedID:24093634)	1	0.0498	0.5731	LOC_Os02g03710
TIE_ZS_AGROBACTERIUM_INFECTION_12H_UP	312	upregulated genes after 12h of Agrobacterium infection in in the indica cultivar ZS	1	0.0633	0.5776	LOC_Os08g09060
ZHOU_XOC_INFECTION	326	commonly regulated genes in the 9804-Rxo1 and 9804 under the infection of?Xanthomonas oryzae pv. Oryzicola(Xoc)	1	0.066	0.5776	LOC_Os01g01660
YANG_ABL1_UP	313	Up-regulated genes in the?abl1?mutant by GeneChip analysis	1	0.0635	0.5776	LOC_Os07g32710
LI_STIGMA_IDENTIFIED_BY_ONE_MICROARRAY_UP	411	Highly expressed candidate genes in stigma identified by 57 K Affymetrix rice whole-genome array.	1	0.0825	0.6795	LOC_Os07g32710
DEVESHWAR_ANTHER_DEVELOPMENT_MA_VS_PMA_UP	5467	Upregulated genes comparing meiotic(MA) stage with pre-meiotic(PMA) stage	3	0.0982	0.6872	LOC_Os03g48060 LOC_Os03g15370 LOC_Os07g32710
DEVESHWAR_ANTHER_DEVELOPMENT_PMA_VS_SAM_UP	5366	Upregulated genes comparing pre-meiotic(PMA) stage with shoot apical meristem(SAM) stage	3	0.094	0.6872	LOC_Os03g48060 LOC_Os03g15370 LOC_Os07g32710
TIE_NIP_AGROBACTERIUM_INFECTION_24H_DN	480	downregulated genes after 24h of Agrobacterium infection in Nipponbare	1	0.0957	0.6872	LOC_Os03g06970
TIE_NIP_AGROBACTERIUM_INFECTION_12H_DN	587	downregulated genes after 12h of Agrobacterium infection in Nipponbare	1	0.1158	0.7721	LOC_Os03g06970
MARCEL_MAGNAPORTHE_ORYZAE_INVASION_ROOT_DN	748	Genes down-regulated in root tissue after infected with Magnaporthe oryzae strain Guy11	1	0.1453	0.9246	LOC_Os07g32710
DEVESHWAR_ANTHER_DEVELOPMENT_TPA_VS_SCP_UP	4208	Upregulated genes comparing tri-nucleate pollen(TPA) stage with anthers at single-celled(SCP) stage	1	0.5975	1	LOC_Os03g15370
DEVESHWAR_ANTHER_DEVELOPMENT_MA_VS_TPA_DN	4273	Downregulated genes comparing meiotic(MA) stage with tri-nucleate pollen(TPA) stage	2	0.2221	1	LOC_Os03g48060 LOC_Os03g15370
WEI_EXPRESSION_PROFILES_IN_POLLEN_UP	1681	upregulated transcripts in rice pollen.	1	0.2991	1	LOC_Os03g06970
DEVESHWAR_ANTHER_DEVELOPMENT_SCP_VS_MA_DN	6988	Downregulated genes comparing anthers at single-celled(SCP) stage with meiotic(MA) stage	2	0.4371	1	LOC_Os03g15370 LOC_Os07g32710
DEVESHWAR_ANTHER_DEVELOPMENT_PMA_VS_SCP_UP	6988	Upregulated genes comparing pre-meiotic(PMA) stage with anthers at single-celled(SCP) stage	1	0.788	1	LOC_Os03g15370
DEVESHWAR_ANTHER_DEVELOPMENT_PMA_VS_SCP_DN	4746	Downregulated genes comparing pre-meiotic(PMA) stage with anthers at single-celled(SCP) stage	2	0.2596	1	LOC_Os03g48060 LOC_Os07g32710
DEVESHWAR_ANTHER_DEVELOPMENT_PMA_VS_TPA_DN	4639	Downregulated genes comparing pre-meiotic(PMA) stage with tri-nucleate pollen(TPA) stage	2	0.2511	1	LOC_Os03g48060 LOC_Os03g15370
DEVESHWAR_ANTHER_DEVELOPMENT_SCP_VS_MA_UP	4746	Upregulated genes comparing anthers at single-celled(SCP) stage with meiotic(MA) stage	1	0.6435	1	LOC_Os03g48060
DAI_OSMYB2P-1_PI_STARVATION_72H_DIFF	2927	genes that up- or down-regulated in rice seedling after Pi starvation for 72 h	1	0.4651	1	LOC_Os03g48060
DEVESHWAR_ANTHER_DEVELOPMENT_MA_VS_TPA_UP	7461	Upregulated genes comparing meiotic(MA) stage with tri-nucleate pollen(TPA) stage	1	0.8106	1	LOC_Os07g32710
DEVESHWAR_ANTHER_DEVELOPMENT_PMA_VS_TPA_UP	7095	Upregulated genes comparing pre-meiotic(PMA) stage with tri-nucleate pollen(TPA) stage	1	0.7934	1	LOC_Os07g32710
DEVESHWAR_ANTHER_DEVELOPMENT_TPA_VS_SCP_DN	7526	Downregulated genes comparing tri-nucleate pollen(TPA) stage with anthers at single-celled(SCP) stage	2	0.4774	1	LOC_Os03g48060 LOC_Os07g32710

## Sheet: MG-01_vs_MG-01+LBD1_up_gene_fam
Gene Set Name	Number of genes	Description	Number of Genes in Overlap (k)	pvalue	FDR	Query ID
PROTEASE_INHIBITOR/SEED_STORAGE/LTP_FAMILY_PROTEIN_PRECURSOR	172	Protease inhibitor/Seed Storage/LTP family protein precursor	9	6.61e-08	2.46e-06	LOC_Os03g01320 LOC_Os10g20890 LOC_Os10g36170 LOC_Os03g01300 LOC_Os07g18750 LOC_Os07g37385 LOC_Os12g28880 LOC_Os01g60740 LOC_Os07g30590
CELLULOSE_SYNTHASE_FAMILY	11	Cellulose Synthase Family	3	2.33e-05	0.000434	LOC_Os09g25490 LOC_Os10g32980 LOC_Os01g54620
GLYCOSYL_HYDROLASE_FAMILY_1_BETA-GLUCOSIDASES	38	Glycosyl Hydrolase Family 1 Beta-Glucosidases	2	0.0116	0.1437	LOC_Os09g33710 LOC_Os09g31430
HEVEIN_FAMILY_PROTEIN_PRECURSOR	3	Hevein family protein precursor	1	0.0161	0.1503	LOC_Os04g41640
SUBTILISIN_FAMILY_(PEPTIDASE_S8;_PF00082)	63	Subtilisin Family (Peptidase_S8; PF00082)	2	0.0289	0.1793	LOC_Os01g58280 LOC_Os02g16940
PROTEINASE_INHIBITOR_II_FAMILY_PROTEIN_PRECURSOR	5	Proteinase inhibitor II family protein precursor	1	0.0241	0.1793	LOC_Os03g52370
WRKY_FAMILY_GENES	103	WRKY family genes	2	0.0683	0.3634	LOC_Os09g25070 LOC_Os03g21710
MATERNALLY_EXPRESSED_GENE_(MEG)_FAMILY_PROTEIN_PRECURSOR	19	Maternally Expressed Gene (MEG) family protein precursor	1	0.0782	0.3639	LOC_Os01g42150
PLANT_THIONIN_FAMILY_PROTEIN_PRECURSOR	44	Plant thionin family protein precursor	1	0.1674	0.6486	LOC_Os06g31890
RAPID_ALKALINIZATION_FACTOR_(RALF)_FAMILY_PROTEIN_PRECURSOR	46	Rapid Alkalinization Factor (RALF) family protein precursor	1	0.1742	0.6486	LOC_Os10g41980
SMALL_AUXIN-UP_RNA_GENE_FAMILY	58	Small auxin-up RNA gene family	1	0.2136	0.723	LOC_Os06g45970
ORYZA_SATIVA_WRKY_GENE_SUPERFAMILY	83	Oryza sativa WRKY Gene Superfamily	1	0.2897	0.8991	LOC_Os09g25070

## Sheet: MG-01_vs_MG-01+LBD1_Up_GO
CELLULAR_COMPONENT	45586	GO:0005575 cellular_component, GOslim:cellular_component	234	8.63e-23	1.08e-20	LOC_Os07g34280 LOC_Os03g01320 LOC_Os02g13870 LOC_Os09g29710 LOC_Os11g17970 LOC_Os04g04980 LOC_Os09g04050 LOC_Os06g41910 LOC_Os04g01140 LOC_Os08g36760 LOC_Os10g28120 LOC_Os11g37700 LOC_Os06g21270 LOC_Os05g48850 LOC_Os04g56000 LOC_Os09g26290 LOC_Os09g32470 LOC_Os04g48200 LOC_Os03g18030 LOC_Os06g18960 LOC_Os09g33710 LOC_Os06g13600 LOC_Os10g20890 LOC_Os02g42640 LOC_Os03g61720 LOC_Os02g38290 LOC_Os12g…
MOLECULAR_FUNCTION	45586	GO:0003674 molecular_function, GOslim:molecular_function	234	8.63e-23	4.69e-20	LOC_Os07g34280 LOC_Os03g01320 LOC_Os02g13870 LOC_Os09g29710 LOC_Os11g17970 LOC_Os04g04980 LOC_Os09g04050 LOC_Os06g41910 LOC_Os04g01140 LOC_Os08g36760 LOC_Os10g28120 LOC_Os11g37700 LOC_Os06g21270 LOC_Os05g48850 LOC_Os04g56000 LOC_Os09g26290 LOC_Os09g32470 LOC_Os04g48200 LOC_Os03g18030 LOC_Os06g18960 LOC_Os09g33710 LOC_Os06g13600 LOC_Os10g20890 LOC_Os02g42640 LOC_Os03g61720 LOC_Os02g38290 LOC_Os12g…
CATALYTIC_ACTIVITY	9113	GO:0003824 catalytic activity, GOslim:molecular_function	101	6e-23	4.69e-20	LOC_Os07g34280 LOC_Os09g29710 LOC_Os04g04980 LOC_Os09g04050 LOC_Os04g01140 LOC_Os10g28120 LOC_Os11g37700 LOC_Os03g18030 LOC_Os09g33710 LOC_Os02g38290 LOC_Os12g44030 LOC_Os12g04320 LOC_Os12g24320 LOC_Os10g42060 LOC_Os03g19420 LOC_Os03g19427 LOC_Os05g08490 LOC_Os09g25490 LOC_Os09g38239 LOC_Os08g43120 LOC_Os10g21060 LOC_Os07g03900 LOC_Os11g02440 LOC_Os02g41630 LOC_Os05g38230 LOC_Os03g09910 LOC_Os08g…
BIOLOGICAL_PROCESS	45586	GO:0008150 biological_process, GOslim:biological_process	234	8.63e-23	1.29e-19	LOC_Os07g34280 LOC_Os03g01320 LOC_Os02g13870 LOC_Os09g29710 LOC_Os11g17970 LOC_Os04g04980 LOC_Os09g04050 LOC_Os06g41910 LOC_Os04g01140 LOC_Os08g36760 LOC_Os10g28120 LOC_Os11g37700 LOC_Os06g21270 LOC_Os05g48850 LOC_Os04g56000 LOC_Os09g26290 LOC_Os09g32470 LOC_Os04g48200 LOC_Os03g18030 LOC_Os06g18960 LOC_Os09g33710 LOC_Os06g13600 LOC_Os10g20890 LOC_Os02g42640 LOC_Os03g61720 LOC_Os02g38290 LOC_Os12g…
TETRAPYRROLE_BINDING	612	GO:0046906 tetrapyrrole binding, GOslim:molecular_function	19	1.96e-11	4.26e-09	LOC_Os04g01140 LOC_Os02g38290 LOC_Os10g21060 LOC_Os03g22010 LOC_Os01g22352 LOC_Os10g30390 LOC_Os02g36280 LOC_Os12g16720 LOC_Os08g16260 LOC_Os12g02060 LOC_Os11g18570 LOC_Os02g36030 LOC_Os06g35480 LOC_Os04g55740 LOC_Os06g43304 LOC_Os01g72760 LOC_Os05g04500 LOC_Os10g16974 LOC_Os01g19020
IRON_ION_BINDING	691	GO:0005506 iron ion binding, GOslim:molecular_function	20	1.91e-11	4.26e-09	LOC_Os04g01140 LOC_Os03g18030 LOC_Os02g38290 LOC_Os10g21060 LOC_Os03g22010 LOC_Os01g22352 LOC_Os10g30390 LOC_Os02g36280 LOC_Os12g16720 LOC_Os08g16260 LOC_Os12g02060 LOC_Os11g18570 LOC_Os02g36030 LOC_Os06g35480 LOC_Os04g55740 LOC_Os06g43304 LOC_Os01g72760 LOC_Os05g04500 LOC_Os10g16974 LOC_Os01g19020
HEME_BINDING	605	GO:0020037 heme binding, GOslim:molecular_function	19	1.62e-11	4.26e-09	LOC_Os04g01140 LOC_Os02g38290 LOC_Os10g21060 LOC_Os03g22010 LOC_Os01g22352 LOC_Os10g30390 LOC_Os02g36280 LOC_Os12g16720 LOC_Os08g16260 LOC_Os12g02060 LOC_Os11g18570 LOC_Os02g36030 LOC_Os06g35480 LOC_Os04g55740 LOC_Os06g43304 LOC_Os01g72760 LOC_Os05g04500 LOC_Os10g16974 LOC_Os01g19020
OXIDOREDUCTASE_ACTIVITY	1686	GO:0016491 oxidoreductase activity, GOslim:molecular_function	28	5.37e-10	9.73e-08	LOC_Os04g01140 LOC_Os03g18030 LOC_Os02g38290 LOC_Os10g21060 LOC_Os05g38230 LOC_Os03g22010 LOC_Os02g09490 LOC_Os01g22352 LOC_Os10g30390 LOC_Os02g36280 LOC_Os12g16720 LOC_Os08g16260 LOC_Os12g02060 LOC_Os08g10010 LOC_Os11g18570 LOC_Os11g42200 LOC_Os11g30560 LOC_Os02g36030 LOC_Os01g16714 LOC_Os01g63180 LOC_Os06g35480 LOC_Os04g55740 LOC_Os06g43304 LOC_Os01g72760 LOC_Os05g04500 LOC_Os10g16974 LOC_Os04g…
MONOOXYGENASE_ACTIVITY	413	GO:0004497 monooxygenase activity, GOslim:molecular_function	13	2.72e-08	4.22e-06	LOC_Os04g01140 LOC_Os02g38290 LOC_Os10g21060 LOC_Os10g30390 LOC_Os02g36280 LOC_Os12g16720 LOC_Os08g16260 LOC_Os11g18570 LOC_Os02g36030 LOC_Os01g16714 LOC_Os06g43304 LOC_Os01g72760 LOC_Os10g16974
ION_BINDING	3721	GO:0043167 ion binding, GOslim:molecular_function	39	6.83e-08	8.25e-06	LOC_Os04g01140 LOC_Os10g28120 LOC_Os03g18030 LOC_Os09g33710 LOC_Os02g38290 LOC_Os04g56570 LOC_Os09g25490 LOC_Os10g21060 LOC_Os03g22010 LOC_Os12g44050 LOC_Os10g32980 LOC_Os02g09490 LOC_Os01g22352 LOC_Os10g30390 LOC_Os01g45730 LOC_Os02g36280 LOC_Os12g16720 LOC_Os08g16260 LOC_Os12g02060 LOC_Os08g10010 LOC_Os11g18570 LOC_Os11g42200 LOC_Os09g31430 LOC_Os10g07556 LOC_Os07g35940 LOC_Os12g38051 LOC_Os01g…
CATION_BINDING	3717	GO:0043169 cation binding, GOslim:molecular_function	39	6.65e-08	8.25e-06	LOC_Os04g01140 LOC_Os10g28120 LOC_Os03g18030 LOC_Os09g33710 LOC_Os02g38290 LOC_Os04g56570 LOC_Os09g25490 LOC_Os10g21060 LOC_Os03g22010 LOC_Os12g44050 LOC_Os10g32980 LOC_Os02g09490 LOC_Os01g22352 LOC_Os10g30390 LOC_Os01g45730 LOC_Os02g36280 LOC_Os12g16720 LOC_Os08g16260 LOC_Os12g02060 LOC_Os08g10010 LOC_Os11g18570 LOC_Os11g42200 LOC_Os09g31430 LOC_Os10g07556 LOC_Os07g35940 LOC_Os12g38051 LOC_Os01g…
METABOLIC_PROCESS	9541	GO:0008152 metabolic process, GOslim:biological_process	74	1.4e-08	1.05e-05	LOC_Os07g34280 LOC_Os09g29710 LOC_Os04g04980 LOC_Os09g04050 LOC_Os10g28120 LOC_Os05g48850 LOC_Os06g18960 LOC_Os09g33710 LOC_Os06g50480 LOC_Os10g42060 LOC_Os03g19420 LOC_Os03g19427 LOC_Os05g08490 LOC_Os09g25490 LOC_Os07g03900 LOC_Os11g02440 LOC_Os02g41630 LOC_Os03g09910 LOC_Os08g34280 LOC_Os12g02370 LOC_Os01g08350 LOC_Os10g32980 LOC_Os02g37750 LOC_Os02g09490 LOC_Os02g05744 LOC_Os04g28620 LOC_Os05g…
ELECTRON_TRANSPORT	1055	GO:0006118 electron transport, GOslim:biological_process	20	2.23e-08	1.11e-05	LOC_Os04g01140 LOC_Os02g38290 LOC_Os10g21060 LOC_Os03g22010 LOC_Os01g22352 LOC_Os10g30390 LOC_Os02g36280 LOC_Os12g16720 LOC_Os08g16260 LOC_Os12g02060 LOC_Os11g18570 LOC_Os02g36030 LOC_Os01g16714 LOC_Os06g35480 LOC_Os04g55740 LOC_Os06g43304 LOC_Os01g72760 LOC_Os05g04500 LOC_Os10g16974 LOC_Os01g19020
HYDROLASE_ACTIVITY,_ACTING_ON_GLYCOSYL_BONDS	452	GO:0016798 hydrolase activity, acting on glycosyl bonds, GOslim:molecular_function	12	5.47e-07	5.94e-05	LOC_Os10g28120 LOC_Os09g33710 LOC_Os10g42060 LOC_Os02g05744 LOC_Os09g31430 LOC_Os04g41640 LOC_Os07g35940 LOC_Os01g71820 LOC_Os04g54810 LOC_Os02g50490 LOC_Os10g39840 LOC_Os08g38170
LIPID_LOCALIZATION	105	GO:0010876 lipid localization, GOslim:biological_process	7	4.2e-07	8.99e-05	LOC_Os03g01320 LOC_Os10g20890 LOC_Os10g36170 LOC_Os03g01300 LOC_Os07g37385 LOC_Os01g60740 LOC_Os07g30590
CELLULAR_MODIFIED_AMINO_ACID_BIOSYNTHETIC_PROCESS	32	GO:0042398 cellular modified amino acid biosynthetic process, GOslim:biological_process	5	4.15e-07	8.99e-05	LOC_Os04g04980 LOC_Os03g19420 LOC_Os03g19427 LOC_Os11g02440 LOC_Os12g02370
LIPID_TRANSPORT	105	GO:0006869 lipid transport, GOslim:biological_process	7	4.2e-07	8.99e-05	LOC_Os03g01320 LOC_Os10g20890 LOC_Os10g36170 LOC_Os03g01300 LOC_Os07g37385 LOC_Os01g60740 LOC_Os07g30590
RESPONSE_TO_STRESS	820	GO:0006950 response to stress, GOslim:biological_process	16	4.1e-07	8.99e-05	LOC_Os03g22010 LOC_Os06g31890 LOC_Os11g26790 LOC_Os01g22352 LOC_Os11g26780 LOC_Os12g25090 LOC_Os01g42860 LOC_Os12g02060 LOC_Os12g36850 LOC_Os12g36830 LOC_Os12g36880 LOC_Os06g35480 LOC_Os08g38170 LOC_Os04g55740 LOC_Os05g04500 LOC_Os01g19020
METAL_ION_BINDING	3513	GO:0046872 metal ion binding, GOslim:molecular_function	34	3.04e-06	0.000301	LOC_Os04g01140 LOC_Os03g18030 LOC_Os02g38290 LOC_Os04g56570 LOC_Os09g25490 LOC_Os10g21060 LOC_Os03g22010 LOC_Os12g44050 LOC_Os10g32980 LOC_Os02g09490 LOC_Os01g22352 LOC_Os10g30390 LOC_Os01g45730 LOC_Os02g36280 LOC_Os12g16720 LOC_Os08g16260 LOC_Os12g02060 LOC_Os08g10010 LOC_Os11g18570 LOC_Os11g42200 LOC_Os10g07556 LOC_Os12g38051 LOC_Os02g36030 LOC_Os01g14670 LOC_Os01g63180 LOC_Os06g35480 LOC_Os03g…
TRANSFERASE_ACTIVITY,_TRANSFERRING_HEXOSYL_GROUPS	473	GO:0016758 transferase activity, transferring hexosyl groups, GOslim:molecular_function	11	5.58e-06	0.000505	LOC_Os05g08490 LOC_Os09g25490 LOC_Os10g32980 LOC_Os03g17850 LOC_Os09g21160 LOC_Os10g30560 LOC_Os06g18670 LOC_Os07g32620 LOC_Os10g39840 LOC_Os07g30760 LOC_Os01g54620
TRANSITION_METAL_ION_BINDING	2838	GO:0046914 transition metal ion binding, GOslim:molecular_function	29	6.4e-06	0.000535	LOC_Os04g01140 LOC_Os03g18030 LOC_Os02g38290 LOC_Os09g25490 LOC_Os10g21060 LOC_Os03g22010 LOC_Os10g32980 LOC_Os02g09490 LOC_Os01g22352 LOC_Os10g30390 LOC_Os01g45730 LOC_Os02g36280 LOC_Os12g16720 LOC_Os08g16260 LOC_Os12g02060 LOC_Os08g10010 LOC_Os11g18570 LOC_Os11g42200 LOC_Os02g36030 LOC_Os01g14670 LOC_Os01g63180 LOC_Os06g35480 LOC_Os03g48770 LOC_Os04g55740 LOC_Os06g43304 LOC_Os01g72760 LOC_Os05g…
RESPONSE_TO_STIMULUS	957	GO:0050896 response to stimulus, GOslim:biological_process	16	2.91e-06	0.000544	LOC_Os03g22010 LOC_Os06g31890 LOC_Os11g26790 LOC_Os01g22352 LOC_Os11g26780 LOC_Os12g25090 LOC_Os01g42860 LOC_Os12g02060 LOC_Os12g36850 LOC_Os12g36830 LOC_Os12g36880 LOC_Os06g35480 LOC_Os08g38170 LOC_Os04g55740 LOC_Os05g04500 LOC_Os01g19020
HYDROLASE_ACTIVITY	3178	GO:0016787 hydrolase activity, GOslim:molecular_function	31	7.47e-06	0.00058	LOC_Os07g34280 LOC_Os09g29710 LOC_Os10g28120 LOC_Os11g37700 LOC_Os09g33710 LOC_Os12g44030 LOC_Os12g24320 LOC_Os10g42060 LOC_Os08g43120 LOC_Os12g44050 LOC_Os01g08350 LOC_Os09g29670 LOC_Os02g05744 LOC_Os04g53760 LOC_Os07g01660 LOC_Os04g55710 LOC_Os09g31430 LOC_Os04g01710 LOC_Os04g41640 LOC_Os07g35940 LOC_Os11g06570 LOC_Os05g38290 LOC_Os01g71820 LOC_Os04g54810 LOC_Os06g04169 LOC_Os02g50490 LOC_Os06g…
HYDROLASE_ACTIVITY,_HYDROLYZING_O-GLYCOSYL_COMPOUNDS	409	GO:0004553 hydrolase activity, hydrolyzing O-glycosyl compounds, GOslim:molecular_function	10	9.8e-06	0.00071	LOC_Os10g28120 LOC_Os09g33710 LOC_Os02g05744 LOC_Os09g31430 LOC_Os04g41640 LOC_Os07g35940 LOC_Os01g71820 LOC_Os04g54810 LOC_Os02g50490 LOC_Os10g39840
TRANSFERASE_ACTIVITY,_TRANSFERRING_GLYCOSYL_GROUPS	508	GO:0016757 transferase activity, transferring glycosyl groups, GOslim:molecular_function	11	1.07e-05	0.000716	LOC_Os05g08490 LOC_Os09g25490 LOC_Os10g32980 LOC_Os03g17850 LOC_Os09g21160 LOC_Os10g30560 LOC_Os06g18670 LOC_Os07g32620 LOC_Os10g39840 LOC_Os07g30760 LOC_Os01g54620
TRANSFERASE_ACTIVITY	3084	GO:0016740 transferase activity, GOslim:molecular_function	30	1.12e-05	0.000716	LOC_Os12g04320 LOC_Os03g19420 LOC_Os03g19427 LOC_Os05g08490 LOC_Os09g25490 LOC_Os09g38239 LOC_Os07g03900 LOC_Os03g09910 LOC_Os10g32980 LOC_Os02g37750 LOC_Os05g03440 LOC_Os11g42550 LOC_Os11g45400 LOC_Os02g37800 LOC_Os10g07556 LOC_Os03g17850 LOC_Os09g21160 LOC_Os10g30560 LOC_Os06g02555 LOC_Os06g18670 LOC_Os07g32620 LOC_Os04g02640 LOC_Os10g39840 LOC_Os07g30760 LOC_Os11g32650 LOC_Os12g04300 LOC_Os01g…
PEROXIDASE_ACTIVITY	182	GO:0004601 peroxidase activity, GOslim:molecular_function	7	1.36e-05	0.000778	LOC_Os03g22010 LOC_Os01g22352 LOC_Os12g02060 LOC_Os06g35480 LOC_Os04g55740 LOC_Os05g04500 LOC_Os01g19020
OXIDOREDUCTASE_ACTIVITY,_ACTING_ON_PEROXIDE_AS_ACCEPTOR	182	GO:0016684 oxidoreductase activity, acting on peroxide as acceptor, GOslim:molecular_function	7	1.36e-05	0.000778	LOC_Os03g22010 LOC_Os01g22352 LOC_Os12g02060 LOC_Os06g35480 LOC_Os04g55740 LOC_Os05g04500 LOC_Os01g19020
CELLULAR_MODIFIED_AMINO_ACID_METABOLIC_PROCESS	56	GO:0006575 cellular modified amino acid metabolic process, GOslim:biological_process	5	5.23e-06	0.000784	LOC_Os04g04980 LOC_Os03g19420 LOC_Os03g19427 LOC_Os11g02440 LOC_Os12g02370
RESPONSE_TO_CHEMICAL_STIMULUS	297	GO:0042221 response to chemical stimulus, GOslim:biological_process	9	5.23e-06	0.000784	LOC_Os03g22010 LOC_Os11g26790 LOC_Os01g22352 LOC_Os11g26780 LOC_Os12g02060 LOC_Os06g35480 LOC_Os04g55740 LOC_Os05g04500 LOC_Os01g19020
ANTIOXIDANT_ACTIVITY	199	GO:0016209 antioxidant activity, GOslim:molecular_function	7	2.37e-05	0.00129	LOC_Os03g22010 LOC_Os01g22352 LOC_Os12g02060 LOC_Os06g35480 LOC_Os04g55740 LOC_Os05g04500 LOC_Os01g19020
BINDING	11705	GO:0005488 binding, GOslim:molecular_function	74	3.76e-05	0.00195	LOC_Os09g04050 LOC_Os04g01140 LOC_Os10g28120 LOC_Os11g37700 LOC_Os05g48850 LOC_Os03g18030 LOC_Os09g33710 LOC_Os06g13600 LOC_Os02g38290 LOC_Os06g50480 LOC_Os12g24320 LOC_Os04g56570 LOC_Os09g25490 LOC_Os08g43120 LOC_Os10g21060 LOC_Os07g03900 LOC_Os03g09910 LOC_Os08g34280 LOC_Os03g22010 LOC_Os12g44050 LOC_Os07g48800 LOC_Os09g29670 LOC_Os10g32980 LOC_Os02g09490 LOC_Os01g22352 LOC_Os10g30390 LOC_Os04g…
RESPONSE_TO_OXIDATIVE_STRESS	185	GO:0006979 response to oxidative stress, GOslim:biological_process	7	1.51e-05	0.00205	LOC_Os03g22010 LOC_Os01g22352 LOC_Os12g02060 LOC_Os06g35480 LOC_Os04g55740 LOC_Os05g04500 LOC_Os01g19020
POLYSACCHARIDE_METABOLIC_PROCESS	138	GO:0005976 polysaccharide metabolic process, GOslim:biological_process	6	2.94e-05	0.00367	LOC_Os09g25490 LOC_Os10g32980 LOC_Os04g41640 LOC_Os07g35940 LOC_Os10g39840 LOC_Os01g54620
PHOSPHATIDYLCHOLINE-STEROL_O-ACYLTRANSFERASE_ACTIVITY	18	GO:0004607 phosphatidylcholine-sterol O-acyltransferase activity, GOslim:molecular_function	3	8.33e-05	0.00412	LOC_Os02g37750 LOC_Os02g37800 LOC_Os02g37700
TRANSFERASE_ACTIVITY,_TRANSFERRING_ACYL_GROUPS_ALTERNATIVE	176	GO:0008415 transferase activity, transferring acyl groups, GOslim:molecular_function	6	0.000108	0.00488	LOC_Os02g37750 LOC_Os11g45400 LOC_Os02g37800 LOC_Os04g02640 LOC_Os11g32650 LOC_Os02g37700
TRANSFERASE_ACTIVITY,_TRANSFERRING_ACYL_GROUPS_OTHER_THAN_AMINO-ACYL_GROUPS	176	GO:0016747 transferase activity, transferring acyl groups other than amino-acyl groups, GOslim:molecular_function	6	0.000108	0.00488	LOC_Os02g37750 LOC_Os11g45400 LOC_Os02g37800 LOC_Os04g02640 LOC_Os11g32650 LOC_Os02g37700
NICOTIANAMINE_SYNTHASE_ACTIVITY	3	GO:0030410 nicotianamine synthase activity, GOslim:molecular_function	2	0.000163	0.00681	LOC_Os03g19420 LOC_Os03g19427
CHALCONE_ISOMERASE_ACTIVITY	3	GO:0045430 chalcone isomerase activity, GOslim:molecular_function	2	0.000163	0.00681	LOC_Os11g02440 LOC_Os12g02370
O-ACYLTRANSFERASE_ACTIVITY	24	GO:0008374 O-acyltransferase activity, GOslim:molecular_function	3	0.00018	0.00718	LOC_Os02g37750 LOC_Os02g37800 LOC_Os02g37700
TRANSFERASE_ACTIVITY,_TRANSFERRING_ACYL_GROUPS	195	GO:0016746 transferase activity, transferring acyl groups, GOslim:molecular_function	6	0.000185	0.00718	LOC_Os02g37750 LOC_Os11g45400 LOC_Os02g37800 LOC_Os04g02640 LOC_Os11g32650 LOC_Os02g37700
CARBOHYDRATE_METABOLIC_PROCESS	859	GO:0005975 carbohydrate metabolic process, GOslim:biological_process	13	6.78e-05	0.00781	LOC_Os10g28120 LOC_Os09g33710 LOC_Os09g25490 LOC_Os10g32980 LOC_Os02g05744 LOC_Os09g31430 LOC_Os04g41640 LOC_Os07g35940 LOC_Os01g71820 LOC_Os04g54810 LOC_Os02g50490 LOC_Os10g39840 LOC_Os01g54620
RESPONSE_TO_BIOTIC_STIMULUS	18	GO:0009607 response to biotic stimulus, GOslim:biological_process	3	8.33e-05	0.00891	LOC_Os12g36850 LOC_Os12g36830 LOC_Os12g36880
PHENYLPROPANOID_BIOSYNTHETIC_PROCESS	3	GO:0009699 phenylpropanoid biosynthetic process, GOslim:biological_process	2	0.000163	0.0116	LOC_Os11g02440 LOC_Os12g02370
NICOTIANAMINE_BIOSYNTHETIC_PROCESS	3	GO:0030418 nicotianamine biosynthetic process, GOslim:biological_process	2	0.000163	0.0116	LOC_Os03g19420 LOC_Os03g19427
CELLULAR_BIOGENIC_AMINE_BIOSYNTHETIC_PROCESS	21	GO:0042401 cellular biogenic amine biosynthetic process, GOslim:biological_process	3	0.000126	0.0116	LOC_Os04g04980 LOC_Os03g19420 LOC_Os03g19427
FLAVONOID_BIOSYNTHETIC_PROCESS	3	GO:0009813 flavonoid biosynthetic process, GOslim:biological_process	2	0.000163	0.0116	LOC_Os11g02440 LOC_Os12g02370
PHENYLPROPANOID_METABOLIC_PROCESS	3	GO:0009698 phenylpropanoid metabolic process, GOslim:biological_process	2	0.000163	0.0116	LOC_Os11g02440 LOC_Os12g02370
FLAVONOID_METABOLIC_PROCESS	3	GO:0009812 flavonoid metabolic process, GOslim:biological_process	2	0.000163	0.0116	LOC_Os11g02440 LOC_Os12g02370
NICOTIANAMINE_METABOLIC_PROCESS	3	GO:0030417 nicotianamine metabolic process, GOslim:biological_process	2	0.000163	0.0116	LOC_Os03g19420 LOC_Os03g19427
CELLULOSE_SYNTHASE_ACTIVITY	31	GO:0016759 cellulose synthase activity, GOslim:molecular_function	3	0.000361	0.0126	LOC_Os09g25490 LOC_Os10g32980 LOC_Os01g54620
CELLULOSE_SYNTHASE_(UDP-FORMING)_ACTIVITY	31	GO:0016760 cellulose synthase (UDP-forming) activity, GOslim:molecular_function	3	0.000361	0.0126	LOC_Os09g25490 LOC_Os10g32980 LOC_Os01g54620
INTRAMOLECULAR_LYASE_ACTIVITY	5	GO:0016872 intramolecular lyase activity, GOslim:molecular_function	2	0.00034	0.0126	LOC_Os11g02440 LOC_Os12g02370
SULFOTRANSFERASE_ACTIVITY	34	GO:0008146 sulfotransferase activity, GOslim:molecular_function	3	0.000464	0.0158	LOC_Os12g04320 LOC_Os09g38239 LOC_Os12g04300
PRIMARY_METABOLIC_PROCESS	7728	GO:0044238 primary metabolic process, GOslim:biological_process	51	0.000336	0.021	LOC_Os09g29710 LOC_Os04g04980 LOC_Os10g28120 LOC_Os05g48850 LOC_Os06g18960 LOC_Os09g33710 LOC_Os06g50480 LOC_Os10g42060 LOC_Os03g19420 LOC_Os03g19427 LOC_Os09g25490 LOC_Os07g03900 LOC_Os11g02440 LOC_Os02g41630 LOC_Os12g02370 LOC_Os01g08350 LOC_Os10g32980 LOC_Os02g37750 LOC_Os02g05744 LOC_Os05g03440 LOC_Os04g13480 LOC_Os07g01660 LOC_Os09g25070 LOC_Os08g10010 LOC_Os09g31430 LOC_Os04g01710 LOC_Os02g…
ESTABLISHMENT_OF_LOCALIZATION	1582	GO:0051234 establishment of localization, GOslim:biological_process	17	0.000327	0.021	LOC_Os03g01320 LOC_Os02g13870 LOC_Os11g17970 LOC_Os10g20890 LOC_Os04g56570 LOC_Os10g36170 LOC_Os03g01300 LOC_Os01g08350 LOC_Os11g04020 LOC_Os04g38220 LOC_Os07g37385 LOC_Os03g10100 LOC_Os02g48570 LOC_Os06g21360 LOC_Os01g60740 LOC_Os07g30590 LOC_Os04g32820
TRANSPORT	1582	GO:0006810 transport, GOslim:biological_process	17	0.000327	0.021	LOC_Os03g01320 LOC_Os02g13870 LOC_Os11g17970 LOC_Os10g20890 LOC_Os04g56570 LOC_Os10g36170 LOC_Os03g01300 LOC_Os01g08350 LOC_Os11g04020 LOC_Os04g38220 LOC_Os07g37385 LOC_Os03g10100 LOC_Os02g48570 LOC_Os06g21360 LOC_Os01g60740 LOC_Os07g30590 LOC_Os04g32820
UDP-GLYCOSYLTRANSFERASE_ACTIVITY	92	GO:0008194 UDP-glycosyltransferase activity, GOslim:molecular_function	4	0.000658	0.0217	LOC_Os09g25490 LOC_Os10g32980 LOC_Os03g17850 LOC_Os01g54620
LOCALIZATION	1601	GO:0051179 localization, GOslim:biological_process	17	0.000373	0.0224	LOC_Os03g01320 LOC_Os02g13870 LOC_Os11g17970 LOC_Os10g20890 LOC_Os04g56570 LOC_Os10g36170 LOC_Os03g01300 LOC_Os01g08350 LOC_Os11g04020 LOC_Os04g38220 LOC_Os07g37385 LOC_Os03g10100 LOC_Os02g48570 LOC_Os06g21360 LOC_Os01g60740 LOC_Os07g30590 LOC_Os04g32820
AMMONIA-LYASE_ACTIVITY	8	GO:0016841 ammonia-lyase activity, GOslim:molecular_function	2	0.000723	0.0231	LOC_Os02g41630 LOC_Os02g41650
BIOSYNTHETIC_PROCESS	3274	GO:0009058 biosynthetic process, GOslim:biological_process	27	0.000454	0.0261	LOC_Os04g04980 LOC_Os05g48850 LOC_Os06g18960 LOC_Os06g50480 LOC_Os10g42060 LOC_Os03g19420 LOC_Os03g19427 LOC_Os09g25490 LOC_Os11g02440 LOC_Os02g41630 LOC_Os03g09910 LOC_Os12g02370 LOC_Os01g08350 LOC_Os10g32980 LOC_Os05g03440 LOC_Os04g13480 LOC_Os09g25070 LOC_Os02g56140 LOC_Os12g38400 LOC_Os06g04090 LOC_Os03g21710 LOC_Os11g32650 LOC_Os01g54620 LOC_Os02g41650 LOC_Os01g18240 LOC_Os04g28280 LOC_Os02g…
CELLULOSE_METABOLIC_PROCESS	35	GO:0030243 cellulose metabolic process, GOslim:biological_process	3	0.000502	0.0269	LOC_Os09g25490 LOC_Os10g32980 LOC_Os01g54620
CELLULOSE_BIOSYNTHETIC_PROCESS	35	GO:0030244 cellulose biosynthetic process, GOslim:biological_process	3	0.000502	0.0269	LOC_Os09g25490 LOC_Os10g32980 LOC_Os01g54620
AROMATIC_AMINO_ACID_FAMILY_CATABOLIC_PROCESS	8	GO:0009074 aromatic amino acid family catabolic process, GOslim:biological_process	2	0.000723	0.0328	LOC_Os02g41630 LOC_Os02g41650
CELLULAR_GLUCAN_METABOLIC_PROCESS	94	GO:0006073 cellular glucan metabolic process, GOslim:biological_process	4	0.000711	0.0328	LOC_Os09g25490 LOC_Os10g32980 LOC_Os10g39840 LOC_Os01g54620
GLUCAN_METABOLIC_PROCESS	94	GO:0044042 glucan metabolic process, GOslim:biological_process	4	0.000711	0.0328	LOC_Os09g25490 LOC_Os10g32980 LOC_Os10g39840 LOC_Os01g54620
AROMATIC_COMPOUND_CATABOLIC_PROCESS	8	GO:0019439 aromatic compound catabolic process, GOslim:biological_process	2	0.000723	0.0328	LOC_Os02g41630 LOC_Os02g41650
L-PHENYLALANINE_CATABOLIC_PROCESS	8	GO:0006559 L-phenylalanine catabolic process, GOslim:biological_process	2	0.000723	0.0328	LOC_Os02g41630 LOC_Os02g41650
CELLULAR_BIOGENIC_AMINE_METABOLIC_PROCESS	41	GO:0006576 cellular biogenic amine metabolic process, GOslim:biological_process	3	0.000775	0.0341	LOC_Os04g04980 LOC_Os03g19420 LOC_Os03g19427
CELLULAR_POLYSACCHARIDE_METABOLIC_PROCESS	99	GO:0044264 cellular polysaccharide metabolic process, GOslim:biological_process	4	0.000856	0.0366	LOC_Os09g25490 LOC_Os10g32980 LOC_Os10g39840 LOC_Os01g54620
TRANSFERASE_ACTIVITY,_TRANSFERRING_SULFUR-CONTAINING_GROUPS	48	GO:0016782 transferase activity, transferring sulfur-containing groups, GOslim:molecular_function	3	0.00119	0.037	LOC_Os12g04320 LOC_Os09g38239 LOC_Os12g04300
CELLULAR_AMINO_ACID_METABOLIC_PROCESS_ALTERNATIVE	372	GO:0006519 cellular amino acid metabolic process, GOslim:biological_process	7	0.000982	0.0408	LOC_Os04g04980 LOC_Os03g19420 LOC_Os03g19427 LOC_Os11g02440 LOC_Os02g41630 LOC_Os12g02370 LOC_Os02g41650
ACID-AMMONIA_(OR_AMIDE)_LIGASE_ACTIVITY	12	GO:0016880 acid-ammonia (or amide) ligase activity, GOslim:molecular_function	2	0.00145	0.0425	LOC_Os02g41630 LOC_Os02g41650
AMMONIA_LIGASE_ACTIVITY	12	GO:0016211 ammonia ligase activity, GOslim:molecular_function	2	0.00145	0.0425	LOC_Os02g41630 LOC_Os02g41650
UDP-GLUCOSYLTRANSFERASE_ACTIVITY	58	GO:0035251 UDP-glucosyltransferase activity, GOslim:molecular_function	3	0.002	0.0572	LOC_Os09g25490 LOC_Os10g32980 LOC_Os01g54620
RESPONSE_TO_WATER_STIMULUS	12	GO:0009415 response to water stimulus, GOslim:biological_process	2	0.00145	0.0586	LOC_Os11g26790 LOC_Os11g26780
MACROMOLECULE_LOCALIZATION	406	GO:0033036 macromolecule localization, GOslim:biological_process	7	0.0016	0.0632	LOC_Os03g01320 LOC_Os10g20890 LOC_Os10g36170 LOC_Os03g01300 LOC_Os07g37385 LOC_Os01g60740 LOC_Os07g30590
GLUCOSYLTRANSFERASE_ACTIVITY	68	GO:0046527 glucosyltransferase activity, GOslim:molecular_function	3	0.00308	0.086	LOC_Os09g25490 LOC_Os10g32980 LOC_Os01g54620
GLUCAN_BIOSYNTHETIC_PROCESS	64	GO:0009250 glucan biosynthetic process, GOslim:biological_process	3	0.00262	0.1004	LOC_Os09g25490 LOC_Os10g32980 LOC_Os01g54620
CELLULAR_AROMATIC_COMPOUND_METABOLIC_PROCESS	139	GO:0006725 cellular aromatic compound metabolic process, GOslim:biological_process	4	0.00285	0.1067	LOC_Os11g02440 LOC_Os02g41630 LOC_Os12g02370 LOC_Os02g41650
CELLULAR_POLYSACCHARIDE_BIOSYNTHETIC_PROCESS	69	GO:0033692 cellular polysaccharide biosynthetic process, GOslim:biological_process	3	0.00321	0.1168	LOC_Os09g25490 LOC_Os10g32980 LOC_Os01g54620
L-PHENYLALANINE_METABOLIC_PROCESS	19	GO:0006558 L-phenylalanine metabolic process, GOslim:biological_process	2	0.00328	0.1168	LOC_Os02g41630 LOC_Os02g41650
NUTRIENT_RESERVOIR_ACTIVITY	78	GO:0045735 nutrient reservoir activity, GOslim:molecular_function	3	0.00447	0.1214	LOC_Os10g28120 LOC_Os01g14670 LOC_Os03g48770
SMALL_MOLECULE_METABOLIC_PROCESS	884	GO:0044281 small molecule metabolic process, GOslim:biological_process	10	0.00386	0.1225	LOC_Os04g04980 LOC_Os03g19420 LOC_Os03g19427 LOC_Os11g02440 LOC_Os02g41630 LOC_Os12g02370 LOC_Os01g08350 LOC_Os05g03440 LOC_Os08g10010 LOC_Os02g41650
CELLULAR_AMINO_ACID_CATABOLIC_PROCESS	21	GO:0009063 cellular amino acid catabolic process, GOslim:biological_process	2	0.00393	0.1225	LOC_Os02g41630 LOC_Os02g41650
POLYSACCHARIDE_BIOSYNTHETIC_PROCESS	72	GO:0000271 polysaccharide biosynthetic process, GOslim:biological_process	3	0.0036	0.1225	LOC_Os09g25490 LOC_Os10g32980 LOC_Os01g54620
CELLULAR_BIOSYNTHETIC_PROCESS	3054	GO:0044249 cellular biosynthetic process, GOslim:biological_process	23	0.00375	0.1225	LOC_Os04g04980 LOC_Os05g48850 LOC_Os06g18960 LOC_Os06g50480 LOC_Os10g42060 LOC_Os03g19420 LOC_Os03g19427 LOC_Os09g25490 LOC_Os11g02440 LOC_Os12g02370 LOC_Os01g08350 LOC_Os10g32980 LOC_Os05g03440 LOC_Os04g13480 LOC_Os09g25070 LOC_Os02g56140 LOC_Os12g38400 LOC_Os06g04090 LOC_Os03g21710 LOC_Os01g54620 LOC_Os01g18240 LOC_Os04g28280 LOC_Os02g43330
RESPONSE_TO_WOUNDING	21	GO:0009611 response to wounding, GOslim:biological_process	2	0.00393	0.1225	LOC_Os12g25090 LOC_Os01g42860
Gene Set Name	Number of genes	Description	Number of Genes in Overlap (k)	pvalue	FDR	Query ID
AMINE_CATABOLIC_PROCESS	21	GO:0009310 amine catabolic process, GOslim:biological_process	2	0.00393	0.1225	LOC_Os02g41630 LOC_Os02g41650
SMALL_MOLECULE_BIOSYNTHETIC_PROCESS	250	GO:0044283 small molecule biosynthetic process, GOslim:biological_process	5	0.00403	0.123	LOC_Os04g04980 LOC_Os03g19420 LOC_Os03g19427 LOC_Os11g02440 LOC_Os12g02370
MONOCARBOXYLIC_ACID_METABOLIC_PROCESS	76	GO:0032787 monocarboxylic acid metabolic process, GOslim:biological_process	3	0.00417	0.1248	LOC_Os03g19420 LOC_Os03g19427 LOC_Os08g10010
CARBOXYLIC_ACID_CATABOLIC_PROCESS	24	GO:0046395 carboxylic acid catabolic process, GOslim:biological_process	2	0.00501	0.1441	LOC_Os02g41630 LOC_Os02g41650
ORGANIC_ACID_CATABOLIC_PROCESS	24	GO:0016054 organic acid catabolic process, GOslim:biological_process	2	0.00501	0.1441	LOC_Os02g41630 LOC_Os02g41650
EXTRACELLULAR_REGION	232	GO:0005576 extracellular region, GOslim:cellular_component	5	0.00295	0.1443	LOC_Os07g03730 LOC_Os01g14670 LOC_Os10g39840 LOC_Os03g48770 LOC_Os02g44108
APOPLAST	71	GO:0048046 apoplast, GOslim:cellular_component	3	0.00347	0.1443	LOC_Os01g14670 LOC_Os10g39840 LOC_Os03g48770
AMINE_METABOLIC_PROCESS	399	GO:0009308 amine metabolic process, GOslim:biological_process	6	0.00652	0.1841	LOC_Os04g04980 LOC_Os03g19420 LOC_Os03g19427 LOC_Os02g41630 LOC_Os04g41640 LOC_Os02g41650
RESPONSE_TO_EXTERNAL_STIMULUS	31	GO:0009605 response to external stimulus, GOslim:biological_process	2	0.00798	0.2213	LOC_Os12g25090 LOC_Os01g42860
NITROGEN_COMPOUND_METABOLIC_PROCESS	2897	GO:0006807 nitrogen compound metabolic process, GOslim:biological_process	21	0.00836	0.2275	LOC_Os04g04980 LOC_Os05g48850 LOC_Os06g18960 LOC_Os06g50480 LOC_Os03g19420 LOC_Os03g19427 LOC_Os02g41630 LOC_Os01g08350 LOC_Os05g03440 LOC_Os04g13480 LOC_Os09g25070 LOC_Os04g41640 LOC_Os02g56140 LOC_Os12g38400 LOC_Os06g04090 LOC_Os03g21710 LOC_Os08g38170 LOC_Os02g41650 LOC_Os01g18240 LOC_Os04g28280 LOC_Os02g43330
CELLULAR_CARBOHYDRATE_BIOSYNTHETIC_PROCESS	106	GO:0034637 cellular carbohydrate biosynthetic process, GOslim:biological_process	3	0.0101	0.2359	LOC_Os09g25490 LOC_Os10g32980 LOC_Os01g54620
NUCLEOSIDE_DIPHOSPHATE_BIOSYNTHETIC_PROCESS	2	GO:0009133 nucleoside diphosphate biosynthetic process, GOslim:biological_process	1	0.0121	0.2359	LOC_Os05g03440
DEOXYRIBONUCLEOSIDE_TRIPHOSPHATE_BIOSYNTHETIC_PROCESS	2	GO:0009202 deoxyribonucleoside triphosphate biosynthetic process, GOslim:biological_process	1	0.0121	0.2359	LOC_Os05g03440
PYRIMIDINE_DEOXYRIBONUCLEOSIDE_METABOLIC_PROCESS	2	GO:0046125 pyrimidine deoxyribonucleoside metabolic process, GOslim:biological_process	1	0.0121	0.2359	LOC_Os05g03440
PYRIMIDINE_DEOXYRIBONUCLEOSIDE_TRIPHOSPHATE_BIOSYNTHETIC_PROCESS	2	GO:0009212 pyrimidine deoxyribonucleoside triphosphate biosynthetic process, GOslim:biological_process	1	0.0121	0.2359	LOC_Os05g03440
PYRIMIDINE_NUCLEOSIDE_DIPHOSPHATE_BIOSYNTHETIC_PROCESS	2	GO:0009139 pyrimidine nucleoside diphosphate biosynthetic process, GOslim:biological_process	1	0.0121	0.2359	LOC_Os05g03440
PYRIMIDINE_DEOXYRIBONUCLEOSIDE_DIPHOSPHATE_BIOSYNTHETIC_PROCESS	2	GO:0009197 pyrimidine deoxyribonucleoside diphosphate biosynthetic process, GOslim:biological_process	1	0.0121	0.2359	LOC_Os05g03440
SECONDARY_METABOLIC_PROCESS	36	GO:0019748 secondary metabolic process, GOslim:biological_process	2	0.0105	0.2359	LOC_Os11g02440 LOC_Os12g02370
DTDP_BIOSYNTHETIC_PROCESS	2	GO:0006233 dTDP biosynthetic process, GOslim:biological_process	1	0.0121	0.2359	LOC_Os05g03440
DTDP_METABOLIC_PROCESS	2	GO:0046072 dTDP metabolic process, GOslim:biological_process	1	0.0121	0.2359	LOC_Os05g03440
REGULATION_OF_MACROMOLECULE_BIOSYNTHETIC_PROCESS	1538	GO:0010556 regulation of macromolecule biosynthetic process, GOslim:biological_process	13	0.0114	0.2359	LOC_Os05g48850 LOC_Os06g18960 LOC_Os06g50480 LOC_Os10g42060 LOC_Os04g13480 LOC_Os09g25070 LOC_Os02g56140 LOC_Os12g38400 LOC_Os06g04090 LOC_Os03g21710 LOC_Os01g18240 LOC_Os04g28280 LOC_Os02g43330
DTTP_BIOSYNTHETIC_PROCESS	2	GO:0006235 dTTP biosynthetic process, GOslim:biological_process	1	0.0121	0.2359	LOC_Os05g03440
DEOXYRIBONUCLEOSIDE_METABOLIC_PROCESS	2	GO:0009120 deoxyribonucleoside metabolic process, GOslim:biological_process	1	0.0121	0.2359	LOC_Os05g03440
REGULATION_OF_CELLULAR_BIOSYNTHETIC_PROCESS	1538	GO:0031326 regulation of cellular biosynthetic process, GOslim:biological_process	13	0.0114	0.2359	LOC_Os05g48850 LOC_Os06g18960 LOC_Os06g50480 LOC_Os10g42060 LOC_Os04g13480 LOC_Os09g25070 LOC_Os02g56140 LOC_Os12g38400 LOC_Os06g04090 LOC_Os03g21710 LOC_Os01g18240 LOC_Os04g28280 LOC_Os02g43330
DEOXYRIBONUCLEOSIDE_TRIPHOSPHATE_METABOLIC_PROCESS	2	GO:0009200 deoxyribonucleoside triphosphate metabolic process, GOslim:biological_process	1	0.0121	0.2359	LOC_Os05g03440
POLYSACCHARIDE_CATABOLIC_PROCESS	35	GO:0000272 polysaccharide catabolic process, GOslim:biological_process	2	0.00996	0.2359	LOC_Os04g41640 LOC_Os07g35940
DEOXYRIBONUCLEOSIDE_DIPHOSPHATE_BIOSYNTHETIC_PROCESS	2	GO:0009189 deoxyribonucleoside diphosphate biosynthetic process, GOslim:biological_process	1	0.0121	0.2359	LOC_Os05g03440
PYRIMIDINE_DEOXYRIBONUCLEOSIDE_TRIPHOSPHATE_METABOLIC_PROCESS	2	GO:0009211 pyrimidine deoxyribonucleoside triphosphate metabolic process, GOslim:biological_process	1	0.0121	0.2359	LOC_Os05g03440
PYRIMIDINE_DEOXYRIBONUCLEOSIDE_DIPHOSPHATE_METABOLIC_PROCESS	2	GO:0009196 pyrimidine deoxyribonucleoside diphosphate metabolic process, GOslim:biological_process	1	0.0121	0.2359	LOC_Os05g03440
PYRIMIDINE_NUCLEOSIDE_DIPHOSPHATE_METABOLIC_PROCESS	2	GO:0009138 pyrimidine nucleoside diphosphate metabolic process, GOslim:biological_process	1	0.0121	0.2359	LOC_Os05g03440
REGULATION_OF_BIOSYNTHETIC_PROCESS	1538	GO:0009889 regulation of biosynthetic process, GOslim:biological_process	13	0.0114	0.2359	LOC_Os05g48850 LOC_Os06g18960 LOC_Os06g50480 LOC_Os10g42060 LOC_Os04g13480 LOC_Os09g25070 LOC_Os02g56140 LOC_Os12g38400 LOC_Os06g04090 LOC_Os03g21710 LOC_Os01g18240 LOC_Os04g28280 LOC_Os02g43330
DTTP_METABOLIC_PROCESS	2	GO:0046075 dTTP metabolic process, GOslim:biological_process	1	0.0121	0.2359	LOC_Os05g03440
REGULATION_OF_CELLULAR_METABOLIC_PROCESS	1560	GO:0031323 regulation of cellular metabolic process, GOslim:biological_process	13	0.0127	0.2413	LOC_Os05g48850 LOC_Os06g18960 LOC_Os06g50480 LOC_Os10g42060 LOC_Os04g13480 LOC_Os09g25070 LOC_Os02g56140 LOC_Os12g38400 LOC_Os06g04090 LOC_Os03g21710 LOC_Os01g18240 LOC_Os04g28280 LOC_Os02g43330
REGULATION_OF_GENE_EXPRESSION	1559	GO:0010468 regulation of gene expression, GOslim:biological_process	13	0.0127	0.2413	LOC_Os05g48850 LOC_Os06g18960 LOC_Os06g50480 LOC_Os10g42060 LOC_Os04g13480 LOC_Os09g25070 LOC_Os02g56140 LOC_Os12g38400 LOC_Os06g04090 LOC_Os03g21710 LOC_Os01g18240 LOC_Os04g28280 LOC_Os02g43330
BIOLOGICAL_REGULATION	2100	GO:0065007 biological regulation, GOslim:biological_process	16	0.0133	0.2489	LOC_Os05g48850 LOC_Os06g18960 LOC_Os06g50480 LOC_Os10g42060 LOC_Os04g13480 LOC_Os09g25070 LOC_Os01g58280 LOC_Os02g56140 LOC_Os12g38400 LOC_Os06g04090 LOC_Os06g21360 LOC_Os03g21710 LOC_Os02g16940 LOC_Os01g18240 LOC_Os04g28280 LOC_Os02g43330
CARBON-NITROGEN_LYASE_ACTIVITY	35	GO:0016840 carbon-nitrogen lyase activity, GOslim:molecular_function	2	0.00996	0.2641	LOC_Os02g41630 LOC_Os02g41650
REGULATION_OF_PRIMARY_METABOLIC_PROCESS	1589	GO:0080090 regulation of primary metabolic process, GOslim:biological_process	13	0.0146	0.2699	LOC_Os05g48850 LOC_Os06g18960 LOC_Os06g50480 LOC_Os10g42060 LOC_Os04g13480 LOC_Os09g25070 LOC_Os02g56140 LOC_Os12g38400 LOC_Os06g04090 LOC_Os03g21710 LOC_Os01g18240 LOC_Os04g28280 LOC_Os02g43330
CELLULAR_AMINE_METABOLIC_PROCESS	352	GO:0044106 cellular amine metabolic process, GOslim:biological_process	5	0.0158	0.2877	LOC_Os04g04980 LOC_Os03g19420 LOC_Os03g19427 LOC_Os02g41630 LOC_Os02g41650
REGULATION_OF_MACROMOLECULE_METABOLIC_PROCESS	1612	GO:0060255 regulation of macromolecule metabolic process, GOslim:biological_process	13	0.0162	0.2927	LOC_Os05g48850 LOC_Os06g18960 LOC_Os06g50480 LOC_Os10g42060 LOC_Os04g13480 LOC_Os09g25070 LOC_Os02g56140 LOC_Os12g38400 LOC_Os06g04090 LOC_Os03g21710 LOC_Os01g18240 LOC_Os04g28280 LOC_Os02g43330
NEGATIVE_REGULATION_OF_CATALYTIC_ACTIVITY	48	GO:0043086 negative regulation of catalytic activity, GOslim:biological_process	2	0.0177	0.3046	LOC_Os01g58280 LOC_Os02g16940
NEGATIVE_REGULATION_OF_MOLECULAR_FUNCTION	48	GO:0044092 negative regulation of molecular function, GOslim:biological_process	2	0.0177	0.3046	LOC_Os01g58280 LOC_Os02g16940
RESPONSE_TO_ABIOTIC_STIMULUS	48	GO:0009628 response to abiotic stimulus, GOslim:biological_process	2	0.0177	0.3046	LOC_Os11g26790 LOC_Os11g26780
REGULATION_OF_METABOLIC_PROCESS	1630	GO:0019222 regulation of metabolic process, GOslim:biological_process	13	0.0176	0.3046	LOC_Os05g48850 LOC_Os06g18960 LOC_Os06g50480 LOC_Os10g42060 LOC_Os04g13480 LOC_Os09g25070 LOC_Os02g56140 LOC_Os12g38400 LOC_Os06g04090 LOC_Os03g21710 LOC_Os01g18240 LOC_Os04g28280 LOC_Os02g43330
THYMIDYLATE_KINASE_ACTIVITY	2	GO:0004798 thymidylate kinase activity, GOslim:molecular_function	1	0.0121	0.314	LOC_Os05g03440
2'-DEOXYRIBONUCLEOTIDE_METABOLIC_PROCESS	4	GO:0009394 2'-deoxyribonucleotide metabolic process, GOslim:biological_process	1	0.0201	0.3174	LOC_Os05g03440
NUCLEOSIDE_DIPHOSPHATE_METABOLIC_PROCESS	4	GO:0009132 nucleoside diphosphate metabolic process, GOslim:biological_process	1	0.0201	0.3174	LOC_Os05g03440
DEOXYRIBONUCLEOSIDE_DIPHOSPHATE_METABOLIC_PROCESS	4	GO:0009186 deoxyribonucleoside diphosphate metabolic process, GOslim:biological_process	1	0.0201	0.3174	LOC_Os05g03440
2'-DEOXYRIBONUCLEOTIDE_BIOSYNTHETIC_PROCESS	4	GO:0009265 2'-deoxyribonucleotide biosynthetic process, GOslim:biological_process	1	0.0201	0.3174	LOC_Os05g03440
DEOXYRIBONUCLEOTIDE_BIOSYNTHETIC_PROCESS	4	GO:0009263 deoxyribonucleotide biosynthetic process, GOslim:biological_process	1	0.0201	0.3174	LOC_Os05g03440
HETEROCYCLE_METABOLIC_PROCESS	248	GO:0046483 heterocycle metabolic process, GOslim:biological_process	4	0.0199	0.3174	LOC_Os03g19420 LOC_Os03g19427 LOC_Os01g08350 LOC_Os05g03440
PYRIMIDINE_DEOXYRIBONUCLEOTIDE_BIOSYNTHETIC_PROCESS	4	GO:0009221 pyrimidine deoxyribonucleotide biosynthetic process, GOslim:biological_process	1	0.0201	0.3174	LOC_Os05g03440
PYRIMIDINE_DEOXYRIBONUCLEOTIDE_METABOLIC_PROCESS	4	GO:0009219 pyrimidine deoxyribonucleotide metabolic process, GOslim:biological_process	1	0.0201	0.3174	LOC_Os05g03440
REGULATION_OF_TRANSCRIPTION,_DNA-DEPENDENT_ALTERNATIVE	1495	GO:0045449 regulation of transcription, DNA-dependent, GOslim:biological_process	12	0.0211	0.3268	LOC_Os05g48850 LOC_Os06g18960 LOC_Os06g50480 LOC_Os04g13480 LOC_Os09g25070 LOC_Os02g56140 LOC_Os12g38400 LOC_Os06g04090 LOC_Os03g21710 LOC_Os01g18240 LOC_Os04g28280 LOC_Os02g43330
AROMATIC_COMPOUND_BIOSYNTHETIC_PROCESS	53	GO:0019438 aromatic compound biosynthetic process, GOslim:biological_process	2	0.0212	0.3268	LOC_Os11g02440 LOC_Os12g02370
REGULATION_OF_NUCLEOBASE-CONTAINING_COMPOUND_METABOLIC_PROCESS	1501	GO:0019219 regulation of nucleobase-containing compound metabolic process, GOslim:biological_process	12	0.0217	0.3284	LOC_Os05g48850 LOC_Os06g18960 LOC_Os06g50480 LOC_Os04g13480 LOC_Os09g25070 LOC_Os02g56140 LOC_Os12g38400 LOC_Os06g04090 LOC_Os03g21710 LOC_Os01g18240 LOC_Os04g28280 LOC_Os02g43330
REGULATION_OF_NITROGEN_COMPOUND_METABOLIC_PROCESS	1501	GO:0051171 regulation of nitrogen compound metabolic process, GOslim:biological_process	12	0.0217	0.3284	LOC_Os05g48850 LOC_Os06g18960 LOC_Os06g50480 LOC_Os04g13480 LOC_Os09g25070 LOC_Os02g56140 LOC_Os12g38400 LOC_Os06g04090 LOC_Os03g21710 LOC_Os01g18240 LOC_Os04g28280 LOC_Os02g43330
AMINE_BIOSYNTHETIC_PROCESS	143	GO:0009309 amine biosynthetic process, GOslim:biological_process	3	0.022	0.329	LOC_Os04g04980 LOC_Os03g19420 LOC_Os03g19427
HYDROLASE_ACTIVITY,_HYDROLYZING_N-GLYCOSYL_COMPOUNDS	42	GO:0016799 hydrolase activity, hydrolyzing N-glycosyl compounds, GOslim:molecular_function	2	0.0139	0.351	LOC_Os10g42060 LOC_Os08g38170
CARBOHYDRATE_BIOSYNTHETIC_PROCESS	150	GO:0016051 carbohydrate biosynthetic process, GOslim:biological_process	3	0.0248	0.3676	LOC_Os09g25490 LOC_Os10g32980 LOC_Os01g54620
AROMATIC_AMINO_ACID_FAMILY_METABOLIC_PROCESS	59	GO:0009072 aromatic amino acid family metabolic process, GOslim:biological_process	2	0.0257	0.377	LOC_Os02g41630 LOC_Os02g41650
ACID_PHOSPHATASE_ACTIVITY	45	GO:0003993 acid phosphatase activity, GOslim:molecular_function	2	0.0157	0.3889	LOC_Os12g44050 LOC_Os05g09740
NUCLEOSIDE_TRIPHOSPHATE_METABOLIC_PROCESS	62	GO:0009141 nucleoside triphosphate metabolic process, GOslim:biological_process	2	0.0281	0.4004	LOC_Os01g08350 LOC_Os05g03440
DEOXYRIBONUCLEOTIDE_METABOLIC_PROCESS	6	GO:0009262 deoxyribonucleotide metabolic process, GOslim:biological_process	1	0.0281	0.4004	LOC_Os05g03440
NUCLEOSIDE_TRIPHOSPHATE_BIOSYNTHETIC_PROCESS	62	GO:0009142 nucleoside triphosphate biosynthetic process, GOslim:biological_process	2	0.0281	0.4004	LOC_Os01g08350 LOC_Os05g03440
CATABOLIC_PROCESS	415	GO:0009056 catabolic process, GOslim:biological_process	5	0.0292	0.4117	LOC_Os02g41630 LOC_Os04g55710 LOC_Os04g41640 LOC_Os07g35940 LOC_Os02g41650
PYRIMIDINE_NUCLEOSIDE_TRIPHOSPHATE_METABOLIC_PROCESS	7	GO:0009147 pyrimidine nucleoside triphosphate metabolic process, GOslim:biological_process	1	0.032	0.444	LOC_Os05g03440
PYRIMIDINE_NUCLEOSIDE_TRIPHOSPHATE_BIOSYNTHETIC_PROCESS	7	GO:0009148 pyrimidine nucleoside triphosphate biosynthetic process, GOslim:biological_process	1	0.032	0.444	LOC_Os05g03440
TRANSCRIPTION,_DNA-DEPENDENT_ALTERNATIVE	1598	GO:0006350 transcription, DNA-dependent, GOslim:biological_process	12	0.0328	0.4502	LOC_Os05g48850 LOC_Os06g18960 LOC_Os06g50480 LOC_Os04g13480 LOC_Os09g25070 LOC_Os02g56140 LOC_Os12g38400 LOC_Os06g04090 LOC_Os03g21710 LOC_Os01g18240 LOC_Os04g28280 LOC_Os02g43330
CARBOXYLIC_ACID_METABOLIC_PROCESS	433	GO:0019752 carboxylic acid metabolic process, GOslim:biological_process	5	0.034	0.4581	LOC_Os03g19420 LOC_Os03g19427 LOC_Os02g41630 LOC_Os08g10010 LOC_Os02g41650
ORGANIC_ACID_METABOLIC_PROCESS	434	GO:0006082 organic acid metabolic process, GOslim:biological_process	5	0.0343	0.4581	LOC_Os03g19420 LOC_Os03g19427 LOC_Os02g41630 LOC_Os08g10010 LOC_Os02g41650
OXOACID_METABOLIC_PROCESS	433	GO:0043436 oxoacid metabolic process, GOslim:biological_process	5	0.034	0.4581	LOC_Os03g19420 LOC_Os03g19427 LOC_Os02g41630 LOC_Os08g10010 LOC_Os02g41650
TRANSFERASE_ACTIVITY,_TRANSFERRING_ALKYL_OR_ARYL_(OTHER_THAN_METHYL)_GROUPS	50	GO:0016765 transferase activity, transferring alkyl or aryl (other than methyl) groups, GOslim:molecular_function	2	0.0191	0.4603	LOC_Os03g19420 LOC_Os03g19427
CELLULAR_KETONE_METABOLIC_PROCESS	437	GO:0042180 cellular ketone metabolic process, GOslim:biological_process	5	0.0351	0.4654	LOC_Os03g19420 LOC_Os03g19427 LOC_Os02g41630 LOC_Os08g10010 LOC_Os02g41650
PYRIMIDINE_NUCLEOSIDE_METABOLIC_PROCESS	8	GO:0006213 pyrimidine nucleoside metabolic process, GOslim:biological_process	1	0.036	0.4723	LOC_Os05g03440
MANGANESE_ION_BINDING	53	GO:0030145 manganese ion binding, GOslim:molecular_function	2	0.0212	0.4897	LOC_Os01g14670 LOC_Os03g48770
O-METHYLTRANSFERASE_ACTIVITY	53	GO:0008171 O-methyltransferase activity, GOslim:molecular_function	2	0.0212	0.4897	LOC_Os12g13800 LOC_Os08g06100
IDENTICAL_PROTEIN_BINDING	56	GO:0042802 identical protein binding, GOslim:molecular_function	2	0.0234	0.5295	LOC_Os01g58280 LOC_Os02g16940
STRUCTURAL_CONSTITUENT_OF_CELL_WALL	5	GO:0005199 structural constituent of cell wall, GOslim:molecular_function	1	0.0241	0.535	LOC_Os07g37385
CELLULAR_NITROGEN_COMPOUND_METABOLIC_PROCESS	461	GO:0034641 cellular nitrogen compound metabolic process, GOslim:biological_process	5	0.0425	0.5527	LOC_Os04g04980 LOC_Os03g19420 LOC_Os03g19427 LOC_Os02g41630 LOC_Os02g41650
GLYCOPROTEIN_CATABOLIC_PROCESS	10	GO:0006516 glycoprotein catabolic process, GOslim:biological_process	1	0.0438	0.5644	LOC_Os04g55710
HETEROCYCLE_BIOSYNTHETIC_PROCESS	80	GO:0018130 heterocycle biosynthetic process, GOslim:biological_process	2	0.0441	0.5644	LOC_Os03g19420 LOC_Os03g19427
DNA-3-METHYLADENINE_GLYCOSYLASE_ACTIVITY	6	GO:0008725 DNA-3-methyladenine glycosylase activity, GOslim:molecular_function	1	0.0281	0.5652	LOC_Os08g38170
CATION:CATION_ANTIPORTER_ACTIVITY	6	GO:0015491 cation:cation antiporter activity, GOslim:molecular_function	1	0.0281	0.5652	LOC_Os06g21360
MONOVALENT_CATION:HYDROGEN_ANTIPORTER_ACTIVITY	6	GO:0005451 monovalent cation:hydrogen antiporter activity, GOslim:molecular_function	1	0.0281	0.5652	LOC_Os06g21360
ALKYLBASE_DNA_N-GLYCOSYLASE_ACTIVITY	6	GO:0003905 alkylbase DNA N-glycosylase activity, GOslim:molecular_function	1	0.0281	0.5652	LOC_Os08g38170
SODIUM:HYDROGEN_ANTIPORTER_ACTIVITY	6	GO:0015385 sodium:hydrogen antiporter activity, GOslim:molecular_function	1	0.0281	0.5652	LOC_Os06g21360
SERINE-TYPE_ENDOPEPTIDASE_INHIBITOR_ACTIVITY	66	GO:0004867 serine-type endopeptidase inhibitor activity, GOslim:molecular_function	2	0.0314	0.6203	LOC_Os12g25090 LOC_Os01g42860
CARBOHYDRATE_TRANSPORT	85	GO:0008643 carbohydrate transport, GOslim:biological_process	2	0.0491	0.6215	LOC_Os04g38220 LOC_Os03g10100
REGULATION_OF_CELLULAR_PROCESS	1898	GO:0050794 regulation of cellular process, GOslim:biological_process	13	0.0496	0.6215	LOC_Os05g48850 LOC_Os06g18960 LOC_Os06g50480 LOC_Os10g42060 LOC_Os04g13480 LOC_Os09g25070 LOC_Os02g56140 LOC_Os12g38400 LOC_Os06g04090 LOC_Os03g21710 LOC_Os01g18240 LOC_Os04g28280 LOC_Os02g43330
CATION_TRANSPORT	334	GO:0006812 cation transport, GOslim:biological_process	4	0.0498	0.6215	LOC_Os04g56570 LOC_Os01g08350 LOC_Os06g21360 LOC_Os04g32820
OXIDOREDUCTASE_ACTIVITY,_ACTING_ON_PAIRED_DONORS,_WITH_INCORPORATION_OR_REDUCTION_OF_MOLECULAR_OXYGEN	68	GO:0016705 oxidoreductase activity, acting on paired donors, with incorporation or reduction of molecular oxygen, GOslim:molecular_function	2	0.0331	0.6425	LOC_Os08g10010 LOC_Os01g16714
ACYL-[ACYL-CARRIER-PROTEIN]_DESATURASE_ACTIVITY	8	GO:0045300 acyl-[acyl-carrier-protein] desaturase activity, GOslim:molecular_function	1	0.036	0.6857	LOC_Os08g10010
SUGAR:HYDROGEN_SYMPORTER_ACTIVITY	80	GO:0005351 sugar:hydrogen symporter activity, GOslim:molecular_function	2	0.0441	0.7327	LOC_Os04g38220 LOC_Os03g10100
PHOSPHATASE_ACTIVITY	190	GO:0016791 phosphatase activity, GOslim:molecular_function	3	0.0445	0.7327	LOC_Os12g44050 LOC_Os05g38290 LOC_Os05g09740
CATION:SUGAR_SYMPORTER_ACTIVITY	80	GO:0005402 cation:sugar symporter activity, GOslim:molecular_function	2	0.0441	0.7327	LOC_Os04g38220 LOC_Os03g10100
DNA_N-GLYCOSYLASE_ACTIVITY	9	GO:0019104 DNA N-glycosylase activity, GOslim:molecular_function	1	0.0399	0.7327	LOC_Os08g38170
ASPARAGINASE_ACTIVITY	10	GO:0004067 asparaginase activity, GOslim:molecular_function	1	0.0438	0.7327	LOC_Os04g55710
SUBTILASE_ACTIVITY	78	GO:0004289 subtilase activity, GOslim:molecular_function	2	0.0422	0.7327	LOC_Os01g58280 LOC_Os02g16940
CHITIN_BINDING	10	GO:0008061 chitin binding, GOslim:molecular_function	1	0.0438	0.7327	LOC_Os04g41640
SOLUTE:HYDROGEN_SYMPORTER_ACTIVITY	80	GO:0015295 solute:hydrogen symporter activity, GOslim:molecular_function	2	0.0441	0.7327	LOC_Os04g38220 LOC_Os03g10100
BETA-AMYLASE_ACTIVITY	10	GO:0016161 beta-amylase activity, GOslim:molecular_function	1	0.0438	0.7327	LOC_Os07g35940
CELLULAR_MACROMOLECULE_BIOSYNTHETIC_PROCESS	2546	GO:0034645 cellular macromolecule biosynthetic process, GOslim:biological_process	16	0.0596	0.737	LOC_Os05g48850 LOC_Os06g18960 LOC_Os06g50480 LOC_Os10g42060 LOC_Os09g25490 LOC_Os10g32980 LOC_Os04g13480 LOC_Os09g25070 LOC_Os02g56140 LOC_Os12g38400 LOC_Os06g04090 LOC_Os03g21710 LOC_Os01g54620 LOC_Os01g18240 LOC_Os04g28280 LOC_Os02g43330
MACROMOLECULE_BIOSYNTHETIC_PROCESS	2550	GO:0009059 macromolecule biosynthetic process, GOslim:biological_process	16	0.0602	0.739	LOC_Os05g48850 LOC_Os06g18960 LOC_Os06g50480 LOC_Os10g42060 LOC_Os09g25490 LOC_Os10g32980 LOC_Os04g13480 LOC_Os09g25070 LOC_Os02g56140 LOC_Os12g38400 LOC_Os06g04090 LOC_Os03g21710 LOC_Os01g54620 LOC_Os01g18240 LOC_Os04g28280 LOC_Os02g43330
ENDOPEPTIDASE_INHIBITOR_ACTIVITY	87	GO:0004866 endopeptidase inhibitor activity, GOslim:molecular_function	2	0.0511	0.7401	LOC_Os12g25090 LOC_Os01g42860
SUGAR_TRANSMEMBRANE_TRANSPORTER_ACTIVITY	85	GO:0051119 sugar transmembrane transporter activity, GOslim:molecular_function	2	0.0491	0.7401	LOC_Os04g38220 LOC_Os03g10100
SECONDARY_ACTIVE_TRANSMEMBRANE_TRANSPORTER_ACTIVITY	201	GO:0015291 secondary active transmembrane transporter activity, GOslim:molecular_function	3	0.0509	0.7401	LOC_Os04g38220 LOC_Os03g10100 LOC_Os06g21360
SOLUTE:CATION_SYMPORTER_ACTIVITY	87	GO:0015294 solute:cation symporter activity, GOslim:molecular_function	2	0.0511	0.7401	LOC_Os04g38220 LOC_Os03g10100
POLYSACCHARIDE_BINDING	11	GO:0030247 polysaccharide binding, GOslim:molecular_function	1	0.0477	0.7401	LOC_Os04g41640
PATTERN_BINDING	11	GO:0001871 pattern binding, GOslim:molecular_function	1	0.0477	0.7401	LOC_Os04g41640
SYMPORTER_ACTIVITY	87	GO:0015293 symporter activity, GOslim:molecular_function	2	0.0511	0.7401	LOC_Os04g38220 LOC_Os03g10100
NUCLEOTIDE_KINASE_ACTIVITY	11	GO:0019201 nucleotide kinase activity, GOslim:molecular_function	1	0.0477	0.7401	LOC_Os05g03440
CARBOHYDRATE_TRANSMEMBRANE_TRANSPORTER_ACTIVITY	85	GO:0015144 carbohydrate transmembrane transporter activity, GOslim:molecular_function	2	0.0491	0.7401	LOC_Os04g38220 LOC_Os03g10100
TRANSCRIPTION_REGULATOR_ACTIVITY	989	GO:0030528 transcription regulator activity, GOslim:molecular_function	8	0.0522	0.7403	LOC_Os06g18960 LOC_Os06g50480 LOC_Os04g13480 LOC_Os09g25070 LOC_Os02g56140 LOC_Os03g21710 LOC_Os04g28280 LOC_Os02g43330
LIPID_BINDING	89	GO:0008289 lipid binding, GOslim:molecular_function	2	0.0531	0.7403	LOC_Os01g60740 LOC_Os07g30590
PEPTIDASE_INHIBITOR_ACTIVITY	89	GO:0030414 peptidase inhibitor activity, GOslim:molecular_function	2	0.0531	0.7403	LOC_Os12g25090 LOC_Os01g42860
POLYAMINE_METABOLIC_PROCESS	15	GO:0006595 polyamine metabolic process, GOslim:biological_process	1	0.0631	0.7525	LOC_Os04g04980
CELLULAR_METABOLIC_PROCESS	6576	GO:0044237 cellular metabolic process, GOslim:biological_process	35	0.0619	0.7525	LOC_Os04g04980 LOC_Os09g04050 LOC_Os05g48850 LOC_Os06g18960 LOC_Os06g50480 LOC_Os10g42060 LOC_Os03g19420 LOC_Os03g19427 LOC_Os09g25490 LOC_Os07g03900 LOC_Os11g02440 LOC_Os02g41630 LOC_Os08g34280 LOC_Os12g02370 LOC_Os01g08350 LOC_Os10g32980 LOC_Os05g03440 LOC_Os04g13480 LOC_Os09g25070 LOC_Os04g55710 LOC_Os08g10010 LOC_Os10g07556 LOC_Os06g02555 LOC_Os02g56140 LOC_Os05g38290 LOC_Os12g38400 LOC_Os06g…
POLYAMINE_BIOSYNTHETIC_PROCESS	15	GO:0006596 polyamine biosynthetic process, GOslim:biological_process	1	0.0631	0.7525	LOC_Os04g04980
PEPTIDE_TRANSPORT	99	GO:0015833 peptide transport, GOslim:biological_process	2	0.0638	0.7525	LOC_Os11g17970 LOC_Os02g48570
OLIGOPEPTIDE_TRANSPORT	99	GO:0006857 oligopeptide transport, GOslim:biological_process	2	0.0638	0.7525	LOC_Os11g17970 LOC_Os02g48570
CELLULAR_NITROGEN_COMPOUND_BIOSYNTHETIC_PROCESS	225	GO:0044271 cellular nitrogen compound biosynthetic process, GOslim:biological_process	3	0.0665	0.7603	LOC_Os04g04980 LOC_Os03g19420 LOC_Os03g19427
METAL_ION_TRANSPORT	225	GO:0030001 metal ion transport, GOslim:biological_process	3	0.0665	0.7603	LOC_Os04g56570 LOC_Os06g21360 LOC_Os04g32820
CELLULAR_CARBOHYDRATE_METABOLIC_PROCESS	369	GO:0044262 cellular carbohydrate metabolic process, GOslim:biological_process	4	0.0665	0.7603	LOC_Os09g25490 LOC_Os10g32980 LOC_Os10g39840 LOC_Os01g54620
REGULATION_OF_BIOLOGICAL_PROCESS	1988	GO:0050789 regulation of biological process, GOslim:biological_process	13	0.0662	0.7603	LOC_Os05g48850 LOC_Os06g18960 LOC_Os06g50480 LOC_Os10g42060 LOC_Os04g13480 LOC_Os09g25070 LOC_Os02g56140 LOC_Os12g38400 LOC_Os06g04090 LOC_Os03g21710 LOC_Os01g18240 LOC_Os04g28280 LOC_Os02g43330
PYRIMIDINE_NUCLEOTIDE_BIOSYNTHETIC_PROCESS	17	GO:0006221 pyrimidine nucleotide biosynthetic process, GOslim:biological_process	1	0.0706	0.7951	LOC_Os05g03440
PYRIMIDINE_NUCLEOTIDE_METABOLIC_PROCESS	17	GO:0006220 pyrimidine nucleotide metabolic process, GOslim:biological_process	1	0.0706	0.7951	LOC_Os05g03440
REGULATION_OF_CATALYTIC_ACTIVITY	106	GO:0050790 regulation of catalytic activity, GOslim:biological_process	2	0.0717	0.8013	LOC_Os01g58280 LOC_Os02g16940
GLUCURONOSYLTRANSFERASE_ACTIVITY	14	GO:0015020 glucuronosyltransferase activity, GOslim:molecular_function	1	0.0592	0.8045	LOC_Os03g17850
GALACTOSYLGALACTOSYLXYLOSYLPROTEIN_3-BETA-GLUCURONOSYLTRANSFERASE_ACTIVITY	14	GO:0015018 galactosylgalactosylxylosylprotein 3-beta-glucuronosyltransferase activity, GOslim:molecular_function	1	0.0592	0.8045	LOC_Os03g17850
REGULATION_OF_MOLECULAR_FUNCTION	107	GO:0065009 regulation of molecular function, GOslim:biological_process	2	0.0729	0.8081	LOC_Os01g58280 LOC_Os02g16940
NUCLEOTIDE_BIOSYNTHETIC_PROCESS	108	GO:0009165 nucleotide biosynthetic process, GOslim:biological_process	2	0.074	0.8131	LOC_Os01g08350 LOC_Os05g03440
SODIUM_ION_TRANSPORT	18	GO:0006814 sodium ion transport, GOslim:biological_process	1	0.0744	0.8131	LOC_Os06g21360
ION_TRANSPORT	396	GO:0006811 ion transport, GOslim:biological_process	4	0.0812	0.8805	LOC_Os04g56570 LOC_Os01g08350 LOC_Os06g21360 LOC_Os04g32820
BASE-EXCISION_REPAIR	20	GO:0006284 base-excision repair, GOslim:biological_process	1	0.0819	0.8823	LOC_Os08g38170
CATION_TRANSMEMBRANE_TRANSPORTER_ACTIVITY	368	GO:0008324 cation transmembrane transporter activity, GOslim:molecular_function	4	0.066	0.8858	LOC_Os01g08350 LOC_Os04g38220 LOC_Os03g10100 LOC_Os06g21360
AMYLASE_ACTIVITY	17	GO:0016160 amylase activity, GOslim:molecular_function	1	0.0706	0.9124	LOC_Os07g35940
PHOSPHORIC_ESTER_HYDROLASE_ACTIVITY	232	GO:0042578 phosphoric ester hydrolase activity, GOslim:molecular_function	3	0.0714	0.9124	LOC_Os12g44050 LOC_Os05g38290 LOC_Os05g09740
PHOSPHOTRANSFERASE_ACTIVITY,_PHOSPHATE_GROUP_AS_ACCEPTOR	17	GO:0016776 phosphotransferase activity, phosphate group as acceptor, GOslim:molecular_function	1	0.0706	0.9124	LOC_Os05g03440
DOUBLE-STRANDED_DNA_BINDING	17	GO:0003690 double-stranded DNA binding, GOslim:molecular_function	1	0.0706	0.9124	LOC_Os02g43330
DOUBLE-STRANDED_RNA_BINDING	18	GO:0003725 double-stranded RNA binding, GOslim:molecular_function	1	0.0744	0.9404	LOC_Os09g33460
ATPASE_ACTIVITY	389	GO:0016887 ATPase activity, GOslim:molecular_function	4	0.0772	0.9498	LOC_Os11g37700 LOC_Os08g43120 LOC_Os01g08350 LOC_Os09g29670
NUCLEOBASE-CONTAINING_COMPOUND_KINASE_ACTIVITY	19	GO:0019205 nucleobase-containing compound kinase activity, GOslim:molecular_function	1	0.0782	0.9498	LOC_Os05g03440
TRANSPORTER_ACTIVITY	1085	GO:0005215 transporter activity, GOslim:molecular_function	8	0.0793	0.9498	LOC_Os02g13870 LOC_Os11g17970 LOC_Os01g08350 LOC_Os11g04020 LOC_Os04g38220 LOC_Os03g10100 LOC_Os02g48570 LOC_Os06g21360
OXIDOREDUCTASE_ACTIVITY,_ACTING_ON_PAIRED_DONORS,_WITH_OXIDATION_OF_A_PAIR_OF_DONORS_RESULTING_IN_THE_REDUCTION_OF_MOLECULAR_OXYGEN_TO_TWO_MOLECULES_OF_WATER	19	GO:0016717 oxidoreductase activity, acting on paired donors, with oxidation of a pair of donors resulting in the reduction of molecular oxygen to two molecules of water, GOslim:molecular_function	1	0.0782	0.9498	LOC_Os08g10010
NUCLEOSIDE-TRIPHOSPHATASE_ACTIVITY	726	GO:0017111 nucleoside-triphosphatase activity, GOslim:molecular_function	6	0.0795	0.9498	LOC_Os11g37700 LOC_Os12g24320 LOC_Os08g43120 LOC_Os01g08350 LOC_Os09g29670 LOC_Os04g53760
SEXUAL_REPRODUCTION	22	GO:0019953 sexual reproduction, GOslim:biological_process	1	0.0894	0.9556	LOC_Os02g44108
NUCLEOBASE-CONTAINING_COMPOUND_METABOLIC_PROCESS	2512	GO:0006139 nucleobase-containing compound metabolic process, GOslim:biological_process	15	0.0927	0.9838	LOC_Os05g48850 LOC_Os06g18960 LOC_Os06g50480 LOC_Os01g08350 LOC_Os05g03440 LOC_Os04g13480 LOC_Os09g25070 LOC_Os02g56140 LOC_Os12g38400 LOC_Os06g04090 LOC_Os03g21710 LOC_Os08g38170 LOC_Os01g18240 LOC_Os04g28280 LOC_Os02g43330
CATION_HOMEOSTASIS	38	GO:0055080 cation homeostasis, GOslim:biological_process	1	0.1468	1	LOC_Os06g21360
PHOSPHORYLATION	1668	GO:0016310 phosphorylation, GOslim:biological_process	4	0.9103	1	LOC_Os07g03900 LOC_Os01g08350 LOC_Os10g07556 LOC_Os06g02555
CELLULAR_MACROMOLECULE_METABOLIC_PROCESS	5328	GO:0044260 cellular macromolecule metabolic process, GOslim:biological_process	23	0.4198	1	LOC_Os05g48850 LOC_Os06g18960 LOC_Os06g50480 LOC_Os10g42060 LOC_Os09g25490 LOC_Os07g03900 LOC_Os10g32980 LOC_Os04g13480 LOC_Os09g25070 LOC_Os04g55710 LOC_Os10g07556 LOC_Os06g02555 LOC_Os02g56140 LOC_Os05g38290 LOC_Os12g38400 LOC_Os06g04090 LOC_Os10g39840 LOC_Os03g21710 LOC_Os08g38170 LOC_Os01g54620 LOC_Os01g18240 LOC_Os04g28280 LOC_Os02g43330
DNA_REPAIR	114	GO:0006281 DNA repair, GOslim:biological_process	1	0.3741	1	LOC_Os08g38170
NUCLEOSIDE_METABOLIC_PROCESS	52	GO:0009116 nucleoside metabolic process, GOslim:biological_process	1	0.1941	1	LOC_Os05g03440
CELLULAR_COMPONENT_ORGANIZATION	377	GO:0016043 cellular component organization, GOslim:biological_process	1	0.7864	1	LOC_Os07g48800
ATP_SYNTHESIS_COUPLED_PROTON_TRANSPORT	55	GO:0015986 ATP synthesis coupled proton transport, GOslim:biological_process	1	0.2039	1	LOC_Os01g08350
ATPASE_ACTIVITY,_COUPLED_TO_TRANSMEMBRANE_MOVEMENT_OF_SUBSTANCES	164	GO:0042626 ATPase activity, coupled to transmembrane movement of substances, GOslim:molecular_function	1	0.4896	1	LOC_Os01g08350
SUBSTRATE-SPECIFIC_TRANSMEMBRANE_TRANSPORTER_ACTIVITY	536	GO:0022891 substrate-specific transmembrane transporter activity, GOslim:molecular_function	4	0.1783	1	LOC_Os01g08350 LOC_Os04g38220 LOC_Os03g10100 LOC_Os06g21360
CYSTEINE-TYPE_ENDOPEPTIDASE_ACTIVITY	71	GO:0004197 cysteine-type endopeptidase activity, GOslim:molecular_function	1	0.2541	1	LOC_Os04g01710
PURINE_NUCLEOSIDE_BINDING	3125	GO:0001883 purine nucleoside binding, GOslim:molecular_function	10	0.8238	1	LOC_Os11g37700 LOC_Os12g24320 LOC_Os08g43120 LOC_Os07g03900 LOC_Os09g29670 LOC_Os04g53760 LOC_Os05g03440 LOC_Os10g07556 LOC_Os06g02555 LOC_Os01g16714
RIBONUCLEOTIDE_METABOLIC_PROCESS	80	GO:0009259 ribonucleotide metabolic process, GOslim:biological_process	1	0.281	1	LOC_Os01g08350
FATTY_ACID_METABOLIC_PROCESS	42	GO:0006631 fatty acid metabolic process, GOslim:biological_process	1	0.1606	1	LOC_Os08g10010
PURINE_RIBONUCLEOTIDE_METABOLIC_PROCESS	77	GO:0009150 purine ribonucleotide metabolic process, GOslim:biological_process	1	0.2722	1	LOC_Os01g08350
NUCLEOTIDE_METABOLIC_PROCESS	144	GO:0009117 nucleotide metabolic process, GOslim:biological_process	2	0.1192	1	LOC_Os01g08350 LOC_Os05g03440
MACROMOLECULE_METABOLIC_PROCESS	6374	GO:0043170 macromolecule metabolic process, GOslim:biological_process	32	0.1281	1	LOC_Os09g29710 LOC_Os05g48850 LOC_Os06g18960 LOC_Os06g50480 LOC_Os10g42060 LOC_Os09g25490 LOC_Os07g03900 LOC_Os10g32980 LOC_Os04g13480 LOC_Os07g01660 LOC_Os09g25070 LOC_Os04g55710 LOC_Os04g01710 LOC_Os04g41640 LOC_Os01g58280 LOC_Os10g07556 LOC_Os07g35940 LOC_Os06g02555 LOC_Os11g06570 LOC_Os02g56140 LOC_Os05g38290 LOC_Os12g38400 LOC_Os06g10670 LOC_Os06g04090 LOC_Os10g39840 LOC_Os03g21710 LOC_Os08g…
TRANSCRIPTION,_DNA-DEPENDENT	806	GO:0006351 transcription, DNA-dependent, GOslim:biological_process	3	0.6401	1	LOC_Os06g50480 LOC_Os04g13480 LOC_Os02g43330
PEPTIDASE_ACTIVITY,_ACTING_ON_L-AMINO_ACID_PEPTIDES	950	GO:0070011 peptidase activity, acting on L-amino acid peptides, GOslim:molecular_function	5	0.3472	1	LOC_Os09g29710 LOC_Os07g01660 LOC_Os04g01710 LOC_Os11g06570 LOC_Os06g10670
RIBONUCLEOTIDE_BIOSYNTHETIC_PROCESS	80	GO:0009260 ribonucleotide biosynthetic process, GOslim:biological_process	1	0.281	1	LOC_Os01g08350
STRUCTURAL_MOLECULE_ACTIVITY	538	GO:0005198 structural molecule activity, GOslim:molecular_function	1	0.8896	1	LOC_Os07g37385
NEGATIVE_REGULATION_OF_CELLULAR_PROTEIN_METABOLIC_PROCESS	34	GO:0032269 negative regulation of cellular protein metabolic process, GOslim:biological_process	1	0.1328	1	LOC_Os10g42060
NEGATIVE_REGULATION_OF_METABOLIC_PROCESS	44	GO:0009892 negative regulation of metabolic process, GOslim:biological_process	1	0.1674	1	LOC_Os10g42060
TRANSFERASE_ACTIVITY,_TRANSFERRING_ONE-CARBON_GROUPS	192	GO:0016741 transferase activity, transferring one-carbon groups, GOslim:molecular_function	2	0.1866	1	LOC_Os12g13800 LOC_Os08g06100
PROTEIN_PHOSPHORYLATION	1545	GO:0006468 protein phosphorylation, GOslim:biological_process	3	0.9521	1	LOC_Os07g03900 LOC_Os10g07556 LOC_Os06g02555
CHITIN_CATABOLIC_PROCESS	25	GO:0006032 chitin catabolic process, GOslim:biological_process	1	0.1004	1	LOC_Os04g41640
EXTERNAL_ENCAPSULATING_STRUCTURE	100	GO:0030312 external encapsulating structure, GOslim:cellular_component	1	0.3373	1	LOC_Os10g39840
FLAVIN_ADENINE_DINUCLEOTIDE_BINDING	152	GO:0050660 flavin adenine dinucleotide binding, GOslim:molecular_function	1	0.4639	1	LOC_Os01g16714
PROTEOLYSIS	1187	GO:0006508 proteolysis, GOslim:biological_process	7	0.2141	1	LOC_Os09g29710 LOC_Os07g01660 LOC_Os04g01710 LOC_Os01g58280 LOC_Os11g06570 LOC_Os06g10670 LOC_Os02g16940
ATP_BINDING	2972	GO:0005524 ATP binding, GOslim:molecular_function	9	0.8592	1	LOC_Os11g37700 LOC_Os12g24320 LOC_Os08g43120 LOC_Os07g03900 LOC_Os09g29670 LOC_Os04g53760 LOC_Os05g03440 LOC_Os10g07556 LOC_Os06g02555
CHITIN_METABOLIC_PROCESS	25	GO:0006030 chitin metabolic process, GOslim:biological_process	1	0.1004	1	LOC_Os04g41640
MONOVALENT_INORGANIC_CATION_HOMEOSTASIS	27	GO:0055067 monovalent inorganic cation homeostasis, GOslim:biological_process	1	0.1077	1	LOC_Os06g21360
SIGNALING	473	GO:0023052 signaling, GOslim:biological_process	1	0.8559	1	LOC_Os04g13480
ENZYME_INHIBITOR_ACTIVITY	167	GO:0004857 enzyme inhibitor activity, GOslim:molecular_function	2	0.1507	1	LOC_Os12g25090 LOC_Os01g42860
AMINOGLYCAN_CATABOLIC_PROCESS	25	GO:0006026 aminoglycan catabolic process, GOslim:biological_process	1	0.1004	1	LOC_Os04g41640
HYDROLASE_ACTIVITY,_ACTING_ON_CARBON-NITROGEN_(BUT_NOT_PEPTIDE)_BONDS	77	GO:0016810 hydrolase activity, acting on carbon-nitrogen (but not peptide) bonds, GOslim:molecular_function	1	0.2722	1	LOC_Os04g55710
LIPID_METABOLIC_PROCESS	436	GO:0006629 lipid metabolic process, GOslim:biological_process	4	0.1055	1	LOC_Os02g37750 LOC_Os08g10010 LOC_Os02g37800 LOC_Os02g37700
CHITINASE_ACTIVITY	25	GO:0004568 chitinase activity, GOslim:molecular_function	1	0.1004	1	LOC_Os04g41640
CELL_WALL	80	GO:0005618 cell wall, GOslim:cellular_component	1	0.281	1	LOC_Os10g39840
CELL	5550	GO:0005623 cell, GOslim:cellular_component	25	0.3315	1	LOC_Os02g13870 LOC_Os11g17970 LOC_Os06g50480 LOC_Os09g25490 LOC_Os02g41630 LOC_Os01g08350 LOC_Os10g32980 LOC_Os11g04020 LOC_Os07g34320 LOC_Os04g53760 LOC_Os04g38220 LOC_Os09g25070 LOC_Os03g17850 LOC_Os02g56140 LOC_Os05g38290 LOC_Os03g10100 LOC_Os02g48570 LOC_Os10g39840 LOC_Os06g21360 LOC_Os03g21710 LOC_Os01g54620 LOC_Os09g33460 LOC_Os02g41650 LOC_Os04g28280 LOC_Os02g43330
COFACTOR_BINDING	542	GO:0048037 cofactor binding, GOslim:molecular_function	4	0.1831	1	LOC_Os09g04050 LOC_Os03g09910 LOC_Os08g34280 LOC_Os01g16714
TRANSMEMBRANE_TRANSPORTER_ACTIVITY	671	GO:0022857 transmembrane transporter activity, GOslim:molecular_function	4	0.2946	1	LOC_Os01g08350 LOC_Os04g38220 LOC_Os03g10100 LOC_Os06g21360
CELLULAR_PROTEIN_MODIFICATION_PROCESS	1922	GO:0006464 cellular protein modification process, GOslim:biological_process	4	0.9551	1	LOC_Os07g03900 LOC_Os10g07556 LOC_Os06g02555 LOC_Os05g38290
P-P-BOND-HYDROLYSIS-DRIVEN_TRANSMEMBRANE_TRANSPORTER_ACTIVITY	193	GO:0015405 P-P-bond-hydrolysis-driven transmembrane transporter activity, GOslim:molecular_function	1	0.5466	1	LOC_Os01g08350
NEGATIVE_REGULATION_OF_TRANSLATION	34	GO:0017148 negative regulation of translation, GOslim:biological_process	1	0.1328	1	LOC_Os10g42060
METALLOPEPTIDASE_ACTIVITY	105	GO:0008237 metallopeptidase activity, GOslim:molecular_function	1	0.3507	1	LOC_Os07g01660
PROTEIN_TYROSINE_KINASE_ACTIVITY	1399	GO:0004713 protein tyrosine kinase activity, GOslim:molecular_function	3	0.9258	1	LOC_Os07g03900 LOC_Os10g07556 LOC_Os06g02555
PROTON-TRANSPORTING_TWO-SECTOR_ATPASE_COMPLEX	89	GO:0016469 proton-transporting two-sector ATPase complex, GOslim:cellular_component	1	0.3069	1	LOC_Os01g08350
CYTOPLASM	1254	GO:0005737 cytoplasm, GOslim:cellular_component	2	0.9645	1	LOC_Os02g41630 LOC_Os02g41650
LIGASE_ACTIVITY	315	GO:0016874 ligase activity, GOslim:molecular_function	2	0.3692	1	LOC_Os02g41630 LOC_Os02g41650
ENDOPEPTIDASE_ACTIVITY	410	GO:0004175 endopeptidase activity, GOslim:molecular_function	3	0.2364	1	LOC_Os09g29710 LOC_Os04g01710 LOC_Os06g10670
ATPASE_ACTIVITY,_COUPLED_TO_MOVEMENT_OF_SUBSTANCES	164	GO:0043492 ATPase activity, coupled to movement of substances, GOslim:molecular_function	1	0.4896	1	LOC_Os01g08350
RESPONSE_TO_DNA_DAMAGE_STIMULUS	115	GO:0006974 response to DNA damage stimulus, GOslim:biological_process	1	0.3766	1	LOC_Os08g38170
PURINE_NUCLEOTIDE_BINDING	3308	GO:0017076 purine nucleotide binding, GOslim:molecular_function	10	0.8713	1	LOC_Os11g37700 LOC_Os12g24320 LOC_Os08g43120 LOC_Os07g03900 LOC_Os09g29670 LOC_Os04g53760 LOC_Os05g03440 LOC_Os10g07556 LOC_Os06g02555 LOC_Os01g16714
ISOMERASE_ACTIVITY	149	GO:0016853 isomerase activity, GOslim:molecular_function	2	0.1259	1	LOC_Os11g02440 LOC_Os12g02370
HYDROLASE_ACTIVITY,_ACTING_ON_ACID_ANHYDRIDES,_CATALYZING_TRANSMEMBRANE_MOVEMENT_OF_SUBSTANCES	178	GO:0016820 hydrolase activity, acting on acid anhydrides, catalyzing transmembrane movement of substances, GOslim:molecular_function	1	0.5179	1	LOC_Os01g08350
VITAMIN_BINDING	213	GO:0019842 vitamin binding, GOslim:molecular_function	1	0.5821	1	LOC_Os03g09910
INTRACELLULAR_ORGANELLE	2468	GO:0043229 intracellular organelle, GOslim:cellular_component	7	0.879	1	LOC_Os06g50480 LOC_Os04g53760 LOC_Os09g25070 LOC_Os02g56140 LOC_Os03g21710 LOC_Os04g28280 LOC_Os02g43330
NADP_BINDING	39	GO:0050661 NADP binding, GOslim:molecular_function	1	0.1503	1	LOC_Os01g16714
POSTTRANSCRIPTIONAL_REGULATION_OF_GENE_EXPRESSION	50	GO:0010608 posttranscriptional regulation of gene expression, GOslim:biological_process	1	0.1875	1	LOC_Os10g42060
CELLULAR_RESPONSE_TO_STIMULUS	130	GO:0051716 cellular response to stimulus, GOslim:biological_process	1	0.4136	1	LOC_Os08g38170
OXIDATIVE_PHOSPHORYLATION	89	GO:0006119 oxidative phosphorylation, GOslim:biological_process	1	0.3069	1	LOC_Os01g08350
HYDROLASE_ACTIVITY,_ACTING_ON_ACID_ANHYDRIDES,_IN_PHOSPHORUS-CONTAINING_ANHYDRIDES	761	GO:0016818 hydrolase activity, acting on acid anhydrides, in phosphorus-containing anhydrides, GOslim:molecular_function	6	0.0942	1	LOC_Os11g37700 LOC_Os12g24320 LOC_Os08g43120 LOC_Os01g08350 LOC_Os09g29670 LOC_Os04g53760
PROTEIN_KINASE_ACTIVITY	1547	GO:0004672 protein kinase activity, GOslim:molecular_function	3	0.9524	1	LOC_Os07g03900 LOC_Os10g07556 LOC_Os06g02555
INTRACELLULAR_PART	3107	GO:0044424 intracellular part, GOslim:cellular_component	9	0.8905	1	LOC_Os06g50480 LOC_Os02g41630 LOC_Os04g53760 LOC_Os09g25070 LOC_Os02g56140 LOC_Os03g21710 LOC_Os02g41650 LOC_Os04g28280 LOC_Os02g43330
PROTEIN_DIMERIZATION_ACTIVITY	423	GO:0046983 protein dimerization activity, GOslim:molecular_function	2	0.5161	1	LOC_Os06g50480 LOC_Os08g06100
PURINE_NUCLEOSIDE_TRIPHOSPHATE_BIOSYNTHETIC_PROCESS	60	GO:0009145 purine nucleoside triphosphate biosynthetic process, GOslim:biological_process	1	0.2199	1	LOC_Os01g08350
MICROTUBULE_ASSOCIATED_COMPLEX	51	GO:0005875 microtubule associated complex, GOslim:cellular_component	1	0.1908	1	LOC_Os04g53760
CYTOSKELETAL_PART	100	GO:0044430 cytoskeletal part, GOslim:cellular_component	1	0.3373	1	LOC_Os04g53760
SEQUENCE-SPECIFIC_DNA_BINDING_TRANSCRIPTION_FACTOR_ACTIVITY	636	GO:0003700 sequence-specific DNA binding transcription factor activity, GOslim:molecular_function	4	0.2632	1	LOC_Os06g50480 LOC_Os09g25070 LOC_Os03g21710 LOC_Os02g43330
INTRACELLULAR_NON-MEMBRANE-BOUNDED_ORGANELLE	726	GO:0043232 intracellular non-membrane-bounded organelle, GOslim:cellular_component	1	0.9491	1	LOC_Os04g53760
HYDROLASE_ACTIVITY,_ACTING_ON_CARBON-NITROGEN_(BUT_NOT_PEPTIDE)_BONDS,_IN_LINEAR_AMIDES	34	GO:0016811 hydrolase activity, acting on carbon-nitrogen (but not peptide) bonds, in linear amides, GOslim:molecular_function	1	0.1328	1	LOC_Os04g55710
INTRACELLULAR_ORGANELLE_PART	634	GO:0044446 intracellular organelle part, GOslim:cellular_component	1	0.9256	1	LOC_Os04g53760
CELL_WALL_MACROMOLECULE_CATABOLIC_PROCESS	43	GO:0016998 cell wall macromolecule catabolic process, GOslim:biological_process	1	0.164	1	LOC_Os04g41640
SIGNAL_TRANSMISSION	306	GO:0023060 signal transmission, GOslim:biological_process	1	0.7143	1	LOC_Os04g13480
INTEGRAL_TO_MEMBRANE	752	GO:0016021 integral to membrane, GOslim:cellular_component	5	0.196	1	LOC_Os02g13870 LOC_Os11g04020 LOC_Os04g38220 LOC_Os03g10100 LOC_Os06g21360
REGULATION_OF_PH	27	GO:0006885 regulation of pH, GOslim:biological_process	1	0.1077	1	LOC_Os06g21360
DEFENSE_RESPONSE	435	GO:0006952 defense response, GOslim:biological_process	4	0.1049	1	LOC_Os06g31890 LOC_Os12g36850 LOC_Os12g36830 LOC_Os12g36880
CATION-TRANSPORTING_ATPASE_ACTIVITY	69	GO:0019829 cation-transporting ATPase activity, GOslim:molecular_function	1	0.248	1	LOC_Os01g08350
CARBOHYDRATE_BINDING_ALTERNATIVE	265	GO:0005529 carbohydrate binding, GOslim:molecular_function	1	0.6621	1	LOC_Os07g03900
MEMBRANE_PART	1004	GO:0044425 membrane part, GOslim:cellular_component	6	0.2295	1	LOC_Os02g13870 LOC_Os01g08350 LOC_Os11g04020 LOC_Os04g38220 LOC_Os03g10100 LOC_Os06g21360
PURINE_NUCLEOTIDE_BIOSYNTHETIC_PROCESS	83	GO:0006164 purine nucleotide biosynthetic process, GOslim:biological_process	1	0.2897	1	LOC_Os01g08350
GENE_EXPRESSION	2459	GO:0010467 gene expression, GOslim:biological_process	13	0.2077	1	LOC_Os05g48850 LOC_Os06g18960 LOC_Os06g50480 LOC_Os10g42060 LOC_Os04g13480 LOC_Os09g25070 LOC_Os02g56140 LOC_Os12g38400 LOC_Os06g04090 LOC_Os03g21710 LOC_Os01g18240 LOC_Os04g28280 LOC_Os02g43330
PRIMARY_ACTIVE_TRANSMEMBRANE_TRANSPORTER_ACTIVITY	193	GO:0015399 primary active transmembrane transporter activity, GOslim:molecular_function	1	0.5466	1	LOC_Os01g08350
ANTIPORTER_ACTIVITY	97	GO:0015297 antiporter activity, GOslim:molecular_function	1	0.3291	1	LOC_Os06g21360
PROTEIN_BINDING	2762	GO:0005515 protein binding, GOslim:molecular_function	8	0.8788	1	LOC_Os06g50480 LOC_Os09g25490 LOC_Os07g48800 LOC_Os10g32980 LOC_Os01g58280 LOC_Os02g16940 LOC_Os11g31530 LOC_Os08g06100
DEPHOSPHORYLATION	83	GO:0016311 dephosphorylation, GOslim:biological_process	1	0.2897	1	LOC_Os05g38290
HYDROGEN_ION_TRANSPORTING_ATP_SYNTHASE_ACTIVITY,_ROTATIONAL_MECHANISM	50	GO:0046933 hydrogen ion transporting ATP synthase activity, rotational mechanism, GOslim:molecular_function	1	0.1875	1	LOC_Os01g08350
PURINE_RIBONUCLEOSIDE_TRIPHOSPHATE_METABOLIC_PROCESS	60	GO:0009205 purine ribonucleoside triphosphate metabolic process, GOslim:biological_process	1	0.2199	1	LOC_Os01g08350
ATP_BIOSYNTHETIC_PROCESS	55	GO:0006754 ATP biosynthetic process, GOslim:biological_process	1	0.2039	1	LOC_Os01g08350
VITAMIN_B6_BINDING	138	GO:0070279 vitamin B6 binding, GOslim:molecular_function	1	0.4324	1	LOC_Os03g09910
MOTOR_ACTIVITY	65	GO:0003774 motor activity, GOslim:molecular_function	1	0.2357	1	LOC_Os04g53760
RIBONUCLEOSIDE_TRIPHOSPHATE_BIOSYNTHETIC_PROCESS	60	GO:0009201 ribonucleoside triphosphate biosynthetic process, GOslim:biological_process	1	0.2199	1	LOC_Os01g08350
PURINE_RIBONUCLEOTIDE_BINDING	3154	GO:0032555 purine ribonucleotide binding, GOslim:molecular_function	9	0.9	1	LOC_Os11g37700 LOC_Os12g24320 LOC_Os08g43120 LOC_Os07g03900 LOC_Os09g29670 LOC_Os04g53760 LOC_Os05g03440 LOC_Os10g07556 LOC_Os06g02555
ATPASE_ACTIVITY,_COUPLED_TO_TRANSMEMBRANE_MOVEMENT_OF_IONS	112	GO:0042625 ATPase activity, coupled to transmembrane movement of ions, GOslim:molecular_function	1	0.3689	1	LOC_Os01g08350
ION_TRANSMEMBRANE_TRANSPORTER_ACTIVITY	473	GO:0015075 ion transmembrane transporter activity, GOslim:molecular_function	4	0.1306	1	LOC_Os01g08350 LOC_Os04g38220 LOC_Os03g10100 LOC_Os06g21360
MEMBRANE-BOUNDED_ORGANELLE	1821	GO:0043227 membrane-bounded organelle, GOslim:cellular_component	6	0.7547	1	LOC_Os06g50480 LOC_Os09g25070 LOC_Os02g56140 LOC_Os03g21710 LOC_Os04g28280 LOC_Os02g43330
STRUCTURE-SPECIFIC_DNA_BINDING	25	GO:0043566 structure-specific DNA binding, GOslim:molecular_function	1	0.1004	1	LOC_Os02g43330
NUCLEIC_ACID_BINDING	3311	GO:0003676 nucleic acid binding, GOslim:molecular_function	10	0.872	1	LOC_Os05g48850 LOC_Os06g50480 LOC_Os01g45730 LOC_Os09g25070 LOC_Os12g38400 LOC_Os06g04090 LOC_Os03g21710 LOC_Os09g33460 LOC_Os01g18240 LOC_Os02g43330
RRNA_N-GLYCOSYLASE_ACTIVITY	31	GO:0030598 rRNA N-glycosylase activity, GOslim:molecular_function	1	0.1221	1	LOC_Os10g42060
RNA_BIOSYNTHETIC_PROCESS	808	GO:0032774 RNA biosynthetic process, GOslim:biological_process	3	0.6417	1	LOC_Os06g50480 LOC_Os04g13480 LOC_Os02g43330
CYTOSKELETON	121	GO:0005856 cytoskeleton, GOslim:cellular_component	1	0.3917	1	LOC_Os04g53760
CELLULAR_AMINO_ACID_METABOLIC_PROCESS	319	GO:0006520 cellular amino acid metabolic process, GOslim:biological_process	2	0.375	1	LOC_Os02g41630 LOC_Os02g41650
TRANSLATION	681	GO:0006412 translation, GOslim:biological_process	1	0.9387	1	LOC_Os10g42060
ORGANELLE_ORGANIZATION	216	GO:0006996 organelle organization, GOslim:biological_process	1	0.5872	1	LOC_Os07g48800
PROTEIN_SERINE/THREONINE_PHOSPHATASE_ACTIVITY	51	GO:0004722 protein serine/threonine phosphatase activity, GOslim:molecular_function	1	0.1908	1	LOC_Os05g38290
CHEMICAL_HOMEOSTASIS	38	GO:0048878 chemical homeostasis, GOslim:biological_process	1	0.1468	1	LOC_Os06g21360
CELLULAR_PROCESS	7980	GO:0009987 cellular process, GOslim:biological_process	37	0.2251	1	LOC_Os04g04980 LOC_Os09g04050 LOC_Os05g48850 LOC_Os06g18960 LOC_Os06g50480 LOC_Os10g42060 LOC_Os03g19420 LOC_Os03g19427 LOC_Os09g25490 LOC_Os07g03900 LOC_Os11g02440 LOC_Os02g41630 LOC_Os08g34280 LOC_Os12g02370 LOC_Os07g48800 LOC_Os01g08350 LOC_Os10g32980 LOC_Os04g53760 LOC_Os05g03440 LOC_Os04g13480 LOC_Os09g25070 LOC_Os04g55710 LOC_Os08g10010 LOC_Os10g07556 LOC_Os06g02555 LOC_Os02g56140 LOC_Os05g…
PEPSIN_A_ACTIVITY	120	GO:0004194 pepsin A activity, GOslim:molecular_function	1	0.3892	1	LOC_Os06g10670
ATP_METABOLIC_PROCESS	55	GO:0046034 ATP metabolic process, GOslim:biological_process	1	0.2039	1	LOC_Os01g08350
PURINE_RIBONUCLEOSIDE_TRIPHOSPHATE_BIOSYNTHETIC_PROCESS	60	GO:0009206 purine ribonucleoside triphosphate biosynthetic process, GOslim:biological_process	1	0.2199	1	LOC_Os01g08350
METHYLTRANSFERASE_ACTIVITY	188	GO:0008168 methyltransferase activity, GOslim:molecular_function	2	0.1808	1	LOC_Os12g13800 LOC_Os08g06100
HYDROGEN_TRANSPORT	99	GO:0006818 hydrogen transport, GOslim:biological_process	1	0.3346	1	LOC_Os01g08350
CYTOSKELETON_ORGANIZATION	49	GO:0007010 cytoskeleton organization, GOslim:biological_process	1	0.1842	1	LOC_Os07g48800
ACTIVE_TRANSMEMBRANE_TRANSPORTER_ACTIVITY	421	GO:0022804 active transmembrane transporter activity, GOslim:molecular_function	4	0.096	1	LOC_Os01g08350 LOC_Os04g38220 LOC_Os03g10100 LOC_Os06g21360
CELLULAR_LIPID_METABOLIC_PROCESS	176	GO:0044255 cellular lipid metabolic process, GOslim:biological_process	1	0.514	1	LOC_Os08g10010
SEQUENCE-SPECIFIC_DNA_BINDING	451	GO:0043565 sequence-specific DNA binding, GOslim:molecular_function	4	0.1154	1	LOC_Os06g50480 LOC_Os09g25070 LOC_Os03g21710 LOC_Os02g43330
ASPARTIC-TYPE_PEPTIDASE_ACTIVITY	235	GO:0070001 aspartic-type peptidase activity, GOslim:molecular_function	2	0.2504	1	LOC_Os09g29710 LOC_Os06g10670
MICROTUBULE_MOTOR_ACTIVITY	51	GO:0003777 microtubule motor activity, GOslim:molecular_function	1	0.1908	1	LOC_Os04g53760
CYSTEINE-TYPE_PEPTIDASE_ACTIVITY	449	GO:0008234 cysteine-type peptidase activity, GOslim:molecular_function	2	0.548	1	LOC_Os04g01710 LOC_Os11g06570
SIGNALING_ALTERNATIVE	306	GO:0023046 signaling, GOslim:biological_process	1	0.7143	1	LOC_Os04g13480
COPPER_ION_BINDING	134	GO:0005507 copper ion binding, GOslim:molecular_function	2	0.106	1	LOC_Os11g42200 LOC_Os01g63180
MONOVALENT_INORGANIC_CATION_TRANSPORT	172	GO:0015672 monovalent inorganic cation transport, GOslim:biological_process	2	0.1578	1	LOC_Os01g08350 LOC_Os06g21360
SIGNAL_TRANSDUCER_ACTIVITY	167	GO:0004871 signal transducer activity, GOslim:molecular_function	1	0.4958	1	LOC_Os04g13480
REGULATION_OF_CELLULAR_PROTEIN_METABOLIC_PROCESS	41	GO:0032268 regulation of cellular protein metabolic process, GOslim:biological_process	1	0.1572	1	LOC_Os10g42060
SOLUTE:HYDROGEN_ANTIPORTER_ACTIVITY	30	GO:0015299 solute:hydrogen antiporter activity, GOslim:molecular_function	1	0.1186	1	LOC_Os06g21360
DNA_CONFORMATION_CHANGE	95	GO:0071103 DNA conformation change, GOslim:biological_process	1	0.3236	1	LOC_Os02g43330
MEMBRANE	2063	GO:0016020 membrane, GOslim:cellular_component	13	0.0826	1	LOC_Os02g13870 LOC_Os11g17970 LOC_Os09g25490 LOC_Os01g08350 LOC_Os10g32980 LOC_Os11g04020 LOC_Os07g34320 LOC_Os04g38220 LOC_Os03g17850 LOC_Os03g10100 LOC_Os02g48570 LOC_Os06g21360 LOC_Os01g54620
NEGATIVE_REGULATION_OF_CELLULAR_PROCESS	43	GO:0048523 negative regulation of cellular process, GOslim:biological_process	1	0.164	1	LOC_Os10g42060
NON-MEMBRANE-BOUNDED_ORGANELLE	726	GO:0043228 non-membrane-bounded organelle, GOslim:cellular_component	1	0.9491	1	LOC_Os04g53760
MICROTUBULE-BASED_MOVEMENT	56	GO:0007018 microtubule-based movement, GOslim:biological_process	1	0.2071	1	LOC_Os04g53760
OXIDOREDUCTASE_ACTIVITY,_ACTING_ON_PAIRED_DONORS,_WITH_INCORPORATION_OR_REDUCTION_OF_MOLECULAR_OXYGEN,_NADH_OR_NADPH_AS_ONE_DONOR,_AND_INCORPORATION_OF_ONE_ATOM_OF_OXYGEN	24	GO:0016709 oxidoreductase activity, acting on paired donors, with incorporation or reduction of molecular oxygen, NADH or NADPH as one donor, and incorporation of one atom of oxygen, GOslim:molecular_function	1	0.0968	1	LOC_Os01g16714
COENZYME_BINDING	378	GO:0050662 coenzyme binding, GOslim:molecular_function	3	0.2025	1	LOC_Os09g04050 LOC_Os08g34280 LOC_Os01g16714
TRANSFERASE_ACTIVITY,_TRANSFERRING_PHOSPHORUS-CONTAINING_GROUPS	1994	GO:0016772 transferase activity, transferring phosphorus-containing groups, GOslim:molecular_function	4	0.9634	1	LOC_Os07g03900 LOC_Os05g03440 LOC_Os10g07556 LOC_Os06g02555
N,N-DIMETHYLANILINE_MONOOXYGENASE_ACTIVITY	23	GO:0004499 N,N-dimethylaniline monooxygenase activity, GOslim:molecular_function	1	0.0931	1	LOC_Os01g16714
GLYCOPROTEIN_METABOLIC_PROCESS	65	GO:0009100 glycoprotein metabolic process, GOslim:biological_process	1	0.2357	1	LOC_Os04g55710
PROTEIN_SERINE/THREONINE_PHOSPHATASE_COMPLEX	63	GO:0008287 protein serine/threonine phosphatase complex, GOslim:cellular_component	1	0.2294	1	LOC_Os05g38290
CELLULAR_PROTEIN_METABOLIC_PROCESS	2971	GO:0044267 cellular protein metabolic process, GOslim:biological_process	5	0.9939	1	LOC_Os10g42060 LOC_Os07g03900 LOC_Os10g07556 LOC_Os06g02555 LOC_Os05g38290
RNA_BINDING	379	GO:0003723 RNA binding, GOslim:molecular_function	1	0.7881	1	LOC_Os09g33460
ADENYL_NUCLEOTIDE_BINDING	3125	GO:0030554 adenyl nucleotide binding, GOslim:molecular_function	10	0.8238	1	LOC_Os11g37700 LOC_Os12g24320 LOC_Os08g43120 LOC_Os07g03900 LOC_Os09g29670 LOC_Os04g53760 LOC_Os05g03440 LOC_Os10g07556 LOC_Os06g02555 LOC_Os01g16714
MICROTUBULE_CYTOSKELETON	84	GO:0015630 microtubule cytoskeleton, GOslim:cellular_component	1	0.2926	1	LOC_Os04g53760
REGULATION_OF_TRANSLATION	41	GO:0006417 regulation of translation, GOslim:biological_process	1	0.1572	1	LOC_Os10g42060
PROTON_TRANSPORT	99	GO:0015992 proton transport, GOslim:biological_process	1	0.3346	1	LOC_Os01g08350
SOLUTE:CATION_ANTIPORTER_ACTIVITY	30	GO:0015298 solute:cation antiporter activity, GOslim:molecular_function	1	0.1186	1	LOC_Os06g21360
HYDROLASE_ACTIVITY,_ACTING_ON_ESTER_BONDS	819	GO:0016788 hydrolase activity, acting on ester bonds, GOslim:molecular_function	3	0.6507	1	LOC_Os12g44050 LOC_Os05g38290 LOC_Os05g09740
PURINE_RIBONUCLEOTIDE_BIOSYNTHETIC_PROCESS	77	GO:0009152 purine ribonucleotide biosynthetic process, GOslim:biological_process	1	0.2722	1	LOC_Os01g08350
AMINOGLYCAN_METABOLIC_PROCESS	28	GO:0006022 aminoglycan metabolic process, GOslim:biological_process	1	0.1114	1	LOC_Os04g41640
CALCIUM_ION_BINDING	384	GO:0005509 calcium ion binding, GOslim:molecular_function	1	0.7924	1	LOC_Os10g07556
RNA_METABOLIC_PROCESS	1126	GO:0016070 RNA metabolic process, GOslim:biological_process	3	0.8391	1	LOC_Os06g50480 LOC_Os04g13480 LOC_Os02g43330
REGULATION_OF_TRANSCRIPTION,_DNA-DEPENDENT	773	GO:0006355 regulation of transcription, DNA-dependent, GOslim:biological_process	3	0.6121	1	LOC_Os06g50480 LOC_Os04g13480 LOC_Os02g43330
NEGATIVE_REGULATION_OF_CELLULAR_METABOLIC_PROCESS	42	GO:0031324 negative regulation of cellular metabolic process, GOslim:biological_process	1	0.1606	1	LOC_Os10g42060
ZINC_ION_BINDING	1876	GO:0008270 zinc ion binding, GOslim:molecular_function	4	0.949	1	LOC_Os09g25490 LOC_Os10g32980 LOC_Os02g09490 LOC_Os01g45730
DNA_BINDING	2023	GO:0003677 DNA binding, GOslim:molecular_function	8	0.5846	1	LOC_Os05g48850 LOC_Os06g50480 LOC_Os09g25070 LOC_Os12g38400 LOC_Os06g04090 LOC_Os03g21710 LOC_Os01g18240 LOC_Os02g43330
NUCLEUS	1495	GO:0005634 nucleus, GOslim:cellular_component	6	0.5723	1	LOC_Os06g50480 LOC_Os09g25070 LOC_Os02g56140 LOC_Os03g21710 LOC_Os04g28280 LOC_Os02g43330
PURINE_NUCLEOTIDE_METABOLIC_PROCESS	83	GO:0006163 purine nucleotide metabolic process, GOslim:biological_process	1	0.2897	1	LOC_Os01g08350
REPRODUCTION	117	GO:0000003 reproduction, GOslim:biological_process	1	0.3817	1	LOC_Os02g44108
CARBOHYDRATE_CATABOLIC_PROCESS	139	GO:0016052 carbohydrate catabolic process, GOslim:biological_process	2	0.1125	1	LOC_Os04g41640 LOC_Os07g35940
HYDROLASE_ACTIVITY,_ACTING_ON_ACID_ANHYDRIDES	775	GO:0016817 hydrolase activity, acting on acid anhydrides, GOslim:molecular_function	6	0.1004	1	LOC_Os11g37700 LOC_Os12g24320 LOC_Os08g43120 LOC_Os01g08350 LOC_Os09g29670 LOC_Os04g53760
NEGATIVE_REGULATION_OF_BIOSYNTHETIC_PROCESS	42	GO:0009890 negative regulation of biosynthetic process, GOslim:biological_process	1	0.1606	1	LOC_Os10g42060
PROTEIN_SERINE/THREONINE_KINASE_ACTIVITY	1394	GO:0004674 protein serine/threonine kinase activity, GOslim:molecular_function	3	0.9247	1	LOC_Os07g03900 LOC_Os10g07556 LOC_Os06g02555
MACROMOLECULE_MODIFICATION	1965	GO:0043412 macromolecule modification, GOslim:biological_process	4	0.9603	1	LOC_Os07g03900 LOC_Os10g07556 LOC_Os06g02555 LOC_Os05g38290
ACTIN_BINDING	57	GO:0003779 actin binding, GOslim:molecular_function	1	0.2104	1	LOC_Os07g48800
CYTOSKELETAL_PROTEIN_BINDING	59	GO:0008092 cytoskeletal protein binding, GOslim:molecular_function	1	0.2168	1	LOC_Os07g48800
NUCLEOTIDE_BINDING	3702	GO:0000166 nucleotide binding, GOslim:molecular_function	10	0.9391	1	LOC_Os11g37700 LOC_Os12g24320 LOC_Os08g43120 LOC_Os07g03900 LOC_Os09g29670 LOC_Os04g53760 LOC_Os05g03440 LOC_Os10g07556 LOC_Os06g02555 LOC_Os01g16714
NEGATIVE_REGULATION_OF_CELLULAR_BIOSYNTHETIC_PROCESS	42	GO:0031327 negative regulation of cellular biosynthetic process, GOslim:biological_process	1	0.1606	1	LOC_Os10g42060
ORGANELLE_PART	634	GO:0044422 organelle part, GOslim:cellular_component	1	0.9256	1	LOC_Os04g53760
PHOSPHOTRANSFERASE_ACTIVITY,_ALCOHOL_GROUP_AS_ACCEPTOR	1685	GO:0016773 phosphotransferase activity, alcohol group as acceptor, GOslim:molecular_function	3	0.969	1	LOC_Os07g03900 LOC_Os10g07556 LOC_Os06g02555
ATPASE_ACTIVITY,_COUPLED	297	GO:0042623 ATPase activity, coupled, GOslim:molecular_function	1	0.7036	1	LOC_Os01g08350
NEGATIVE_REGULATION_OF_PROTEIN_METABOLIC_PROCESS	34	GO:0051248 negative regulation of protein metabolic process, GOslim:biological_process	1	0.1328	1	LOC_Os10g42060
PHOSPHORUS_METABOLIC_PROCESS	1786	GO:0006793 phosphorus metabolic process, GOslim:biological_process	5	0.8553	1	LOC_Os07g03900 LOC_Os01g08350 LOC_Os10g07556 LOC_Os06g02555 LOC_Os05g38290
HYDROGEN_ION_TRANSMEMBRANE_TRANSPORTER_ACTIVITY	120	GO:0015078 hydrogen ion transmembrane transporter activity, GOslim:molecular_function	2	0.0884	1	LOC_Os01g08350 LOC_Os06g21360
CELL_WALL_MACROMOLECULE_METABOLIC_PROCESS	46	GO:0044036 cell wall macromolecule metabolic process, GOslim:biological_process	1	0.1742	1	LOC_Os04g41640
ORGANELLE	2468	GO:0043226 organelle, GOslim:cellular_component	7	0.879	1	LOC_Os06g50480 LOC_Os04g53760 LOC_Os09g25070 LOC_Os02g56140 LOC_Os03g21710 LOC_Os04g28280 LOC_Os02g43330
ENZYME_REGULATOR_ACTIVITY	243	GO:0030234 enzyme regulator activity, GOslim:molecular_function	2	0.2624	1	LOC_Os12g25090 LOC_Os01g42860
DNA_METABOLIC_PROCESS	408	GO:0006259 DNA metabolic process, GOslim:biological_process	2	0.4971	1	LOC_Os08g38170 LOC_Os02g43330
PYROPHOSPHATASE_ACTIVITY	759	GO:0016462 pyrophosphatase activity, GOslim:molecular_function	6	0.0933	1	LOC_Os11g37700 LOC_Os12g24320 LOC_Os08g43120 LOC_Os01g08350 LOC_Os09g29670 LOC_Os04g53760
TWO-COMPONENT_SIGNAL_TRANSDUCTION_SYSTEM_(PHOSPHORELAY)	44	GO:0000160 two-component signal transduction system (phosphorelay), GOslim:biological_process	1	0.1674	1	LOC_Os04g13480
RNA_GLYCOSYLASE_ACTIVITY	31	GO:0030597 RNA glycosylase activity, GOslim:molecular_function	1	0.1221	1	LOC_Os10g42060
SUBSTRATE-SPECIFIC_TRANSPORTER_ACTIVITY	626	GO:0022892 substrate-specific transporter activity, GOslim:molecular_function	4	0.2543	1	LOC_Os01g08350 LOC_Os04g38220 LOC_Os03g10100 LOC_Os06g21360
CELLULAR_RESPONSE_TO_STRESS	125	GO:0033554 cellular response to stress, GOslim:biological_process	1	0.4015	1	LOC_Os08g38170
KINASE_ACTIVITY	1714	GO:0016301 kinase activity, GOslim:molecular_function	4	0.9206	1	LOC_Os07g03900 LOC_Os05g03440 LOC_Os10g07556 LOC_Os06g02555
INTRACELLULAR_MEMBRANE-BOUNDED_ORGANELLE	1808	GO:0043231 intracellular membrane-bounded organelle, GOslim:cellular_component	6	0.7486	1	LOC_Os06g50480 LOC_Os09g25070 LOC_Os02g56140 LOC_Os03g21710 LOC_Os04g28280 LOC_Os02g43330
ION_HOMEOSTASIS	38	GO:0050801 ion homeostasis, GOslim:biological_process	1	0.1468	1	LOC_Os06g21360
REGULATION_OF_RNA_METABOLIC_PROCESS	776	GO:0051252 regulation of RNA metabolic process, GOslim:biological_process	3	0.6147	1	LOC_Os06g50480 LOC_Os04g13480 LOC_Os02g43330
CARBOHYDRATE_BINDING	318	GO:0030246 carbohydrate binding, GOslim:molecular_function	2	0.3736	1	LOC_Os07g03900 LOC_Os04g41640
XYLOGLUCAN:XYLOGLUCOSYL_TRANSFERASE_ACTIVITY	30	GO:0016762 xyloglucan:xyloglucosyl transferase activity, GOslim:molecular_function	1	0.1186	1	LOC_Os10g39840
PROTEIN_METABOLIC_PROCESS	4043	GO:0019538 protein metabolic process, GOslim:biological_process	12	0.9034	1	LOC_Os09g29710 LOC_Os10g42060 LOC_Os07g03900 LOC_Os07g01660 LOC_Os04g01710 LOC_Os01g58280 LOC_Os10g07556 LOC_Os06g02555 LOC_Os11g06570 LOC_Os05g38290 LOC_Os06g10670 LOC_Os02g16940
GENERATION_OF_PRECURSOR_METABOLITES_AND_ENERGY	246	GO:0006091 generation of precursor metabolites and energy, GOslim:biological_process	1	0.6348	1	LOC_Os01g08350
PROTEIN_DEPHOSPHORYLATION	76	GO:0006470 protein dephosphorylation, GOslim:biological_process	1	0.2692	1	LOC_Os05g38290
CELL_PART	5550	GO:0044464 cell part, GOslim:cellular_component	25	0.3315	1	LOC_Os02g13870 LOC_Os11g17970 LOC_Os06g50480 LOC_Os09g25490 LOC_Os02g41630 LOC_Os01g08350 LOC_Os10g32980 LOC_Os11g04020 LOC_Os07g34320 LOC_Os04g53760 LOC_Os04g38220 LOC_Os09g25070 LOC_Os03g17850 LOC_Os02g56140 LOC_Os05g38290 LOC_Os03g10100 LOC_Os02g48570 LOC_Os10g39840 LOC_Os06g21360 LOC_Os03g21710 LOC_Os01g54620 LOC_Os09g33460 LOC_Os02g41650 LOC_Os04g28280 LOC_Os02g43330
ION_TRANSMEMBRANE_TRANSPORT	55	GO:0034220 ion transmembrane transport, GOslim:biological_process	1	0.2039	1	LOC_Os01g08350
ASPARTIC-TYPE_ENDOPEPTIDASE_ACTIVITY	235	GO:0004190 aspartic-type endopeptidase activity, GOslim:molecular_function	2	0.2504	1	LOC_Os09g29710 LOC_Os06g10670
ENERGY_COUPLED_PROTON_TRANSPORT,_DOWN_ELECTROCHEMICAL_GRADIENT	55	GO:0015985 energy coupled proton transport, down electrochemical gradient, GOslim:biological_process	1	0.2039	1	LOC_Os01g08350
PROTEIN_COMPLEX	813	GO:0043234 protein complex, GOslim:cellular_component	3	0.6458	1	LOC_Os01g08350 LOC_Os04g53760 LOC_Os05g38290
DNA_TOPOLOGICAL_CHANGE	24	GO:0006265 DNA topological change, GOslim:biological_process	1	0.0968	1	LOC_Os02g43330
MICROTUBULE-BASED_PROCESS	81	GO:0007017 microtubule-based process, GOslim:biological_process	1	0.2839	1	LOC_Os04g53760
LIGASE_ACTIVITY,_FORMING_CARBON-NITROGEN_BONDS	204	GO:0016879 ligase activity, forming carbon-nitrogen bonds, GOslim:molecular_function	2	0.2042	1	LOC_Os02g41630 LOC_Os02g41650
INTRACELLULAR	3733	GO:0005622 intracellular, GOslim:cellular_component	10	0.9428	1	LOC_Os06g50480 LOC_Os02g41630 LOC_Os04g53760 LOC_Os09g25070 LOC_Os02g56140 LOC_Os03g21710 LOC_Os09g33460 LOC_Os02g41650 LOC_Os04g28280 LOC_Os02g43330
LYASE_ACTIVITY	304	GO:0016829 lyase activity, GOslim:molecular_function	3	0.13	1	LOC_Os02g41630 LOC_Os11g18366 LOC_Os02g41650
SMALL_MOLECULE_CATABOLIC_PROCESS	127	GO:0044282 small molecule catabolic process, GOslim:biological_process	2	0.0971	1	LOC_Os02g41630 LOC_Os02g41650
NEGATIVE_REGULATION_OF_MACROMOLECULE_METABOLIC_PROCESS	44	GO:0010605 negative regulation of macromolecule metabolic process, GOslim:biological_process	1	0.1674	1	LOC_Os10g42060
NUCLEOSIDE_PHOSPHATE_METABOLIC_PROCESS	144	GO:0006753 nucleoside phosphate metabolic process, GOslim:biological_process	2	0.1192	1	LOC_Os01g08350 LOC_Os05g03440
NEGATIVE_REGULATION_OF_MACROMOLECULE_BIOSYNTHETIC_PROCESS	42	GO:0010558 negative regulation of macromolecule biosynthetic process, GOslim:biological_process	1	0.1606	1	LOC_Os10g42060
PHOSPHOPROTEIN_PHOSPHATASE_ACTIVITY	91	GO:0004721 phosphoprotein phosphatase activity, GOslim:molecular_function	1	0.3125	1	LOC_Os05g38290
RIBONUCLEOTIDE_BINDING	3154	GO:0032553 ribonucleotide binding, GOslim:molecular_function	9	0.9	1	LOC_Os11g37700 LOC_Os12g24320 LOC_Os08g43120 LOC_Os07g03900 LOC_Os09g29670 LOC_Os04g53760 LOC_Os05g03440 LOC_Os10g07556 LOC_Os06g02555
CELLULAR_CATABOLIC_PROCESS	309	GO:0044248 cellular catabolic process, GOslim:biological_process	2	0.3605	1	LOC_Os02g41630 LOC_Os02g41650
REGULATION_OF_BIOLOGICAL_QUALITY	178	GO:0065008 regulation of biological quality, GOslim:biological_process	1	0.5179	1	LOC_Os06g21360
TRANSFERASE_ACTIVITY,_TRANSFERRING_NITROGENOUS_GROUPS	57	GO:0016769 transferase activity, transferring nitrogenous groups, GOslim:molecular_function	1	0.2104	1	LOC_Os03g09910
REGULATION_OF_PROTEIN_METABOLIC_PROCESS	88	GO:0051246 regulation of protein metabolic process, GOslim:biological_process	1	0.3041	1	LOC_Os10g42060
NUCLEOSIDE_BINDING	3125	GO:0001882 nucleoside binding, GOslim:molecular_function	10	0.8238	1	LOC_Os11g37700 LOC_Os12g24320 LOC_Os08g43120 LOC_Os07g03900 LOC_Os09g29670 LOC_Os04g53760 LOC_Os05g03440 LOC_Os10g07556 LOC_Os06g02555 LOC_Os01g16714
RIBONUCLEOSIDE_TRIPHOSPHATE_METABOLIC_PROCESS	60	GO:0009199 ribonucleoside triphosphate metabolic process, GOslim:biological_process	1	0.2199	1	LOC_Os01g08350
CELL_WALL_ORGANIZATION_OR_BIOGENESIS	138	GO:0071554 cell wall organization or biogenesis, GOslim:biological_process	1	0.4324	1	LOC_Os04g41640
ADENYL_RIBONUCLEOTIDE_BINDING	2975	GO:0032559 adenyl ribonucleotide binding, GOslim:molecular_function	9	0.86	1	LOC_Os11g37700 LOC_Os12g24320 LOC_Os08g43120 LOC_Os07g03900 LOC_Os09g29670 LOC_Os04g53760 LOC_Os05g03440 LOC_Os10g07556 LOC_Os06g02555
TRANSMEMBRANE_TRANSPORT	117	GO:0055085 transmembrane transport, GOslim:biological_process	1	0.3817	1	LOC_Os01g08350
PURINE_NUCLEOSIDE_TRIPHOSPHATE_METABOLIC_PROCESS	60	GO:0009144 purine nucleoside triphosphate metabolic process, GOslim:biological_process	1	0.2199	1	LOC_Os01g08350
PROTON-TRANSPORTING_ATPASE_ACTIVITY,_ROTATIONAL_MECHANISM	57	GO:0046961 proton-transporting ATPase activity, rotational mechanism, GOslim:molecular_function	1	0.2104	1	LOC_Os01g08350
PEPTIDASE_ACTIVITY	960	GO:0008233 peptidase activity, GOslim:molecular_function	5	0.3553	1	LOC_Os09g29710 LOC_Os07g01660 LOC_Os04g01710 LOC_Os11g06570 LOC_Os06g10670
NEGATIVE_REGULATION_OF_BIOLOGICAL_PROCESS	45	GO:0048519 negative regulation of biological process, GOslim:biological_process	1	0.1708	1	LOC_Os10g42060
PHOSPHATE-CONTAINING_COMPOUND_METABOLIC_PROCESS	1786	GO:0006796 phosphate-containing compound metabolic process, GOslim:biological_process	5	0.8553	1	LOC_Os07g03900 LOC_Os01g08350 LOC_Os10g07556 LOC_Os06g02555 LOC_Os05g38290
MACROMOLECULAR_COMPLEX	1404	GO:0032991 macromolecular complex, GOslim:cellular_component	3	0.9269	1	LOC_Os01g08350 LOC_Os04g53760 LOC_Os05g38290
NUCLEOBASE-CONTAINING_SMALL_MOLECULE_METABOLIC_PROCESS	171	GO:0055086 nucleobase-containing small molecule metabolic process, GOslim:biological_process	2	0.1564	1	LOC_Os01g08350 LOC_Os05g03440
TWO-COMPONENT_RESPONSE_REGULATOR_ACTIVITY	41	GO:0000156 two-component response regulator activity, GOslim:molecular_function	1	0.1572	1	LOC_Os04g13480
MACROMOLECULE_CATABOLIC_PROCESS	316	GO:0009057 macromolecule catabolic process, GOslim:biological_process	3	0.1411	1	LOC_Os04g55710 LOC_Os04g41640 LOC_Os07g35940
HOMEOSTATIC_PROCESS	148	GO:0042592 homeostatic process, GOslim:biological_process	1	0.4551	1	LOC_Os06g21360
POST-TRANSLATIONAL_PROTEIN_MODIFICATION	1750	GO:0043687 post-translational protein modification, GOslim:biological_process	4	0.9279	1	LOC_Os07g03900 LOC_Os10g07556 LOC_Os06g02555 LOC_Os05g38290
PYRIDOXAL_PHOSPHATE_BINDING	138	GO:0030170 pyridoxal phosphate binding, GOslim:molecular_function	1	0.4324	1	LOC_Os03g09910
MONOVALENT_INORGANIC_CATION_TRANSMEMBRANE_TRANSPORTER_ACTIVITY	150	GO:0015077 monovalent inorganic cation transmembrane transporter activity, GOslim:molecular_function	2	0.1272	1	LOC_Os01g08350 LOC_Os06g21360
INTRINSIC_TO_MEMBRANE	767	GO:0031224 intrinsic to membrane, GOslim:cellular_component	5	0.2067	1	LOC_Os02g13870 LOC_Os11g04020 LOC_Os04g38220 LOC_Os03g10100 LOC_Os06g21360
INORGANIC_CATION_TRANSMEMBRANE_TRANSPORTER_ACTIVITY	199	GO:0022890 inorganic cation transmembrane transporter activity, GOslim:molecular_function	2	0.1969	1	LOC_Os01g08350 LOC_Os06g21360
MOLECULAR_TRANSDUCER_ACTIVITY	167	GO:0060089 molecular transducer activity, GOslim:molecular_function	1	0.4958	1	LOC_Os04g13480

## Sheet: MG-01_vs_MG-01+LBD1_Up_KEGG
Gene Set Name	Number of genes	Description	Number of Genes in Overlap (k)	pvalue	FDR	Query ID
KEGG_PHENYLPROPANOID_BIOSYNTHESIS	86	Phenylpropanoid biosynthesis	7	1.17e-07	9.53e-06	LOC_Os09g04050 LOC_Os02g41630 LOC_Os08g34280 LOC_Os02g09490 LOC_Os09g31430 LOC_Os02g41650 LOC_Os02g08100
KEGG_BIOSYNTHESIS_OF_SECONDARY_METABOLITES	699	Biosynthesis of secondary metabolites	12	4.01e-05	0.00163	LOC_Os04g04980 LOC_Os09g04050 LOC_Os02g41630 LOC_Os05g38230 LOC_Os03g09910 LOC_Os08g34280 LOC_Os02g09490 LOC_Os09g31430 LOC_Os08g29900 LOC_Os11g32650 LOC_Os02g41650 LOC_Os02g08100
KEGG_METABOLIC_PATHWAYS	1324	Metabolic pathways	14	0.00127	0.0343	LOC_Os04g04980 LOC_Os09g04050 LOC_Os02g41630 LOC_Os05g38230 LOC_Os03g09910 LOC_Os08g34280 LOC_Os02g09490 LOC_Os11g45400 LOC_Os09g31430 LOC_Os04g54810 LOC_Os08g29900 LOC_Os11g32650 LOC_Os02g41650 LOC_Os02g08100
KEGG_PHENYLALANINE_METABOLISM	75	Phenylalanine metabolism	3	0.00402	0.0816	LOC_Os02g41630 LOC_Os02g41650 LOC_Os02g08100
KEGG_UBIQUINONE_AND_OTHER_TERPENOID-QUINONE_BIOSYNTHESI	27	Ubiquinone and other terpenoid-quinone biosynthesi	2	0.0062	0.1008	LOC_Os08g29900 LOC_Os02g08100
KEGG_GLYCEROLIPID_METABOLISM	40	Glycerolipid metabolism	2	0.0127	0.1474	LOC_Os05g38230 LOC_Os11g45400
KEGG_FLAVONE_AND_FLAVONOL_BIOSYNTHESIS	2	Flavone and flavonol biosynthesis	1	0.0121	0.1474	LOC_Os08g06100
KEGG_FLAVONOID_BIOSYNTHESIS	14	Flavonoid biosynthesis	1	0.0592	0.5344	LOC_Os11g32650
KEGG_CUTIN,_SUBERINE_AND_WAX_BIOSYNTHESIS	13	Cutin, suberine and wax biosynthesis	1	0.0554	0.5344	LOC_Os04g28620
KEGG_LYSINE_BIOSYNTHESIS	17	Lysine biosynthesis	1	0.0706	0.5737	LOC_Os03g09910
KEGG_CYANOAMINO_ACID_METABOLISM	25	Cyanoamino acid metabolism	1	0.1004	0.6248	LOC_Os09g31430
KEGG_CIRCADIAN_RHYTHM-PLANT	23	Circadian rhythm - plant	1	0.0931	0.6248	LOC_Os11g32650
KEGG_FATTY_ACID_BIOSYNTHESIS	27	Fatty acid biosynthesis	1	0.1077	0.6248	LOC_Os08g10010
KEGG_STARCH_AND_SUCROSE_METABOLISM	120	Starch and sucrose metabolism	2	0.0884	0.6248	LOC_Os09g31430 LOC_Os04g54810
KEGG_BIOSYNTHESIS_OF_UNSATURATED_FATTY_ACIDS	39	Biosynthesis of unsaturated fatty acids	1	0.1503	0.8135	LOC_Os08g10010
KEGG_BASE_EXCISION_REPAIR	42	Base excision repair	1	0.1606	0.815	LOC_Os08g38170
KEGG_GLUTATHIONE_METABOLISM	55	Glutathione metabolism	1	0.2039	0.899	LOC_Os04g04980
KEGG_GLYCEROPHOSPHOLIPID_METABOLISM	57	Glycerophospholipid metabolism	1	0.2104	0.899	LOC_Os11g45400
KEGG_ARGININE_AND_PROLINE_METABOLISM	55	Arginine and proline metabolism	1	0.2039	0.899	LOC_Os04g04980
KEGG_GLYCOLYSIS_/_GLUCONEOGENESIS	116	Glycolysis / Gluconeogenesis	1	0.3791	1	LOC_Os05g38230
KEGG_PEROXISOME	76	Peroxisome	1	0.2692	1	LOC_Os04g28620
KEGG_AMINO_SUGAR_AND_NUCLEOTIDE_SUGAR_METABOLISM	96	Amino sugar and nucleotide sugar metabolism	1	0.3264	1	LOC_Os04g54810

## Sheet: MG-01_vs_MG-01+LBD1_Up_Plantcyc
Gene Set Name	Number of genes	Description	Number of Genes in Overlap (k)	pvalue	FDR	Query ID
PHENYLPROPANOID_BIOSYNTHESIS	31	phenylpropanoid biosynthesis	5	3.6e-07	4.32e-05	LOC_Os08g34280 LOC_Os02g09490 LOC_Os12g13800 LOC_Os02g08100 LOC_Os08g06100
BETANIDIN_DEGRADATION	180	betanidin degradation	7	1.27e-05	0.000761	LOC_Os03g22010 LOC_Os01g22352 LOC_Os12g02060 LOC_Os06g35480 LOC_Os04g55740 LOC_Os05g04500 LOC_Os01g19020
CELLULOSE_BIOSYNTHESIS	67	cellulose biosynthesis	4	0.000208	0.00832	LOC_Os09g25490 LOC_Os10g32980 LOC_Os01g71820 LOC_Os01g54620
FLAVONOL_BIOSYNTHESIS	5	flavonol biosynthesis	2	0.00034	0.0102	LOC_Os10g16974 LOC_Os08g06100
CYTOKININS_7-N-GLUCOSIDE_BIOSYNTHESIS	162	cytokinins 7-N-glucoside biosynthesis	5	0.000633	0.0108	LOC_Os05g08490 LOC_Os09g21160 LOC_Os10g30560 LOC_Os07g32620 LOC_Os07g30760
CYTOKININS-O-GLUCOSIDE_BIOSYNTHESIS	161	cytokinins-O-glucoside biosynthesis	5	0.000616	0.0108	LOC_Os05g08490 LOC_Os09g21160 LOC_Os10g30560 LOC_Os07g32620 LOC_Os07g30760
CYTOKININS_9-N-GLUCOSIDE_BIOSYNTHESIS	162	cytokinins 9-N-glucoside biosynthesis	5	0.000633	0.0108	LOC_Os05g08490 LOC_Os09g21160 LOC_Os10g30560 LOC_Os07g32620 LOC_Os07g30760
SALICYLATE_BIOSYNTHESIS	10	salicylate biosynthesis	2	0.00106	0.0158	LOC_Os02g41630 LOC_Os02g41650
PHENYLPROPANOID_BIOSYNTHESIS,_INITIAL_REACTIONS	11	phenylpropanoid biosynthesis, initial reactions	2	0.00124	0.0166	LOC_Os02g41630 LOC_Os02g41650
FLAVONOID_BIOSYNTHESIS	17	flavonoid biosynthesis	2	0.00268	0.0322	LOC_Os11g32650 LOC_Os02g08100
SUBERIN_BIOSYNTHESIS	19	suberin biosynthesis	2	0.00328	0.0357	LOC_Os02g41630 LOC_Os02g41650
FATTY_ACID_BIOSYNTHESIS_-_INITIAL_STEPS	25	fatty acid biosynthesis - initial steps	2	0.00539	0.0539	LOC_Os03g26530 LOC_Os04g02640
PUTRESCINE_BIOSYNTHESIS_III	1	putrescine biosynthesis III	1	0.00811	0.0747	LOC_Os04g04980
LEUCODELPHINIDIN_BIOSYNTHESIS	3	leucodelphinidin biosynthesis	1	0.0161	0.1382	LOC_Os10g16974
LEUCOPELARGONIDIN_AND_LEUCOCYANIDIN_BIOSYNTHESIS	5	leucopelargonidin and leucocyanidin biosynthesis	1	0.0241	0.1928	LOC_Os10g16974
DIMBOA-GLUCOSIDE_DEGRADATION	7	DIMBOA-glucoside degradation	1	0.032	0.2395	LOC_Os09g33710
NICOTINE_DEGRADATION_II	8	nicotine degradation II	1	0.036	0.2395	LOC_Os01g16714
STEAROYL-ACP_DESATURATION_PATHWAY	8	stearoyl-ACP desaturation pathway	1	0.036	0.2395	LOC_Os08g10010
EPICUTICULAR_WAX_BIOSYNTHESIS	12	epicuticular wax biosynthesis	1	0.0515	0.3251	LOC_Os04g02640
BRASSINOSTEROID_BIOSYNTHESIS_II	91	brassinosteroid biosynthesis II	2	0.0552	0.3309	LOC_Os09g04050 LOC_Os08g34280
DE_NOVO_BIOSYNTHESIS_OF_PYRIMIDINE_DEOXYRIBONUCLEOTIDES	19	de novo biosynthesis of pyrimidine deoxyribonucleotides	1	0.0782	0.4462	LOC_Os05g03440
BETA;-ALANINE_BETAINE_BIOSYNTHESIS	20	beta;-alanine betaine biosynthesis	1	0.0819	0.4463	LOC_Os09g29710
FATTY_ACID_ELONGATION_--_SATURATED	27	fatty acid elongation -- saturated	1	0.1077	0.5613	LOC_Os03g26530
PHOSPHOLIPID_BIOSYNTHESIS_I	36	phospholipid biosynthesis I	1	0.1398	0.6983	LOC_Os11g45400
STARCH_DEGRADATION	54	starch degradation	1	0.2006	0.9619	LOC_Os07g35940
GLYCOLYSIS_IV_(PLANT_CYTOSOL)	98	glycolysis IV (plant cytosol)	1	0.3319	1	LOC_Os11g42500
SUCROSE_DEGRADATION_TO_ETHANOL_AND_LACTATE_(ANAEROBIC)	191	sucrose degradation to ethanol and lactate (anaerobic)	1	0.5428	1	LOC_Os11g42500
SALVAGE_PATHWAYS_OF_PURINE_AND_PYRIMIDINE_NUCLEOTIDES	61	salvage pathways of purine and pyrimidine nucleotides	1	0.2231	1	LOC_Os05g03440
ENTEROBACTIN_BIOSYNTHESIS	85	enterobactin biosynthesis	1	0.2955	1	LOC_Os11g30560
GLYCOLYSIS_I	107	glycolysis I	1	0.3559	1	LOC_Os11g42500

[truncated: 2 more sheets: MG-01_vs_MG-01+LBD1_Up_PO, MG-01_vs_MG-01+LBD1_Up_referenc]
