# Supplementary material for: Rice-Magnaporthe transcriptomics reveals host defense activation induced by red seaweed-biostimulant in rice plants
Source: Front Genet. 2023 Jun 23;14:1132561. doi: 10.3389/fgene.2023.1132561 (PMC10327602; doi:10.3389/fgene.2023.1132561)
Supplement: Supplementary file 4 [file DataSheet2.ZIP › Supplementary file 2/Supplementary file 2B.xlsx]

## Sheet: Zero_h_vs_MG-01_down_GFam_based
Gene Set Name	Number of genes	Description	Number of Genes in Overlap (k)	pvalue	FDR	Query ID
GLYCOSYL_HYDROLASE_FAMILY_1_BETA-GLUCOSIDASES	38	Glycosyl Hydrolase Family 1 Beta-Glucosidases	3	0.00117	0.0717	LOC_Os04g43390 LOC_Os01g32364 LOC_Os09g31430
PROTEASE_INHIBITOR/SEED_STORAGE/LTP_FAMILY_PROTEIN_PRECURSOR	172	Protease inhibitor/Seed Storage/LTP family protein precursor	5	0.00213	0.0717	LOC_Os05g06780 LOC_Os10g40420 LOC_Os04g52260 LOC_Os06g06340 LOC_Os07g30590
BTB_proteins_with_Non-Phototrophic_Hypocotyl_3_(NPH3)_domain_(subfamily_F)	26	BTB proteins with Non-Phototrophic Hypocotyl 3 (NPH3) domain (subfamily F)	2	0.00878	0.1973	LOC_Os12g02530 LOC_Os11g02610
CELLULOSE_SYNTHASE-LIKE_FAMILY	34	Cellulose Synthase-like Family	2	0.0143	0.2402	LOC_Os09g30130 LOC_Os02g09930
C-terminal_Processing_Peptidase_Family_(Peptidase_S41;_PF03572)	3	C-terminal Processing Peptidase Family (Peptidase_S41; PF03572)	1	0.02	0.2698	LOC_Os06g21380
RICE_HKT_TRANSPORTERS	8	Rice HKT transporters	1	0.0445	0.4997	LOC_Os02g07830
GIBBERELLIN-REGULATED_GASA/GAST/SNAKIN_FAMILY_PROTEIN_PRECURSOR	11	Gibberellin-regulated GASA/GAST/Snakin family protein precursor	1	0.0589	0.5668	LOC_Os03g41060
RICE_HOMOLOGUES_OF_THE_ARABIDOPSIS_FLOWERING_LOCUS_T_(FT)	13	Rice homologues of the Arabidopsis Flowering Locus T (FT)	1	0.0683	0.5757	LOC_Os12g13030
MATERNALLY_EXPRESSED_GENE_(MEG)_FAMILY_PROTEIN_PRECURSOR	19	Maternally Expressed Gene (MEG) family protein precursor	1	0.0962	0.7202	LOC_Os01g42150
F-BOX_AND_KELCH_REPEATS_CONTAINING_PROTEINS	25	F-box and Kelch Repeats Containing Proteins	1	0.1232	0.8303	LOC_Os11g14140
ORYZA_SATIVA_WRKY_GENE_SUPERFAMILY	83	Oryza sativa WRKY Gene Superfamily	1	0.3462	1	LOC_Os02g43560
RICE_KINASE_INTERACTOME	149	Rice Kinase Interactome	2	0.177	1	LOC_Os01g10890 LOC_Os05g25370
POLLEN_OLE_E_I_ALLERGEN_AND_EXTENSIN_FAMILY_PROTEIN_PRECURSOR	52	Pollen Ole e I allergen and extensin family protein precursor	1	0.2351	1	LOC_Os10g13850
F-BOX_AND_DOMAIN_OF_UNKNOWN_FUNCTION_CONTAINING_PROTEINS	66	F-Box and Domain of Unknown Function Containing Proteins	1	0.2874	1	LOC_Os07g25800
F-BOX_DOMAIN_CONTAINING_PROTEINS	465	F-Box Domain Containing Proteins	2	0.6835	1	LOC_Os05g41130 LOC_Os07g09710
WRKY_FAMILY_GENES	103	WRKY family genes	1	0.4091	1	LOC_Os02g43560
ORYZA_SATIVA_WALL-ASSOCIATED_KINASES	144	Oryza sativa Wall-associated Kinases	1	0.5199	1	LOC_Os04g51040
C2H2_ZINC_FINGER_PROTEINS	179	C2H2 zinc finger proteins	1	0.598	1	LOC_Os07g40300
SERINE_CARBOXYPEPTIDASE_FAMILY_(PEPTIDASE_S10;_PF00450)	66	Serine Carboxypeptidase Family (Peptidase_S10; PF00450)	1	0.2874	1	LOC_Os04g09720

## Sheet: Zero_h_vs_MG-01_down_GO
Gene Set Name	Number of genes	Description	Number of Genes in Overlap (k)	pvalue	FDR	Query ID
CELLULAR_COMPONENT	45586	GO:0005575 cellular_component, GOslim:cellular_component	285	8.36e-22	1.43e-19	LOC_Os07g48450 LOC_Os07g37310 LOC_Os07g22930 LOC_Os07g40300 LOC_Os01g01160 LOC_Os07g13490 LOC_Os02g39710 LOC_Os05g06780 LOC_Os12g02530 LOC_Os04g49900 LOC_Os04g54300 LOC_Os11g14140 LOC_Os07g48596 LOC_Os10g22050 LOC_Os02g06360 LOC_Os11g10870 LOC_Os06g41910 LOC_Os10g13850 LOC_Os11g29720 LOC_Os03g39650 LOC_Os09g34890 LOC_Os11g31530 LOC_Os05g50500 LOC_Os01g58640 LOC_Os11g16550 LOC_Os07g03930 LOC_Os10g…
MOLECULAR_FUNCTION	45586	GO:0003674 molecular_function, GOslim:molecular_function	285	8.36e-22	9.66e-19	LOC_Os07g48450 LOC_Os07g37310 LOC_Os07g22930 LOC_Os07g40300 LOC_Os01g01160 LOC_Os07g13490 LOC_Os02g39710 LOC_Os05g06780 LOC_Os12g02530 LOC_Os04g49900 LOC_Os04g54300 LOC_Os11g14140 LOC_Os07g48596 LOC_Os10g22050 LOC_Os02g06360 LOC_Os11g10870 LOC_Os06g41910 LOC_Os10g13850 LOC_Os11g29720 LOC_Os03g39650 LOC_Os09g34890 LOC_Os11g31530 LOC_Os05g50500 LOC_Os01g58640 LOC_Os11g16550 LOC_Os07g03930 LOC_Os10g…
BIOLOGICAL_PROCESS	45586	GO:0008150 biological_process, GOslim:biological_process	285	8.36e-22	1.19e-18	LOC_Os07g48450 LOC_Os07g37310 LOC_Os07g22930 LOC_Os07g40300 LOC_Os01g01160 LOC_Os07g13490 LOC_Os02g39710 LOC_Os05g06780 LOC_Os12g02530 LOC_Os04g49900 LOC_Os04g54300 LOC_Os11g14140 LOC_Os07g48596 LOC_Os10g22050 LOC_Os02g06360 LOC_Os11g10870 LOC_Os06g41910 LOC_Os10g13850 LOC_Os11g29720 LOC_Os03g39650 LOC_Os09g34890 LOC_Os11g31530 LOC_Os05g50500 LOC_Os01g58640 LOC_Os11g16550 LOC_Os07g03930 LOC_Os10g…
MEMBRANE	2063	GO:0016020 membrane, GOslim:cellular_component	34	2.48e-09	2.12e-07	LOC_Os06g13210 LOC_Os12g43720 LOC_Os02g57720 LOC_Os01g50080 LOC_Os02g46460 LOC_Os09g25390 LOC_Os02g32990 LOC_Os07g47100 LOC_Os10g12400 LOC_Os01g08350 LOC_Os05g05930 LOC_Os03g11734 LOC_Os09g30130 LOC_Os01g74450 LOC_Os03g12530 LOC_Os12g08770 LOC_Os01g37590 LOC_Os03g38730 LOC_Os03g10100 LOC_Os11g37720 LOC_Os04g36720 LOC_Os03g09930 LOC_Os06g13720 LOC_Os06g10750 LOC_Os01g58910 LOC_Os05g33900 LOC_Os02g…
ESTABLISHMENT_OF_LOCALIZATION	1582	GO:0051234 establishment of localization, GOslim:biological_process	27	6.09e-08	2.75e-05	LOC_Os06g13210 LOC_Os02g57720 LOC_Os01g50080 LOC_Os04g56570 LOC_Os02g46460 LOC_Os03g17800 LOC_Os07g47100 LOC_Os03g12510 LOC_Os10g40420 LOC_Os01g08350 LOC_Os03g11734 LOC_Os01g74450 LOC_Os03g12530 LOC_Os05g44140 LOC_Os01g37590 LOC_Os03g10100 LOC_Os02g07830 LOC_Os04g52260 LOC_Os06g06340 LOC_Os03g09930 LOC_Os06g13720 LOC_Os02g55990 LOC_Os11g17970 LOC_Os03g37830 LOC_Os12g12934 LOC_Os12g34108 LOC_Os07g…
LOCALIZATION	1601	GO:0051179 localization, GOslim:biological_process	27	7.7e-08	2.75e-05	LOC_Os06g13210 LOC_Os02g57720 LOC_Os01g50080 LOC_Os04g56570 LOC_Os02g46460 LOC_Os03g17800 LOC_Os07g47100 LOC_Os03g12510 LOC_Os10g40420 LOC_Os01g08350 LOC_Os03g11734 LOC_Os01g74450 LOC_Os03g12530 LOC_Os05g44140 LOC_Os01g37590 LOC_Os03g10100 LOC_Os02g07830 LOC_Os04g52260 LOC_Os06g06340 LOC_Os03g09930 LOC_Os06g13720 LOC_Os02g55990 LOC_Os11g17970 LOC_Os03g37830 LOC_Os12g12934 LOC_Os12g34108 LOC_Os07g…
TRANSPORT	1582	GO:0006810 transport, GOslim:biological_process	27	6.09e-08	2.75e-05	LOC_Os06g13210 LOC_Os02g57720 LOC_Os01g50080 LOC_Os04g56570 LOC_Os02g46460 LOC_Os03g17800 LOC_Os07g47100 LOC_Os03g12510 LOC_Os10g40420 LOC_Os01g08350 LOC_Os03g11734 LOC_Os01g74450 LOC_Os03g12530 LOC_Os05g44140 LOC_Os01g37590 LOC_Os03g10100 LOC_Os02g07830 LOC_Os04g52260 LOC_Os06g06340 LOC_Os03g09930 LOC_Os06g13720 LOC_Os02g55990 LOC_Os11g17970 LOC_Os03g37830 LOC_Os12g12934 LOC_Os12g34108 LOC_Os07g…
RESPONSE_TO_ABIOTIC_STIMULUS	48	GO:0009628 response to abiotic stimulus, GOslim:biological_process	6	3.22e-07	9.19e-05	LOC_Os12g02530 LOC_Os11g02610 LOC_Os11g26750 LOC_Os11g26790 LOC_Os11g26780 LOC_Os11g26570
RESPONSE_TO_WATER_STIMULUS	12	GO:0009415 response to water stimulus, GOslim:biological_process	4	1.08e-06	0.000258	LOC_Os11g26750 LOC_Os11g26790 LOC_Os11g26780 LOC_Os11g26570
CELL_PART	5550	GO:0044464 cell part, GOslim:cellular_component	52	1.13e-05	0.000482	LOC_Os07g40300 LOC_Os02g39710 LOC_Os10g23090 LOC_Os06g13210 LOC_Os12g43720 LOC_Os02g13800 LOC_Os02g57720 LOC_Os01g50080 LOC_Os09g06464 LOC_Os02g46460 LOC_Os03g17800 LOC_Os09g25390 LOC_Os08g08120 LOC_Os11g33270 LOC_Os02g32990 LOC_Os07g47100 LOC_Os10g12400 LOC_Os01g08350 LOC_Os01g40094 LOC_Os05g05930 LOC_Os03g11734 LOC_Os09g30130 LOC_Os04g53760 LOC_Os01g74450 LOC_Os02g43560 LOC_Os03g12530 LOC_Os12g…
CELL	5550	GO:0005623 cell, GOslim:cellular_component	52	1.13e-05	0.000482	LOC_Os07g40300 LOC_Os02g39710 LOC_Os10g23090 LOC_Os06g13210 LOC_Os12g43720 LOC_Os02g13800 LOC_Os02g57720 LOC_Os01g50080 LOC_Os09g06464 LOC_Os02g46460 LOC_Os03g17800 LOC_Os09g25390 LOC_Os08g08120 LOC_Os11g33270 LOC_Os02g32990 LOC_Os07g47100 LOC_Os10g12400 LOC_Os01g08350 LOC_Os01g40094 LOC_Os05g05930 LOC_Os03g11734 LOC_Os09g30130 LOC_Os04g53760 LOC_Os01g74450 LOC_Os02g43560 LOC_Os03g12530 LOC_Os12g…
PHOSPHORIC_ESTER_HYDROLASE_ACTIVITY	232	GO:0042578 phosphoric ester hydrolase activity, GOslim:molecular_function	9	4.24e-06	0.00245	LOC_Os01g58640 LOC_Os07g46520 LOC_Os09g25390 LOC_Os11g05410 LOC_Os01g40094 LOC_Os05g38290 LOC_Os01g62760 LOC_Os06g48300 LOC_Os04g35100
BINDING	11705	GO:0005488 binding, GOslim:molecular_function	90	1.33e-05	0.00433	LOC_Os07g48450 LOC_Os07g40300 LOC_Os01g01160 LOC_Os02g39710 LOC_Os12g02530 LOC_Os07g48596 LOC_Os02g06360 LOC_Os11g29720 LOC_Os03g39650 LOC_Os11g31530 LOC_Os01g58640 LOC_Os07g03930 LOC_Os10g23090 LOC_Os05g10690 LOC_Os01g65010 LOC_Os02g13800 LOC_Os08g06110 LOC_Os11g07890 LOC_Os11g02610 LOC_Os01g74320 LOC_Os01g50080 LOC_Os04g56570 LOC_Os09g06464 LOC_Os05g42190 LOC_Os08g43550 LOC_Os10g39610 LOC_Os11g…
TRANSPORTER_ACTIVITY	1085	GO:0005215 transporter activity, GOslim:molecular_function	18	1.5e-05	0.00433	LOC_Os06g13210 LOC_Os02g57720 LOC_Os01g50080 LOC_Os02g46460 LOC_Os07g47100 LOC_Os01g08350 LOC_Os03g11734 LOC_Os01g74450 LOC_Os03g12530 LOC_Os01g37590 LOC_Os03g10100 LOC_Os02g07830 LOC_Os03g09930 LOC_Os06g13720 LOC_Os11g17970 LOC_Os03g37830 LOC_Os12g12934 LOC_Os12g34108
CATALYTIC_ACTIVITY	9113	GO:0003824 catalytic activity, GOslim:molecular_function	73	3.26e-05	0.00752	LOC_Os07g22930 LOC_Os02g06360 LOC_Os11g29720 LOC_Os03g39650 LOC_Os01g58640 LOC_Os07g03930 LOC_Os01g65010 LOC_Os11g07890 LOC_Os07g46520 LOC_Os01g50080 LOC_Os09g36350 LOC_Os05g08490 LOC_Os05g42190 LOC_Os09g25390 LOC_Os11g33270 LOC_Os04g59540 LOC_Os04g34290 LOC_Os07g03890 LOC_Os01g08350 LOC_Os08g14940 LOC_Os11g05410 LOC_Os01g40094 LOC_Os09g19510 LOC_Os01g10890 LOC_Os01g51410 LOC_Os04g34320 LOC_Os02g…
PROTEIN_SERINE/THREONINE_PHOSPHATASE_COMPLEX	63	GO:0008287 protein serine/threonine phosphatase complex, GOslim:cellular_component	4	0.000373	0.0128	LOC_Os01g40094 LOC_Os05g38290 LOC_Os01g62760 LOC_Os06g48300
PHOSPHATASE_ACTIVITY	190	GO:0016791 phosphatase activity, GOslim:molecular_function	7	6.84e-05	0.0132	LOC_Os01g58640 LOC_Os07g46520 LOC_Os11g05410 LOC_Os01g40094 LOC_Os05g38290 LOC_Os01g62760 LOC_Os06g48300
MEMBRANE_PART	1004	GO:0044425 membrane part, GOslim:cellular_component	14	0.000731	0.0209	LOC_Os02g57720 LOC_Os01g50080 LOC_Os02g32990 LOC_Os07g47100 LOC_Os01g08350 LOC_Os05g05930 LOC_Os01g74450 LOC_Os12g08770 LOC_Os03g38730 LOC_Os03g10100 LOC_Os04g36720 LOC_Os03g09930 LOC_Os02g55990 LOC_Os12g34108
PROTEIN_SERINE/THREONINE_PHOSPHATASE_ACTIVITY	51	GO:0004722 protein serine/threonine phosphatase activity, GOslim:molecular_function	4	0.000174	0.0287	LOC_Os01g40094 LOC_Os05g38290 LOC_Os01g62760 LOC_Os06g48300
OLIGOPEPTIDE_TRANSPORT	99	GO:0006857 oligopeptide transport, GOslim:biological_process	5	0.00019	0.0338	LOC_Os06g13210 LOC_Os02g46460 LOC_Os01g37590 LOC_Os11g17970 LOC_Os12g12934
PEPTIDE_TRANSPORT	99	GO:0015833 peptide transport, GOslim:biological_process	5	0.00019	0.0338	LOC_Os06g13210 LOC_Os02g46460 LOC_Os01g37590 LOC_Os11g17970 LOC_Os12g12934
METABOLIC_PROCESS	9541	GO:0008152 metabolic process, GOslim:biological_process	72	0.000244	0.0387	LOC_Os07g48450 LOC_Os07g22930 LOC_Os07g48596 LOC_Os02g06360 LOC_Os07g03930 LOC_Os10g23090 LOC_Os01g65010 LOC_Os02g13800 LOC_Os11g07890 LOC_Os07g46520 LOC_Os09g36350 LOC_Os05g08490 LOC_Os05g42190 LOC_Os08g43550 LOC_Os09g25390 LOC_Os11g33270 LOC_Os08g10080 LOC_Os04g59540 LOC_Os08g01330 LOC_Os04g34290 LOC_Os07g03890 LOC_Os01g08350 LOC_Os08g14940 LOC_Os01g40094 LOC_Os09g19510 LOC_Os01g10890 LOC_Os01g…
CATION_BINDING	3717	GO:0043169 cation binding, GOslim:molecular_function	35	0.000331	0.0433	LOC_Os07g40300 LOC_Os02g39710 LOC_Os11g29720 LOC_Os03g39650 LOC_Os01g58640 LOC_Os05g10690 LOC_Os01g74320 LOC_Os04g56570 LOC_Os09g06464 LOC_Os10g39610 LOC_Os09g25390 LOC_Os08g08120 LOC_Os03g12510 LOC_Os11g05410 LOC_Os01g32364 LOC_Os09g06770 LOC_Os10g29470 LOC_Os04g27790 LOC_Os02g33720 LOC_Os05g48700 LOC_Os10g30410 LOC_Os01g09640 LOC_Os05g44140 LOC_Os07g35940 LOC_Os08g07080 LOC_Os04g36720 LOC_Os11g…
ION_BINDING	3721	GO:0043167 ion binding, GOslim:molecular_function	35	0.000337	0.0433	LOC_Os07g40300 LOC_Os02g39710 LOC_Os11g29720 LOC_Os03g39650 LOC_Os01g58640 LOC_Os05g10690 LOC_Os01g74320 LOC_Os04g56570 LOC_Os09g06464 LOC_Os10g39610 LOC_Os09g25390 LOC_Os08g08120 LOC_Os03g12510 LOC_Os11g05410 LOC_Os01g32364 LOC_Os09g06770 LOC_Os10g29470 LOC_Os04g27790 LOC_Os02g33720 LOC_Os05g48700 LOC_Os10g30410 LOC_Os01g09640 LOC_Os05g44140 LOC_Os07g35940 LOC_Os08g07080 LOC_Os04g36720 LOC_Os11g…
INTEGRAL_TO_MEMBRANE	752	GO:0016021 integral to membrane, GOslim:cellular_component	11	0.00184	0.045	LOC_Os02g57720 LOC_Os01g50080 LOC_Os02g32990 LOC_Os07g47100 LOC_Os05g05930 LOC_Os01g74450 LOC_Os03g38730 LOC_Os03g10100 LOC_Os04g36720 LOC_Os03g09930 LOC_Os02g55990
INTRINSIC_TO_MEMBRANE	767	GO:0031224 intrinsic to membrane, GOslim:cellular_component	11	0.00214	0.0458	LOC_Os02g57720 LOC_Os01g50080 LOC_Os02g32990 LOC_Os07g47100 LOC_Os05g05930 LOC_Os01g74450 LOC_Os03g38730 LOC_Os03g10100 LOC_Os04g36720 LOC_Os03g09930 LOC_Os02g55990
HYDROLASE_ACTIVITY	3178	GO:0016787 hydrolase activity, GOslim:molecular_function	31	0.000412	0.0476	LOC_Os01g58640 LOC_Os11g07890 LOC_Os07g46520 LOC_Os01g50080 LOC_Os09g36350 LOC_Os09g25390 LOC_Os11g33270 LOC_Os01g08350 LOC_Os08g14940 LOC_Os11g05410 LOC_Os01g40094 LOC_Os04g53760 LOC_Os01g32364 LOC_Os04g37550 LOC_Os04g55710 LOC_Os10g37660 LOC_Os03g13540 LOC_Os06g06250 LOC_Os08g44270 LOC_Os05g38290 LOC_Os06g21380 LOC_Os07g35940 LOC_Os04g09720 LOC_Os09g31430 LOC_Os01g62760 LOC_Os06g48300 LOC_Os04g…
CARBOHYDRATE_BINDING_ALTERNATIVE	265	GO:0005529 carbohydrate binding, GOslim:molecular_function	7	0.000491	0.0515	LOC_Os02g06360 LOC_Os07g03930 LOC_Os01g65010 LOC_Os04g34290 LOC_Os07g03890 LOC_Os04g07200 LOC_Os01g72810
REPRODUCTION	117	GO:0000003 reproduction, GOslim:biological_process	5	0.000397	0.0566	LOC_Os01g65010 LOC_Os04g34290 LOC_Os04g34320 LOC_Os04g07200 LOC_Os02g44108
DNA_BINDING	2023	GO:0003677 DNA binding, GOslim:molecular_function	22	0.000748	0.0665	LOC_Os07g48450 LOC_Os02g39710 LOC_Os07g48596 LOC_Os10g23090 LOC_Os05g10690 LOC_Os02g13800 LOC_Os08g06110 LOC_Os11g07890 LOC_Os09g06464 LOC_Os08g43550 LOC_Os08g08120 LOC_Os08g10080 LOC_Os08g01330 LOC_Os06g51260 LOC_Os12g37970 LOC_Os02g43560 LOC_Os05g40960 LOC_Os08g33750 LOC_Os01g09640 LOC_Os05g50930 LOC_Os04g41560 LOC_Os02g43330
OXYGEN_BINDING	6	GO:0019825 oxygen binding, GOslim:molecular_function	2	0.000691	0.0665	LOC_Os03g12510 LOC_Os05g44140
OXYGEN_TRANSPORT	6	GO:0015671 oxygen transport, GOslim:biological_process	2	0.000691	0.0802	LOC_Os03g12510 LOC_Os05g44140
GAS_TRANSPORT	6	GO:0015669 gas transport, GOslim:biological_process	2	0.000691	0.0802	LOC_Os03g12510 LOC_Os05g44140
PROTEIN_DEPHOSPHORYLATION	76	GO:0006470 protein dephosphorylation, GOslim:biological_process	4	0.000731	0.0802	LOC_Os01g40094 LOC_Os05g38290 LOC_Os01g62760 LOC_Os06g48300
POLYSACCHARIDE_METABOLIC_PROCESS	138	GO:0005976 polysaccharide metabolic process, GOslim:biological_process	5	0.000817	0.0832	LOC_Os07g22930 LOC_Os11g33270 LOC_Os09g30130 LOC_Os07g35940 LOC_Os10g32810
O-SIALOGLYCOPROTEIN_ENDOPEPTIDASE_ACTIVITY	8	GO:0008450 O-sialoglycoprotein endopeptidase activity, GOslim:molecular_function	2	0.0011	0.091	LOC_Os07g48596 LOC_Os05g40960
HYDROLASE_ACTIVITY,_HYDROLYZING_O-GLYCOSYL_COMPOUNDS	409	GO:0004553 hydrolase activity, hydrolyzing O-glycosyl compounds, GOslim:molecular_function	8	0.00134	0.0943	LOC_Os09g36350 LOC_Os11g33270 LOC_Os01g32364 LOC_Os10g37660 LOC_Os07g35940 LOC_Os09g31430 LOC_Os04g54810 LOC_Os10g32810
CARBOHYDRATE_BINDING	318	GO:0030246 carbohydrate binding, GOslim:molecular_function	7	0.00138	0.0943	LOC_Os02g06360 LOC_Os07g03930 LOC_Os01g65010 LOC_Os04g34290 LOC_Os07g03890 LOC_Os04g07200 LOC_Os01g72810
PHOSPHOPROTEIN_PHOSPHATASE_ACTIVITY	91	GO:0004721 phosphoprotein phosphatase activity, GOslim:molecular_function	4	0.00139	0.0943	LOC_Os01g40094 LOC_Os05g38290 LOC_Os01g62760 LOC_Os06g48300
DEPHOSPHORYLATION	83	GO:0016311 dephosphorylation, GOslim:biological_process	4	0.001	0.0952	LOC_Os01g40094 LOC_Os05g38290 LOC_Os01g62760 LOC_Os06g48300
ION_TRANSPORT	396	GO:0006811 ion transport, GOslim:biological_process	8	0.0011	0.0977	LOC_Os04g56570 LOC_Os07g47100 LOC_Os01g08350 LOC_Os03g12530 LOC_Os02g07830 LOC_Os03g09930 LOC_Os03g37830 LOC_Os12g34108
BIOLOGICAL_REGULATION	2100	GO:0065007 biological regulation, GOslim:biological_process	22	0.0012	0.1006	LOC_Os07g48450 LOC_Os07g48596 LOC_Os10g23090 LOC_Os02g13800 LOC_Os11g07890 LOC_Os05g42190 LOC_Os08g43550 LOC_Os08g10080 LOC_Os07g47100 LOC_Os08g01330 LOC_Os01g10890 LOC_Os02g04510 LOC_Os12g37970 LOC_Os07g48510 LOC_Os02g43560 LOC_Os05g40960 LOC_Os08g33750 LOC_Os05g31040 LOC_Os04g35100 LOC_Os05g50930 LOC_Os07g44330 LOC_Os02g43330
BETA-AMYLASE_ACTIVITY	10	GO:0016161 beta-amylase activity, GOslim:molecular_function	2	0.00161	0.1031	LOC_Os07g35940 LOC_Os10g32810
POLLEN-PISTIL_INTERACTION	95	GO:0009875 pollen-pistil interaction, GOslim:biological_process	4	0.00162	0.1098	LOC_Os01g65010 LOC_Os04g34290 LOC_Os04g34320 LOC_Os04g07200
POLLINATION	95	GO:0009856 pollination, GOslim:biological_process	4	0.00162	0.1098	LOC_Os01g65010 LOC_Os04g34290 LOC_Os04g34320 LOC_Os04g07200
RECOGNITION_OF_POLLEN	95	GO:0048544 recognition of pollen, GOslim:biological_process	4	0.00162	0.1098	LOC_Os01g65010 LOC_Os04g34290 LOC_Os04g34320 LOC_Os04g07200
CELL_RECOGNITION	95	GO:0008037 cell recognition, GOslim:biological_process	4	0.00162	0.1098	LOC_Os01g65010 LOC_Os04g34290 LOC_Os04g34320 LOC_Os04g07200
CATION_TRANSPORT	334	GO:0006812 cation transport, GOslim:biological_process	7	0.00181	0.1125	LOC_Os04g56570 LOC_Os07g47100 LOC_Os01g08350 LOC_Os03g12530 LOC_Os02g07830 LOC_Os03g37830 LOC_Os12g34108
REPRODUCTIVE_PROCESS	98	GO:0022414 reproductive process, GOslim:biological_process	4	0.0018	0.1125	LOC_Os01g65010 LOC_Os04g34290 LOC_Os04g34320 LOC_Os04g07200
LIPID_TRANSPORT	105	GO:0006869 lipid transport, GOslim:biological_process	4	0.0023	0.117	LOC_Os10g40420 LOC_Os04g52260 LOC_Os06g06340 LOC_Os07g30590
PHOSPHATE-CONTAINING_COMPOUND_METABOLIC_PROCESS	1786	GO:0006796 phosphate-containing compound metabolic process, GOslim:biological_process	19	0.00216	0.117	LOC_Os07g03930 LOC_Os01g65010 LOC_Os04g34290 LOC_Os07g03890 LOC_Os01g08350 LOC_Os08g14940 LOC_Os01g40094 LOC_Os09g19510 LOC_Os01g10890 LOC_Os04g34320 LOC_Os04g07200 LOC_Os05g25370 LOC_Os07g42200 LOC_Os05g38290 LOC_Os01g62760 LOC_Os06g48300 LOC_Os03g12520 LOC_Os07g44330 LOC_Os12g34108
PHOSPHORUS_METABOLIC_PROCESS	1786	GO:0006793 phosphorus metabolic process, GOslim:biological_process	19	0.00216	0.117	LOC_Os07g03930 LOC_Os01g65010 LOC_Os04g34290 LOC_Os07g03890 LOC_Os01g08350 LOC_Os08g14940 LOC_Os01g40094 LOC_Os09g19510 LOC_Os01g10890 LOC_Os04g34320 LOC_Os04g07200 LOC_Os05g25370 LOC_Os07g42200 LOC_Os05g38290 LOC_Os01g62760 LOC_Os06g48300 LOC_Os03g12520 LOC_Os07g44330 LOC_Os12g34108
PRIMARY_METABOLIC_PROCESS	7728	GO:0044238 primary metabolic process, GOslim:biological_process	57	0.00214	0.117	LOC_Os07g48450 LOC_Os07g22930 LOC_Os07g48596 LOC_Os02g06360 LOC_Os07g03930 LOC_Os10g23090 LOC_Os01g65010 LOC_Os02g13800 LOC_Os11g07890 LOC_Os09g36350 LOC_Os05g42190 LOC_Os08g43550 LOC_Os09g25390 LOC_Os11g33270 LOC_Os08g10080 LOC_Os04g59540 LOC_Os08g01330 LOC_Os04g34290 LOC_Os07g03890 LOC_Os01g08350 LOC_Os08g14940 LOC_Os01g40094 LOC_Os09g19510 LOC_Os01g10890 LOC_Os01g51410 LOC_Os04g34320 LOC_Os09g…
LIPID_LOCALIZATION	105	GO:0010876 lipid localization, GOslim:biological_process	4	0.0023	0.117	LOC_Os10g40420 LOC_Os04g52260 LOC_Os06g06340 LOC_Os07g30590
MULTI-ORGANISM_PROCESS	107	GO:0051704 multi-organism process, GOslim:biological_process	4	0.00245	0.1207	LOC_Os01g65010 LOC_Os04g34290 LOC_Os04g34320 LOC_Os04g07200
METAL_ION_BINDING	3513	GO:0046872 metal ion binding, GOslim:molecular_function	31	0.00202	0.1225	LOC_Os07g40300 LOC_Os02g39710 LOC_Os11g29720 LOC_Os03g39650 LOC_Os01g58640 LOC_Os05g10690 LOC_Os01g74320 LOC_Os04g56570 LOC_Os09g06464 LOC_Os10g39610 LOC_Os09g25390 LOC_Os08g08120 LOC_Os03g12510 LOC_Os11g05410 LOC_Os09g06770 LOC_Os10g29470 LOC_Os04g27790 LOC_Os02g33720 LOC_Os05g48700 LOC_Os10g30410 LOC_Os01g09640 LOC_Os05g44140 LOC_Os08g07080 LOC_Os04g36720 LOC_Os11g18570 LOC_Os01g63180 LOC_Os08g…
TRANSMEMBRANE_TRANSPORTER_ACTIVITY	671	GO:0022857 transmembrane transporter activity, GOslim:molecular_function	10	0.00257	0.1413	LOC_Os01g50080 LOC_Os07g47100 LOC_Os01g08350 LOC_Os03g11734 LOC_Os03g12530 LOC_Os03g10100 LOC_Os02g07830 LOC_Os03g09930 LOC_Os03g37830 LOC_Os12g34108
HYDROLASE_ACTIVITY,_ACTING_ON_GLYCOSYL_BONDS	452	GO:0016798 hydrolase activity, acting on glycosyl bonds, GOslim:molecular_function	8	0.00246	0.1413	LOC_Os09g36350 LOC_Os11g33270 LOC_Os01g32364 LOC_Os10g37660 LOC_Os07g35940 LOC_Os09g31430 LOC_Os04g54810 LOC_Os10g32810
REGULATION_OF_BIOLOGICAL_PROCESS	1988	GO:0050789 regulation of biological process, GOslim:biological_process	20	0.00312	0.1484	LOC_Os07g48450 LOC_Os07g48596 LOC_Os10g23090 LOC_Os02g13800 LOC_Os11g07890 LOC_Os05g42190 LOC_Os08g43550 LOC_Os08g10080 LOC_Os08g01330 LOC_Os01g10890 LOC_Os02g04510 LOC_Os12g37970 LOC_Os07g48510 LOC_Os02g43560 LOC_Os05g40960 LOC_Os08g33750 LOC_Os04g35100 LOC_Os05g50930 LOC_Os07g44330 LOC_Os02g43330
SIGNALING	473	GO:0023052 signaling, GOslim:biological_process	8	0.00323	0.1484	LOC_Os01g65010 LOC_Os02g32990 LOC_Os04g34290 LOC_Os01g10890 LOC_Os04g34320 LOC_Os04g07200 LOC_Os04g35100 LOC_Os07g44330
CATION_TRANSMEMBRANE_TRANSPORTER_ACTIVITY	368	GO:0008324 cation transmembrane transporter activity, GOslim:molecular_function	7	0.00308	0.1552	LOC_Os07g47100 LOC_Os01g08350 LOC_Os03g12530 LOC_Os03g10100 LOC_Os02g07830 LOC_Os03g37830 LOC_Os12g34108
IRON_ION_BINDING	691	GO:0005506 iron ion binding, GOslim:molecular_function	10	0.00315	0.1552	LOC_Os11g29720 LOC_Os03g39650 LOC_Os03g12510 LOC_Os05g48700 LOC_Os10g30410 LOC_Os05g44140 LOC_Os04g36720 LOC_Os11g18570 LOC_Os08g36480 LOC_Os06g39880
ION_TRANSMEMBRANE_TRANSPORTER_ACTIVITY	473	GO:0015075 ion transmembrane transporter activity, GOslim:molecular_function	8	0.00323	0.1552	LOC_Os07g47100 LOC_Os01g08350 LOC_Os03g12530 LOC_Os03g10100 LOC_Os02g07830 LOC_Os03g09930 LOC_Os03g37830 LOC_Os12g34108
REGULATION_OF_CELLULAR_PROCESS	1898	GO:0050794 regulation of cellular process, GOslim:biological_process	19	0.00414	0.1845	LOC_Os07g48450 LOC_Os07g48596 LOC_Os10g23090 LOC_Os02g13800 LOC_Os11g07890 LOC_Os05g42190 LOC_Os08g43550 LOC_Os08g10080 LOC_Os08g01330 LOC_Os01g10890 LOC_Os12g37970 LOC_Os07g48510 LOC_Os02g43560 LOC_Os05g40960 LOC_Os08g33750 LOC_Os04g35100 LOC_Os05g50930 LOC_Os07g44330 LOC_Os02g43330
AMYLASE_ACTIVITY	17	GO:0016160 amylase activity, GOslim:molecular_function	2	0.00407	0.1879	LOC_Os07g35940 LOC_Os10g32810
PHOSPHATIDYLCHOLINE-STEROL_O-ACYLTRANSFERASE_ACTIVITY	18	GO:0004607 phosphatidylcholine-sterol O-acyltransferase activity, GOslim:molecular_function	2	0.0045	0.2	LOC_Os02g37800 LOC_Os02g37700
CARBOHYDRATE_METABOLIC_PROCESS	859	GO:0005975 carbohydrate metabolic process, GOslim:biological_process	11	0.00494	0.2136	LOC_Os07g22930 LOC_Os02g06360 LOC_Os09g36350 LOC_Os11g33270 LOC_Os09g30130 LOC_Os01g32364 LOC_Os10g37660 LOC_Os07g35940 LOC_Os09g31430 LOC_Os04g54810 LOC_Os10g32810
ACTIVE_TRANSMEMBRANE_TRANSPORTER_ACTIVITY	421	GO:0022804 active transmembrane transporter activity, GOslim:molecular_function	7	0.00626	0.2677	LOC_Os01g50080 LOC_Os07g47100 LOC_Os01g08350 LOC_Os03g11734 LOC_Os03g10100 LOC_Os03g09930 LOC_Os12g34108
SUBSTRATE-SPECIFIC_TRANSMEMBRANE_TRANSPORTER_ACTIVITY	536	GO:0022891 substrate-specific transmembrane transporter activity, GOslim:molecular_function	8	0.00665	0.2745	LOC_Os07g47100 LOC_Os01g08350 LOC_Os03g12530 LOC_Os03g10100 LOC_Os02g07830 LOC_Os03g09930 LOC_Os03g37830 LOC_Os12g34108
MONOVALENT_INORGANIC_CATION_TRANSMEMBRANE_TRANSPORTER_ACTIVITY	150	GO:0015077 monovalent inorganic cation transmembrane transporter activity, GOslim:molecular_function	4	0.00781	0.3006	LOC_Os07g47100 LOC_Os01g08350 LOC_Os03g37830 LOC_Os12g34108
O-ACYLTRANSFERASE_ACTIVITY	24	GO:0008374 O-acyltransferase activity, GOslim:molecular_function	2	0.00755	0.3006	LOC_Os02g37800 LOC_Os02g37700
MULTICELLULAR_ORGANISMAL_PROCESS	150	GO:0032501 multicellular organismal process, GOslim:biological_process	4	0.00781	0.3275	LOC_Os01g65010 LOC_Os04g34290 LOC_Os04g34320 LOC_Os04g07200
ALPHA,ALPHA-TREHALASE_ACTIVITY	1	GO:0004555 alpha,alpha-trehalase activity, GOslim:molecular_function	1	0.01	0.3508	LOC_Os10g37660
HYDROLASE_ACTIVITY,_ACTING_ON_ESTER_BONDS	819	GO:0016788 hydrolase activity, acting on ester bonds, GOslim:molecular_function	10	0.00981	0.3508	LOC_Os01g58640 LOC_Os07g46520 LOC_Os09g25390 LOC_Os11g05410 LOC_Os01g40094 LOC_Os06g06250 LOC_Os05g38290 LOC_Os01g62760 LOC_Os06g48300 LOC_Os04g35100
TREHALASE_ACTIVITY	1	GO:0015927 trehalase activity, GOslim:molecular_function	1	0.01	0.3508	LOC_Os10g37660
POST-TRANSLATIONAL_PROTEIN_MODIFICATION	1750	GO:0043687 post-translational protein modification, GOslim:biological_process	17	0.00862	0.3511	LOC_Os07g03930 LOC_Os01g65010 LOC_Os04g34290 LOC_Os07g03890 LOC_Os08g14940 LOC_Os01g40094 LOC_Os09g19510 LOC_Os01g10890 LOC_Os04g34320 LOC_Os04g07200 LOC_Os05g25370 LOC_Os07g42200 LOC_Os05g38290 LOC_Os01g62760 LOC_Os06g48300 LOC_Os03g12520 LOC_Os07g44330
TRANSITION_METAL_ION_BINDING	2838	GO:0046914 transition metal ion binding, GOslim:molecular_function	24	0.0104	0.3526	LOC_Os07g40300 LOC_Os02g39710 LOC_Os11g29720 LOC_Os03g39650 LOC_Os05g10690 LOC_Os01g74320 LOC_Os09g06464 LOC_Os10g39610 LOC_Os08g08120 LOC_Os03g12510 LOC_Os09g06770 LOC_Os10g29470 LOC_Os02g33720 LOC_Os05g48700 LOC_Os10g30410 LOC_Os01g09640 LOC_Os05g44140 LOC_Os04g36720 LOC_Os11g18570 LOC_Os01g63180 LOC_Os08g36480 LOC_Os06g39880 LOC_Os04g41560 LOC_Os06g46740
CELL_COMMUNICATION	157	GO:0007154 cell communication, GOslim:biological_process	4	0.00909	0.3603	LOC_Os01g65010 LOC_Os04g34290 LOC_Os04g34320 LOC_Os04g07200
REGULATION_OF_NUCLEOBASE-CONTAINING_COMPOUND_METABOLIC_PROCESS	1501	GO:0019219 regulation of nucleobase-containing compound metabolic process, GOslim:biological_process	15	0.0104	0.3817	LOC_Os07g48450 LOC_Os07g48596 LOC_Os10g23090 LOC_Os02g13800 LOC_Os11g07890 LOC_Os05g42190 LOC_Os08g43550 LOC_Os08g10080 LOC_Os08g01330 LOC_Os12g37970 LOC_Os02g43560 LOC_Os05g40960 LOC_Os08g33750 LOC_Os05g50930 LOC_Os02g43330
REGULATION_OF_TRANSCRIPTION,_DNA-DEPENDENT_ALTERNATIVE	1495	GO:0045449 regulation of transcription, DNA-dependent, GOslim:biological_process	15	0.0101	0.3817	LOC_Os07g48450 LOC_Os07g48596 LOC_Os10g23090 LOC_Os02g13800 LOC_Os11g07890 LOC_Os05g42190 LOC_Os08g43550 LOC_Os08g10080 LOC_Os08g01330 LOC_Os12g37970 LOC_Os02g43560 LOC_Os05g40960 LOC_Os08g33750 LOC_Os05g50930 LOC_Os02g43330
REGULATION_OF_NITROGEN_COMPOUND_METABOLIC_PROCESS	1501	GO:0051171 regulation of nitrogen compound metabolic process, GOslim:biological_process	15	0.0104	0.3817	LOC_Os07g48450 LOC_Os07g48596 LOC_Os10g23090 LOC_Os02g13800 LOC_Os11g07890 LOC_Os05g42190 LOC_Os08g43550 LOC_Os08g10080 LOC_Os08g01330 LOC_Os12g37970 LOC_Os02g43560 LOC_Os05g40960 LOC_Os08g33750 LOC_Os05g50930 LOC_Os02g43330
MONOVALENT_INORGANIC_CATION_TRANSPORT	172	GO:0015672 monovalent inorganic cation transport, GOslim:biological_process	4	0.0123	0.3961	LOC_Os07g47100 LOC_Os01g08350 LOC_Os03g37830 LOC_Os12g34108
RESPONSE_TO_RADIATION	32	GO:0009314 response to radiation, GOslim:biological_process	2	0.0127	0.3961	LOC_Os12g02530 LOC_Os11g02610
CELLULAR_POLYSACCHARIDE_METABOLIC_PROCESS	99	GO:0044264 cellular polysaccharide metabolic process, GOslim:biological_process	3	0.015	0.3961	LOC_Os07g22930 LOC_Os11g33270 LOC_Os09g30130
NITRATE_ASSIMILATION	2	GO:0042128 nitrate assimilation, GOslim:biological_process	1	0.015	0.3961	LOC_Os08g36480
NITRATE_METABOLIC_PROCESS	2	GO:0042126 nitrate metabolic process, GOslim:biological_process	1	0.015	0.3961	LOC_Os08g36480
GLUCAN_METABOLIC_PROCESS	94	GO:0044042 glucan metabolic process, GOslim:biological_process	3	0.0131	0.3961	LOC_Os07g22930 LOC_Os11g33270 LOC_Os09g30130
REGULATION_OF_CELLULAR_BIOSYNTHETIC_PROCESS	1538	GO:0031326 regulation of cellular biosynthetic process, GOslim:biological_process	15	0.0128	0.3961	LOC_Os07g48450 LOC_Os07g48596 LOC_Os10g23090 LOC_Os02g13800 LOC_Os11g07890 LOC_Os05g42190 LOC_Os08g43550 LOC_Os08g10080 LOC_Os08g01330 LOC_Os12g37970 LOC_Os02g43560 LOC_Os05g40960 LOC_Os08g33750 LOC_Os05g50930 LOC_Os02g43330
REGULATION_OF_MACROMOLECULE_BIOSYNTHETIC_PROCESS	1538	GO:0010556 regulation of macromolecule biosynthetic process, GOslim:biological_process	15	0.0128	0.3961	LOC_Os07g48450 LOC_Os07g48596 LOC_Os10g23090 LOC_Os02g13800 LOC_Os11g07890 LOC_Os05g42190 LOC_Os08g43550 LOC_Os08g10080 LOC_Os08g01330 LOC_Os12g37970 LOC_Os02g43560 LOC_Os05g40960 LOC_Os08g33750 LOC_Os05g50930 LOC_Os02g43330
REGULATION_OF_BIOSYNTHETIC_PROCESS	1538	GO:0009889 regulation of biosynthetic process, GOslim:biological_process	15	0.0128	0.3961	LOC_Os07g48450 LOC_Os07g48596 LOC_Os10g23090 LOC_Os02g13800 LOC_Os11g07890 LOC_Os05g42190 LOC_Os08g43550 LOC_Os08g10080 LOC_Os08g01330 LOC_Os12g37970 LOC_Os02g43560 LOC_Os05g40960 LOC_Os08g33750 LOC_Os05g50930 LOC_Os02g43330
CELLULAR_GLUCAN_METABOLIC_PROCESS	94	GO:0006073 cellular glucan metabolic process, GOslim:biological_process	3	0.0131	0.3961	LOC_Os07g22930 LOC_Os11g33270 LOC_Os09g30130
POLYSACCHARIDE_CATABOLIC_PROCESS	35	GO:0000272 polysaccharide catabolic process, GOslim:biological_process	2	0.0149	0.3961	LOC_Os07g35940 LOC_Os10g32810
CELLULAR_METABOLIC_PROCESS	6576	GO:0044237 cellular metabolic process, GOslim:biological_process	46	0.0148	0.3961	LOC_Os07g48450 LOC_Os07g22930 LOC_Os07g48596 LOC_Os07g03930 LOC_Os10g23090 LOC_Os01g65010 LOC_Os02g13800 LOC_Os11g07890 LOC_Os05g42190 LOC_Os08g43550 LOC_Os09g25390 LOC_Os11g33270 LOC_Os08g10080 LOC_Os04g59540 LOC_Os08g01330 LOC_Os04g34290 LOC_Os07g03890 LOC_Os01g08350 LOC_Os08g14940 LOC_Os01g40094 LOC_Os09g19510 LOC_Os01g10890 LOC_Os01g51410 LOC_Os04g34320 LOC_Os09g30130 LOC_Os12g37970 LOC_Os04g…
RESPONSE_TO_LIGHT_STIMULUS	32	GO:0009416 response to light stimulus, GOslim:biological_process	2	0.0127	0.3961	LOC_Os12g02530 LOC_Os11g02610
REGULATION_OF_GENE_EXPRESSION	1559	GO:0010468 regulation of gene expression, GOslim:biological_process	15	0.0142	0.3961	LOC_Os07g48450 LOC_Os07g48596 LOC_Os10g23090 LOC_Os02g13800 LOC_Os11g07890 LOC_Os05g42190 LOC_Os08g43550 LOC_Os08g10080 LOC_Os08g01330 LOC_Os12g37970 LOC_Os02g43560 LOC_Os05g40960 LOC_Os08g33750 LOC_Os05g50930 LOC_Os02g43330
REGULATION_OF_CELLULAR_METABOLIC_PROCESS	1560	GO:0031323 regulation of cellular metabolic process, GOslim:biological_process	15	0.0143	0.3961	LOC_Os07g48450 LOC_Os07g48596 LOC_Os10g23090 LOC_Os02g13800 LOC_Os11g07890 LOC_Os05g42190 LOC_Os08g43550 LOC_Os08g10080 LOC_Os08g01330 LOC_Os12g37970 LOC_Os02g43560 LOC_Os05g40960 LOC_Os08g33750 LOC_Os05g50930 LOC_Os02g43330
HEME_BINDING	605	GO:0020037 heme binding, GOslim:molecular_function	8	0.013	0.4291	LOC_Os11g29720 LOC_Os03g39650 LOC_Os03g12510 LOC_Os10g30410 LOC_Os05g44140 LOC_Os11g18570 LOC_Os08g36480 LOC_Os06g39880
REGULATION_OF_PRIMARY_METABOLIC_PROCESS	1589	GO:0080090 regulation of primary metabolic process, GOslim:biological_process	15	0.0166	0.4302	LOC_Os07g48450 LOC_Os07g48596 LOC_Os10g23090 LOC_Os02g13800 LOC_Os11g07890 LOC_Os05g42190 LOC_Os08g43550 LOC_Os08g10080 LOC_Os08g01330 LOC_Os12g37970 LOC_Os02g43560 LOC_Os05g40960 LOC_Os08g33750 LOC_Os05g50930 LOC_Os02g43330
TRANSCRIPTION,_DNA-DEPENDENT_ALTERNATIVE	1598	GO:0006350 transcription, DNA-dependent, GOslim:biological_process	15	0.0174	0.4419	LOC_Os07g48450 LOC_Os07g48596 LOC_Os10g23090 LOC_Os02g13800 LOC_Os11g07890 LOC_Os05g42190 LOC_Os08g43550 LOC_Os08g10080 LOC_Os08g01330 LOC_Os12g37970 LOC_Os02g43560 LOC_Os05g40960 LOC_Os08g33750 LOC_Os05g50930 LOC_Os02g43330
TETRAPYRROLE_BINDING	612	GO:0046906 tetrapyrrole binding, GOslim:molecular_function	8	0.0138	0.4438	LOC_Os11g29720 LOC_Os03g39650 LOC_Os03g12510 LOC_Os10g30410 LOC_Os05g44140 LOC_Os11g18570 LOC_Os08g36480 LOC_Os06g39880
OXIDOREDUCTASE_ACTIVITY,_ACTING_ON_OTHER_NITROGENOUS_COMPOUNDS_AS_DONORS,_WITH_NAD_OR_NADP_AS_ACCEPTOR	2	GO:0046857 oxidoreductase activity, acting on other nitrogenous compounds as donors, with NAD or NADP as acceptor, GOslim:molecular_function	1	0.015	0.4442	LOC_Os08g36480
OXIDOREDUCTASE_ACTIVITY,_ACTING_ON_THE_CH-NH2_GROUP_OF_DONORS,_DISULFIDE_AS_ACCEPTOR	2	GO:0016642 oxidoreductase activity, acting on the CH-NH2 group of donors, disulfide as acceptor, GOslim:molecular_function	1	0.015	0.4442	LOC_Os01g51410
GLYCINE_DEHYDROGENASE_(DECARBOXYLATING)_ACTIVITY	2	GO:0004375 glycine dehydrogenase (decarboxylating) activity, GOslim:molecular_function	1	0.015	0.4442	LOC_Os01g51410
SUBSTRATE-SPECIFIC_TRANSPORTER_ACTIVITY	626	GO:0022892 substrate-specific transporter activity, GOslim:molecular_function	8	0.0156	0.4507	LOC_Os07g47100 LOC_Os01g08350 LOC_Os03g12530 LOC_Os03g10100 LOC_Os02g07830 LOC_Os03g09930 LOC_Os03g37830 LOC_Os12g34108
REGULATION_OF_MACROMOLECULE_METABOLIC_PROCESS	1612	GO:0060255 regulation of macromolecule metabolic process, GOslim:biological_process	15	0.0186	0.4622	LOC_Os07g48450 LOC_Os07g48596 LOC_Os10g23090 LOC_Os02g13800 LOC_Os11g07890 LOC_Os05g42190 LOC_Os08g43550 LOC_Os08g10080 LOC_Os08g01330 LOC_Os12g37970 LOC_Os02g43560 LOC_Os05g40960 LOC_Os08g33750 LOC_Os05g50930 LOC_Os02g43330
RESPONSE_TO_CHEMICAL_STIMULUS	297	GO:0042221 response to chemical stimulus, GOslim:biological_process	5	0.0188	0.4622	LOC_Os11g26750 LOC_Os03g11734 LOC_Os11g26790 LOC_Os11g26780 LOC_Os11g26570
PHOSPHORIC_DIESTER_HYDROLASE_ACTIVITY	37	GO:0008081 phosphoric diester hydrolase activity, GOslim:molecular_function	2	0.0165	0.4647	LOC_Os09g25390 LOC_Os04g35100
REGULATION_OF_METABOLIC_PROCESS	1630	GO:0019222 regulation of metabolic process, GOslim:biological_process	15	0.0203	0.474	LOC_Os07g48450 LOC_Os07g48596 LOC_Os10g23090 LOC_Os02g13800 LOC_Os11g07890 LOC_Os05g42190 LOC_Os08g43550 LOC_Os08g10080 LOC_Os08g01330 LOC_Os12g37970 LOC_Os02g43560 LOC_Os05g40960 LOC_Os08g33750 LOC_Os05g50930 LOC_Os02g43330
CELLULAR_MACROMOLECULE_METABOLIC_PROCESS	5328	GO:0044260 cellular macromolecule metabolic process, GOslim:biological_process	38	0.02	0.474	LOC_Os07g48450 LOC_Os07g22930 LOC_Os07g48596 LOC_Os07g03930 LOC_Os10g23090 LOC_Os01g65010 LOC_Os02g13800 LOC_Os11g07890 LOC_Os05g42190 LOC_Os08g43550 LOC_Os11g33270 LOC_Os08g10080 LOC_Os04g59540 LOC_Os08g01330 LOC_Os04g34290 LOC_Os07g03890 LOC_Os08g14940 LOC_Os01g40094 LOC_Os09g19510 LOC_Os01g10890 LOC_Os04g34320 LOC_Os09g30130 LOC_Os12g37970 LOC_Os04g07200 LOC_Os05g25370 LOC_Os07g42200 LOC_Os04g…
CELLULAR_PROTEIN_MODIFICATION_PROCESS	1922	GO:0006464 cellular protein modification process, GOslim:biological_process	17	0.0197	0.474	LOC_Os07g03930 LOC_Os01g65010 LOC_Os04g34290 LOC_Os07g03890 LOC_Os08g14940 LOC_Os01g40094 LOC_Os09g19510 LOC_Os01g10890 LOC_Os04g34320 LOC_Os04g07200 LOC_Os05g25370 LOC_Os07g42200 LOC_Os05g38290 LOC_Os01g62760 LOC_Os06g48300 LOC_Os03g12520 LOC_Os07g44330
MACROMOLECULE_METABOLIC_PROCESS	6374	GO:0043170 macromolecule metabolic process, GOslim:biological_process	44	0.0209	0.4801	LOC_Os07g48450 LOC_Os07g22930 LOC_Os07g48596 LOC_Os07g03930 LOC_Os10g23090 LOC_Os01g65010 LOC_Os02g13800 LOC_Os11g07890 LOC_Os05g42190 LOC_Os08g43550 LOC_Os11g33270 LOC_Os08g10080 LOC_Os04g59540 LOC_Os08g01330 LOC_Os04g34290 LOC_Os07g03890 LOC_Os08g14940 LOC_Os01g40094 LOC_Os09g19510 LOC_Os01g10890 LOC_Os04g34320 LOC_Os09g30130 LOC_Os12g37970 LOC_Os04g07200 LOC_Os04g37550 LOC_Os05g25370 LOC_Os07g…
GLYCEROLIPID_METABOLIC_PROCESS	44	GO:0046486 glycerolipid metabolic process, GOslim:biological_process	2	0.0225	0.5018	LOC_Os09g25390 LOC_Os04g59540
GLYCEROPHOSPHOLIPID_METABOLIC_PROCESS	44	GO:0006650 glycerophospholipid metabolic process, GOslim:biological_process	2	0.0225	0.5018	LOC_Os09g25390 LOC_Os04g59540
TRANSMEMBRANE_TRANSPORT	117	GO:0055085 transmembrane transport, GOslim:biological_process	3	0.0229	0.5028	LOC_Os01g08350 LOC_Os03g11734 LOC_Os12g34108
MACROMOLECULE_MODIFICATION	1965	GO:0043412 macromolecule modification, GOslim:biological_process	17	0.0237	0.5115	LOC_Os07g03930 LOC_Os01g65010 LOC_Os04g34290 LOC_Os07g03890 LOC_Os08g14940 LOC_Os01g40094 LOC_Os09g19510 LOC_Os01g10890 LOC_Os04g34320 LOC_Os04g07200 LOC_Os05g25370 LOC_Os07g42200 LOC_Os05g38290 LOC_Os01g62760 LOC_Os06g48300 LOC_Os03g12520 LOC_Os07g44330
PHOSPHORYLATION	1668	GO:0016310 phosphorylation, GOslim:biological_process	15	0.0242	0.5153	LOC_Os07g03930 LOC_Os01g65010 LOC_Os04g34290 LOC_Os07g03890 LOC_Os01g08350 LOC_Os08g14940 LOC_Os09g19510 LOC_Os01g10890 LOC_Os04g34320 LOC_Os04g07200 LOC_Os05g25370 LOC_Os07g42200 LOC_Os03g12520 LOC_Os07g44330 LOC_Os12g34108
INORGANIC_CATION_TRANSMEMBRANE_TRANSPORTER_ACTIVITY	199	GO:0022890 inorganic cation transmembrane transporter activity, GOslim:molecular_function	4	0.0197	0.522	LOC_Os07g47100 LOC_Os01g08350 LOC_Os03g37830 LOC_Os12g34108
PHOSPHOLIPASE_ACTIVITY	41	GO:0004620 phospholipase activity, GOslim:molecular_function	2	0.0198	0.522	LOC_Os09g25390 LOC_Os04g35100
SECONDARY_ACTIVE_TRANSMEMBRANE_TRANSPORTER_ACTIVITY	201	GO:0015291 secondary active transmembrane transporter activity, GOslim:molecular_function	4	0.0203	0.522	LOC_Os07g47100 LOC_Os03g11734 LOC_Os03g10100 LOC_Os03g09930
OXIDOREDUCTASE_ACTIVITY,_ACTING_ON_OTHER_NITROGENOUS_COMPOUNDS_AS_DONORS	3	GO:0016661 oxidoreductase activity, acting on other nitrogenous compounds as donors, GOslim:molecular_function	1	0.0199	0.522	LOC_Os08g36480
ACID_PHOSPHATASE_ACTIVITY	45	GO:0003993 acid phosphatase activity, GOslim:molecular_function	2	0.0234	0.5886	LOC_Os01g58640 LOC_Os11g05410
HYDROGEN_ION_TRANSMEMBRANE_TRANSPORTER_ACTIVITY	120	GO:0015078 hydrogen ion transmembrane transporter activity, GOslim:molecular_function	3	0.0244	0.6002	LOC_Os07g47100 LOC_Os01g08350 LOC_Os12g34108
OXIDOREDUCTASE_ACTIVITY	1686	GO:0016491 oxidoreductase activity, GOslim:molecular_function	15	0.0263	0.632	LOC_Os11g29720 LOC_Os03g39650 LOC_Os05g42190 LOC_Os01g51410 LOC_Os04g57560 LOC_Os10g29470 LOC_Os05g48700 LOC_Os10g30410 LOC_Os04g36720 LOC_Os06g13720 LOC_Os11g18570 LOC_Os01g63180 LOC_Os05g31040 LOC_Os08g36480 LOC_Os06g39880
ION_TRANSMEMBRANE_TRANSPORT	55	GO:0034220 ion transmembrane transport, GOslim:biological_process	2	0.0335	0.6636	LOC_Os01g08350 LOC_Os12g34108
ATP_METABOLIC_PROCESS	55	GO:0046034 ATP metabolic process, GOslim:biological_process	2	0.0335	0.6636	LOC_Os01g08350 LOC_Os12g34108
ENERGY_COUPLED_PROTON_TRANSPORT,_DOWN_ELECTROCHEMICAL_GRADIENT	55	GO:0015985 energy coupled proton transport, down electrochemical gradient, GOslim:biological_process	2	0.0335	0.6636	LOC_Os01g08350 LOC_Os12g34108
ATP_BIOSYNTHETIC_PROCESS	55	GO:0006754 ATP biosynthetic process, GOslim:biological_process	2	0.0335	0.6636	LOC_Os01g08350 LOC_Os12g34108
ATP_SYNTHESIS_COUPLED_PROTON_TRANSPORT	55	GO:0015986 ATP synthesis coupled proton transport, GOslim:biological_process	2	0.0335	0.6636	LOC_Os01g08350 LOC_Os12g34108
HYDROGEN_ION_TRANSPORTING_ATP_SYNTHASE_ACTIVITY,_ROTATIONAL_MECHANISM	50	GO:0046933 hydrogen ion transporting ATP synthase activity, rotational mechanism, GOslim:molecular_function	2	0.0283	0.6668	LOC_Os01g08350 LOC_Os12g34108
RIBONUCLEOSIDE_TRIPHOSPHATE_METABOLIC_PROCESS	60	GO:0009199 ribonucleoside triphosphate metabolic process, GOslim:biological_process	2	0.0391	0.687	LOC_Os01g08350 LOC_Os12g34108
NEGATIVE_REGULATION_OF_TRANSCRIPTION,_DNA-DEPENDENT	7	GO:0016481 negative regulation of transcription, DNA-dependent, GOslim:biological_process	1	0.0395	0.687	LOC_Os05g42190
PURINE_RIBONUCLEOSIDE_TRIPHOSPHATE_METABOLIC_PROCESS	60	GO:0009205 purine ribonucleoside triphosphate metabolic process, GOslim:biological_process	2	0.0391	0.687	LOC_Os01g08350 LOC_Os12g34108
NITROGEN_COMPOUND_METABOLIC_PROCESS	2897	GO:0006807 nitrogen compound metabolic process, GOslim:biological_process	22	0.0392	0.687	LOC_Os07g48450 LOC_Os07g48596 LOC_Os10g23090 LOC_Os02g13800 LOC_Os11g07890 LOC_Os05g42190 LOC_Os08g43550 LOC_Os09g25390 LOC_Os08g10080 LOC_Os08g01330 LOC_Os01g08350 LOC_Os01g51410 LOC_Os12g37970 LOC_Os02g43560 LOC_Os05g40960 LOC_Os08g33750 LOC_Os05g31040 LOC_Os05g50930 LOC_Os08g36480 LOC_Os05g06920 LOC_Os12g34108 LOC_Os02g43330
NUCLEOSIDE_PHOSPHATE_METABOLIC_PROCESS	144	GO:0006753 nucleoside phosphate metabolic process, GOslim:biological_process	3	0.0384	0.687	LOC_Os01g08350 LOC_Os05g06920 LOC_Os12g34108
PURINE_RIBONUCLEOSIDE_TRIPHOSPHATE_BIOSYNTHETIC_PROCESS	60	GO:0009206 purine ribonucleoside triphosphate biosynthetic process, GOslim:biological_process	2	0.0391	0.687	LOC_Os01g08350 LOC_Os12g34108
NUCLEOTIDE_METABOLIC_PROCESS	144	GO:0009117 nucleotide metabolic process, GOslim:biological_process	3	0.0384	0.687	LOC_Os01g08350 LOC_Os05g06920 LOC_Os12g34108
PURINE_NUCLEOSIDE_TRIPHOSPHATE_METABOLIC_PROCESS	60	GO:0009144 purine nucleoside triphosphate metabolic process, GOslim:biological_process	2	0.0391	0.687	LOC_Os01g08350 LOC_Os12g34108
RIBONUCLEOSIDE_TRIPHOSPHATE_BIOSYNTHETIC_PROCESS	60	GO:0009201 ribonucleoside triphosphate biosynthetic process, GOslim:biological_process	2	0.0391	0.687	LOC_Os01g08350 LOC_Os12g34108
PURINE_NUCLEOSIDE_TRIPHOSPHATE_BIOSYNTHETIC_PROCESS	60	GO:0009145 purine nucleoside triphosphate biosynthetic process, GOslim:biological_process	2	0.0391	0.687	LOC_Os01g08350 LOC_Os12g34108
NUCLEOSIDE_TRIPHOSPHATE_METABOLIC_PROCESS	62	GO:0009141 nucleoside triphosphate metabolic process, GOslim:biological_process	2	0.0414	0.7023	LOC_Os01g08350 LOC_Os12g34108
NUCLEOSIDE_TRIPHOSPHATE_BIOSYNTHETIC_PROCESS	62	GO:0009142 nucleoside triphosphate biosynthetic process, GOslim:biological_process	2	0.0414	0.7023	LOC_Os01g08350 LOC_Os12g34108
NEGATIVE_REGULATION_OF_NUCLEOBASE-CONTAINING_COMPOUND_METABOLIC_PROCESS	8	GO:0045934 negative regulation of nucleobase-containing compound metabolic process, GOslim:biological_process	1	0.0443	0.7117	LOC_Os05g42190
NEGATIVE_REGULATION_OF_NITROGEN_COMPOUND_METABOLIC_PROCESS	8	GO:0051172 negative regulation of nitrogen compound metabolic process, GOslim:biological_process	1	0.0443	0.7117	LOC_Os05g42190
GLUCAN_BIOSYNTHETIC_PROCESS	64	GO:0009250 glucan biosynthetic process, GOslim:biological_process	2	0.0437	0.7117	LOC_Os07g22930 LOC_Os09g30130
ELECTRON_TRANSPORT	1055	GO:0006118 electron transport, GOslim:biological_process	10	0.0444	0.7117	LOC_Os11g29720 LOC_Os03g39650 LOC_Os04g57560 LOC_Os10g30410 LOC_Os04g36720 LOC_Os11g18570 LOC_Os05g31040 LOC_Os08g36480 LOC_Os06g39880 LOC_Os06g46740
GUANOSINE_TETRAPHOSPHATE_METABOLIC_PROCESS	8	GO:0015969 guanosine tetraphosphate metabolic process, GOslim:biological_process	1	0.0443	0.7117	LOC_Os05g06920
CELLULAR_PROCESS	7980	GO:0009987 cellular process, GOslim:biological_process	51	0.0455	0.7207	LOC_Os07g48450 LOC_Os07g22930 LOC_Os07g48596 LOC_Os07g03930 LOC_Os10g23090 LOC_Os01g65010 LOC_Os02g13800 LOC_Os11g07890 LOC_Os05g42190 LOC_Os08g43550 LOC_Os09g25390 LOC_Os11g33270 LOC_Os08g10080 LOC_Os04g59540 LOC_Os08g01330 LOC_Os04g34290 LOC_Os07g03890 LOC_Os01g08350 LOC_Os08g14940 LOC_Os01g40094 LOC_Os09g19510 LOC_Os01g10890 LOC_Os01g51410 LOC_Os04g34320 LOC_Os03g11734 LOC_Os09g30130 LOC_Os04g…
REGULATION_OF_HORMONE_LEVELS	10	GO:0010817 regulation of hormone levels, GOslim:biological_process	1	0.0539	0.7537	LOC_Os05g31040
PROTEIN_PHOSPHORYLATION	1545	GO:0006468 protein phosphorylation, GOslim:biological_process	13	0.0529	0.7537	LOC_Os07g03930 LOC_Os01g65010 LOC_Os04g34290 LOC_Os07g03890 LOC_Os08g14940 LOC_Os09g19510 LOC_Os01g10890 LOC_Os04g34320 LOC_Os04g07200 LOC_Os05g25370 LOC_Os07g42200 LOC_Os03g12520 LOC_Os07g44330
PHOSPHATIDYLCHOLINE_METABOLIC_PROCESS	10	GO:0046470 phosphatidylcholine metabolic process, GOslim:biological_process	1	0.0539	0.7537	LOC_Os09g25390
HORMONE_METABOLIC_PROCESS	10	GO:0042445 hormone metabolic process, GOslim:biological_process	1	0.0539	0.7537	LOC_Os05g31040
CELLULAR_POLYSACCHARIDE_BIOSYNTHETIC_PROCESS	69	GO:0033692 cellular polysaccharide biosynthetic process, GOslim:biological_process	2	0.0498	0.7537	LOC_Os07g22930 LOC_Os09g30130
CELLULAR_HORMONE_METABOLIC_PROCESS	10	GO:0034754 cellular hormone metabolic process, GOslim:biological_process	1	0.0539	0.7537	LOC_Os05g31040
POLYSACCHARIDE_BIOSYNTHETIC_PROCESS	72	GO:0000271 polysaccharide biosynthetic process, GOslim:biological_process	2	0.0536	0.7537	LOC_Os07g22930 LOC_Os09g30130
NEGATIVE_REGULATION_OF_GENE_EXPRESSION	9	GO:0010629 negative regulation of gene expression, GOslim:biological_process	1	0.0491	0.7537	LOC_Os05g42190
GLYCOPROTEIN_CATABOLIC_PROCESS	10	GO:0006516 glycoprotein catabolic process, GOslim:biological_process	1	0.0539	0.7537	LOC_Os04g55710
ETHANOLAMINE-CONTAINING_COMPOUND_METABOLIC_PROCESS	10	GO:0042439 ethanolamine-containing compound metabolic process, GOslim:biological_process	1	0.0539	0.7537	LOC_Os09g25390
CYTOKININ_METABOLIC_PROCESS	10	GO:0009690 cytokinin metabolic process, GOslim:biological_process	1	0.0539	0.7537	LOC_Os05g31040
GUANOSINE_METABOLIC_PROCESS	10	GO:0008617 guanosine metabolic process, GOslim:biological_process	1	0.0539	0.7537	LOC_Os05g06920
SODIUM:HYDROGEN_ANTIPORTER_ACTIVITY	6	GO:0015385 sodium:hydrogen antiporter activity, GOslim:molecular_function	1	0.0346	0.7551	LOC_Os07g47100
CATION:CATION_ANTIPORTER_ACTIVITY	6	GO:0015491 cation:cation antiporter activity, GOslim:molecular_function	1	0.0346	0.7551	LOC_Os07g47100
OXIDOREDUCTASE_ACTIVITY,_ACTING_ON_THE_ALDEHYDE_OR_OXO_GROUP_OF_DONORS,_DISULFIDE_AS_ACCEPTOR	6	GO:0016624 oxidoreductase activity, acting on the aldehyde or oxo group of donors, disulfide as acceptor, GOslim:molecular_function	1	0.0346	0.7551	LOC_Os06g13720
MONOVALENT_CATION:HYDROGEN_ANTIPORTER_ACTIVITY	6	GO:0005451 monovalent cation:hydrogen antiporter activity, GOslim:molecular_function	1	0.0346	0.7551	LOC_Os07g47100
PROTON-TRANSPORTING_ATPASE_ACTIVITY,_ROTATIONAL_MECHANISM	57	GO:0046961 proton-transporting ATPase activity, rotational mechanism, GOslim:molecular_function	2	0.0357	0.7632	LOC_Os01g08350 LOC_Os12g34108
NUCLEOBASE-CONTAINING_SMALL_MOLECULE_METABOLIC_PROCESS	171	GO:0055086 nucleobase-containing small molecule metabolic process, GOslim:biological_process	3	0.058	0.8026	LOC_Os01g08350 LOC_Os05g06920 LOC_Os12g34108
TRANSLATIONAL_TERMINATION	11	GO:0006415 translational termination, GOslim:biological_process	1	0.0587	0.8045	LOC_Os05g31020
PURINE_RIBONUCLEOTIDE_METABOLIC_PROCESS	77	GO:0009150 purine ribonucleotide metabolic process, GOslim:biological_process	2	0.0602	0.8102	LOC_Os01g08350 LOC_Os12g34108
PURINE_RIBONUCLEOTIDE_BIOSYNTHETIC_PROCESS	77	GO:0009152 purine ribonucleotide biosynthetic process, GOslim:biological_process	2	0.0602	0.8102	LOC_Os01g08350 LOC_Os12g34108
PROTEIN_COMPLEX_DISASSEMBLY	13	GO:0043241 protein complex disassembly, GOslim:biological_process	1	0.0681	0.8272	LOC_Os05g31020
MACROMOLECULAR_COMPLEX_DISASSEMBLY	13	GO:0032984 macromolecular complex disassembly, GOslim:biological_process	1	0.0681	0.8272	LOC_Os05g31020
CELLULAR_MACROMOLECULAR_COMPLEX_DISASSEMBLY	13	GO:0034623 cellular macromolecular complex disassembly, GOslim:biological_process	1	0.0681	0.8272	LOC_Os05g31020
SULFATE_TRANSPORT	13	GO:0008272 sulfate transport, GOslim:biological_process	1	0.0681	0.8272	LOC_Os03g09930
RIBONUCLEOTIDE_METABOLIC_PROCESS	80	GO:0009259 ribonucleotide metabolic process, GOslim:biological_process	2	0.0643	0.8272	LOC_Os01g08350 LOC_Os12g34108
REGULATION_OF_BIOLOGICAL_QUALITY	178	GO:0065008 regulation of biological quality, GOslim:biological_process	3	0.0637	0.8272	LOC_Os07g47100 LOC_Os07g48510 LOC_Os05g31040
PURINE_NUCLEOTIDE_BIOSYNTHETIC_PROCESS	83	GO:0006164 purine nucleotide biosynthetic process, GOslim:biological_process	2	0.0684	0.8272	LOC_Os01g08350 LOC_Os12g34108
CELLULAR_PROTEIN_COMPLEX_DISASSEMBLY	13	GO:0043624 cellular protein complex disassembly, GOslim:biological_process	1	0.0681	0.8272	LOC_Os05g31020
GLYCINE_METABOLIC_PROCESS	13	GO:0006544 glycine metabolic process, GOslim:biological_process	1	0.0681	0.8272	LOC_Os01g51410
CELLULAR_COMPONENT_DISASSEMBLY	13	GO:0022411 cellular component disassembly, GOslim:biological_process	1	0.0681	0.8272	LOC_Os05g31020
PURINE_NUCLEOTIDE_METABOLIC_PROCESS	83	GO:0006163 purine nucleotide metabolic process, GOslim:biological_process	2	0.0684	0.8272	LOC_Os01g08350 LOC_Os12g34108
RIBONUCLEOTIDE_BIOSYNTHETIC_PROCESS	80	GO:0009260 ribonucleotide biosynthetic process, GOslim:biological_process	2	0.0643	0.8272	LOC_Os01g08350 LOC_Os12g34108
MOLYBDENUM_ION_BINDING	7	GO:0030151 molybdenum ion binding, GOslim:molecular_function	1	0.0395	0.8295	LOC_Os08g36480
PHOSPHOLIPID_METABOLIC_PROCESS	84	GO:0006644 phospholipid metabolic process, GOslim:biological_process	2	0.0698	0.837	LOC_Os09g25390 LOC_Os04g59540
PROTEIN_KINASE_ACTIVITY	1547	GO:0004672 protein kinase activity, GOslim:molecular_function	13	0.0534	0.8556	LOC_Os07g03930 LOC_Os01g65010 LOC_Os04g34290 LOC_Os07g03890 LOC_Os08g14940 LOC_Os09g19510 LOC_Os01g10890 LOC_Os04g34320 LOC_Os04g07200 LOC_Os05g25370 LOC_Os07g42200 LOC_Os03g12520 LOC_Os07g44330
ATPASE_ACTIVITY,_COUPLED_TO_MOVEMENT_OF_SUBSTANCES	164	GO:0043492 ATPase activity, coupled to movement of substances, GOslim:molecular_function	3	0.0525	0.8556	LOC_Os01g50080 LOC_Os01g08350 LOC_Os12g34108
PROTEIN_SERINE/THREONINE_KINASE_ACTIVITY	1394	GO:0004674 protein serine/threonine kinase activity, GOslim:molecular_function	12	0.0536	0.8556	LOC_Os07g03930 LOC_Os01g65010 LOC_Os04g34290 LOC_Os07g03890 LOC_Os08g14940 LOC_Os09g19510 LOC_Os01g10890 LOC_Os04g34320 LOC_Os04g07200 LOC_Os05g25370 LOC_Os07g42200 LOC_Os03g12520
MOLECULAR_TRANSDUCER_ACTIVITY	167	GO:0060089 molecular transducer activity, GOslim:molecular_function	3	0.0548	0.8556	LOC_Os12g02530 LOC_Os11g02610 LOC_Os07g44330
GLUCOSYLTRANSFERASE_ACTIVITY	68	GO:0046527 glucosyltransferase activity, GOslim:molecular_function	2	0.0486	0.8556	LOC_Os07g22930 LOC_Os09g30130
PHOSPHOGLYCOLATE_PHOSPHATASE_ACTIVITY	8	GO:0008967 phosphoglycolate phosphatase activity, GOslim:molecular_function	1	0.0443	0.8556	LOC_Os07g46520
CYTOKININ_DEHYDROGENASE_ACTIVITY	10	GO:0019139 cytokinin dehydrogenase activity, GOslim:molecular_function	1	0.0539	0.8556	LOC_Os05g31040
TRANSLATION_RELEASE_FACTOR_ACTIVITY,_CODON_SPECIFIC	8	GO:0016149 translation release factor activity, codon specific, GOslim:molecular_function	1	0.0443	0.8556	LOC_Os05g31020
NUCLEIC_ACID_BINDING	3311	GO:0003676 nucleic acid binding, GOslim:molecular_function	24	0.0501	0.8556	LOC_Os07g48450 LOC_Os07g40300 LOC_Os02g39710 LOC_Os07g48596 LOC_Os10g23090 LOC_Os05g10690 LOC_Os02g13800 LOC_Os08g06110 LOC_Os11g07890 LOC_Os09g06464 LOC_Os08g43550 LOC_Os08g08120 LOC_Os08g10080 LOC_Os08g01330 LOC_Os06g51260 LOC_Os12g37970 LOC_Os02g43560 LOC_Os05g31020 LOC_Os05g40960 LOC_Os08g33750 LOC_Os01g09640 LOC_Os05g50930 LOC_Os04g41560 LOC_Os02g43330
SIGNAL_TRANSDUCER_ACTIVITY	167	GO:0004871 signal transducer activity, GOslim:molecular_function	3	0.0548	0.8556	LOC_Os12g02530 LOC_Os11g02610 LOC_Os07g44330
PHOSPHOLIPASE_D_ACTIVITY	10	GO:0004630 phospholipase D activity, GOslim:molecular_function	1	0.0539	0.8556	LOC_Os09g25390
PROTEIN_TYROSINE_KINASE_ACTIVITY	1399	GO:0004713 protein tyrosine kinase activity, GOslim:molecular_function	12	0.0548	0.8556	LOC_Os07g03930 LOC_Os01g65010 LOC_Os04g34290 LOC_Os07g03890 LOC_Os08g14940 LOC_Os09g19510 LOC_Os01g10890 LOC_Os04g34320 LOC_Os04g07200 LOC_Os05g25370 LOC_Os07g42200 LOC_Os03g12520
FLAVIN_ADENINE_DINUCLEOTIDE_BINDING	152	GO:0050660 flavin adenine dinucleotide binding, GOslim:molecular_function	3	0.0438	0.8556	LOC_Os04g36720 LOC_Os05g31040 LOC_Os08g36480
STARCH_SYNTHASE_ACTIVITY	10	GO:0009011 starch synthase activity, GOslim:molecular_function	1	0.0539	0.8556	LOC_Os07g22930
ASPARAGINASE_ACTIVITY	10	GO:0004067 asparaginase activity, GOslim:molecular_function	1	0.0539	0.8556	LOC_Os04g55710
SIGMA_FACTOR_ACTIVITY	8	GO:0016987 sigma factor activity, GOslim:molecular_function	1	0.0443	0.8556	LOC_Os05g50930
PHOSPHOTRANSFERASE_ACTIVITY,_ALCOHOL_GROUP_AS_ACCEPTOR	1685	GO:0016773 phosphotransferase activity, alcohol group as acceptor, GOslim:molecular_function	14	0.0498	0.8556	LOC_Os07g03930 LOC_Os01g65010 LOC_Os04g59540 LOC_Os04g34290 LOC_Os07g03890 LOC_Os08g14940 LOC_Os09g19510 LOC_Os01g10890 LOC_Os04g34320 LOC_Os04g07200 LOC_Os05g25370 LOC_Os07g42200 LOC_Os03g12520 LOC_Os07g44330
ATPASE_ACTIVITY,_COUPLED_TO_TRANSMEMBRANE_MOVEMENT_OF_SUBSTANCES	164	GO:0042626 ATPase activity, coupled to transmembrane movement of substances, GOslim:molecular_function	3	0.0525	0.8556	LOC_Os01g50080 LOC_Os01g08350 LOC_Os12g34108
CATION-TRANSPORTING_ATPASE_ACTIVITY	69	GO:0019829 cation-transporting ATPase activity, GOslim:molecular_function	2	0.0498	0.8556	LOC_Os01g08350 LOC_Os12g34108
KINASE_ACTIVITY	1714	GO:0016301 kinase activity, GOslim:molecular_function	14	0.0557	0.8576	LOC_Os07g03930 LOC_Os01g65010 LOC_Os04g59540 LOC_Os04g34290 LOC_Os07g03890 LOC_Os08g14940 LOC_Os09g19510 LOC_Os01g10890 LOC_Os04g34320 LOC_Os04g07200 LOC_Os05g25370 LOC_Os07g42200 LOC_Os03g12520 LOC_Os07g44330
SECONDARY_ACTIVE_SULFATE_TRANSMEMBRANE_TRANSPORTER_ACTIVITY	11	GO:0008271 secondary active sulfate transmembrane transporter activity, GOslim:molecular_function	1	0.0587	0.8577	LOC_Os03g09930
TRANSLATION_TERMINATION_FACTOR_ACTIVITY	11	GO:0008079 translation termination factor activity, GOslim:molecular_function	1	0.0587	0.8577	LOC_Os05g31020
TRANSLATION_RELEASE_FACTOR_ACTIVITY	11	GO:0003747 translation release factor activity, GOslim:molecular_function	1	0.0587	0.8577	LOC_Os05g31020
SULFATE_TRANSMEMBRANE_TRANSPORTER_ACTIVITY	11	GO:0015116 sulfate transmembrane transporter activity, GOslim:molecular_function	1	0.0587	0.8577	LOC_Os03g09930
COFACTOR_BINDING	542	GO:0048037 cofactor binding, GOslim:molecular_function	6	0.0598	0.8627	LOC_Os05g42190 LOC_Os01g51410 LOC_Os04g36720 LOC_Os05g31040 LOC_Os08g36480 LOC_Os01g51980
MONOOXYGENASE_ACTIVITY	413	GO:0004497 monooxygenase activity, GOslim:molecular_function	5	0.061	0.8631	LOC_Os11g29720 LOC_Os03g39650 LOC_Os10g30410 LOC_Os11g18570 LOC_Os06g39880
TRANSFERASE_ACTIVITY,_TRANSFERRING_ACYL_GROUPS_OTHER_THAN_AMINO-ACYL_GROUPS	176	GO:0016747 transferase activity, transferring acyl groups other than amino-acyl groups, GOslim:molecular_function	3	0.062	0.8631	LOC_Os02g37800 LOC_Os03g55530 LOC_Os02g37700
TRANSFERASE_ACTIVITY,_TRANSFERRING_ACYL_GROUPS_ALTERNATIVE	176	GO:0008415 transferase activity, transferring acyl groups, GOslim:molecular_function	3	0.062	0.8631	LOC_Os02g37800 LOC_Os03g55530 LOC_Os02g37700
PHOSPHOLIPASE_C_ACTIVITY	12	GO:0004629 phospholipase C activity, GOslim:molecular_function	1	0.0634	0.8653	LOC_Os04g35100
HYDROLASE_ACTIVITY,_ACTING_ON_ACID_ANHYDRIDES,_CATALYZING_TRANSMEMBRANE_MOVEMENT_OF_SUBSTANCES	178	GO:0016820 hydrolase activity, acting on acid anhydrides, catalyzing transmembrane movement of substances, GOslim:molecular_function	3	0.0637	0.8653	LOC_Os01g50080 LOC_Os01g08350 LOC_Os12g34108
LIPID_METABOLIC_PROCESS	436	GO:0006629 lipid metabolic process, GOslim:biological_process	5	0.073	0.8674	LOC_Os09g25390 LOC_Os04g59540 LOC_Os02g37800 LOC_Os06g06250 LOC_Os02g37700
TRANSFERASE_ACTIVITY	3084	GO:0016740 transferase activity, GOslim:molecular_function	22	0.0675	0.9041	LOC_Os07g22930 LOC_Os07g03930 LOC_Os01g65010 LOC_Os05g08490 LOC_Os11g33270 LOC_Os04g59540 LOC_Os04g34290 LOC_Os07g03890 LOC_Os08g14940 LOC_Os09g19510 LOC_Os01g10890 LOC_Os04g34320 LOC_Os09g30130 LOC_Os04g07200 LOC_Os05g25370 LOC_Os07g42200 LOC_Os02g37800 LOC_Os03g55530 LOC_Os03g12520 LOC_Os07g44330 LOC_Os02g37700 LOC_Os08g06100
TRANSCRIPTION_INITIATION_FACTOR_ACTIVITY	13	GO:0016986 transcription initiation factor activity, GOslim:molecular_function	1	0.0681	0.9041	LOC_Os05g50930
PEPTIDYL-HISTIDINE_PHOSPHORYLATION	15	GO:0018106 peptidyl-histidine phosphorylation, GOslim:biological_process	1	0.0774	0.9053	LOC_Os07g44330
OXIDATIVE_PHOSPHORYLATION	89	GO:0006119 oxidative phosphorylation, GOslim:biological_process	2	0.077	0.9053	LOC_Os01g08350 LOC_Os12g34108
ORGANOPHOSPHATE_METABOLIC_PROCESS	91	GO:0019637 organophosphate metabolic process, GOslim:biological_process	2	0.0799	0.9268	LOC_Os09g25390 LOC_Os04g59540
LYASE_ACTIVITY	304	GO:0016829 lyase activity, GOslim:molecular_function	4	0.0708	0.9288	LOC_Os04g27790 LOC_Os02g04750 LOC_Os08g07080 LOC_Os01g51980
PEPTIDYL-HISTIDINE_MODIFICATION	16	GO:0018202 peptidyl-histidine modification, GOslim:biological_process	1	0.0821	0.944	LOC_Os07g44330
PRIMARY_ACTIVE_TRANSMEMBRANE_TRANSPORTER_ACTIVITY	193	GO:0015399 primary active transmembrane transporter activity, GOslim:molecular_function	3	0.0768	0.9462	LOC_Os01g50080 LOC_Os01g08350 LOC_Os12g34108
ADENYL_NUCLEOTIDE_BINDING	3125	GO:0030554 adenyl nucleotide binding, GOslim:molecular_function	22	0.0752	0.9462	LOC_Os07g03930 LOC_Os01g65010 LOC_Os01g50080 LOC_Os04g59540 LOC_Os04g34290 LOC_Os07g03890 LOC_Os08g14940 LOC_Os09g19510 LOC_Os01g10890 LOC_Os04g34320 LOC_Os04g53760 LOC_Os04g07200 LOC_Os05g25370 LOC_Os07g42200 LOC_Os05g38530 LOC_Os03g11910 LOC_Os04g36720 LOC_Os05g31040 LOC_Os08g36480 LOC_Os12g24320 LOC_Os03g12520 LOC_Os07g44330
P-P-BOND-HYDROLYSIS-DRIVEN_TRANSMEMBRANE_TRANSPORTER_ACTIVITY	193	GO:0015405 P-P-bond-hydrolysis-driven transmembrane transporter activity, GOslim:molecular_function	3	0.0768	0.9462	LOC_Os01g50080 LOC_Os01g08350 LOC_Os12g34108
PURINE_NUCLEOSIDE_BINDING	3125	GO:0001883 purine nucleoside binding, GOslim:molecular_function	22	0.0752	0.9462	LOC_Os07g03930 LOC_Os01g65010 LOC_Os01g50080 LOC_Os04g59540 LOC_Os04g34290 LOC_Os07g03890 LOC_Os08g14940 LOC_Os09g19510 LOC_Os01g10890 LOC_Os04g34320 LOC_Os04g53760 LOC_Os04g07200 LOC_Os05g25370 LOC_Os07g42200 LOC_Os05g38530 LOC_Os03g11910 LOC_Os04g36720 LOC_Os05g31040 LOC_Os08g36480 LOC_Os12g24320 LOC_Os03g12520 LOC_Os07g44330
LIPID_BINDING	89	GO:0008289 lipid binding, GOslim:molecular_function	2	0.077	0.9462	LOC_Os06g06340 LOC_Os07g30590
NUCLEOSIDE_BINDING	3125	GO:0001882 nucleoside binding, GOslim:molecular_function	22	0.0752	0.9462	LOC_Os07g03930 LOC_Os01g65010 LOC_Os01g50080 LOC_Os04g59540 LOC_Os04g34290 LOC_Os07g03890 LOC_Os08g14940 LOC_Os09g19510 LOC_Os01g10890 LOC_Os04g34320 LOC_Os04g53760 LOC_Os04g07200 LOC_Os05g25370 LOC_Os07g42200 LOC_Os05g38530 LOC_Os03g11910 LOC_Os04g36720 LOC_Os05g31040 LOC_Os08g36480 LOC_Os12g24320 LOC_Os03g12520 LOC_Os07g44330
TRANSFERASE_ACTIVITY,_TRANSFERRING_ACYL_GROUPS	195	GO:0016746 transferase activity, transferring acyl groups, GOslim:molecular_function	3	0.0786	0.9554	LOC_Os02g37800 LOC_Os03g55530 LOC_Os02g37700
LIPASE_ACTIVITY	93	GO:0016298 lipase activity, GOslim:molecular_function	2	0.0829	0.9769	LOC_Os09g25390 LOC_Os04g35100
OXIDOREDUCTASE_ACTIVITY,_ACTING_ON_THE_CH-NH_GROUP_OF_DONORS	16	GO:0016645 oxidoreductase activity, acting on the CH-NH group of donors, GOslim:molecular_function	1	0.0821	0.9769	LOC_Os05g31040
OXIDOREDUCTASE_ACTIVITY,_ACTING_ON_THE_CH-NH2_GROUP_OF_DONORS	16	GO:0016638 oxidoreductase activity, acting on the CH-NH2 group of donors, GOslim:molecular_function	1	0.0821	0.9769	LOC_Os01g51410
CELLULAR_NITROGEN_COMPOUND_METABOLIC_PROCESS	461	GO:0034641 cellular nitrogen compound metabolic process, GOslim:biological_process	2	0.6772	1	LOC_Os09g25390 LOC_Os01g51410
NUCLEOSIDE-TRIPHOSPHATASE_ACTIVITY	726	GO:0017111 nucleoside-triphosphatase activity, GOslim:molecular_function	6	0.1651	1	LOC_Os01g50080 LOC_Os01g08350 LOC_Os08g14940 LOC_Os04g53760 LOC_Os12g24320 LOC_Os12g34108
ISOMERASE_ACTIVITY	149	GO:0016853 isomerase activity, GOslim:molecular_function	1	0.5307	1	LOC_Os02g06360
CELLULAR_AMINO_ACID_METABOLIC_PROCESS	319	GO:0006520 cellular amino acid metabolic process, GOslim:biological_process	1	0.8014	1	LOC_Os01g51410
CATION:SUGAR_SYMPORTER_ACTIVITY	80	GO:0005402 cation:sugar symporter activity, GOslim:molecular_function	1	0.3352	1	LOC_Os03g10100
PEPTIDASE_INHIBITOR_ACTIVITY	89	GO:0030414 peptidase inhibitor activity, GOslim:molecular_function	1	0.3647	1	LOC_Os01g42860
CELLULAR_HOMEOSTASIS	120	GO:0019725 cellular homeostasis, GOslim:biological_process	1	0.4567	1	LOC_Os07g48510
CELLULAR_MACROMOLECULAR_COMPLEX_SUBUNIT_ORGANIZATION	149	GO:0034621 cellular macromolecular complex subunit organization, GOslim:biological_process	1	0.5307	1	LOC_Os05g31020
HYDROLASE_ACTIVITY,_ACTING_ON_CARBON-NITROGEN_(BUT_NOT_PEPTIDE)_BONDS	77	GO:0016810 hydrolase activity, acting on carbon-nitrogen (but not peptide) bonds, GOslim:molecular_function	1	0.3251	1	LOC_Os04g55710
ACETYLTRANSFERASE_ACTIVITY	53	GO:0016407 acetyltransferase activity, GOslim:molecular_function	1	0.2383	1	LOC_Os03g55530
ENZYME_INHIBITOR_ACTIVITY	167	GO:0004857 enzyme inhibitor activity, GOslim:molecular_function	1	0.5715	1	LOC_Os01g42860
METHYLTRANSFERASE_ACTIVITY	188	GO:0008168 methyltransferase activity, GOslim:molecular_function	1	0.6146	1	LOC_Os08g06100
SIGNAL_TRANSDUCTION	272	GO:0007165 signal transduction, GOslim:biological_process	3	0.1614	1	LOC_Os01g10890 LOC_Os04g35100 LOC_Os07g44330
TRANSFERASE_ACTIVITY,_TRANSFERRING_PHOSPHORUS-CONTAINING_GROUPS	1994	GO:0016772 transferase activity, transferring phosphorus-containing groups, GOslim:molecular_function	14	0.1377	1	LOC_Os07g03930 LOC_Os01g65010 LOC_Os04g59540 LOC_Os04g34290 LOC_Os07g03890 LOC_Os08g14940 LOC_Os09g19510 LOC_Os01g10890 LOC_Os04g34320 LOC_Os04g07200 LOC_Os05g25370 LOC_Os07g42200 LOC_Os03g12520 LOC_Os07g44330
VITAMIN_B6_BINDING	138	GO:0070279 vitamin B6 binding, GOslim:molecular_function	2	0.1566	1	LOC_Os01g51410 LOC_Os01g51980
OXIDOREDUCTASE_ACTIVITY,_ACTING_ON_THE_ALDEHYDE_OR_OXO_GROUP_OF_DONORS	27	GO:0016903 oxidoreductase activity, acting on the aldehyde or oxo group of donors, GOslim:molecular_function	1	0.1316	1	LOC_Os06g13720
CYTOPLASMIC_PART	961	GO:0044444 cytoplasmic part, GOslim:cellular_component	1	0.9925	1	LOC_Os05g24770
CELL_REDOX_HOMEOSTASIS	107	GO:0045454 cell redox homeostasis, GOslim:biological_process	1	0.4199	1	LOC_Os07g48510
SERINE-TYPE_EXOPEPTIDASE_ACTIVITY	62	GO:0070008 serine-type exopeptidase activity, GOslim:molecular_function	1	0.272	1	LOC_Os04g09720
CELLULOSE_METABOLIC_PROCESS	35	GO:0030243 cellulose metabolic process, GOslim:biological_process	1	0.1659	1	LOC_Os09g30130
SOLUTE:CATION_ANTIPORTER_ACTIVITY	30	GO:0015298 solute:cation antiporter activity, GOslim:molecular_function	1	0.1446	1	LOC_Os07g47100
CELLULAR_KETONE_METABOLIC_PROCESS	437	GO:0042180 cellular ketone metabolic process, GOslim:biological_process	1	0.8908	1	LOC_Os01g51410
PROTEIN_COMPLEX_ASSEMBLY	149	GO:0006461 protein complex assembly, GOslim:biological_process	1	0.5307	1	LOC_Os05g50930
INTRACELLULAR_NON-MEMBRANE-BOUNDED_ORGANELLE	726	GO:0043232 intracellular non-membrane-bounded organelle, GOslim:cellular_component	1	0.9749	1	LOC_Os04g53760
PURINE_RIBONUCLEOTIDE_BINDING	3154	GO:0032555 purine ribonucleotide binding, GOslim:molecular_function	19	0.2476	1	LOC_Os07g03930 LOC_Os01g65010 LOC_Os01g50080 LOC_Os04g59540 LOC_Os04g34290 LOC_Os07g03890 LOC_Os08g14940 LOC_Os09g19510 LOC_Os01g10890 LOC_Os04g34320 LOC_Os04g53760 LOC_Os04g07200 LOC_Os05g25370 LOC_Os07g42200 LOC_Os05g38530 LOC_Os03g11910 LOC_Os12g24320 LOC_Os03g12520 LOC_Os07g44330
CELLULOSE_BIOSYNTHETIC_PROCESS	35	GO:0030244 cellulose biosynthetic process, GOslim:biological_process	1	0.1659	1	LOC_Os09g30130
UDP-GLUCOSYLTRANSFERASE_ACTIVITY	58	GO:0035251 UDP-glucosyltransferase activity, GOslim:molecular_function	1	0.2572	1	LOC_Os09g30130
NEGATIVE_REGULATION_OF_BIOLOGICAL_PROCESS	45	GO:0048519 negative regulation of biological process, GOslim:biological_process	1	0.2069	1	LOC_Os05g42190
VITAMIN_BINDING	213	GO:0019842 vitamin binding, GOslim:molecular_function	2	0.2939	1	LOC_Os01g51410 LOC_Os01g51980
CELLULAR_BIOSYNTHETIC_PROCESS	3054	GO:0044249 cellular biosynthetic process, GOslim:biological_process	20	0.1444	1	LOC_Os07g48450 LOC_Os07g22930 LOC_Os07g48596 LOC_Os10g23090 LOC_Os02g13800 LOC_Os11g07890 LOC_Os05g42190 LOC_Os08g43550 LOC_Os08g10080 LOC_Os08g01330 LOC_Os01g08350 LOC_Os09g30130 LOC_Os12g37970 LOC_Os02g43560 LOC_Os05g31020 LOC_Os05g40960 LOC_Os08g33750 LOC_Os05g50930 LOC_Os12g34108 LOC_Os02g43330
NON-MEMBRANE-BOUNDED_ORGANELLE	726	GO:0043228 non-membrane-bounded organelle, GOslim:cellular_component	1	0.9749	1	LOC_Os04g53760
TRANSCRIPTION,_DNA-DEPENDENT	806	GO:0006351 transcription, DNA-dependent, GOslim:biological_process	4	0.582	1	LOC_Os10g23090 LOC_Os02g13800 LOC_Os05g50930 LOC_Os02g43330
REGULATION_OF_NITROGEN_UTILIZATION	20	GO:0006808 regulation of nitrogen utilization, GOslim:biological_process	1	0.1004	1	LOC_Os02g04510
CELLULAR_AMINE_METABOLIC_PROCESS	352	GO:0044106 cellular amine metabolic process, GOslim:biological_process	2	0.5321	1	LOC_Os09g25390 LOC_Os01g51410
SERINE_HYDROLASE_ACTIVITY	131	GO:0017171 serine hydrolase activity, GOslim:molecular_function	2	0.1444	1	LOC_Os06g21380 LOC_Os04g09720
GENERATION_OF_PRECURSOR_METABOLITES_AND_ENERGY	246	GO:0006091 generation of precursor metabolites and energy, GOslim:biological_process	2	0.3544	1	LOC_Os01g08350 LOC_Os12g34108
PROTEOLYSIS	1187	GO:0006508 proteolysis, GOslim:biological_process	7	0.3936	1	LOC_Os07g48596 LOC_Os11g07890 LOC_Os04g37550 LOC_Os05g40960 LOC_Os08g44270 LOC_Os06g21380 LOC_Os04g09720
SIGNALING_ALTERNATIVE	306	GO:0023046 signaling, GOslim:biological_process	3	0.2039	1	LOC_Os01g10890 LOC_Os04g35100 LOC_Os07g44330
PROTEIN_COMPLEX	813	GO:0043234 protein complex, GOslim:cellular_component	8	0.0571	1	LOC_Os01g08350 LOC_Os01g40094 LOC_Os04g53760 LOC_Os12g08770 LOC_Os05g38290 LOC_Os01g62760 LOC_Os06g48300 LOC_Os12g34108
ATPASE_ACTIVITY,_COUPLED_TO_TRANSMEMBRANE_MOVEMENT_OF_IONS	112	GO:0042625 ATPase activity, coupled to transmembrane movement of ions, GOslim:molecular_function	2	0.1125	1	LOC_Os01g08350 LOC_Os12g34108
HETEROCYCLE_METABOLIC_PROCESS	248	GO:0046483 heterocycle metabolic process, GOslim:biological_process	3	0.1333	1	LOC_Os01g08350 LOC_Os05g31040 LOC_Os12g34108
N-ACYLTRANSFERASE_ACTIVITY	46	GO:0016410 N-acyltransferase activity, GOslim:molecular_function	1	0.2109	1	LOC_Os03g55530
DRUG_TRANSPORT	65	GO:0015893 drug transport, GOslim:biological_process	1	0.283	1	LOC_Os03g11734
GLYCOPROTEIN_METABOLIC_PROCESS	65	GO:0009100 glycoprotein metabolic process, GOslim:biological_process	1	0.283	1	LOC_Os04g55710
INTRACELLULAR_SIGNAL_TRANSDUCTION_ALT2	160	GO:0007242 intracellular signal transduction, GOslim:biological_process	1	0.5561	1	LOC_Os04g35100
CYSTEINE-TYPE_PEPTIDASE_ACTIVITY	449	GO:0008234 cysteine-type peptidase activity, GOslim:molecular_function	2	0.6632	1	LOC_Os11g07890 LOC_Os08g44270
MAGNESIUM_ION_BINDING	129	GO:0000287 magnesium ion binding, GOslim:molecular_function	2	0.141	1	LOC_Os04g27790 LOC_Os08g07080
SERINE_FAMILY_AMINO_ACID_METABOLIC_PROCESS	36	GO:0009069 serine family amino acid metabolic process, GOslim:biological_process	1	0.1701	1	LOC_Os01g51410
NEGATIVE_REGULATION_OF_MACROMOLECULE_BIOSYNTHETIC_PROCESS	42	GO:0010558 negative regulation of macromolecule biosynthetic process, GOslim:biological_process	1	0.1948	1	LOC_Os05g42190
CATION_HOMEOSTASIS	38	GO:0055080 cation homeostasis, GOslim:biological_process	1	0.1784	1	LOC_Os07g47100
NUCLEUS	1495	GO:0005634 nucleus, GOslim:cellular_component	4	0.9447	1	LOC_Os10g23090 LOC_Os02g13800 LOC_Os02g43560 LOC_Os02g43330
CELL_WALL	80	GO:0005618 cell wall, GOslim:cellular_component	1	0.3352	1	LOC_Os11g33270
CELLULAR_COMPONENT_ORGANIZATION	377	GO:0016043 cellular component organization, GOslim:biological_process	2	0.569	1	LOC_Os05g31020 LOC_Os05g50930
TRANSFERASE_ACTIVITY,_TRANSFERRING_ONE-CARBON_GROUPS	192	GO:0016741 transferase activity, transferring one-carbon groups, GOslim:molecular_function	1	0.6224	1	LOC_Os08g06100
INORGANIC_ANION_TRANSPORT	33	GO:0015698 inorganic anion transport, GOslim:biological_process	1	0.1574	1	LOC_Os03g09930
ORGANIC_ACID_METABOLIC_PROCESS	434	GO:0006082 organic acid metabolic process, GOslim:biological_process	1	0.8891	1	LOC_Os01g51410
DNA_TOPOLOGICAL_CHANGE	24	GO:0006265 DNA topological change, GOslim:biological_process	1	0.1183	1	LOC_Os02g43330
PHOTOSYNTHETIC_MEMBRANE	93	GO:0034357 photosynthetic membrane, GOslim:cellular_component	1	0.3774	1	LOC_Os12g08770
UDP-GLYCOSYLTRANSFERASE_ACTIVITY	92	GO:0008194 UDP-glycosyltransferase activity, GOslim:molecular_function	1	0.3743	1	LOC_Os09g30130
MACROMOLECULAR_COMPLEX_ASSEMBLY	224	GO:0065003 macromolecular complex assembly, GOslim:biological_process	1	0.6788	1	LOC_Os05g50930
CELLULAR_MACROMOLECULE_BIOSYNTHETIC_PROCESS	2546	GO:0034645 cellular macromolecule biosynthetic process, GOslim:biological_process	18	0.0977	1	LOC_Os07g48450 LOC_Os07g22930 LOC_Os07g48596 LOC_Os10g23090 LOC_Os02g13800 LOC_Os11g07890 LOC_Os05g42190 LOC_Os08g43550 LOC_Os08g10080 LOC_Os08g01330 LOC_Os09g30130 LOC_Os12g37970 LOC_Os02g43560 LOC_Os05g31020 LOC_Os05g40960 LOC_Os08g33750 LOC_Os05g50930 LOC_Os02g43330
CELLULAR_AMINO_ACID_METABOLIC_PROCESS_ALTERNATIVE	372	GO:0006519 cellular amino acid metabolic process, GOslim:biological_process	2	0.5618	1	LOC_Os09g25390 LOC_Os01g51410
VESICLE-MEDIATED_TRANSPORT	192	GO:0016192 vesicle-mediated transport, GOslim:biological_process	1	0.6224	1	LOC_Os02g55990
CELLULAR_AROMATIC_COMPOUND_METABOLIC_PROCESS	139	GO:0006725 cellular aromatic compound metabolic process, GOslim:biological_process	1	0.5064	1	LOC_Os05g31040
SMALL_MOLECULE_METABOLIC_PROCESS	884	GO:0044281 small molecule metabolic process, GOslim:biological_process	5	0.4625	1	LOC_Os09g25390 LOC_Os01g08350 LOC_Os01g51410 LOC_Os05g06920 LOC_Os12g34108
CELLULAR_CARBOHYDRATE_BIOSYNTHETIC_PROCESS	106	GO:0034637 cellular carbohydrate biosynthetic process, GOslim:biological_process	2	0.1029	1	LOC_Os07g22930 LOC_Os09g30130
OXOACID_METABOLIC_PROCESS	433	GO:0043436 oxoacid metabolic process, GOslim:biological_process	1	0.8886	1	LOC_Os01g51410
CELLULAR_PROTEIN_METABOLIC_PROCESS	2971	GO:0044267 cellular protein metabolic process, GOslim:biological_process	19	0.176	1	LOC_Os07g03930 LOC_Os01g65010 LOC_Os04g59540 LOC_Os04g34290 LOC_Os07g03890 LOC_Os08g14940 LOC_Os01g40094 LOC_Os09g19510 LOC_Os01g10890 LOC_Os04g34320 LOC_Os04g07200 LOC_Os05g25370 LOC_Os07g42200 LOC_Os05g31020 LOC_Os05g38290 LOC_Os01g62760 LOC_Os06g48300 LOC_Os03g12520 LOC_Os07g44330
NEGATIVE_REGULATION_OF_BIOSYNTHETIC_PROCESS	42	GO:0009890 negative regulation of biosynthetic process, GOslim:biological_process	1	0.1948	1	LOC_Os05g42190
TRANSCRIPTION_REPRESSOR_ACTIVITY	19	GO:0016564 transcription repressor activity, GOslim:molecular_function	1	0.0959	1	LOC_Os02g04510
GENE_EXPRESSION	2459	GO:0010467 gene expression, GOslim:biological_process	16	0.1838	1	LOC_Os07g48450 LOC_Os07g48596 LOC_Os10g23090 LOC_Os02g13800 LOC_Os11g07890 LOC_Os05g42190 LOC_Os08g43550 LOC_Os08g10080 LOC_Os08g01330 LOC_Os12g37970 LOC_Os02g43560 LOC_Os05g31020 LOC_Os05g40960 LOC_Os08g33750 LOC_Os05g50930 LOC_Os02g43330
PHOSPHATIDYLINOSITOL_PHOSPHATE_KINASE_ACTIVITY	18	GO:0016307 phosphatidylinositol phosphate kinase activity, GOslim:molecular_function	1	0.0913	1	LOC_Os04g59540
REGULATION_OF_RNA_METABOLIC_PROCESS	776	GO:0051252 regulation of RNA metabolic process, GOslim:biological_process	4	0.5523	1	LOC_Os10g23090 LOC_Os02g13800 LOC_Os05g50930 LOC_Os02g43330
PROTON-TRANSPORTING_TWO-SECTOR_ATPASE_COMPLEX	89	GO:0016469 proton-transporting two-sector ATPase complex, GOslim:cellular_component	2	0.077	1	LOC_Os01g08350 LOC_Os12g34108
TRANSFERASE_ACTIVITY,_TRANSFERRING_GLYCOSYL_GROUPS	508	GO:0016757 transferase activity, transferring glycosyl groups, GOslim:molecular_function	4	0.2574	1	LOC_Os07g22930 LOC_Os05g08490 LOC_Os11g33270 LOC_Os09g30130
RESPONSE_TO_STRESS	820	GO:0006950 response to stress, GOslim:biological_process	5	0.3998	1	LOC_Os11g26750 LOC_Os01g42860 LOC_Os11g26790 LOC_Os11g26780 LOC_Os11g26570
TRANSFERASE_ACTIVITY,_TRANSFERRING_HEXOSYL_GROUPS	473	GO:0016758 transferase activity, transferring hexosyl groups, GOslim:molecular_function	4	0.2197	1	LOC_Os07g22930 LOC_Os05g08490 LOC_Os11g33270 LOC_Os09g30130
ADENYL_RIBONUCLEOTIDE_BINDING	2975	GO:0032559 adenyl ribonucleotide binding, GOslim:molecular_function	19	0.1774	1	LOC_Os07g03930 LOC_Os01g65010 LOC_Os01g50080 LOC_Os04g59540 LOC_Os04g34290 LOC_Os07g03890 LOC_Os08g14940 LOC_Os09g19510 LOC_Os01g10890 LOC_Os04g34320 LOC_Os04g53760 LOC_Os04g07200 LOC_Os05g25370 LOC_Os07g42200 LOC_Os05g38530 LOC_Os03g11910 LOC_Os12g24320 LOC_Os03g12520 LOC_Os07g44330
GLYCOSIDE_METABOLIC_PROCESS	41	GO:0016137 glycoside metabolic process, GOslim:biological_process	1	0.1907	1	LOC_Os10g37660
SERINE-TYPE_CARBOXYPEPTIDASE_ACTIVITY	62	GO:0004185 serine-type carboxypeptidase activity, GOslim:molecular_function	1	0.272	1	LOC_Os04g09720
AMINE_METABOLIC_PROCESS	399	GO:0009308 amine metabolic process, GOslim:biological_process	3	0.3287	1	LOC_Os09g25390 LOC_Os01g51410 LOC_Os05g31040
COPPER_ION_BINDING	134	GO:0005507 copper ion binding, GOslim:molecular_function	2	0.1496	1	LOC_Os01g63180 LOC_Os06g46740
MICROTUBULE_ASSOCIATED_COMPLEX	51	GO:0005875 microtubule associated complex, GOslim:cellular_component	1	0.2305	1	LOC_Os04g53760
SOLUTE:HYDROGEN_SYMPORTER_ACTIVITY	80	GO:0015295 solute:hydrogen symporter activity, GOslim:molecular_function	1	0.3352	1	LOC_Os03g10100
CYTOPLASM	1254	GO:0005737 cytoplasm, GOslim:cellular_component	2	0.9875	1	LOC_Os05g31020 LOC_Os05g24770
ORGANELLE_PART	634	GO:0044422 organelle part, GOslim:cellular_component	2	0.8305	1	LOC_Os04g53760 LOC_Os12g08770
PROTON_TRANSPORT	99	GO:0015992 proton transport, GOslim:biological_process	2	0.092	1	LOC_Os01g08350 LOC_Os12g34108
ORGANELLE_MEMBRANE	169	GO:0031090 organelle membrane, GOslim:cellular_component	1	0.5758	1	LOC_Os12g08770
PEPTIDYL-AMINO_ACID_MODIFICATION	21	GO:0018193 peptidyl-amino acid modification, GOslim:biological_process	1	0.1049	1	LOC_Os07g44330
METAL_ION_TRANSPORT	225	GO:0030001 metal ion transport, GOslim:biological_process	3	0.1081	1	LOC_Os04g56570 LOC_Os07g47100 LOC_Os03g37830
SIGNAL_TRANSMISSION	306	GO:0023060 signal transmission, GOslim:biological_process	3	0.2039	1	LOC_Os01g10890 LOC_Os04g35100 LOC_Os07g44330
MEMBRANE-BOUNDED_ORGANELLE	1821	GO:0043227 membrane-bounded organelle, GOslim:cellular_component	6	0.8991	1	LOC_Os10g23090 LOC_Os02g13800 LOC_Os02g43560 LOC_Os12g08770 LOC_Os05g24770 LOC_Os02g43330
SEXUAL_REPRODUCTION	22	GO:0019953 sexual reproduction, GOslim:biological_process	1	0.1094	1	LOC_Os02g44108
ATPASE_ACTIVITY,_COUPLED	297	GO:0042623 ATPase activity, coupled, GOslim:molecular_function	3	0.1924	1	LOC_Os01g50080 LOC_Os01g08350 LOC_Os12g34108
PURINE_NUCLEOTIDE_BINDING	3308	GO:0017076 purine nucleotide binding, GOslim:molecular_function	22	0.1168	1	LOC_Os07g03930 LOC_Os01g65010 LOC_Os01g50080 LOC_Os04g59540 LOC_Os04g34290 LOC_Os07g03890 LOC_Os08g14940 LOC_Os09g19510 LOC_Os01g10890 LOC_Os04g34320 LOC_Os04g53760 LOC_Os04g07200 LOC_Os05g25370 LOC_Os07g42200 LOC_Os05g38530 LOC_Os03g11910 LOC_Os04g36720 LOC_Os05g31040 LOC_Os08g36480 LOC_Os12g24320 LOC_Os03g12520 LOC_Os07g44330
ATP_BINDING	2972	GO:0005524 ATP binding, GOslim:molecular_function	19	0.1764	1	LOC_Os07g03930 LOC_Os01g65010 LOC_Os01g50080 LOC_Os04g59540 LOC_Os04g34290 LOC_Os07g03890 LOC_Os08g14940 LOC_Os09g19510 LOC_Os01g10890 LOC_Os04g34320 LOC_Os04g53760 LOC_Os04g07200 LOC_Os05g25370 LOC_Os07g42200 LOC_Os05g38530 LOC_Os03g11910 LOC_Os12g24320 LOC_Os03g12520 LOC_Os07g44330
ATPASE_ACTIVITY	389	GO:0016887 ATPase activity, GOslim:molecular_function	4	0.1372	1	LOC_Os01g50080 LOC_Os01g08350 LOC_Os08g14940 LOC_Os12g34108
POTASSIUM_ION_TRANSPORT	55	GO:0006813 potassium ion transport, GOslim:biological_process	1	0.2459	1	LOC_Os03g37830
RNA_BIOSYNTHETIC_PROCESS	808	GO:0032774 RNA biosynthetic process, GOslim:biological_process	4	0.584	1	LOC_Os10g23090 LOC_Os02g13800 LOC_Os05g50930 LOC_Os02g43330
CYTOSKELETON	121	GO:0005856 cytoskeleton, GOslim:cellular_component	1	0.4595	1	LOC_Os04g53760
RNA_METABOLIC_PROCESS	1126	GO:0016070 RNA metabolic process, GOslim:biological_process	4	0.8211	1	LOC_Os10g23090 LOC_Os02g13800 LOC_Os05g50930 LOC_Os02g43330
PROTEIN_METABOLIC_PROCESS	4043	GO:0019538 protein metabolic process, GOslim:biological_process	26	0.1243	1	LOC_Os07g48596 LOC_Os07g03930 LOC_Os01g65010 LOC_Os11g07890 LOC_Os04g59540 LOC_Os04g34290 LOC_Os07g03890 LOC_Os08g14940 LOC_Os01g40094 LOC_Os09g19510 LOC_Os01g10890 LOC_Os04g34320 LOC_Os04g07200 LOC_Os04g37550 LOC_Os05g25370 LOC_Os07g42200 LOC_Os05g31020 LOC_Os05g40960 LOC_Os08g44270 LOC_Os05g38290 LOC_Os06g21380 LOC_Os04g09720 LOC_Os01g62760 LOC_Os06g48300 LOC_Os03g12520 LOC_Os07g44330
RESPONSE_TO_WOUNDING	21	GO:0009611 response to wounding, GOslim:biological_process	1	0.1049	1	LOC_Os01g42860
TRANSLATION	681	GO:0006412 translation, GOslim:biological_process	1	0.9684	1	LOC_Os05g31020
NEGATIVE_REGULATION_OF_CELLULAR_METABOLIC_PROCESS	42	GO:0031324 negative regulation of cellular metabolic process, GOslim:biological_process	1	0.1948	1	LOC_Os05g42190
CARBOXYLIC_ACID_METABOLIC_PROCESS	433	GO:0019752 carboxylic acid metabolic process, GOslim:biological_process	1	0.8886	1	LOC_Os01g51410
XYLOGLUCAN:XYLOGLUCOSYL_TRANSFERASE_ACTIVITY	30	GO:0016762 xyloglucan:xyloglucosyl transferase activity, GOslim:molecular_function	1	0.1446	1	LOC_Os11g33270
CATABOLIC_PROCESS	415	GO:0009056 catabolic process, GOslim:biological_process	3	0.3506	1	LOC_Os04g55710 LOC_Os07g35940 LOC_Os10g32810
CARBOXYPEPTIDASE_ACTIVITY	62	GO:0004180 carboxypeptidase activity, GOslim:molecular_function	1	0.272	1	LOC_Os04g09720
MICROTUBULE-BASED_PROCESS	81	GO:0007017 microtubule-based process, GOslim:biological_process	1	0.3386	1	LOC_Os04g53760
TWO-COMPONENT_SENSOR_ACTIVITY	19	GO:0000155 two-component sensor activity, GOslim:molecular_function	1	0.0959	1	LOC_Os07g44330
MACROMOLECULE_CATABOLIC_PROCESS	316	GO:0009057 macromolecule catabolic process, GOslim:biological_process	3	0.2168	1	LOC_Os04g55710 LOC_Os07g35940 LOC_Os10g32810
AMINE_BINDING	90	GO:0043176 amine binding, GOslim:molecular_function	1	0.3679	1	LOC_Os03g40100
ASPARTIC-TYPE_PEPTIDASE_ACTIVITY	235	GO:0070001 aspartic-type peptidase activity, GOslim:molecular_function	1	0.6961	1	LOC_Os04g37550
ENDOPEPTIDASE_ACTIVITY	410	GO:0004175 endopeptidase activity, GOslim:molecular_function	2	0.6143	1	LOC_Os04g37550 LOC_Os08g44270
ZINC_ION_BINDING	1876	GO:0008270 zinc ion binding, GOslim:molecular_function	12	0.2434	1	LOC_Os07g40300 LOC_Os02g39710 LOC_Os05g10690 LOC_Os01g74320 LOC_Os09g06464 LOC_Os10g39610 LOC_Os08g08120 LOC_Os09g06770 LOC_Os10g29470 LOC_Os02g33720 LOC_Os01g09640 LOC_Os04g41560
SUGAR_TRANSMEMBRANE_TRANSPORTER_ACTIVITY	85	GO:0051119 sugar transmembrane transporter activity, GOslim:molecular_function	1	0.3518	1	LOC_Os03g10100
REGULATION_OF_TRANSCRIPTION,_DNA-DEPENDENT	773	GO:0006355 regulation of transcription, DNA-dependent, GOslim:biological_process	4	0.5493	1	LOC_Os10g23090 LOC_Os02g13800 LOC_Os05g50930 LOC_Os02g43330
STRUCTURE-SPECIFIC_DNA_BINDING	25	GO:0043566 structure-specific DNA binding, GOslim:molecular_function	1	0.1228	1	LOC_Os02g43330
CELLULAR_MODIFIED_AMINO_ACID_METABOLIC_PROCESS	56	GO:0006575 cellular modified amino acid metabolic process, GOslim:biological_process	1	0.2497	1	LOC_Os09g25390
INTRACELLULAR_PART	3107	GO:0044424 intracellular part, GOslim:cellular_component	8	0.9895	1	LOC_Os10g23090 LOC_Os02g13800 LOC_Os04g53760 LOC_Os02g43560 LOC_Os12g08770 LOC_Os05g31020 LOC_Os05g24770 LOC_Os02g43330
PYRIDOXAL_PHOSPHATE_BINDING	138	GO:0030170 pyridoxal phosphate binding, GOslim:molecular_function	2	0.1566	1	LOC_Os01g51410 LOC_Os01g51980
DNA_CONFORMATION_CHANGE	95	GO:0071103 DNA conformation change, GOslim:biological_process	1	0.3837	1	LOC_Os02g43330
SOLUTE:CATION_SYMPORTER_ACTIVITY	87	GO:0015294 solute:cation symporter activity, GOslim:molecular_function	1	0.3583	1	LOC_Os03g10100
PURINE_RIBONUCLEOSIDE_METABOLIC_PROCESS	22	GO:0046128 purine ribonucleoside metabolic process, GOslim:biological_process	1	0.1094	1	LOC_Os05g06920
NUCLEOTIDE_BINDING	3702	GO:0000166 nucleotide binding, GOslim:molecular_function	23	0.1805	1	LOC_Os07g03930 LOC_Os01g65010 LOC_Os01g50080 LOC_Os05g42190 LOC_Os04g59540 LOC_Os04g34290 LOC_Os07g03890 LOC_Os08g14940 LOC_Os09g19510 LOC_Os01g10890 LOC_Os04g34320 LOC_Os04g53760 LOC_Os04g07200 LOC_Os05g25370 LOC_Os07g42200 LOC_Os05g38530 LOC_Os03g11910 LOC_Os04g36720 LOC_Os05g31040 LOC_Os08g36480 LOC_Os12g24320 LOC_Os03g12520 LOC_Os07g44330
HYDROGEN_TRANSPORT	99	GO:0006818 hydrogen transport, GOslim:biological_process	2	0.092	1	LOC_Os01g08350 LOC_Os12g34108
INORGANIC_ANION_TRANSMEMBRANE_TRANSPORTER_ACTIVITY	18	GO:0015103 inorganic anion transmembrane transporter activity, GOslim:molecular_function	1	0.0913	1	LOC_Os03g09930
PURINE_NUCLEOSIDE_METABOLIC_PROCESS	22	GO:0042278 purine nucleoside metabolic process, GOslim:biological_process	1	0.1094	1	LOC_Os05g06920
INOSITOL_OR_PHOSPHATIDYLINOSITOL_KINASE_ACTIVITY	30	GO:0004428 inositol or phosphatidylinositol kinase activity, GOslim:molecular_function	1	0.1446	1	LOC_Os04g59540
NUCLEOSIDE_METABOLIC_PROCESS	52	GO:0009116 nucleoside metabolic process, GOslim:biological_process	1	0.2344	1	LOC_Os05g06920
DOUBLE-STRANDED_DNA_BINDING	17	GO:0003690 double-stranded DNA binding, GOslim:molecular_function	1	0.0867	1	LOC_Os02g43330
SOLUTE:HYDROGEN_ANTIPORTER_ACTIVITY	30	GO:0015299 solute:hydrogen antiporter activity, GOslim:molecular_function	1	0.1446	1	LOC_Os07g47100
G-PROTEIN_COUPLED_RECEPTOR_SIGNALING_PATHWAY	69	GO:0007186 G-protein coupled receptor signaling pathway, GOslim:biological_process	1	0.2973	1	LOC_Os02g32990
NEGATIVE_REGULATION_OF_CELLULAR_BIOSYNTHETIC_PROCESS	42	GO:0031327 negative regulation of cellular biosynthetic process, GOslim:biological_process	1	0.1948	1	LOC_Os05g42190
ENDOPLASMIC_RETICULUM	77	GO:0005783 endoplasmic reticulum, GOslim:cellular_component	1	0.3251	1	LOC_Os05g24770
EXTERNAL_ENCAPSULATING_STRUCTURE	100	GO:0030312 external encapsulating structure, GOslim:cellular_component	1	0.399	1	LOC_Os11g33270
SEQUENCE-SPECIFIC_DNA_BINDING_TRANSCRIPTION_FACTOR_ACTIVITY	636	GO:0003700 sequence-specific DNA binding transcription factor activity, GOslim:molecular_function	5	0.222	1	LOC_Os10g23090 LOC_Os02g13800 LOC_Os02g43560 LOC_Os05g50930 LOC_Os02g43330
DNA_METABOLIC_PROCESS	408	GO:0006259 DNA metabolic process, GOslim:biological_process	1	0.8735	1	LOC_Os02g43330
METAL_ION_TRANSMEMBRANE_TRANSPORTER_ACTIVITY	104	GO:0046873 metal ion transmembrane transporter activity, GOslim:molecular_function	1	0.411	1	LOC_Os03g37830
MOTOR_ACTIVITY	65	GO:0003774 motor activity, GOslim:molecular_function	1	0.283	1	LOC_Os04g53760
LIPID_KINASE_ACTIVITY	20	GO:0001727 lipid kinase activity, GOslim:molecular_function	1	0.1004	1	LOC_Os04g59540
ANION_TRANSMEMBRANE_TRANSPORTER_ACTIVITY	39	GO:0008509 anion transmembrane transporter activity, GOslim:molecular_function	1	0.1825	1	LOC_Os03g09930
ENDOPEPTIDASE_INHIBITOR_ACTIVITY	87	GO:0004866 endopeptidase inhibitor activity, GOslim:molecular_function	1	0.3583	1	LOC_Os01g42860
CHEMICAL_HOMEOSTASIS	38	GO:0048878 chemical homeostasis, GOslim:biological_process	1	0.1784	1	LOC_Os07g47100
CALCIUM_ION_BINDING	384	GO:0005509 calcium ion binding, GOslim:molecular_function	2	0.5789	1	LOC_Os09g25390 LOC_Os05g06920
ENZYME_REGULATOR_ACTIVITY	243	GO:0030234 enzyme regulator activity, GOslim:molecular_function	1	0.7082	1	LOC_Os01g42860
NEGATIVE_REGULATION_OF_MACROMOLECULE_METABOLIC_PROCESS	44	GO:0010605 negative regulation of macromolecule metabolic process, GOslim:biological_process	1	0.2029	1	LOC_Os05g42190
CELLULAR_CARBOHYDRATE_METABOLIC_PROCESS	369	GO:0044262 cellular carbohydrate metabolic process, GOslim:biological_process	4	0.1198	1	LOC_Os07g22930 LOC_Os11g33270 LOC_Os09g30130 LOC_Os10g37660
PEPTIDASE_ACTIVITY,_ACTING_ON_L-AMINO_ACID_PEPTIDES	950	GO:0070011 peptidase activity, acting on L-amino acid peptides, GOslim:molecular_function	5	0.525	1	LOC_Os11g07890 LOC_Os04g37550 LOC_Os08g44270 LOC_Os06g21380 LOC_Os04g09720
THYLAKOID_PART	38	GO:0044436 thylakoid part, GOslim:cellular_component	1	0.1784	1	LOC_Os12g08770
INTRACELLULAR_MEMBRANE-BOUNDED_ORGANELLE	1808	GO:0043231 intracellular membrane-bounded organelle, GOslim:cellular_component	5	0.9516	1	LOC_Os10g23090 LOC_Os02g13800 LOC_Os02g43560 LOC_Os05g24770 LOC_Os02g43330
PHOSPHATIDYLINOSITOL_METABOLIC_PROCESS	18	GO:0046488 phosphatidylinositol metabolic process, GOslim:biological_process	1	0.0913	1	LOC_Os04g59540
POTASSIUM_ION_TRANSMEMBRANE_TRANSPORTER_ACTIVITY	30	GO:0015079 potassium ion transmembrane transporter activity, GOslim:molecular_function	1	0.1446	1	LOC_Os03g37830
MACROMOLECULE_BIOSYNTHETIC_PROCESS	2550	GO:0009059 macromolecule biosynthetic process, GOslim:biological_process	18	0.0988	1	LOC_Os07g48450 LOC_Os07g22930 LOC_Os07g48596 LOC_Os10g23090 LOC_Os02g13800 LOC_Os11g07890 LOC_Os05g42190 LOC_Os08g43550 LOC_Os08g10080 LOC_Os08g01330 LOC_Os09g30130 LOC_Os12g37970 LOC_Os02g43560 LOC_Os05g31020 LOC_Os05g40960 LOC_Os08g33750 LOC_Os05g50930 LOC_Os02g43330
CARBOHYDRATE_BIOSYNTHETIC_PROCESS	150	GO:0016051 carbohydrate biosynthetic process, GOslim:biological_process	2	0.1779	1	LOC_Os07g22930 LOC_Os09g30130
PROTEIN_DIMERIZATION_ACTIVITY	423	GO:0046983 protein dimerization activity, GOslim:molecular_function	1	0.8828	1	LOC_Os08g06100
CARBON-SULFUR_LYASE_ACTIVITY	27	GO:0016846 carbon-sulfur lyase activity, GOslim:molecular_function	1	0.1316	1	LOC_Os01g51980
HYDROLASE_ACTIVITY,_ACTING_ON_ACID_ANHYDRIDES	775	GO:0016817 hydrolase activity, acting on acid anhydrides, GOslim:molecular_function	6	0.2016	1	LOC_Os01g50080 LOC_Os01g08350 LOC_Os08g14940 LOC_Os04g53760 LOC_Os12g24320 LOC_Os12g34108
INTRACELLULAR	3733	GO:0005622 intracellular, GOslim:cellular_component	14	0.9031	1	LOC_Os07g40300 LOC_Os02g39710 LOC_Os10g23090 LOC_Os02g13800 LOC_Os09g06464 LOC_Os03g17800 LOC_Os08g08120 LOC_Os04g53760 LOC_Os02g43560 LOC_Os12g08770 LOC_Os05g31020 LOC_Os05g24770 LOC_Os04g41560 LOC_Os02g43330
CELL_SURFACE_RECEPTOR_SIGNALING_PATHWAY	70	GO:0007166 cell surface receptor signaling pathway, GOslim:biological_process	1	0.3008	1	LOC_Os02g32990
CARBOXYLIC_ACID_BINDING	98	GO:0031406 carboxylic acid binding, GOslim:molecular_function	1	0.3929	1	LOC_Os03g40100
DISACCHARIDE_METABOLIC_PROCESS	41	GO:0005984 disaccharide metabolic process, GOslim:biological_process	1	0.1907	1	LOC_Os10g37660
PHOTOSYNTHESIS	125	GO:0015979 photosynthesis, GOslim:biological_process	1	0.4703	1	LOC_Os12g08770
NEGATIVE_REGULATION_OF_METABOLIC_PROCESS	44	GO:0009892 negative regulation of metabolic process, GOslim:biological_process	1	0.2029	1	LOC_Os05g42190
ANION_TRANSPORT	50	GO:0006820 anion transport, GOslim:biological_process	1	0.2266	1	LOC_Os03g09930
DRUG_TRANSMEMBRANE_TRANSPORT	62	GO:0006855 drug transmembrane transport, GOslim:biological_process	1	0.272	1	LOC_Os03g11734
RESPONSE_TO_STIMULUS	957	GO:0050896 response to stimulus, GOslim:biological_process	8	0.1157	1	LOC_Os12g02530 LOC_Os11g02610 LOC_Os11g26750 LOC_Os03g11734 LOC_Os01g42860 LOC_Os11g26790 LOC_Os11g26780 LOC_Os11g26570
CELLULOSE_SYNTHASE_(UDP-FORMING)_ACTIVITY	31	GO:0016760 cellulose synthase (UDP-forming) activity, GOslim:molecular_function	1	0.1489	1	LOC_Os09g30130
PHOSPHOTRANSFERASE_ACTIVITY,_NITROGENOUS_GROUP_AS_ACCEPTOR	19	GO:0016775 phosphotransferase activity, nitrogenous group as acceptor, GOslim:molecular_function	1	0.0959	1	LOC_Os07g44330
HYDROLASE_ACTIVITY,_ACTING_ON_CARBON-NITROGEN_(BUT_NOT_PEPTIDE)_BONDS,_IN_LINEAR_AMIDES	34	GO:0016811 hydrolase activity, acting on carbon-nitrogen (but not peptide) bonds, in linear amides, GOslim:molecular_function	1	0.1617	1	LOC_Os04g55710
APOPLAST	71	GO:0048046 apoplast, GOslim:cellular_component	1	0.3043	1	LOC_Os11g33270
HYDROLASE_ACTIVITY,_ACTING_ON_ACID_ANHYDRIDES,_IN_PHOSPHORUS-CONTAINING_ANHYDRIDES	761	GO:0016818 hydrolase activity, acting on acid anhydrides, in phosphorus-containing anhydrides, GOslim:molecular_function	6	0.1909	1	LOC_Os01g50080 LOC_Os01g08350 LOC_Os08g14940 LOC_Os04g53760 LOC_Os12g24320 LOC_Os12g34108
N-ACETYLTRANSFERASE_ACTIVITY	45	GO:0008080 N-acetyltransferase activity, GOslim:molecular_function	1	0.2069	1	LOC_Os03g55530
CELLULOSE_SYNTHASE_ACTIVITY	31	GO:0016759 cellulose synthase activity, GOslim:molecular_function	1	0.1489	1	LOC_Os09g30130
RIBONUCLEOSIDE_METABOLIC_PROCESS	28	GO:0009119 ribonucleoside metabolic process, GOslim:biological_process	1	0.1359	1	LOC_Os05g06920
CARBOHYDRATE_CATABOLIC_PROCESS	139	GO:0016052 carbohydrate catabolic process, GOslim:biological_process	2	0.1584	1	LOC_Os07g35940 LOC_Os10g32810
PHOTOSYSTEM	85	GO:0009521 photosystem, GOslim:cellular_component	1	0.3518	1	LOC_Os12g08770
EXOPEPTIDASE_ACTIVITY	85	GO:0008238 exopeptidase activity, GOslim:molecular_function	1	0.3518	1	LOC_Os04g09720
HEAT_SHOCK_PROTEIN_BINDING	138	GO:0031072 heat shock protein binding, GOslim:molecular_function	2	0.1566	1	LOC_Os01g01160 LOC_Os11g10990
AMINO_ACID_BINDING	90	GO:0016597 amino acid binding, GOslim:molecular_function	1	0.3679	1	LOC_Os03g40100
PROTEIN_HISTIDINE_KINASE_ACTIVITY	19	GO:0004673 protein histidine kinase activity, GOslim:molecular_function	1	0.0959	1	LOC_Os07g44330
RIBONUCLEOTIDE_BINDING	3154	GO:0032553 ribonucleotide binding, GOslim:molecular_function	19	0.2476	1	LOC_Os07g03930 LOC_Os01g65010 LOC_Os01g50080 LOC_Os04g59540 LOC_Os04g34290 LOC_Os07g03890 LOC_Os08g14940 LOC_Os09g19510 LOC_Os01g10890 LOC_Os04g34320 LOC_Os04g53760 LOC_Os04g07200 LOC_Os05g25370 LOC_Os07g42200 LOC_Os05g38530 LOC_Os03g11910 LOC_Os12g24320 LOC_Os03g12520 LOC_Os07g44330
MICROTUBULE_MOTOR_ACTIVITY	51	GO:0003777 microtubule motor activity, GOslim:molecular_function	1	0.2305	1	LOC_Os04g53760
REGULATION_OF_PH	27	GO:0006885 regulation of pH, GOslim:biological_process	1	0.1316	1	LOC_Os07g47100
CELLULAR_LIPID_METABOLIC_PROCESS	176	GO:0044255 cellular lipid metabolic process, GOslim:biological_process	2	0.2253	1	LOC_Os09g25390 LOC_Os04g59540
MICROTUBULE-BASED_MOVEMENT	56	GO:0007018 microtubule-based movement, GOslim:biological_process	1	0.2497	1	LOC_Os04g53760
CARBOHYDRATE_TRANSMEMBRANE_TRANSPORTER_ACTIVITY	85	GO:0015144 carbohydrate transmembrane transporter activity, GOslim:molecular_function	1	0.3518	1	LOC_Os03g10100
MONOVALENT_INORGANIC_CATION_HOMEOSTASIS	27	GO:0055067 monovalent inorganic cation homeostasis, GOslim:biological_process	1	0.1316	1	LOC_Os07g47100
TREHALOSE_METABOLIC_PROCESS	29	GO:0005991 trehalose metabolic process, GOslim:biological_process	1	0.1403	1	LOC_Os10g37660
CYTOSKELETAL_PART	100	GO:0044430 cytoskeletal part, GOslim:cellular_component	1	0.399	1	LOC_Os04g53760
SODIUM_ION_TRANSPORT	18	GO:0006814 sodium ion transport, GOslim:biological_process	1	0.0913	1	LOC_Os07g47100
CELLULAR_COMPONENT_ASSEMBLY	226	GO:0022607 cellular component assembly, GOslim:biological_process	1	0.682	1	LOC_Os05g50930
INTRACELLULAR_ORGANELLE	2468	GO:0043229 intracellular organelle, GOslim:cellular_component	7	0.9672	1	LOC_Os10g23090 LOC_Os02g13800 LOC_Os04g53760 LOC_Os02g43560 LOC_Os12g08770 LOC_Os05g24770 LOC_Os02g43330
NUCLEOTIDE_BIOSYNTHETIC_PROCESS	108	GO:0009165 nucleotide biosynthetic process, GOslim:biological_process	2	0.1061	1	LOC_Os01g08350 LOC_Os12g34108
SUGAR:HYDROGEN_SYMPORTER_ACTIVITY	80	GO:0005351 sugar:hydrogen symporter activity, GOslim:molecular_function	1	0.3352	1	LOC_Os03g10100
ORGANELLE	2468	GO:0043226 organelle, GOslim:cellular_component	7	0.9672	1	LOC_Os10g23090 LOC_Os02g13800 LOC_Os04g53760 LOC_Os02g43560 LOC_Os12g08770 LOC_Os05g24770 LOC_Os02g43330
SIGNAL_TRANSDUCTION_ALTERNATIVE	72	GO:0023033 signal transduction, GOslim:biological_process	1	0.3078	1	LOC_Os02g32990
NUTRIENT_RESERVOIR_ACTIVITY	78	GO:0045735 nutrient reservoir activity, GOslim:molecular_function	1	0.3285	1	LOC_Os04g52260
TRANSLATION_FACTOR_ACTIVITY,_NUCLEIC_ACID_BINDING	78	GO:0008135 translation factor activity, nucleic acid binding, GOslim:molecular_function	1	0.3285	1	LOC_Os05g31020
O-METHYLTRANSFERASE_ACTIVITY	53	GO:0008171 O-methyltransferase activity, GOslim:molecular_function	1	0.2383	1	LOC_Os08g06100
DRUG_TRANSMEMBRANE_TRANSPORTER_ACTIVITY	65	GO:0015238 drug transmembrane transporter activity, GOslim:molecular_function	1	0.283	1	LOC_Os03g11734
ION_HOMEOSTASIS	38	GO:0050801 ion homeostasis, GOslim:biological_process	1	0.1784	1	LOC_Os07g47100
ALCOHOL_METABOLIC_PROCESS	189	GO:0006066 alcohol metabolic process, GOslim:biological_process	1	0.6166	1	LOC_Os09g25390
SERINE-TYPE_ENDOPEPTIDASE_INHIBITOR_ACTIVITY	66	GO:0004867 serine-type endopeptidase inhibitor activity, GOslim:molecular_function	1	0.2866	1	LOC_Os01g42860
CELLULAR_COMPONENT_BIOGENESIS	288	GO:0044085 cellular component biogenesis, GOslim:biological_process	1	0.7676	1	LOC_Os05g50930
PEPTIDASE_ACTIVITY	960	GO:0008233 peptidase activity, GOslim:molecular_function	5	0.5342	1	LOC_Os11g07890 LOC_Os04g37550 LOC_Os08g44270 LOC_Os06g21380 LOC_Os04g09720
BIOSYNTHETIC_PROCESS	3274	GO:0009058 biosynthetic process, GOslim:biological_process	20	0.2221	1	LOC_Os07g48450 LOC_Os07g22930 LOC_Os07g48596 LOC_Os10g23090 LOC_Os02g13800 LOC_Os11g07890 LOC_Os05g42190 LOC_Os08g43550 LOC_Os08g10080 LOC_Os08g01330 LOC_Os01g08350 LOC_Os09g30130 LOC_Os12g37970 LOC_Os02g43560 LOC_Os05g31020 LOC_Os05g40960 LOC_Os08g33750 LOC_Os05g50930 LOC_Os12g34108 LOC_Os02g43330
ASPARTIC-TYPE_ENDOPEPTIDASE_ACTIVITY	235	GO:0004190 aspartic-type endopeptidase activity, GOslim:molecular_function	1	0.6961	1	LOC_Os04g37550
NITROGEN_UTILIZATION	20	GO:0019740 nitrogen utilization, GOslim:biological_process	1	0.1004	1	LOC_Os02g04510
MACROMOLECULAR_COMPLEX	1404	GO:0032991 macromolecular complex, GOslim:cellular_component	8	0.4156	1	LOC_Os01g08350 LOC_Os01g40094 LOC_Os04g53760 LOC_Os12g08770 LOC_Os05g38290 LOC_Os01g62760 LOC_Os06g48300 LOC_Os12g34108
MACROMOLECULE_LOCALIZATION	406	GO:0033036 macromolecule localization, GOslim:biological_process	4	0.1528	1	LOC_Os10g40420 LOC_Os04g52260 LOC_Os06g06340 LOC_Os07g30590
NEGATIVE_REGULATION_OF_CELLULAR_PROCESS	43	GO:0048523 negative regulation of cellular process, GOslim:biological_process	1	0.1989	1	LOC_Os05g42190
SEQUENCE-SPECIFIC_DNA_BINDING	451	GO:0043565 sequence-specific DNA binding, GOslim:molecular_function	4	0.1969	1	LOC_Os10g23090 LOC_Os02g13800 LOC_Os02g43560 LOC_Os02g43330
CARBOHYDRATE_TRANSPORT	85	GO:0008643 carbohydrate transport, GOslim:biological_process	1	0.3518	1	LOC_Os03g10100
NUCLEOSIDE_BISPHOSPHATE_METABOLIC_PROCESS	18	GO:0033865 nucleoside bisphosphate metabolic process, GOslim:biological_process	1	0.0913	1	LOC_Os05g06920
CELLULAR_BIOGENIC_AMINE_METABOLIC_PROCESS	41	GO:0006576 cellular biogenic amine metabolic process, GOslim:biological_process	1	0.1907	1	LOC_Os09g25390
OLIGOSACCHARIDE_METABOLIC_PROCESS	43	GO:0009311 oligosaccharide metabolic process, GOslim:biological_process	1	0.1989	1	LOC_Os10g37660
THYLAKOID	105	GO:0009579 thylakoid, GOslim:cellular_component	1	0.414	1	LOC_Os12g08770
ANTIPORTER_ACTIVITY	97	GO:0015297 antiporter activity, GOslim:molecular_function	2	0.0889	1	LOC_Os07g47100 LOC_Os03g11734
MICROTUBULE_CYTOSKELETON	84	GO:0015630 microtubule cytoskeleton, GOslim:cellular_component	1	0.3485	1	LOC_Os04g53760
PHOTOSYSTEM_I	25	GO:0009522 photosystem I, GOslim:cellular_component	1	0.1228	1	LOC_Os12g08770
TRANSCRIPTION_REGULATOR_ACTIVITY	989	GO:0030528 transcription regulator activity, GOslim:molecular_function	6	0.3839	1	LOC_Os10g23090 LOC_Os02g13800 LOC_Os02g04510 LOC_Os02g43560 LOC_Os05g50930 LOC_Os02g43330
MACROMOLECULAR_COMPLEX_SUBUNIT_ORGANIZATION	237	GO:0043933 macromolecular complex subunit organization, GOslim:biological_process	2	0.338	1	LOC_Os05g31020 LOC_Os05g50930
EXTRACELLULAR_REGION	232	GO:0005576 extracellular region, GOslim:cellular_component	3	0.1156	1	LOC_Os11g33270 LOC_Os07g03730 LOC_Os02g44108
NUCLEOBASE-CONTAINING_COMPOUND_METABOLIC_PROCESS	2512	GO:0006139 nucleobase-containing compound metabolic process, GOslim:biological_process	18	0.0891	1	LOC_Os07g48450 LOC_Os07g48596 LOC_Os10g23090 LOC_Os02g13800 LOC_Os11g07890 LOC_Os05g42190 LOC_Os08g43550 LOC_Os08g10080 LOC_Os08g01330 LOC_Os01g08350 LOC_Os12g37970 LOC_Os02g43560 LOC_Os05g40960 LOC_Os08g33750 LOC_Os05g50930 LOC_Os05g06920 LOC_Os12g34108 LOC_Os02g43330
FMN_BINDING	33	GO:0010181 FMN binding, GOslim:molecular_function	1	0.1574	1	LOC_Os05g42190
CYSTEINE-TYPE_ENDOPEPTIDASE_ACTIVITY	71	GO:0004197 cysteine-type endopeptidase activity, GOslim:molecular_function	1	0.3043	1	LOC_Os08g44270
RESPONSE_TO_DRUG	65	GO:0042493 response to drug, GOslim:biological_process	1	0.283	1	LOC_Os03g11734
PROTEIN_BINDING	2762	GO:0005515 protein binding, GOslim:molecular_function	13	0.6412	1	LOC_Os01g01160 LOC_Os12g02530 LOC_Os11g31530 LOC_Os11g02610 LOC_Os01g74320 LOC_Os11g10990 LOC_Os04g59540 LOC_Os08g14940 LOC_Os09g06770 LOC_Os12g08770 LOC_Os02g33720 LOC_Os06g21380 LOC_Os08g06100
THYLAKOID_MEMBRANE	13	GO:0042651 thylakoid membrane, GOslim:cellular_component	1	0.0681	1	LOC_Os12g08770
PROTEIN_COMPLEX_BIOGENESIS	149	GO:0070271 protein complex biogenesis, GOslim:biological_process	1	0.5307	1	LOC_Os05g50930
INTRACELLULAR_ORGANELLE_PART	634	GO:0044446 intracellular organelle part, GOslim:cellular_component	2	0.8305	1	LOC_Os04g53760 LOC_Os12g08770
COENZYME_BINDING	378	GO:0050662 coenzyme binding, GOslim:molecular_function	4	0.1275	1	LOC_Os05g42190 LOC_Os04g36720 LOC_Os05g31040 LOC_Os08g36480
SERINE-TYPE_PEPTIDASE_ACTIVITY	131	GO:0008236 serine-type peptidase activity, GOslim:molecular_function	2	0.1444	1	LOC_Os06g21380 LOC_Os04g09720
PEPSIN_A_ACTIVITY	120	GO:0004194 pepsin A activity, GOslim:molecular_function	1	0.4567	1	LOC_Os04g37550
SYMPORTER_ACTIVITY	87	GO:0015293 symporter activity, GOslim:molecular_function	1	0.3583	1	LOC_Os03g10100
RESPONSE_TO_EXTERNAL_STIMULUS	31	GO:0009605 response to external stimulus, GOslim:biological_process	1	0.1489	1	LOC_Os01g42860
HOMEOSTATIC_PROCESS	148	GO:0042592 homeostatic process, GOslim:biological_process	2	0.1743	1	LOC_Os07g47100 LOC_Os07g48510
DNA-DEPENDENT_TRANSCRIPTION,_INITIATION	38	GO:0006352 DNA-dependent transcription, initiation, GOslim:biological_process	1	0.1784	1	LOC_Os05g50930
ELECTRON_CARRIER_ACTIVITY	234	GO:0009055 electron carrier activity, GOslim:molecular_function	1	0.6946	1	LOC_Os06g46740
PYROPHOSPHATASE_ACTIVITY	759	GO:0016462 pyrophosphatase activity, GOslim:molecular_function	6	0.1894	1	LOC_Os01g50080 LOC_Os01g08350 LOC_Os08g14940 LOC_Os04g53760 LOC_Os12g24320 LOC_Os12g34108
RHODOPSIN-LIKE_RECEPTOR_ACTIVITY	41	GO:0001584 rhodopsin-like receptor activity, GOslim:molecular_function	1	0.1907	1	LOC_Os02g32990

## Sheet: Zero_h_vs_MG-01_down_KEGG
Gene Set Name	Number of genes	Description	Number of Genes in Overlap (k)	pvalue	FDR	Query ID
KEGG_STARCH_AND_SUCROSE_METABOLISM	120	Starch and sucrose metabolism	4	0.0037	0.4357	LOC_Os01g32364 LOC_Os10g37660 LOC_Os09g31430 LOC_Os04g54810
KEGG_CYANOAMINO_ACID_METABOLISM	25	Cyanoamino acid metabolism	2	0.00818	0.4357	LOC_Os01g32364 LOC_Os09g31430
KEGG_PHENYLPROPANOID_BIOSYNTHESIS	86	Phenylpropanoid biosynthesis	3	0.0105	0.4357	LOC_Os01g32364 LOC_Os10g29470 LOC_Os09g31430
KEGG_FLAVONE_AND_FLAVONOL_BIOSYNTHESIS	2	Flavone and flavonol biosynthesis	1	0.015	0.4697	LOC_Os08g06100
KEGG_CAROTENOID_BIOSYNTHESIS	24	Carotenoid biosynthesis	1	0.1187	1	LOC_Os02g47510
KEGG_ZEATIN_BIOSYNTHESIS	12	Zeatin biosynthesis	1	0.0636	1	LOC_Os05g31040
KEGG_BIOSYNTHESIS_OF_SECONDARY_METABOLITES	699	Biosynthesis of secondary metabolites	5	0.2832	1	LOC_Os01g32364 LOC_Os10g29470 LOC_Os02g47510 LOC_Os06g13720 LOC_Os09g31430
KEGG_INOSITOL_PHOSPHATE_METABOLISM	44	Inositol phosphate metabolism	1	0.2035	1	LOC_Os04g59540
KEGG_GLYCINE,_SERINE_AND_THREONINE_METABOLISM	48	Glycine, serine and threonine metabolism	1	0.2195	1	LOC_Os01g51410
KEGG_GALACTOSE_METABOLISM	45	Galactose metabolism	1	0.2075	1	LOC_Os07g10840
KEGG_CIRCADIAN_RHYTHM-PLANT	23	Circadian rhythm - plant	1	0.1143	1	LOC_Os08g06110
KEGG_PLANT_HORMONE_SIGNAL_TRANSDUCTION	144	Plant hormone signal transduction	2	0.1681	1	LOC_Os01g40094 LOC_Os01g62760
KEGG_AMINO_SUGAR_AND_NUCLEOTIDE_SUGAR_METABOLISM	96	Amino sugar and nucleotide sugar metabolism	1	0.3878	1	LOC_Os04g54810
KEGG_ETHER_LIPID_METABOLISM	21	Ether lipid metabolism	1	0.1053	1	LOC_Os09g25390
KEGG_PYRUVATE_METABOLISM	69	Pyruvate metabolism	1	0.2981	1	LOC_Os06g13720
KEGG_GLYCOLYSIS_/_GLUCONEOGENESIS	116	Glycolysis / Gluconeogenesis	1	0.4468	1	LOC_Os06g13720
KEGG_BUTANOATE_METABOLISM	22	Butanoate metabolism	1	0.1098	1	LOC_Os06g13720
KEGG_SNARE_INTERACTIONS_IN_VESICULAR_TRANSPORT	37	SNARE interactions in vesicular transport	1	0.1748	1	LOC_Os02g55990
KEGG_PROTEIN_PROCESSING_IN_ENDOPLASMIC_RETICULUM	193	Protein processing in endoplasmic reticulum	1	0.6255	1	LOC_Os05g38530
KEGG_MRNA_SURVEILLANCE_PATHWAY	104	mRNA surveillance pathway	1	0.4121	1	LOC_Os05g31020
KEGG_VALINE,_LEUCINE_AND_ISOLEUCINE_BIOSYNTHESIS	23	Valine, leucine and isoleucine biosynthesis	1	0.1143	1	LOC_Os06g13720
KEGG_GLYCEROPHOSPHOLIPID_METABOLISM	57	Glycerophospholipid metabolism	1	0.2542	1	LOC_Os09g25390
KEGG_PHOTOSYNTHESIS	41	Photosynthesis	1	0.1913	1	LOC_Os12g08770
KEGG_SPLICEOSOME	189	Spliceosome	1	0.6178	1	LOC_Os05g38530
KEGG_CITRATE_CYCLE_(TCA_CYCLE)	49	Citrate cycle (TCA cycle)	1	0.2234	1	LOC_Os06g13720
KEGG_PEROXISOME	76	Peroxisome	1	0.3226	1	LOC_Os03g38730
KEGG_DITERPENOID_BIOSYNTHESIS	23	Diterpenoid biosynthesis	1	0.1143	1	LOC_Os05g48700
KEGG_METABOLIC_PATHWAYS	1324	Metabolic pathways	10	0.1398	1	LOC_Os09g25390 LOC_Os01g51410 LOC_Os01g32364 LOC_Os10g37660 LOC_Os10g29470 LOC_Os12g08770 LOC_Os02g47510 LOC_Os06g13720 LOC_Os09g31430 LOC_Os04g54810
KEGG_PHOSPHATIDYLINOSITOL_SIGNALING_SYSTEM	42	Phosphatidylinositol signaling system	1	0.1954	1	LOC_Os04g59540
KEGG_PHAGOSOME	76	Phagosome	2	0.0592	1	LOC_Os04g59540 LOC_Os03g45920
KEGG_ENDOCYTOSIS	88	Endocytosis	2	0.076	1	LOC_Os09g25390 LOC_Os05g38530

## Sheet: Zero_h_vs_MG-01_down_miRNA
Gene Set Name	Number of genes	Description	Number of Genes in Overlap (k)	pvalue	FDR	Query ID
PMRD_PREDICTED_OSA-MIRF10831-AKR	4	Predicted targets of osa-miRf10831-akr through web-service psRNATarget	2	0.000375	0.2997	LOC_Os11g17970 LOC_Os12g12934
PMRD_PREDICTED_OSA-MIRF10577-AKR	9	Predicted targets of osa-miRf10577-akr through web-service psRNATarget	2	0.00135	0.5075	LOC_Os11g07890 LOC_Os06g39880
PMRD_PREDICTED_OSA-MIRF10207-AKR	11	Predicted targets of osa-miRf10207-akr through web-service psRNATarget	2	0.0019	0.5075	LOC_Os01g63880 LOC_Os01g72810
PMRD_PREDICTED_OSA-MIRF10822-AKR	8	Predicted targets of osa-miRf10822-akr through web-service psRNATarget	1	0.0445	0.6836	LOC_Os04g55710
PMRD_PREDICTED_OSA-MIR395P	4	Predicted targets of osa-miR395p through web-service psRNATarget	1	0.025	0.6836	LOC_Os03g09930
PMRD_PREDICTED_OSA-MIR171E	8	Predicted targets of osa-miR171e through web-service psRNATarget	1	0.0445	0.6836	LOC_Os06g01620
PMRD_PREDICTED_OSA-MIRF11523-AKR	5	Predicted targets of osa-miRf11523-akr through web-service psRNATarget	1	0.0299	0.6836	LOC_Os09g13440
PMRD_PREDICTED_OSA-MIR170A	8	Predicted targets of osa-miR170a through web-service psRNATarget	1	0.0445	0.6836	LOC_Os06g01620
PMRD_PREDICTED_OSA-MIRF10420-AKR	7	Predicted targets of osa-miRf10420-akr through web-service psRNATarget	1	0.0396	0.6836	LOC_Os01g10890
PMRD_PREDICTED_OSA-MIRF10140-AKR	2	Predicted targets of osa-miRf10140-akr through web-service psRNATarget	1	0.015	0.6836	LOC_Os11g10870
PMRD_PREDICTED_OSA-MIR395Q	4	Predicted targets of osa-miR395q through web-service psRNATarget	1	0.025	0.6836	LOC_Os03g09930
PMRD_PREDICTED_OSA-MIRF10212-AKR	22	Predicted targets of osa-miRf10212-akr through web-service psRNATarget	2	0.0065	0.6836	LOC_Os01g63880 LOC_Os04g39320
PMRD_PREDICTED_OSA-MIR395K	4	Predicted targets of osa-miR395k through web-service psRNATarget	1	0.025	0.6836	LOC_Os03g09930
PMRD_PREDICTED_OSA-MIR1866-5P	5	Predicted targets of osa-miR1866-5p through web-service psRNATarget	1	0.0299	0.6836	LOC_Os02g43560
PMRD_PREDICTED_OSA-MIR395N	4	Predicted targets of osa-miR395n through web-service psRNATarget	1	0.025	0.6836	LOC_Os03g09930
PMRD_PREDICTED_OSA-MIRF10867-AKR	8	Predicted targets of osa-miRf10867-akr through web-service psRNATarget	1	0.0445	0.6836	LOC_Os08g33750
PMRD_PREDICTED_OSA-MIR1846C-3P	8	Predicted targets of osa-miR1846c-3p through web-service psRNATarget	1	0.0445	0.6836	LOC_Os03g48000
PMRD_PREDICTED_OSA-MIRF11238-AKR	5	Predicted targets of osa-miRf11238-akr through web-service psRNATarget	1	0.0299	0.6836	LOC_Os02g15860
PMRD_PREDICTED_OSA-MIR395E	4	Predicted targets of osa-miR395e through web-service psRNATarget	1	0.025	0.6836	LOC_Os03g09930
PMRD_PREDICTED_OSA-MIR395H	4	Predicted targets of osa-miR395h through web-service psRNATarget	1	0.025	0.6836	LOC_Os03g09930
PMRD_PREDICTED_OSA-MIRF11568-AKR	5	Predicted targets of osa-miRf11568-akr through web-service psRNATarget	1	0.0299	0.6836	LOC_Os09g13440
PMRD_PREDICTED_OSA-MIR395M	4	Predicted targets of osa-miR395m through web-service psRNATarget	1	0.025	0.6836	LOC_Os03g09930
PMRD_PREDICTED_OSA-MIRF11053-AKR	8	Predicted targets of osa-miRf11053-akr through web-service psRNATarget	1	0.0445	0.6836	LOC_Os07g10840
PMRD_PREDICTED_OSA-MIR395S	4	Predicted targets of osa-miR395s through web-service psRNATarget	1	0.025	0.6836	LOC_Os03g09930
PMRD_PREDICTED_OSA-MIR170B	8	Predicted targets of osa-miR170b through web-service psRNATarget	1	0.0445	0.6836	LOC_Os06g01620
PMRD_PREDICTED_OSA-MIR1320	8	Predicted targets of osa-miR1320 through web-service psRNATarget	1	0.0445	0.6836	LOC_Os12g42220
PMRD_PREDICTED_OSA-MIRF11105-AKR	2	Predicted targets of osa-miRf11105-akr through web-service psRNATarget	1	0.015	0.6836	LOC_Os01g72810
PMRD_PREDICTED_OSA-MIR164C	8	Predicted targets of osa-miR164c through web-service psRNATarget	1	0.0445	0.6836	LOC_Os08g10080
PMRD_PREDICTED_OSA-MIRF10793-AKR	7	Predicted targets of osa-miRf10793-akr through web-service psRNATarget	1	0.0396	0.6836	LOC_Os04g49900
PMRD_PREDICTED_OSA-MIR171F	8	Predicted targets of osa-miR171f through web-service psRNATarget	1	0.0445	0.6836	LOC_Os06g01620
PMRD_PREDICTED_OSA-MIRF10451-AKR	2	Predicted targets of osa-miRf10451-akr through web-service psRNATarget	1	0.015	0.6836	LOC_Os04g39320
PMRD_PREDICTED_OSA-MIR1433	3	Predicted targets of osa-miR1433 through web-service psRNATarget	1	0.02	0.6836	LOC_Os03g62150
PMRD_PREDICTED_OSA-MIRF10097-AKR	8	Predicted targets of osa-miRf10097-akr through web-service psRNATarget	1	0.0445	0.6836	LOC_Os08g14940
PMRD_PREDICTED_OSA-MIRF10464-AKR	4	Predicted targets of osa-miRf10464-akr through web-service psRNATarget	1	0.025	0.6836	LOC_Os01g41240
PMRD_PREDICTED_OSA-MIR395D	4	Predicted targets of osa-miR395d through web-service psRNATarget	1	0.025	0.6836	LOC_Os03g09930
PMRD_PREDICTED_OSA-MIRF11831-AKR	7	Predicted targets of osa-miRf11831-akr through web-service psRNATarget	1	0.0396	0.6836	LOC_Os03g12520
PMRD_PREDICTED_OSA-MIR171M	8	Predicted targets of osa-miR171m through web-service psRNATarget	1	0.0445	0.6836	LOC_Os06g01620
PMRD_PREDICTED_OSA-MIR395I	4	Predicted targets of osa-miR395i through web-service psRNATarget	1	0.025	0.6836	LOC_Os03g09930
PMRD_PREDICTED_OSA-MIR171A	8	Predicted targets of osa-miR171a through web-service psRNATarget	1	0.0445	0.6836	LOC_Os06g01620
PMRD_PREDICTED_OSA-MIRF10040-AKR	3	Predicted targets of osa-miRf10040-akr through web-service psRNATarget	1	0.02	0.6836	LOC_Os07g03730
PMRD_PREDICTED_OSA-MIR395R	4	Predicted targets of osa-miR395r through web-service psRNATarget	1	0.025	0.6836	LOC_Os03g09930
PMRD_PREDICTED_OSA-MIR395J	4	Predicted targets of osa-miR395j through web-service psRNATarget	1	0.025	0.6836	LOC_Os03g09930
PMRD_PREDICTED_OSA-MIR171B	8	Predicted targets of osa-miR171b through web-service psRNATarget	1	0.0445	0.6836	LOC_Os06g01620
PMRD_PREDICTED_OSA-MIR395L	4	Predicted targets of osa-miR395l through web-service psRNATarget	1	0.025	0.6836	LOC_Os03g09930
PMRD_PREDICTED_OSA-MIR171C	8	Predicted targets of osa-miR171c through web-service psRNATarget	1	0.0445	0.6836	LOC_Os06g01620
PMRD_PREDICTED_OSA-MIR395G	4	Predicted targets of osa-miR395g through web-service psRNATarget	1	0.025	0.6836	LOC_Os03g09930
PMRD_PREDICTED_OSA-MIR1866-3P	6	Predicted targets of osa-miR1866-3p through web-service psRNATarget	1	0.0348	0.6836	LOC_Os12g42220
PMRD_PREDICTED_OSA-MIRF11859-AKR	6	Predicted targets of osa-miRf11859-akr through web-service psRNATarget	1	0.0348	0.6836	LOC_Os01g50080
PMRD_PREDICTED_OSA-MIR395B	4	Predicted targets of osa-miR395b through web-service psRNATarget	1	0.025	0.6836	LOC_Os03g09930
PMRD_PREDICTED_OSA-MIR171N	8	Predicted targets of osa-miR171n through web-service psRNATarget	1	0.0445	0.6836	LOC_Os06g01620
PMRD_PREDICTED_OSA-MIR171D	8	Predicted targets of osa-miR171d through web-service psRNATarget	1	0.0445	0.6836	LOC_Os06g01620
PMRD_PREDICTED_OSA-MIRF11481-AKR	5	Predicted targets of osa-miRf11481-akr through web-service psRNATarget	1	0.0299	0.6836	LOC_Os04g47420
PMRD_PREDICTED_OSA-MIRF11159-AKR	9	Predicted targets of osa-miRf11159-akr through web-service psRNATarget	1	0.0493	0.6912	LOC_Os01g32364
PMRD_PREDICTED_OSA-MIR397B	9	Predicted targets of osa-miR397b through web-service psRNATarget	1	0.0493	0.6912	LOC_Os01g63180
PMRD_PREDICTED_OSA-MIRF10264-AKR	9	Predicted targets of osa-miRf10264-akr through web-service psRNATarget	1	0.0493	0.6912	LOC_Os04g35100
PMRD_PREDICTED_OSA-MIRF10461-AKR	9	Predicted targets of osa-miRf10461-akr through web-service psRNATarget	1	0.0493	0.6912	LOC_Os06g01620
PMRD_PREDICTED_OSA-MIRF10649-AKR	9	Predicted targets of osa-miRf10649-akr through web-service psRNATarget	1	0.0493	0.6912	LOC_Os01g32364
PMRD_PREDICTED_OSA-MIR164A	11	Predicted targets of osa-miR164a through web-service psRNATarget	1	0.0589	0.6918	LOC_Os08g10080
PMRD_PREDICTED_OSA-MIRF10075-AKR	11	Predicted targets of osa-miRf10075-akr through web-service psRNATarget	1	0.0589	0.6918	LOC_Os05g43860
PMRD_PREDICTED_OSA-MIRF11938-AKR	10	Predicted targets of osa-miRf11938-akr through web-service psRNATarget	1	0.0541	0.6918	LOC_Os02g45930
PMRD_PREDICTED_OSA-MIR171I	11	Predicted targets of osa-miR171i through web-service psRNATarget	1	0.0589	0.6918	LOC_Os06g01620
PMRD_PREDICTED_OSA-MIR166I	11	Predicted targets of osa-miR166i through web-service psRNATarget	1	0.0589	0.6918	LOC_Os04g59540
PMRD_PREDICTED_OSA-MIR164B	11	Predicted targets of osa-miR164b through web-service psRNATarget	1	0.0589	0.6918	LOC_Os08g10080
PMRD_PREDICTED_OSA-MIR164F	11	Predicted targets of osa-miR164f through web-service psRNATarget	1	0.0589	0.6918	LOC_Os08g10080
PMRD_PREDICTED_OSA-MIRF10804-AKR	11	Predicted targets of osa-miRf10804-akr through web-service psRNATarget	1	0.0589	0.6918	LOC_Os03g11910
PMRD_PREDICTED_OSA-MIRF11047-AKR	10	Predicted targets of osa-miRf11047-akr through web-service psRNATarget	1	0.0541	0.6918	LOC_Os09g36350
PMRD_PREDICTED_OSA-MIR164D	10	Predicted targets of osa-miR164d through web-service psRNATarget	1	0.0541	0.6918	LOC_Os08g10080
PMRD_PREDICTED_OSA-MIR166J	11	Predicted targets of osa-miR166j through web-service psRNATarget	1	0.0589	0.6918	LOC_Os04g59540
PMRD_PREDICTED_OSA-MIRF10321-AKR	12	Predicted targets of osa-miRf10321-akr through web-service psRNATarget	1	0.0636	0.716	LOC_Os09g13440
PMRD_PREDICTED_OSA-MIRF10496-AKR	12	Predicted targets of osa-miRf10496-akr through web-service psRNATarget	1	0.0636	0.716	LOC_Os12g12934
PMRD_PREDICTED_OSA-MIRF11060-AKR	12	Predicted targets of osa-miRf11060-akr through web-service psRNATarget	1	0.0636	0.716	LOC_Os01g63880
PMRD_PREDICTED_OSA-MIRF10087-AKR	14	Predicted targets of osa-miRf10087-akr through web-service psRNATarget	1	0.073	0.7296	LOC_Os05g43860
PMRD_PREDICTED_OSA-MIRF10743-AKR	14	Predicted targets of osa-miRf10743-akr through web-service psRNATarget	1	0.073	0.7296	LOC_Os09g13440
PMRD_PREDICTED_OSA-MIRF10443-AKR	13	Predicted targets of osa-miRf10443-akr through web-service psRNATarget	1	0.0683	0.7296	LOC_Os09g13440
PMRD_PREDICTED_OSA-MIRF10045-AKR	14	Predicted targets of osa-miRf10045-akr through web-service psRNATarget	1	0.073	0.7296	LOC_Os05g43860
PMRD_PREDICTED_OSA-MIRF10202-AKR	14	Predicted targets of osa-miRf10202-akr through web-service psRNATarget	1	0.073	0.7296	LOC_Os03g37830
PMRD_PREDICTED_OSA-MIR397B.2	14	Predicted targets of osa-miR397b.2 through web-service psRNATarget	1	0.073	0.7296	LOC_Os01g63180
PMRD_PREDICTED_OSA-MIRF10229-AKR	14	Predicted targets of osa-miRf10229-akr through web-service psRNATarget	1	0.073	0.7296	LOC_Os05g48700
PMRD_PREDICTED_OSA-MIRF10013-AKR	13	Predicted targets of osa-miRf10013-akr through web-service psRNATarget	1	0.0683	0.7296	LOC_Os11g26570
PMRD_PREDICTED_OSA-MIR397A.2	14	Predicted targets of osa-miR397a.2 through web-service psRNATarget	1	0.073	0.7296	LOC_Os01g63180
PMRD_PREDICTED_OSA-MIRF10618-AKR	15	Predicted targets of osa-miRf10618-akr through web-service psRNATarget	1	0.0777	0.7573	LOC_Os03g11910
PMRD_PREDICTED_OSA-MIRF11620-AKR	15	Predicted targets of osa-miRf11620-akr through web-service psRNATarget	1	0.0777	0.7573	LOC_Os08g36480
PMRD_PREDICTED_OSA-MIRF10495-AKR	16	Predicted targets of osa-miRf10495-akr through web-service psRNATarget	1	0.0823	0.7836	LOC_Os02g55870
PMRD_PREDICTED_OSA-MIR2864.1	16	Predicted targets of osa-miR2864.1 through web-service psRNATarget	1	0.0823	0.7836	LOC_Os03g11734
PMRD_PREDICTED_OSA-MIR1858A	17	Predicted targets of osa-miR1858a through web-service psRNATarget	1	0.087	0.7991	LOC_Os06g06780
PMRD_PREDICTED_OSA-MIR1858B	17	Predicted targets of osa-miR1858b through web-service psRNATarget	1	0.087	0.7991	LOC_Os06g06780
PMRD_PREDICTED_OSA-MIRF11316-AKR	17	Predicted targets of osa-miRf11316-akr through web-service psRNATarget	1	0.087	0.7991	LOC_Os09g13440
PMRD_PREDICTED_OSA-MIRF10192-AKR	30	Predicted targets of osa-miRf10192-akr through web-service psRNATarget	1	0.1451	0.8052	LOC_Os11g07890
PMRD_PREDICTED_OSA-MIRF11311-AKR	30	Predicted targets of osa-miRf11311-akr through web-service psRNATarget	1	0.1451	0.8052	LOC_Os11g07890
PMRD_PREDICTED_OSA-MIRF11808-AKR	21	Predicted targets of osa-miRf11808-akr through web-service psRNATarget	1	0.1053	0.8052	LOC_Os09g13440
PMRD_PREDICTED_OSA-MIRF10355-AKR	30	Predicted targets of osa-miRf10355-akr through web-service psRNATarget	1	0.1451	0.8052	LOC_Os11g07890
PMRD_PREDICTED_OSA-MIRF10531-AKR	30	Predicted targets of osa-miRf10531-akr through web-service psRNATarget	1	0.1451	0.8052	LOC_Os11g07890
PMRD_PREDICTED_OSA-MIRF11215-AKR	22	Predicted targets of osa-miRf11215-akr through web-service psRNATarget	1	0.1098	0.8052	LOC_Os09g13440
PMRD_PREDICTED_OSA-MIRF10406-AKR	20	Predicted targets of osa-miRf10406-akr through web-service psRNATarget	1	0.1007	0.8052	LOC_Os01g63880
PMRD_PREDICTED_OSA-MIR441A	20	Predicted targets of osa-miR441a through web-service psRNATarget	1	0.1007	0.8052	LOC_Os02g43560
PMRD_PREDICTED_OSA-MIRF10302-AKR	26	Predicted targets of osa-miRf10302-akr through web-service psRNATarget	1	0.1276	0.8052	LOC_Os09g13440
PMRD_PREDICTED_OSA-MIRF10218-AKR	23	Predicted targets of osa-miRf10218-akr through web-service psRNATarget	1	0.1143	0.8052	LOC_Os09g13440
PMRD_PREDICTED_OSA-MIRF12015-AKR	22	Predicted targets of osa-miRf12015-akr through web-service psRNATarget	1	0.1098	0.8052	LOC_Os02g43560
PMRD_PREDICTED_OSA-MIRF10530-AKR	30	Predicted targets of osa-miRf10530-akr through web-service psRNATarget	1	0.1451	0.8052	LOC_Os11g07890
PMRD_PREDICTED_OSA-MIRF10808-AKR	18	Predicted targets of osa-miRf10808-akr through web-service psRNATarget	1	0.0916	0.8052	LOC_Os09g13440
PMRD_PREDICTED_OSA-MIR441C	20	Predicted targets of osa-miR441c through web-service psRNATarget	1	0.1007	0.8052	LOC_Os02g43560
PMRD_PREDICTED_OSA-MIRF11612-AKR	22	Predicted targets of osa-miRf11612-akr through web-service psRNATarget	1	0.1098	0.8052	LOC_Os09g13440
PMRD_PREDICTED_OSA-MIRF11876-AKR	30	Predicted targets of osa-miRf11876-akr through web-service psRNATarget	1	0.1451	0.8052	LOC_Os11g07890
PMRD_PREDICTED_OSA-MIRF10012-AKR	30	Predicted targets of osa-miRf10012-akr through web-service psRNATarget	1	0.1451	0.8052	LOC_Os11g07890
PMRD_PREDICTED_OSA-MIRF11059-AKR	22	Predicted targets of osa-miRf11059-akr through web-service psRNATarget	1	0.1098	0.8052	LOC_Os01g63880
PMRD_PREDICTED_OSA-MIRF10631-AKR	30	Predicted targets of osa-miRf10631-akr through web-service psRNATarget	1	0.1451	0.8052	LOC_Os11g07890
PMRD_PREDICTED_OSA-MIRF11996-AKR	22	Predicted targets of osa-miRf11996-akr through web-service psRNATarget	1	0.1098	0.8052	LOC_Os09g13440
PMRD_PREDICTED_OSA-MIRF10099-AKR	22	Predicted targets of osa-miRf10099-akr through web-service psRNATarget	1	0.1098	0.8052	LOC_Os09g13440
PMRD_PREDICTED_OSA-MIRF11552-AKR	30	Predicted targets of osa-miRf11552-akr through web-service psRNATarget	1	0.1451	0.8052	LOC_Os11g07890
PMRD_PREDICTED_OSA-MIRF10016-AKR	30	Predicted targets of osa-miRf10016-akr through web-service psRNATarget	1	0.1451	0.8052	LOC_Os11g07890
PMRD_PREDICTED_OSA-MIRF11574-AKR	30	Predicted targets of osa-miRf11574-akr through web-service psRNATarget	1	0.1451	0.8052	LOC_Os11g07890
PMRD_PREDICTED_OSA-MIRF11213-AKR	22	Predicted targets of osa-miRf11213-akr through web-service psRNATarget	1	0.1098	0.8052	LOC_Os09g13440
PMRD_PREDICTED_OSA-MIRF11666-AKR	30	Predicted targets of osa-miRf11666-akr through web-service psRNATarget	1	0.1451	0.8052	LOC_Os11g07890
PMRD_PREDICTED_OSA-MIRF11618-AKR	18	Predicted targets of osa-miRf11618-akr through web-service psRNATarget	1	0.0916	0.8052	LOC_Os09g13440
PMRD_PREDICTED_OSA-MIR1436	25	Predicted targets of osa-miR1436 through web-service psRNATarget	1	0.1232	0.8052	LOC_Os01g63880
PMRD_PREDICTED_OSA-MIRF10582-AKR	30	Predicted targets of osa-miRf10582-akr through web-service psRNATarget	1	0.1451	0.8052	LOC_Os11g07890
PMRD_PREDICTED_OSA-MIRF11738-AKR	24	Predicted targets of osa-miRf11738-akr through web-service psRNATarget	1	0.1187	0.8052	LOC_Os09g13440
PMRD_PREDICTED_OSA-MIRF11725-AKR	30	Predicted targets of osa-miRf11725-akr through web-service psRNATarget	1	0.1451	0.8052	LOC_Os11g07890
PMRD_PREDICTED_OSA-MIRF11430-AKR	30	Predicted targets of osa-miRf11430-akr through web-service psRNATarget	1	0.1451	0.8052	LOC_Os11g07890
PMRD_PREDICTED_OSA-MIRF10060-AKR	29	Predicted targets of osa-miRf10060-akr through web-service psRNATarget	1	0.1407	0.8052	LOC_Os04g01960
PMRD_PREDICTED_OSA-MIRF11707-AKR	30	Predicted targets of osa-miRf11707-akr through web-service psRNATarget	1	0.1451	0.8052	LOC_Os11g07890
PMRD_PREDICTED_OSA-MIRF10732-AKR	30	Predicted targets of osa-miRf10732-akr through web-service psRNATarget	1	0.1451	0.8052	LOC_Os11g07890
PMRD_PREDICTED_OSA-MIR818C	23	Predicted targets of osa-miR818c through web-service psRNATarget	1	0.1143	0.8052	LOC_Os01g63880
PMRD_PREDICTED_OSA-MIRF10922-AKR	30	Predicted targets of osa-miRf10922-akr through web-service psRNATarget	1	0.1451	0.8052	LOC_Os11g07890
PMRD_PREDICTED_OSA-MIRF10710-AKR	23	Predicted targets of osa-miRf10710-akr through web-service psRNATarget	1	0.1143	0.8052	LOC_Os09g13440
PMRD_PREDICTED_OSA-MIR818B	23	Predicted targets of osa-miR818b through web-service psRNATarget	1	0.1143	0.8052	LOC_Os01g63880
PMRD_PREDICTED_OSA-MIRF10421-AKR	18	Predicted targets of osa-miRf10421-akr through web-service psRNATarget	1	0.0916	0.8052	LOC_Os09g13440
PMRD_PREDICTED_OSA-MIRF10081-AKR	30	Predicted targets of osa-miRf10081-akr through web-service psRNATarget	1	0.1451	0.8052	LOC_Os11g07890
PMRD_PREDICTED_OSA-MIR818E	23	Predicted targets of osa-miR818e through web-service psRNATarget	1	0.1143	0.8052	LOC_Os01g63880
PMRD_PREDICTED_OSA-MIR441B	20	Predicted targets of osa-miR441b through web-service psRNATarget	1	0.1007	0.8052	LOC_Os02g43560
PMRD_PREDICTED_OSA-MIRF11896-AKR	30	Predicted targets of osa-miRf11896-akr through web-service psRNATarget	1	0.1451	0.8052	LOC_Os11g07890
PMRD_PREDICTED_OSA-MIRF10429-AKR	24	Predicted targets of osa-miRf10429-akr through web-service psRNATarget	1	0.1187	0.8052	LOC_Os02g43560
PMRD_PREDICTED_OSA-MIRF10814-AKR	21	Predicted targets of osa-miRf10814-akr through web-service psRNATarget	1	0.1053	0.8052	LOC_Os09g13440
PMRD_PREDICTED_OSA-MIRF10155-AKR	24	Predicted targets of osa-miRf10155-akr through web-service psRNATarget	1	0.1187	0.8052	LOC_Os09g13440
PMRD_PREDICTED_OSA-MIRF11527-AKR	30	Predicted targets of osa-miRf11527-akr through web-service psRNATarget	1	0.1451	0.8052	LOC_Os11g07890
PMRD_PREDICTED_OSA-MIRF11212-AKR	25	Predicted targets of osa-miRf11212-akr through web-service psRNATarget	1	0.1232	0.8052	LOC_Os09g13440
PMRD_PREDICTED_OSA-MIRF11125-AKR	30	Predicted targets of osa-miRf11125-akr through web-service psRNATarget	1	0.1451	0.8052	LOC_Os11g07890
PMRD_PREDICTED_OSA-MIRF10603-AKR	22	Predicted targets of osa-miRf10603-akr through web-service psRNATarget	1	0.1098	0.8052	LOC_Os09g13440
PMRD_PREDICTED_OSA-MIRF11002-AKR	22	Predicted targets of osa-miRf11002-akr through web-service psRNATarget	1	0.1098	0.8052	LOC_Os09g13440
PMRD_PREDICTED_OSA-MIR818D	23	Predicted targets of osa-miR818d through web-service psRNATarget	1	0.1143	0.8052	LOC_Os01g63880
PMRD_PREDICTED_OSA-MIRF11952-AKR	23	Predicted targets of osa-miRf11952-akr through web-service psRNATarget	1	0.1143	0.8052	LOC_Os09g13440
PMRD_PREDICTED_OSA-MIRF10233-AKR	30	Predicted targets of osa-miRf10233-akr through web-service psRNATarget	1	0.1451	0.8052	LOC_Os11g07890
PMRD_PREDICTED_OSA-MIR818A	23	Predicted targets of osa-miR818a through web-service psRNATarget	1	0.1143	0.8052	LOC_Os01g63880
PMRD_PREDICTED_OSA-MIRF11255-AKR	30	Predicted targets of osa-miRf11255-akr through web-service psRNATarget	1	0.1451	0.8052	LOC_Os11g07890

## Sheet: Zero_h_vs_MG-01_down_PlantCyc
Gene Set Name	Number of genes	Description	Number of Genes in Overlap (k)	pvalue	FDR	Query ID
NITRATE_REDUCTION_II_(ASSIMILATORY)	8	nitrate reduction II (assimilatory)	2	0.00111	0.133	LOC_Os02g53130 LOC_Os08g36480
TREHALOSE_DEGRADATION_II_(HIGH_OSMOLARITY)	1	trehalose degradation II (high osmolarity)	1	0.0101	0.6027	LOC_Os10g37660
STARCH_DEGRADATION	54	starch degradation	2	0.0326	0.7822	LOC_Os07g35940 LOC_Os10g32810
BETA;-D-GLUCURONIDE_DEGRADATION	4	beta;-D-glucuronide degradation	1	0.025	0.7822	LOC_Os02g55870
FLAVONOL_BIOSYNTHESIS	5	flavonol biosynthesis	1	0.0299	0.7822	LOC_Os08g06100
CYTOKININS_DEGRADATION	9	cytokinins degradation	1	0.0493	0.844	LOC_Os05g31040
CELLULOSE_BIOSYNTHESIS	67	cellulose biosynthesis	2	0.0476	0.844	LOC_Os09g30130 LOC_Os02g09930
GLYCINE_CLEAVAGE_COMPLEX_PLANTCYC	11	glycine cleavage complex	1	0.0589	0.8817	LOC_Os01g51410
CHOLINE_BIOSYNTHESIS_III	15	choline biosynthesis III	1	0.0777	0.9312	LOC_Os09g25390
HEME_BIOSYNTHESIS_II	15	heme biosynthesis II	1	0.0777	0.9312	LOC_Os04g57560
HISTIDINE_BIOSYNTHESIS_I	24	histidine biosynthesis I	1	0.1187	0.9523	LOC_Os01g51980
PHOSPHOLIPASES	37	phospholipases	1	0.1748	0.9523	LOC_Os09g25390
PHOTORESPIRATION	26	photorespiration	1	0.1276	0.9523	LOC_Os07g46520
PHENYLPROPANOID_BIOSYNTHESIS	31	phenylpropanoid biosynthesis	1	0.1494	0.9523	LOC_Os08g06100
TREHALOSE_BIOSYNTHESIS_I	19	trehalose biosynthesis I	1	0.0962	0.9523	LOC_Os10g37660
AEROBIC_RESPIRATION_--_ELECTRON_DONOR_III	37	aerobic respiration -- electron donor III	1	0.1748	0.9523	LOC_Os06g10750
STARCH_BIOSYNTHESIS	30	starch biosynthesis	1	0.1451	0.9523	LOC_Os07g22930
NAD/NADH_PHOSPHORYLATION_AND_DEPHOSPHORYLATION	29	NAD/NADH phosphorylation and dephosphorylation	1	0.1407	0.9523	LOC_Os06g10750
STEROL_BIOSYNTHESIS	18	sterol biosynthesis	1	0.0916	0.9523	LOC_Os02g04760
AEROBIC_RESPIRATION_--_ELECTRON_DONORS_REACTION_LIST	36	aerobic respiration -- electron donors reaction list	1	0.1706	0.9523	LOC_Os06g10750
CHLOROPHYLLIDE_A_BIOSYNTHESIS	32	chlorophyllide a biosynthesis	1	0.1537	0.9523	LOC_Os04g57560
RESPIRATION_(ANAEROBIC)--_ELECTRON_DONORS_REACTION_LIST	36	respiration (anaerobic)-- electron donors reaction list	1	0.1706	0.9523	LOC_Os06g10750
CYTOKININS-O-GLUCOSIDE_BIOSYNTHESIS	161	cytokinins-O-glucoside biosynthesis	1	0.5596	1	LOC_Os05g08490
TRIACYLGLYCEROL_DEGRADATION	99	triacylglycerol degradation	1	0.397	1	LOC_Os06g06250
GLYCOLYSIS_IV_(PLANT_CYTOSOL)	98	glycolysis IV (plant cytosol)	1	0.394	1	LOC_Os11g10870
AEROBIC_RESPIRATION_--_ELECTRON_DONOR_II	72	aerobic respiration -- electron donor II	1	0.3087	1	LOC_Os06g10750
SUCROSE_DEGRADATION_TO_ETHANOL_AND_LACTATE_(ANAEROBIC)	191	sucrose degradation to ethanol and lactate (anaerobic)	1	0.6217	1	LOC_Os11g10870
GLYCOLYSIS_I	107	glycolysis I	1	0.421	1	LOC_Os11g10870
CYTOKININS_7-N-GLUCOSIDE_BIOSYNTHESIS	162	cytokinins 7-N-glucoside biosynthesis	1	0.5618	1	LOC_Os05g08490
CYTOKININS_9-N-GLUCOSIDE_BIOSYNTHESIS	162	cytokinins 9-N-glucoside biosynthesis	1	0.5618	1	LOC_Os05g08490

## Sheet: Zero_h_vs_MG-01_down_PO
Gene Set Name	Number of genes	Description	Number of Genes in Overlap (k)	pvalue	FDR	Query ID
VASCULAR_LEAF	13760	PO:0009025 vascular leaf	172	2.57e-37	2.58e-35	LOC_Os07g48450 LOC_Os07g37310 LOC_Os07g22930 LOC_Os07g40300 LOC_Os02g39710 LOC_Os05g06780 LOC_Os12g02530 LOC_Os04g54300 LOC_Os11g14140 LOC_Os02g06360 LOC_Os11g10870 LOC_Os10g13850 LOC_Os11g29720 LOC_Os11g16550 LOC_Os12g43720 LOC_Os05g10690 LOC_Os08g06110 LOC_Os02g57720 LOC_Os11g07890 LOC_Os07g46520 LOC_Os11g02610 LOC_Os06g50230 LOC_Os03g02040 LOC_Os01g34790 LOC_Os04g12499 LOC_Os05g51240 LOC_Os09g…
WHOLE_PLANT	11966	PO:0000003 whole plant	148	1.16e-29	5.81e-28	LOC_Os07g48450 LOC_Os07g22930 LOC_Os07g40300 LOC_Os02g39710 LOC_Os05g06780 LOC_Os12g02530 LOC_Os04g54300 LOC_Os10g13850 LOC_Os11g16550 LOC_Os05g10690 LOC_Os08g06110 LOC_Os01g63480 LOC_Os02g57720 LOC_Os11g07890 LOC_Os07g46520 LOC_Os11g02610 LOC_Os06g50230 LOC_Os03g02040 LOC_Os01g34790 LOC_Os01g50080 LOC_Os02g15860 LOC_Os05g51240 LOC_Os01g42110 LOC_Os06g24190 LOC_Os09g36350 LOC_Os09g06464 LOC_Os03g…
SHOOT_SYSTEM	15789	PO:0009006 shoot system	166	3.84e-26	1.28e-24	LOC_Os07g48450 LOC_Os02g43540 LOC_Os07g22930 LOC_Os07g40300 LOC_Os02g39710 LOC_Os05g06780 LOC_Os12g02530 LOC_Os04g49900 LOC_Os04g54300 LOC_Os07g48596 LOC_Os02g06360 LOC_Os10g13850 LOC_Os05g50500 LOC_Os11g16550 LOC_Os10g23090 LOC_Os06g13210 LOC_Os12g43720 LOC_Os05g10690 LOC_Os02g13800 LOC_Os08g06110 LOC_Os02g57720 LOC_Os11g02610 LOC_Os06g50230 LOC_Os03g02040 LOC_Os02g15860 LOC_Os05g51240 LOC_Os06g…
INFLORESCENCE	16672	PO:0009049 inflorescence	167	6.74e-24	1.69e-22	LOC_Os07g48450 LOC_Os07g37310 LOC_Os02g43540 LOC_Os07g22930 LOC_Os07g40300 LOC_Os02g39710 LOC_Os05g06780 LOC_Os12g02530 LOC_Os04g54300 LOC_Os11g14140 LOC_Os02g06360 LOC_Os11g10870 LOC_Os10g13850 LOC_Os05g50500 LOC_Os11g16550 LOC_Os10g23090 LOC_Os06g13210 LOC_Os12g43720 LOC_Os02g13800 LOC_Os08g06110 LOC_Os01g63480 LOC_Os02g57720 LOC_Os11g07890 LOC_Os11g02610 LOC_Os06g50230 LOC_Os03g02040 LOC_Os01g…
ROOT	12268	PO:0009005 root	136	6.29e-22	1.26e-20	LOC_Os07g48450 LOC_Os02g43540 LOC_Os02g39710 LOC_Os05g06780 LOC_Os04g54300 LOC_Os11g14140 LOC_Os10g13850 LOC_Os05g50500 LOC_Os11g16550 LOC_Os10g23090 LOC_Os06g13210 LOC_Os02g13800 LOC_Os08g06110 LOC_Os01g63480 LOC_Os02g57720 LOC_Os11g02610 LOC_Os06g50230 LOC_Os03g02040 LOC_Os01g34790 LOC_Os02g15860 LOC_Os06g24190 LOC_Os09g36350 LOC_Os03g04680 LOC_Os02g46460 LOC_Os04g49350 LOC_Os05g42190 LOC_Os12g…
PLANT_CALLUS	16131	PO:0005052 plant callus	135	2.25e-11	3.22e-10	LOC_Os07g48450 LOC_Os02g43540 LOC_Os07g22930 LOC_Os07g40300 LOC_Os12g02530 LOC_Os04g54300 LOC_Os11g14140 LOC_Os02g06360 LOC_Os06g41910 LOC_Os10g13850 LOC_Os11g16550 LOC_Os10g23090 LOC_Os12g43720 LOC_Os02g13800 LOC_Os08g06110 LOC_Os02g57720 LOC_Os11g02610 LOC_Os06g50230 LOC_Os03g02040 LOC_Os09g36350 LOC_Os02g46460 LOC_Os04g49350 LOC_Os05g42190 LOC_Os12g09300 LOC_Os08g43550 LOC_Os05g11300 LOC_Os03g…
ADULT_VASCULAR_LEAF	3908	PO:0006340 adult vascular leaf	54	2.02e-11	3.22e-10	LOC_Os07g22930 LOC_Os04g54300 LOC_Os11g16550 LOC_Os08g06110 LOC_Os02g57720 LOC_Os11g07890 LOC_Os06g50230 LOC_Os05g51240 LOC_Os09g36350 LOC_Os02g46460 LOC_Os04g49350 LOC_Os08g43550 LOC_Os04g49194 LOC_Os05g01140 LOC_Os06g06780 LOC_Os04g16722 LOC_Os06g51260 LOC_Os01g51410 LOC_Os01g47630 LOC_Os02g04510 LOC_Os04g57560 LOC_Os07g48510 LOC_Os06g05440 LOC_Os03g51150 LOC_Os04g37550 LOC_Os09g13440 LOC_Os11g…
COTYLEDON	5588	PO:0020030 cotyledon	65	1.78e-10	2.23e-09	LOC_Os07g48450 LOC_Os02g39710 LOC_Os07g48596 LOC_Os05g10690 LOC_Os08g06110 LOC_Os03g02040 LOC_Os06g24190 LOC_Os09g36350 LOC_Os09g06464 LOC_Os02g46460 LOC_Os05g42190 LOC_Os08g43550 LOC_Os04g43390 LOC_Os08g08120 LOC_Os01g04590 LOC_Os04g59540 LOC_Os05g01140 LOC_Os07g27810 LOC_Os06g06780 LOC_Os05g48270 LOC_Os07g45060 LOC_Os03g48000 LOC_Os01g40094 LOC_Os01g51410 LOC_Os03g11734 LOC_Os02g04510 LOC_Os06g…
FLOWER	9509	PO:0009046 flower	86	2.43e-08	2.7e-07	LOC_Os07g48450 LOC_Os07g22930 LOC_Os02g39710 LOC_Os04g54300 LOC_Os11g16550 LOC_Os08g06110 LOC_Os01g63480 LOC_Os07g46520 LOC_Os11g02610 LOC_Os06g50230 LOC_Os02g15860 LOC_Os09g36350 LOC_Os02g46460 LOC_Os04g49350 LOC_Os12g09300 LOC_Os03g17800 LOC_Os09g25390 LOC_Os05g41130 LOC_Os07g08390 LOC_Os11g33270 LOC_Os08g10080 LOC_Os01g04590 LOC_Os03g12510 LOC_Os06g06780 LOC_Os07g45060 LOC_Os03g48000 LOC_Os03g…
PLANT_STRUCTURE	5869	PO:0009011 plant structure	54	1.23e-05	0.000123	LOC_Os07g22930 LOC_Os12g02530 LOC_Os06g41910 LOC_Os11g29720 LOC_Os11g16550 LOC_Os05g10690 LOC_Os08g06110 LOC_Os11g02610 LOC_Os06g50230 LOC_Os01g34790 LOC_Os05g51240 LOC_Os03g04680 LOC_Os04g49350 LOC_Os08g43550 LOC_Os05g24650 LOC_Os07g27810 LOC_Os06g06780 LOC_Os05g48270 LOC_Os07g45060 LOC_Os04g16722 LOC_Os05g19910 LOC_Os03g45920 LOC_Os01g51410 LOC_Os04g57560 LOC_Os12g37970 LOC_Os03g59320 LOC_Os09g…
ENDOSPERM	1882	PO:0009089 endosperm	24	4.17e-05	0.00038	LOC_Os11g16550 LOC_Os02g57720 LOC_Os01g50080 LOC_Os05g42190 LOC_Os11g10990 LOC_Os05g24650 LOC_Os07g27810 LOC_Os07g45060 LOC_Os04g16722 LOC_Os01g51410 LOC_Os04g57560 LOC_Os01g63880 LOC_Os09g13440 LOC_Os03g13540 LOC_Os12g08770 LOC_Os06g06250 LOC_Os01g42150 LOC_Os08g44270 LOC_Os03g24590 LOC_Os05g38264 LOC_Os06g10510 LOC_Os03g37830 LOC_Os04g41560 LOC_Os08g06100
SEED	8413	PO:0009010 seed	68	5.04e-05	0.000421	LOC_Os07g48450 LOC_Os07g22930 LOC_Os12g02530 LOC_Os04g54300 LOC_Os10g13850 LOC_Os11g29720 LOC_Os06g13210 LOC_Os05g10690 LOC_Os08g06110 LOC_Os02g57720 LOC_Os11g02610 LOC_Os06g50230 LOC_Os01g50080 LOC_Os09g36350 LOC_Os03g04680 LOC_Os04g49350 LOC_Os05g42190 LOC_Os08g43550 LOC_Os11g04150 LOC_Os05g41130 LOC_Os08g08120 LOC_Os07g47100 LOC_Os04g59540 LOC_Os03g12510 LOC_Os07g27810 LOC_Os10g12400 LOC_Os04g…
GYNOECIUM	7758	PO:0009062 gynoecium	63	9.04e-05	0.000697	LOC_Os02g43540 LOC_Os07g22930 LOC_Os02g39710 LOC_Os11g14140 LOC_Os02g06360 LOC_Os10g23090 LOC_Os12g43720 LOC_Os08g06110 LOC_Os02g57720 LOC_Os11g02610 LOC_Os09g36350 LOC_Os09g06464 LOC_Os10g39610 LOC_Os11g10990 LOC_Os05g01140 LOC_Os07g27810 LOC_Os06g06780 LOC_Os05g48270 LOC_Os07g45060 LOC_Os06g51260 LOC_Os11g05410 LOC_Os01g40094 LOC_Os01g51410 LOC_Os03g11734 LOC_Os04g53760 LOC_Os07g48510 LOC_Os11g…
PLANT_EMBRYO	3233	PO:0009009 plant embryo	30	0.00112	0.00749	LOC_Os07g48450 LOC_Os11g14140 LOC_Os07g48596 LOC_Os12g43720 LOC_Os08g06110 LOC_Os09g25390 LOC_Os03g05530 LOC_Os07g27810 LOC_Os04g16722 LOC_Os06g51260 LOC_Os03g48000 LOC_Os01g40094 LOC_Os09g30130 LOC_Os07g48510 LOC_Os03g51150 LOC_Os07g41410 LOC_Os03g13540 LOC_Os12g08770 LOC_Os02g09930 LOC_Os08g33750 LOC_Os01g69960 LOC_Os08g02210 LOC_Os06g21380 LOC_Os05g38530 LOC_Os11g18570 LOC_Os06g10750 LOC_Os12g…
SHOOT_APEX	1676	PO:0000037 shoot apex	19	0.00106	0.00749	LOC_Os07g48450 LOC_Os07g22930 LOC_Os05g06780 LOC_Os02g06360 LOC_Os06g50230 LOC_Os08g08120 LOC_Os01g51410 LOC_Os07g48510 LOC_Os07g41410 LOC_Os03g13540 LOC_Os12g08770 LOC_Os03g41060 LOC_Os11g26790 LOC_Os03g09930 LOC_Os09g31430 LOC_Os04g45000 LOC_Os03g53520 LOC_Os09g25810 LOC_Os02g44108
LEAF_BASE	2	PO:0020040 leaf base	1	0.015	0.0884	LOC_Os05g50930
LEAF_APEX	2	PO:0020137 leaf apex	1	0.015	0.0884	LOC_Os05g50930
ROOT_TIP	73	PO:0000025 root tip	2	0.0549	0.3059	LOC_Os05g38264 LOC_Os07g44330
LEAF_SHEATH	323	PO:0020104 leaf sheath	4	0.0838	0.4421	LOC_Os04g57560 LOC_Os07g10840 LOC_Os11g18570 LOC_Os02g44108
SPIKELET	958	PO:0009051 spikelet	8	0.1162	0.5825	LOC_Os05g06780 LOC_Os02g15860 LOC_Os06g06780 LOC_Os11g41600 LOC_Os02g37800 LOC_Os01g62760 LOC_Os04g41560 LOC_Os08g06100
STEM	1601	PO:0009047 stem	11	0.1909	0.9109	LOC_Os07g22930 LOC_Os08g06110 LOC_Os01g51410 LOC_Os04g57560 LOC_Os03g59320 LOC_Os03g12530 LOC_Os06g06250 LOC_Os03g38730 LOC_Os04g52260 LOC_Os09g31430 LOC_Os08g06100
ANTHER	1188	PO:0009066 anther	8	0.2555	1	LOC_Os11g14140 LOC_Os09g25390 LOC_Os04g16722 LOC_Os01g51410 LOC_Os04g57560 LOC_Os04g55710 LOC_Os03g13540 LOC_Os10g32810
SPIKELET_FLORET	873	PO:0009082 spikelet floret	5	0.4518	1	LOC_Os07g46520 LOC_Os03g12510 LOC_Os07g45060 LOC_Os04g55710 LOC_Os01g42150
PROPHYLL	1629	PO:0009042 prophyll	10	0.3113	1	LOC_Os07g22930 LOC_Os08g06110 LOC_Os02g57720 LOC_Os09g36350 LOC_Os03g05530 LOC_Os03g12510 LOC_Os03g11734 LOC_Os03g13540 LOC_Os03g53520 LOC_Os07g44330
CULTURED_PLANT_CELL	146	PO:0000005 cultured plant cell	1	0.5236	1	LOC_Os06g39880
CULTURED_PLANT_CALLUS	6915	PO:0000009 cultured plant callus	37	0.3804	1	LOC_Os02g43540 LOC_Os04g54300 LOC_Os11g14140 LOC_Os08g06110 LOC_Os07g46520 LOC_Os02g15860 LOC_Os09g36350 LOC_Os05g11300 LOC_Os07g47100 LOC_Os03g12510 LOC_Os07g27810 LOC_Os05g48270 LOC_Os01g51410 LOC_Os03g11734 LOC_Os04g57560 LOC_Os06g05440 LOC_Os09g02180 LOC_Os04g55710 LOC_Os02g45000 LOC_Os07g41410 LOC_Os03g13540 LOC_Os03g40100 LOC_Os03g41060 LOC_Os02g33060 LOC_Os08g44270 LOC_Os12g32360 LOC_Os05g…

## Sheet: Zero_h_vs_MG-01_down_references
Gene Set Name	Number of genes	Description	Number of Genes in Overlap (k)	pvalue	FDR	Query ID
DAI_OSMYB2P-1_PI_STARVATION_24H_DIFF	2537	genes that up- or down-regulated in rice seedling after Pi starvation for 24 h	67	1.05e-28	5.04e-26	LOC_Os07g37310 LOC_Os07g40300 LOC_Os04g54300 LOC_Os11g10870 LOC_Os11g29720 LOC_Os11g31530 LOC_Os11g16550 LOC_Os12g43720 LOC_Os02g13800 LOC_Os08g06110 LOC_Os02g57720 LOC_Os07g46520 LOC_Os01g74320 LOC_Os06g24190 LOC_Os09g06464 LOC_Os04g49350 LOC_Os11g26750 LOC_Os11g10990 LOC_Os07g08390 LOC_Os03g05530 LOC_Os09g25690 LOC_Os05g24650 LOC_Os07g45060 LOC_Os06g51260 LOC_Os03g48000 LOC_Os03g45920 LOC_Os01g…
DAI_OSMYB2P-1_PI_STARVATION_6H_DIFF	1903	genes that up- or down-regulated in rice seedling after Pi starvation for 6 h	44	9.07e-17	2.18e-14	LOC_Os02g43540 LOC_Os04g54300 LOC_Os11g10870 LOC_Os11g29720 LOC_Os11g16550 LOC_Os08g06110 LOC_Os02g57720 LOC_Os01g74320 LOC_Os05g42190 LOC_Os04g43390 LOC_Os03g12510 LOC_Os07g45060 LOC_Os06g51260 LOC_Os03g45920 LOC_Os03g11734 LOC_Os07g48510 LOC_Os01g74450 LOC_Os01g50460 LOC_Os09g13440 LOC_Os04g55710 LOC_Os11g41600 LOC_Os09g06770 LOC_Os10g29470 LOC_Os12g42220 LOC_Os02g09930 LOC_Os01g09640 LOC_Os04g…
WANG_DROUGHT_UP	53	commonly induced genes by drought in all tissues at all development stages	12	6.55e-16	1.05e-13	LOC_Os11g26750 LOC_Os09g02180 LOC_Os11g43790 LOC_Os08g01370 LOC_Os05g31020 LOC_Os11g26790 LOC_Os06g13720 LOC_Os08g34390 LOC_Os06g48300 LOC_Os11g26780 LOC_Os06g46740 LOC_Os02g43330
SU_COLD_OVEREXPRESSION_OF_MYBS3_DN	291	Downregulated genes by overexpression of MYBS3 with cold treatment from 28 to 4 degree (Table S8 PubmedID:20130099)	19	3.18e-15	3.83e-13	LOC_Os10g22050 LOC_Os06g50230 LOC_Os08g43550 LOC_Os04g49194 LOC_Os01g10890 LOC_Os06g05440 LOC_Os06g47930 LOC_Os12g08770 LOC_Os04g55600 LOC_Os01g09640 LOC_Os12g32360 LOC_Os11g26790 LOC_Os07g35940 LOC_Os08g07080 LOC_Os06g12660 LOC_Os09g31430 LOC_Os11g26780 LOC_Os04g49370 LOC_Os06g46740
ZHENG_FE_DEFICIENCY_DN	296	Genes showing down-regulation in response to Fe deficiency regardless of +P or ?P in the medium	18	5.43e-14	5.23e-12	LOC_Os07g40300 LOC_Os02g39710 LOC_Os01g58640 LOC_Os02g13800 LOC_Os08g06110 LOC_Os04g49350 LOC_Os08g08120 LOC_Os05g24650 LOC_Os06g51260 LOC_Os03g48000 LOC_Os06g05440 LOC_Os01g74450 LOC_Os02g33720 LOC_Os08g44270 LOC_Os03g24590 LOC_Os05g38530 LOC_Os05g38264 LOC_Os01g17396
ZHANG_CHILLING_STRESS_LTH-REPRESSED_COMPARED_WITH_IR29	229	LTH-repressed genes compared with IR29 under control conditions.	16	1.9e-13	1.53e-11	LOC_Os02g13800 LOC_Os02g57720 LOC_Os01g50080 LOC_Os02g15860 LOC_Os04g43390 LOC_Os05g25370 LOC_Os06g47930 LOC_Os04g55710 LOC_Os07g41410 LOC_Os02g28340 LOC_Os03g62670 LOC_Os03g10100 LOC_Os02g07830 LOC_Os05g33900 LOC_Os05g06920 LOC_Os01g51980
KATHURIA_CHOLINE_OXIDASE_EXPRESSING_TRANSGENIC_WATER-STRESS_UP	166	Genes up-regulated in choline oxidase expressing transgenic indica rice (Line 22) in response to water stress	13	9.42e-12	6.48e-10	LOC_Os07g13490 LOC_Os01g63480 LOC_Os02g57720 LOC_Os08g43550 LOC_Os03g17800 LOC_Os01g50460 LOC_Os03g55530 LOC_Os03g10100 LOC_Os05g31040 LOC_Os05g50930 LOC_Os03g37830 LOC_Os01g17396 LOC_Os03g12700
DAI_OSMYB2P-1_PI_STARVATION_48H_DIFF	1312	genes that up- or down-regulated in rice seedling after Pi starvation for 48 h	29	6.43e-11	3.87e-09	LOC_Os07g48450 LOC_Os04g54300 LOC_Os11g29720 LOC_Os01g41240 LOC_Os08g06110 LOC_Os01g74320 LOC_Os02g15860 LOC_Os05g51240 LOC_Os03g05530 LOC_Os07g45060 LOC_Os03g45920 LOC_Os03g11734 LOC_Os01g74450 LOC_Os09g13440 LOC_Os04g55710 LOC_Os07g45080 LOC_Os09g06770 LOC_Os03g12530 LOC_Os02g09930 LOC_Os04g52260 LOC_Os05g38264 LOC_Os04g39320 LOC_Os03g40770 LOC_Os08g36480 LOC_Os02g44108 LOC_Os05g48900 LOC_Os04g…
QIU_OSWRKY13_VS_MUDANJIANG_8_DN	270	Down-regulated genes in OsWRKY13-overexpressing plants compared with wild-type Mudanjiang 8	14	2.62e-10	1.4e-08	LOC_Os05g06780 LOC_Os12g09300 LOC_Os08g10080 LOC_Os10g34700 LOC_Os03g11734 LOC_Os10g26670 LOC_Os04g55710 LOC_Os03g12530 LOC_Os03g41060 LOC_Os06g21380 LOC_Os04g44924 LOC_Os06g10750 LOC_Os04g39320 LOC_Os05g31040
ZHOU_XOC_INFECTION	326	commonly regulated genes in the 9804-Rxo1 and 9804 under the infection of?Xanthomonas oryzae pv. Oryzicola(Xoc)	13	2.3e-08	1.11e-06	LOC_Os07g22930 LOC_Os01g01160 LOC_Os09g34890 LOC_Os11g31530 LOC_Os02g57720 LOC_Os02g15860 LOC_Os02g46460 LOC_Os07g45060 LOC_Os01g42860 LOC_Os02g09850 LOC_Os11g18570 LOC_Os07g03730 LOC_Os06g46740
DEVESHWAR_ANTHER_DEVELOPMENT_MA_VS_TPA_DN	4273	Downregulated genes comparing meiotic(MA) stage with tri-nucleate pollen(TPA) stage	47	4.73e-07	2.07e-05	LOC_Os07g37310 LOC_Os07g22930 LOC_Os12g02530 LOC_Os02g06360 LOC_Os01g58640 LOC_Os12g43720 LOC_Os07g46520 LOC_Os05g42190 LOC_Os03g17800 LOC_Os09g25390 LOC_Os08g10080 LOC_Os11g34870 LOC_Os07g47100 LOC_Os03g48000 LOC_Os03g45920 LOC_Os01g10890 LOC_Os01g51410 LOC_Os03g11734 LOC_Os04g48870 LOC_Os04g57560 LOC_Os01g74450 LOC_Os03g59320 LOC_Os04g37550 LOC_Os04g55710 LOC_Os02g43560 LOC_Os02g45000 LOC_Os03g…
DEVESHWAR_ANTHER_DEVELOPMENT_PMA_VS_TPA_DN	4639	Downregulated genes comparing pre-meiotic(PMA) stage with tri-nucleate pollen(TPA) stage	48	1.93e-06	7.76e-05	LOC_Os07g37310 LOC_Os05g06780 LOC_Os12g02530 LOC_Os02g06360 LOC_Os01g58640 LOC_Os12g43720 LOC_Os07g46520 LOC_Os01g34790 LOC_Os05g42190 LOC_Os03g17800 LOC_Os09g25390 LOC_Os08g10080 LOC_Os11g34870 LOC_Os07g47100 LOC_Os03g48000 LOC_Os03g45920 LOC_Os01g10890 LOC_Os01g51410 LOC_Os03g11734 LOC_Os04g48870 LOC_Os04g57560 LOC_Os01g74450 LOC_Os03g59320 LOC_Os04g37550 LOC_Os04g55710 LOC_Os02g43560 LOC_Os02g…
WANG_GIF1_VS_ZHONGHUA11_DN	124	Down-regulated genes of the gif1 mutant versus wild-type Zhonghua11 at 7 DAF	7	4.93e-06	0.000183	LOC_Os01g68650 LOC_Os09g06770 LOC_Os08g01370 LOC_Os07g10840 LOC_Os11g26790 LOC_Os11g26780 LOC_Os11g26570
DAI_OSMYB2P-1_PI_STARVATION_72H_DIFF	2927	genes that up- or down-regulated in rice seedling after Pi starvation for 72 h	34	7.13e-06	0.000245	LOC_Os11g29720 LOC_Os11g31530 LOC_Os01g41240 LOC_Os08g06110 LOC_Os06g50230 LOC_Os01g34790 LOC_Os01g74320 LOC_Os05g51240 LOC_Os05g08620 LOC_Os07g47100 LOC_Os06g06780 LOC_Os06g51260 LOC_Os05g19910 LOC_Os09g13440 LOC_Os04g55710 LOC_Os07g45080 LOC_Os11g41600 LOC_Os09g06770 LOC_Os10g29470 LOC_Os12g08770 LOC_Os12g42220 LOC_Os01g42150 LOC_Os01g09640 LOC_Os04g52260 LOC_Os05g38264 LOC_Os01g40190 LOC_Os03g…
DEVESHWAR_ANTHER_DEVELOPMENT_SCP_VS_MA_UP	4746	Upregulated genes comparing anthers at single-celled(SCP) stage with meiotic(MA) stage	47	7.95e-06	0.000255	LOC_Os07g37310 LOC_Os07g22930 LOC_Os01g01160 LOC_Os05g06780 LOC_Os12g02530 LOC_Os06g41910 LOC_Os09g34890 LOC_Os01g58640 LOC_Os12g43720 LOC_Os01g34790 LOC_Os04g12499 LOC_Os05g42190 LOC_Os09g25390 LOC_Os08g10080 LOC_Os07g47100 LOC_Os05g48270 LOC_Os03g45920 LOC_Os03g11734 LOC_Os04g57560 LOC_Os01g74450 LOC_Os01g32364 LOC_Os04g37550 LOC_Os02g09850 LOC_Os02g45000 LOC_Os07g41410 LOC_Os02g28340 LOC_Os03g…
MARCEL_MAGNAPORTHE_ORYZAE_INVASION_ROOT_DN	748	Genes down-regulated in root tissue after infected with Magnaporthe oryzae strain Guy11	15	9.25e-06	0.000279	LOC_Os01g01160 LOC_Os11g16550 LOC_Os05g10690 LOC_Os02g13800 LOC_Os01g50080 LOC_Os04g49350 LOC_Os11g10990 LOC_Os09g25690 LOC_Os08g33750 LOC_Os12g32360 LOC_Os03g24590 LOC_Os05g38530 LOC_Os03g53520 LOC_Os10g21860 LOC_Os01g36580
WANG_DROUGHT_TF_GENES	264	TF genes differentially regulated under drought stress	9	1.15e-05	0.000327	LOC_Os07g48450 LOC_Os02g13800 LOC_Os08g43550 LOC_Os08g10080 LOC_Os08g01330 LOC_Os06g51260 LOC_Os06g01620 LOC_Os01g09640 LOC_Os02g43330
DEVESHWAR_ANTHER_DEVELOPMENT_TPA_VS_SCP_UP	4208	Upregulated genes comparing tri-nucleate pollen(TPA) stage with anthers at single-celled(SCP) stage	42	2.16e-05	0.000577	LOC_Os07g22930 LOC_Os12g02530 LOC_Os02g06360 LOC_Os01g58640 LOC_Os12g43720 LOC_Os07g46520 LOC_Os01g74320 LOC_Os05g42190 LOC_Os03g17800 LOC_Os09g25390 LOC_Os08g10080 LOC_Os11g34870 LOC_Os07g47100 LOC_Os03g48000 LOC_Os03g45920 LOC_Os01g10890 LOC_Os01g51410 LOC_Os03g11734 LOC_Os04g48870 LOC_Os04g57560 LOC_Os01g74450 LOC_Os03g59320 LOC_Os04g55710 LOC_Os02g43560 LOC_Os02g45000 LOC_Os03g13540 LOC_Os10g…
WALIA_IR29_SALINITY_STRESS_UP	368	IR29 line up regulated after Salinity Stress	10	2.53e-05	0.000641	LOC_Os02g57720 LOC_Os01g74320 LOC_Os03g17800 LOC_Os04g48870 LOC_Os11g41600 LOC_Os04g27790 LOC_Os05g38290 LOC_Os03g10100 LOC_Os11g18570 LOC_Os05g06920
DUBEY_CHROMIUM_STRESS_DN	1612	genes down-regulated during Cr (VI) stress in rice	22	3.3e-05	0.000795	LOC_Os02g39710 LOC_Os03g02040 LOC_Os03g05530 LOC_Os11g33270 LOC_Os08g10080 LOC_Os06g06780 LOC_Os05g48270 LOC_Os03g45920 LOC_Os01g51410 LOC_Os04g53760 LOC_Os01g74450 LOC_Os01g32364 LOC_Os03g51150 LOC_Os12g08770 LOC_Os06g06250 LOC_Os04g55600 LOC_Os02g33060 LOC_Os03g24590 LOC_Os06g12660 LOC_Os08g36480 LOC_Os04g41560 LOC_Os10g32810
TIE_ZS_AGROBACTERIUM_INFECTION_6H_DN	906	downregulated genes after 6h of Agrobacterium infection in in the indica cultivar ZS	15	7.89e-05	0.00173	LOC_Os07g22930 LOC_Os02g39710 LOC_Os08g06110 LOC_Os06g50230 LOC_Os01g50080 LOC_Os12g09300 LOC_Os06g51260 LOC_Os07g48510 LOC_Os01g32364 LOC_Os03g13540 LOC_Os03g38730 LOC_Os03g24590 LOC_Os03g11910 LOC_Os09g14600 LOC_Os01g36580
DEVESHWAR_ANTHER_DEVELOPMENT_PMA_VS_SCP_DN	4746	Downregulated genes comparing pre-meiotic(PMA) stage with anthers at single-celled(SCP) stage	44	7.54e-05	0.00173	LOC_Os07g37310 LOC_Os05g06780 LOC_Os12g02530 LOC_Os11g14140 LOC_Os06g41910 LOC_Os09g34890 LOC_Os01g58640 LOC_Os01g34790 LOC_Os04g12499 LOC_Os05g42190 LOC_Os09g25390 LOC_Os05g41130 LOC_Os08g10080 LOC_Os10g40420 LOC_Os05g48270 LOC_Os07g45060 LOC_Os03g45920 LOC_Os03g11734 LOC_Os04g57560 LOC_Os01g74450 LOC_Os01g32364 LOC_Os04g37550 LOC_Os04g55710 LOC_Os02g09850 LOC_Os02g45000 LOC_Os07g41410 LOC_Os02g…
LI_STIGMA_IDENTIFIED_BY_TWO_MICROARRAY_UP	200	Highly expressed candidate genes in stigma identified by both 57 K Affymetrix rice whole-genome array and 10 K rice cDNA microarray.	7	9.33e-05	0.00187	LOC_Os07g37310 LOC_Os05g10690 LOC_Os02g57720 LOC_Os11g41600 LOC_Os10g29470 LOC_Os02g09930 LOC_Os05g48900
DUBEY_CHROMIUM_STRESS_UP	1139	genes up-regulated during Cr (VI) stress in rice	17	9.24e-05	0.00187	LOC_Os04g56570 LOC_Os03g17800 LOC_Os04g49194 LOC_Os03g12510 LOC_Os03g59320 LOC_Os04g37550 LOC_Os04g55710 LOC_Os10g37660 LOC_Os07g10840 LOC_Os03g10100 LOC_Os05g38530 LOC_Os06g10750 LOC_Os06g48300 LOC_Os06g39880 LOC_Os07g44330 LOC_Os06g46740 LOC_Os02g43330
WANG_DROUGHT_DN	20	commonly down-regulated genes by drought in all tissues at all development stages	3	0.000206	0.00388	LOC_Os03g02040 LOC_Os03g45920 LOC_Os02g55870
TIE_ZS_AGROBACTERIUM_INFECTION_1H_UP	1110	upregulated genes after 1h of Agrobacterium infection in in the indica cultivar ZS	16	0.000217	0.00388	LOC_Os01g74320 LOC_Os11g26750 LOC_Os01g40094 LOC_Os01g74450 LOC_Os04g37550 LOC_Os10g37660 LOC_Os01g09640 LOC_Os04g52260 LOC_Os04g51040 LOC_Os01g62760 LOC_Os06g48300 LOC_Os11g26780 LOC_Os03g37830 LOC_Os06g39880 LOC_Os04g47420 LOC_Os11g26570
HARKAMAL_SALT-SENSITIVE_GENOTYPE_IR29_ROOTS_UP	574	Genes up-regulated in salt-sensitive rice genotype IR29 roots tissue	11	0.000211	0.00388	LOC_Os03g39650 LOC_Os01g41240 LOC_Os01g63480 LOC_Os04g43390 LOC_Os02g53130 LOC_Os02g28340 LOC_Os03g41060 LOC_Os10g30410 LOC_Os08g36480 LOC_Os12g24320 LOC_Os10g21860
TIE_NIP_AGROBACTERIUM_INFECTION_1H_DN	271	downregulated genes after 1h of Agrobacterium infection in Nipponbare	7	0.000558	0.00961	LOC_Os07g48450 LOC_Os06g50230 LOC_Os03g11734 LOC_Os02g45000 LOC_Os07g09710 LOC_Os03g38730 LOC_Os09g14600
TIE_NIP_AGROBACTERIUM_INFECTION_24H_UP	366	upregulated genes after 24h of Agrobacterium infection in Nipponbare	8	0.000669	0.0111	LOC_Os07g47100 LOC_Os07g45060 LOC_Os02g53130 LOC_Os04g53760 LOC_Os02g04750 LOC_Os02g09930 LOC_Os04g52260 LOC_Os08g36480
DEVESHWAR_ANTHER_DEVELOPMENT_MA_VS_PMA_UP	5467	Upregulated genes comparing meiotic(MA) stage with pre-meiotic(PMA) stage	45	0.000826	0.0128	LOC_Os07g37310 LOC_Os05g06780 LOC_Os11g14140 LOC_Os09g34890 LOC_Os01g58640 LOC_Os07g46520 LOC_Os01g34790 LOC_Os01g74320 LOC_Os05g42190 LOC_Os03g17800 LOC_Os05g41130 LOC_Os08g10080 LOC_Os11g34870 LOC_Os03g12510 LOC_Os10g40420 LOC_Os05g48270 LOC_Os07g45060 LOC_Os03g45920 LOC_Os01g10890 LOC_Os01g51410 LOC_Os03g11734 LOC_Os04g53760 LOC_Os03g59320 LOC_Os04g37550 LOC_Os04g55710 LOC_Os02g09850 LOC_Os11g…
KOJIMA_PHYTOHORMONE_METABOLISM	78	Genes involved in phytohormone metabolism	4	0.000803	0.0128	LOC_Os02g41770 LOC_Os05g48700 LOC_Os05g31040 LOC_Os01g51980
WALIA_FL478_SALINITY_STRESS_UP	104	FL478 line up regulated after Salinity Stress	4	0.00222	0.0334	LOC_Os07g10840 LOC_Os05g38290 LOC_Os11g26790 LOC_Os06g48300
TIE_ZS_AGROBACTERIUM_INFECTION_24H_UP	178	upregulated genes after 24h of Agrobacterium infection in in the indica cultivar ZS	5	0.00242	0.0354	LOC_Os11g31530 LOC_Os11g26750 LOC_Os11g10990 LOC_Os02g53130 LOC_Os08g36480
DEVESHWAR_ANTHER_DEVELOPMENT_PMA_VS_SAM_UP	5366	Upregulated genes comparing pre-meiotic(PMA) stage with shoot apical meristem(SAM) stage	42	0.00315	0.0446	LOC_Os07g48450 LOC_Os07g37310 LOC_Os01g01160 LOC_Os12g02530 LOC_Os11g14140 LOC_Os12g43720 LOC_Os01g34790 LOC_Os01g74320 LOC_Os04g12499 LOC_Os05g42190 LOC_Os03g17800 LOC_Os08g10080 LOC_Os11g34870 LOC_Os03g12510 LOC_Os07g27810 LOC_Os03g48000 LOC_Os01g10890 LOC_Os01g32364 LOC_Os03g59320 LOC_Os11g41600 LOC_Os02g45000 LOC_Os09g06770 LOC_Os03g13540 LOC_Os03g40100 LOC_Os03g55530 LOC_Os03g41060 LOC_Os01g…
PANDIT_CSR27_TO_MI48_SALT_UP	16	Genes up regulated in tolerant bulk under salt stress between CSR27 and MI48	2	0.00365	0.0494	LOC_Os08g01370 LOC_Os06g46740
WANG_GIF1_VS_ZHONGHUA11_UP	197	Up-regulated genes of the gif1 mutant versus wild-type Zhonghua11 at 7 DAF	5	0.00369	0.0494	LOC_Os04g49350 LOC_Os01g50460 LOC_Os12g08770 LOC_Os08g02210 LOC_Os04g52260
WANG_DROUGHT_LEAF_SPECIFIC_DN	64	Leaf specific down-regulated genes under drought stress	3	0.00474	0.0618	LOC_Os05g25370 LOC_Os03g12530 LOC_Os06g01620
TIE_ZS_AGROBACTERIUM_INFECTION_12H_DN	628	downregulated genes after 12h of Agrobacterium infection in in the indica cultivar ZS	9	0.0053	0.0655	LOC_Os07g22930 LOC_Os08g06110 LOC_Os02g57720 LOC_Os12g09300 LOC_Os06g51260 LOC_Os01g32364 LOC_Os09g06770 LOC_Os03g11910 LOC_Os01g36580
HARKAMAL_SALT-TOLERANT_GENOTYPE_FL478_ROOTS_UP	215	Genes up-regulated in salt-tolerant rice genotype FL478 roots tissue	5	0.00529	0.0655	LOC_Os01g63480 LOC_Os04g43390 LOC_Os02g53130 LOC_Os03g41060 LOC_Os10g21860
WANG_DROUGHT_ROOT_SPECIFIC_UP	81	Root specific up-regulated genes under drought stress	3	0.00887	0.1042	LOC_Os02g46460 LOC_Os03g44250 LOC_Os01g37590
AKIRA_BTH-INDUCIBLE_AND_WRKY45-DEPENDENT_GENES	244	Genome-wide identification of WRKY45-regulated genes that mediate benzothiadiazole-induced defense responses in rice (Table S1 BTH-inducible and WRKY45-dependent genes, PubmedID:24093634)	5	0.00879	0.1042	LOC_Os03g12510 LOC_Os03g11734 LOC_Os04g53760 LOC_Os04g52260 LOC_Os04g39320
ZHANG_CHILLING_STRESS_LTH-ENRICHED_COMPARED_WITH_IR29	261	LTH-enriched gene compared with IR29 under control condition	5	0.0114	0.1314	LOC_Os11g10870 LOC_Os06g05440 LOC_Os12g08770 LOC_Os02g37800 LOC_Os02g33060
DEVESHWAR_ANTHER_DEVELOPMENT_PMA_VS_SAM_DN	6549	Downregulated genes comparing pre-meiotic(PMA) stage with shoot apical meristem(SAM) stage	46	0.0138	0.1548	LOC_Os07g22930 LOC_Os05g06780 LOC_Os02g06360 LOC_Os06g41910 LOC_Os09g34890 LOC_Os01g58640 LOC_Os07g46520 LOC_Os09g25390 LOC_Os05g41130 LOC_Os07g47100 LOC_Os10g40420 LOC_Os05g48270 LOC_Os07g45060 LOC_Os03g45920 LOC_Os01g51410 LOC_Os03g11734 LOC_Os04g48870 LOC_Os04g57560 LOC_Os04g53760 LOC_Os01g74450 LOC_Os01g63880 LOC_Os04g37550 LOC_Os04g55710 LOC_Os02g43560 LOC_Os02g09850 LOC_Os07g41410 LOC_Os02g…
TIE_NIP_AGROBACTERIUM_INFECTION_6H_DN	615	downregulated genes after 6h of Agrobacterium infection in Nipponbare	8	0.0142	0.1555	LOC_Os07g22930 LOC_Os03g04680 LOC_Os06g51260 LOC_Os02g45000 LOC_Os09g06770 LOC_Os11g26790 LOC_Os03g11910 LOC_Os01g36580
HARKAMAL_SALT-SENSITIVE_GENOTYPE_IR29_ROOTS_DN	395	Genes down-regulated in salt-sensitive rice genotype IR29 roots tissue	6	0.0165	0.1762	LOC_Os07g46520 LOC_Os05g08620 LOC_Os04g57560 LOC_Os07g45080 LOC_Os04g36720 LOC_Os01g58910
HARKAMAL_SALT-TOLERANT_GENOTYPE_FL478_ROOTS_DN	302	Genes down-regulated in salt-tolerant rice genotype FL478 roots tissue	5	0.02	0.2096	LOC_Os01g42860 LOC_Os07g45080 LOC_Os03g40100 LOC_Os04g39320 LOC_Os07g03730
TIE_NIP_AGROBACTERIUM_INFECTION_1H_UP	1063	upregulated genes after 1h of Agrobacterium infection in Nipponbare	11	0.021	0.2154	LOC_Os01g74320 LOC_Os05g42190 LOC_Os11g33270 LOC_Os07g45060 LOC_Os10g37660 LOC_Os03g13540 LOC_Os03g12530 LOC_Os08g33750 LOC_Os06g39880 LOC_Os04g47420 LOC_Os08g06100
TIE_NIP_AGROBACTERIUM_INFECTION_12H_UP	421	upregulated genes after 12h of Agrobacterium infection in Nipponbare	6	0.0216	0.2171	LOC_Os07g47100 LOC_Os07g45060 LOC_Os02g53130 LOC_Os03g13540 LOC_Os04g52260 LOC_Os08g36480
TIE_ZS_AGROBACTERIUM_INFECTION_12H_UP	312	upregulated genes after 12h of Agrobacterium infection in in the indica cultivar ZS	5	0.0226	0.2178	LOC_Os11g31530 LOC_Os11g10990 LOC_Os04g52260 LOC_Os08g36480 LOC_Os02g44108
JAIN_AUXIN_INDUCED_UP-REGULATED_UNDER_ABIOTIC_STRESS	116	Auxin-induced genes up-regulated under abiotic stress conditions	3	0.0224	0.2178	LOC_Os07g47100 LOC_Os02g53130 LOC_Os06g39880
SU_COLD_UNDEREXPRESSION_OF_MYBS3_DN	124	Downregulated genes by underexpression of MYBS3 with cold treatment from 28 to 4 degree (Table S10 PubmedID:20130099)	3	0.0265	0.2457	LOC_Os02g15860 LOC_Os04g49194 LOC_Os05g33900
WANG_DROUGHT_LEAF_SPECIFIC_UP	48	Leaf specific up-regulated genes under drought stress	2	0.0263	0.2457	LOC_Os01g58640 LOC_Os10g37660
PANDIT_CSR27_TO_MI48_CONTROL_UP	6	Genes up regulated in tolerant bulk under control between CSR27 and MI48	1	0.0346	0.315	LOC_Os07g03730
TIE_ZS_AGROBACTERIUM_INFECTION_24H_DN	382	downregulated genes after 24h of Agrobacterium infection in in the indica cultivar ZS	5	0.0468	0.4172	LOC_Os02g57720 LOC_Os12g09300 LOC_Os01g32364 LOC_Os03g11910 LOC_Os01g36580
THALAPATI_OS11GSK_DEGS_IN_LEAF_DN	166	Down-regulated differentially expressed genes in leaf	3	0.054	0.4734	LOC_Os02g46460 LOC_Os09g31430 LOC_Os01g58910
KATHURIA_CHOLINE_OXIDASE_EXPRESSING_TRANSGENIC_WATER-STRESS_DN	76	Genes down-regulated in choline oxidase expressing transgenic indica rice (Line 22) in response to water stress	2	0.0589	0.5066	LOC_Os03g12510 LOC_Os10g21860
WANG_CARBOHYDRATE_METABOLISM-RELATED_GIF1_VS_ZHONGHUA11_DN	12	Down-regulated carbohydrate metabolism-related genes of the gif1 mutant versus wild-type Zhonghua11 at 7 DAF	1	0.0634	0.5359	LOC_Os07g10840
TIE_NIP_AGROBACTERIUM_INFECTION_12H_DN	587	downregulated genes after 12h of Agrobacterium infection in Nipponbare	6	0.0803	0.6451	LOC_Os03g04680 LOC_Os06g51260 LOC_Os09g06770 LOC_Os03g40100 LOC_Os05g38530 LOC_Os03g11910
JAIN_AUXIN_INDUCED	317	Induced after auxin treatment	4	0.0796	0.6451	LOC_Os07g47100 LOC_Os02g53130 LOC_Os01g63180 LOC_Os06g39880
JAIN_AUXIN_UP-REGULATED	316	Up regulated after auxin treatment	4	0.0789	0.6451	LOC_Os07g47100 LOC_Os02g53130 LOC_Os01g63180 LOC_Os06g39880
GAMUYAO_OSPSTOL1_DN	16	downregulated genes in 35S::OsPSTOL1 plants	1	0.0821	0.6483	LOC_Os04g53760
WANG_DROUGHT_PANICLE_SPECIFIC_DN	352	Panicle specific down-regulated genes under drought stress	4	0.1058	0.8224	LOC_Os06g41910 LOC_Os07g45060 LOC_Os06g06250 LOC_Os01g36580
THALAPATI_OS11GSK_DEGS_IN_LEAF_UP	109	Up-regulated differentially expressed genes in leaf	2	0.1077	0.8237	LOC_Os07g13490 LOC_Os11g26780
MARCEL_MAGNAPORTHE_ORYZAE_INVASION_ROOT_UP	1262	Genes up-regulated in root tissue after infected with Magnaporthe oryzae strain Guy11	10	0.1106	0.8323	LOC_Os11g31530 LOC_Os07g03930 LOC_Os01g68650 LOC_Os10g37660 LOC_Os12g05890 LOC_Os03g10100 LOC_Os06g10750 LOC_Os01g63180 LOC_Os02g55990 LOC_Os04g49370
COUDERT_CRL1_CROWN_ROOT_DEVELOPMENT_UP	24	up-regulated genes in?crl1?relative to WT	1	0.1183	0.8773	LOC_Os01g62760
YANG_ABL1_DN	384	Down-regulated genes in the?abl1?mutant by GeneChip analysis	4	0.1328	0.9695	LOC_Os04g43390 LOC_Os02g53130 LOC_Os09g13440 LOC_Os03g24590
DEVESHWAR_ANTHER_DEVELOPMENT_MA_VS_PMA_DN	6267	Downregulated genes comparing meiotic(MA) stage with pre-meiotic(PMA) stage	38	0.1369	0.9728	LOC_Os07g22930 LOC_Os01g01160 LOC_Os12g02530 LOC_Os02g06360 LOC_Os06g41910 LOC_Os12g43720 LOC_Os04g12499 LOC_Os09g25390 LOC_Os07g47100 LOC_Os07g27810 LOC_Os03g48000 LOC_Os04g48870 LOC_Os04g57560 LOC_Os01g74450 LOC_Os01g32364 LOC_Os02g43560 LOC_Os02g45000 LOC_Os07g41410 LOC_Os12g05890 LOC_Os04g12530 LOC_Os03g55530 LOC_Os03g41060 LOC_Os08g01370 LOC_Os02g09930 LOC_Os05g24770 LOC_Os08g44270 LOC_Os05g…
TIE_ZS_AGROBACTERIUM_INFECTION_1H_DN	1002	downregulated genes after 1h of Agrobacterium infection in in the indica cultivar ZS	8	0.139	0.9728	LOC_Os07g40300 LOC_Os06g50230 LOC_Os01g50080 LOC_Os12g09300 LOC_Os02g04750 LOC_Os08g44270 LOC_Os03g24590 LOC_Os01g36580
TIE_NIP_AGROBACTERIUM_INFECTION_6H_UP	1164	upregulated genes after 6h of Agrobacterium infection in Nipponbare	9	0.1393	0.9728	LOC_Os01g74320 LOC_Os05g42190 LOC_Os07g45060 LOC_Os03g12530 LOC_Os08g33750 LOC_Os04g52260 LOC_Os06g39880 LOC_Os04g47420 LOC_Os08g06100
YANG_ABL1_UP	313	Up-regulated genes in the?abl1?mutant by GeneChip analysis	2	0.4705	1	LOC_Os06g06780 LOC_Os07g45060
DEVESHWAR_ANTHER_DEVELOPMENT_PMA_VS_SCP_UP	6988	Upregulated genes comparing pre-meiotic(PMA) stage with anthers at single-celled(SCP) stage	39	0.2778	1	LOC_Os07g22930 LOC_Os01g01160 LOC_Os02g06360 LOC_Os12g43720 LOC_Os07g46520 LOC_Os01g74320 LOC_Os03g17800 LOC_Os11g34870 LOC_Os07g47100 LOC_Os03g12510 LOC_Os07g27810 LOC_Os03g48000 LOC_Os01g10890 LOC_Os01g51410 LOC_Os04g48870 LOC_Os04g53760 LOC_Os03g59320 LOC_Os02g43560 LOC_Os11g41600 LOC_Os09g06770 LOC_Os03g55530 LOC_Os03g41060 LOC_Os01g72810 LOC_Os08g01370 LOC_Os02g04750 LOC_Os02g09930 LOC_Os05g…
QIU_OSWRKY13_VS_MUDANJIANG_8_UP	232	Up-regulated genes in OsWRKY13-overexpressing plants compared with wild-type Mudanjiang 8	1	0.6915	1	LOC_Os07g46520
TIE_NIP_AGROBACTERIUM_INFECTION_24H_DN	480	downregulated genes after 24h of Agrobacterium infection in Nipponbare	4	0.2272	1	LOC_Os07g48450 LOC_Os03g04680 LOC_Os07g48510 LOC_Os09g06770
RUSSELL_POLLEN_ALLERGENS_DN	47	down-regulated genes of pollen allergen candidates in rice	1	0.2149	1	LOC_Os02g44108
WANG_DROUGHT_PANICLE_SPECIFIC_UP	115	Panicle specific up-regulated genes under drought stress	1	0.4428	1	LOC_Os06g05440
GAO_RLKS_SALT_UP	95	Up-regulated RLKs(the receptor-like kinases) genes response to salt	1	0.3837	1	LOC_Os04g51040
GAO_RLKS_DROUGHT_UP	110	Up-regulated RLKs(the receptor-like kinases) genes response to drought	1	0.4286	1	LOC_Os04g51040
DEVESHWAR_ANTHER_DEVELOPMENT_TPA_VS_SCP_DN	7526	Downregulated genes comparing tri-nucleate pollen(TPA) stage with anthers at single-celled(SCP) stage	41	0.3266	1	LOC_Os07g37310 LOC_Os01g01160 LOC_Os05g06780 LOC_Os11g14140 LOC_Os06g41910 LOC_Os09g34890 LOC_Os01g34790 LOC_Os04g12499 LOC_Os05g41130 LOC_Os03g12510 LOC_Os10g40420 LOC_Os07g27810 LOC_Os05g48270 LOC_Os07g45060 LOC_Os04g53760 LOC_Os01g32364 LOC_Os04g37550 LOC_Os02g09850 LOC_Os11g41600 LOC_Os07g41410 LOC_Os02g28340 LOC_Os09g06770 LOC_Os12g05890 LOC_Os03g40100 LOC_Os04g12530 LOC_Os03g55530 LOC_Os03g…
WEI_EXPRESSION_PROFILES_IN_POLLEN_DN	985	downregulated transcripts in rice pollen.	1	0.9933	1	LOC_Os02g43330
WANG_DROUGHT_ROOT_SPECIFIC_DN	280	Root specific down-regulated genes under drought stress	2	0.4147	1	LOC_Os03g12510 LOC_Os05g48700
WEI_EXPRESSION_PROFILES_IN_POLLEN_UP	1681	upregulated transcripts in rice pollen.	6	0.8532	1	LOC_Os07g03930 LOC_Os07g46520 LOC_Os11g26750 LOC_Os09g30130 LOC_Os03g51150 LOC_Os01g42150
ZHENG_FE_DEFICIENCY_UP	442	Genes showing up-regulation in response to Fe deficiency regardless of +P or ?P in the medium	4	0.1878	1	LOC_Os10g34700 LOC_Os09g31430 LOC_Os05g48900 LOC_Os04g54810
PANDIT_CSR27_TO_MI48_CONTROL_DN	64	Genes down regulated in tolerant bulk under control between CSR27 and MI48	1	0.2794	1	LOC_Os07g35940
BEATTY_ROOTS_AND_SHOOTS_NITROGEN_ASSOCIATED_UP	59	upregulated genes associated with nitrogen in transgenic rice	1	0.261	1	LOC_Os07g48510
LI_OVARY_IDENTIFIED_BY_TWO_MICROARRAY_UP	106	Highly expressed candidate genes in ovary identified by both 57 K Affymetrix rice whole-genome array and 10 K rice cDNA microarray.	1	0.417	1	LOC_Os12g08770
DUBEY_CHROMIUM_STRESS_ROOT-SPECIFIC_DN	236	root-specific genes down-regulated during Cr (VI) stress in rice	1	0.6977	1	LOC_Os03g05530
DEVESHWAR_ANTHER_DEVELOPMENT_MA_VS_TPA_UP	7461	Upregulated genes comparing meiotic(MA) stage with tri-nucleate pollen(TPA) stage	36	0.641	1	LOC_Os01g01160 LOC_Os05g06780 LOC_Os11g14140 LOC_Os06g41910 LOC_Os09g34890 LOC_Os01g34790 LOC_Os01g74320 LOC_Os04g12499 LOC_Os05g41130 LOC_Os03g12510 LOC_Os10g40420 LOC_Os07g27810 LOC_Os05g48270 LOC_Os07g45060 LOC_Os04g53760 LOC_Os01g32364 LOC_Os02g09850 LOC_Os11g41600 LOC_Os07g41410 LOC_Os02g28340 LOC_Os09g06770 LOC_Os03g40100 LOC_Os03g55530 LOC_Os03g41060 LOC_Os01g72810 LOC_Os08g01370 LOC_Os02g…
DEVESHWAR_ANTHER_DEVELOPMENT_SCP_VS_MA_DN	6988	Downregulated genes comparing anthers at single-celled(SCP) stage with meiotic(MA) stage	36	0.4762	1	LOC_Os11g14140 LOC_Os02g06360 LOC_Os07g46520 LOC_Os01g74320 LOC_Os03g17800 LOC_Os05g41130 LOC_Os11g34870 LOC_Os03g12510 LOC_Os10g40420 LOC_Os07g27810 LOC_Os07g45060 LOC_Os03g48000 LOC_Os01g10890 LOC_Os01g51410 LOC_Os04g48870 LOC_Os04g53760 LOC_Os03g59320 LOC_Os04g55710 LOC_Os02g43560 LOC_Os11g41600 LOC_Os09g06770 LOC_Os10g29470 LOC_Os03g40100 LOC_Os03g55530 LOC_Os01g72810 LOC_Os02g04750 LOC_Os02g…
MALONE_CELL_WALL_METABOLIC_PATHWAYREGULATION_OF_H3K27ME3	215	Cell wall metabolic pathway genes subjected to the regulation of H3K27me3	1	0.6638	1	LOC_Os02g09930
TIE_ZS_AGROBACTERIUM_INFECTION_6H_UP	1066	upregulated genes after 6h of Agrobacterium infection in in the indica cultivar ZS	6	0.4523	1	LOC_Os11g31530 LOC_Os01g74320 LOC_Os11g10990 LOC_Os10g37660 LOC_Os03g12530 LOC_Os04g52260
RUSSELL_POLLEN_ALLERGENS_UP	54	up-regulated genes of pollen allergen candidates in rice	1	0.2421	1	LOC_Os10g13850
SU_COLD_UNDEREXPRESSION_OF_MYBS3_UP	389	Upregulated genes by underexpression of MYBS3 with cold treatment from 28 to 4 degree (Table S9 PubmedID:20130099)	1	0.8607	1	LOC_Os11g29720
LI_STIGMA_IDENTIFIED_BY_ONE_MICROARRAY_UP	411	Highly expressed candidate genes in stigma identified by 57 K Affymetrix rice whole-genome array.	3	0.3451	1	LOC_Os04g48870 LOC_Os02g09930 LOC_Os01g37590
DEVESHWAR_ANTHER_DEVELOPMENT_PMA_VS_TPA_UP	7095	Upregulated genes comparing pre-meiotic(PMA) stage with tri-nucleate pollen(TPA) stage	35	0.5854	1	LOC_Os07g22930 LOC_Os01g01160 LOC_Os11g14140 LOC_Os06g41910 LOC_Os09g34890 LOC_Os01g74320 LOC_Os04g12499 LOC_Os05g41130 LOC_Os03g12510 LOC_Os10g40420 LOC_Os07g27810 LOC_Os05g48270 LOC_Os07g45060 LOC_Os04g53760 LOC_Os01g32364 LOC_Os11g41600 LOC_Os07g41410 LOC_Os02g28340 LOC_Os09g06770 LOC_Os03g40100 LOC_Os03g55530 LOC_Os03g41060 LOC_Os01g72810 LOC_Os08g01370 LOC_Os02g09930 LOC_Os08g44270 LOC_Os05g…

## Sheet: Zero_h_vs_MG-01_up_GFam_based_g
Gene Set Name	Number of genes	Description	Number of Genes in Overlap (k)	pvalue	FDR	Query ID
ORYZA_SATIVA_WRKY_GENE_SUPERFAMILY	83	Oryza sativa WRKY Gene Superfamily	12	2.04e-10	5.93e-09	LOC_Os09g25060 LOC_Os08g29660 LOC_Os05g39720 LOC_Os05g46020 LOC_Os01g61080 LOC_Os05g27730 LOC_Os01g14440 LOC_Os09g16510 LOC_Os06g44010 LOC_Os01g51690 LOC_Os02g08440 LOC_Os01g43550
WRKY_FAMILY_GENES	103	WRKY family genes	12	1.93e-09	2.8e-08	LOC_Os09g25060 LOC_Os08g29660 LOC_Os05g39720 LOC_Os05g46020 LOC_Os01g61080 LOC_Os05g27730 LOC_Os01g14440 LOC_Os09g16510 LOC_Os06g44010 LOC_Os01g51690 LOC_Os02g08440 LOC_Os01g43550
RICE_CALMODULIN-RELATED_CALCIUM_SENSOR_PROTEINS	32	Rice calmodulin-related calcium sensor proteins	7	1.05e-07	1.01e-06	LOC_Os05g13580 LOC_Os05g31620 LOC_Os12g41110 LOC_Os03g21380 LOC_Os01g72530 LOC_Os01g04330 LOC_Os01g72100
E3_UBOX_DOMAIN-CONTAINING_FAMILY	51	E3 - Ubox domain-containing family	6	2.17e-05	0.000157	LOC_Os02g33680 LOC_Os04g34140 LOC_Os05g39930 LOC_Os06g13870 LOC_Os02g34410 LOC_Os02g57700
RICE_KINASE_INTERACTOME	149	Rice Kinase Interactome	6	0.00463	0.0268	LOC_Os06g10160 LOC_Os02g06930 LOC_Os07g35370 LOC_Os03g17700 LOC_Os01g02290 LOC_Os11g02240
BOWMAN-BIRK_TYPE_BRAIN_TRYPSIN_INHIBITOR	12	Bowman-Birk type brain trypsin inhibitor	2	0.00822	0.0368	LOC_Os01g03360 LOC_Os01g04050
CONSERVED_PEPTIDE_UORF-CONTAINING_TRANSCRIPTS	40	Conserved peptide uORF-containing transcripts	3	0.00887	0.0368	LOC_Os02g21920 LOC_Os09g28354 LOC_Os02g44230
F-BOX_AND_KELCH_REPEATS_CONTAINING_PROTEINS	25	F-box and Kelch Repeats Containing Proteins	2	0.0292	0.1057	LOC_Os03g07530 LOC_Os02g51350
WOUND-INDUCED_PROTEIN_PRECURSOR	5	Wound-induced protein precursor	1	0.0579	0.1867	LOC_Os11g37960
ADENYLYL_SULFATE_REDUCTASE-LIKE	6	Adenylyl Sulfate Reductase-like	1	0.0673	0.195	LOC_Os07g32570
SIGNAL_PEPTIDASE_FAMILY_(PEPTIDASE_S26;_PF00717)	7	Signal Peptidase Family (Peptidase_S26; PF00717)	1	0.0765	0.2017	LOC_Os09g28000
RIPENING-RELATED_FAMILY_PROTEIN_PRECURSOR	9	Ripening-related family protein precursor	1	0.0947	0.2288	LOC_Os10g34840
CORE_DNA_REPLICATION_MACHINERY_PROTEINS	58	Core DNA replication machinery proteins	2	0.1191	0.2468	LOC_Os01g36390 LOC_Os11g29380
SMALL_AUXIN-UP_RNA_GENE_FAMILY	58	Small auxin-up RNA gene family	2	0.1191	0.2468	LOC_Os03g45860 LOC_Os04g56690
INDOLE-3-ACETIC-ACID_SYNTHETASES	13	Indole-3-acetic-acid synthetases	1	0.13	0.2491	LOC_Os01g55940
EARLY_AUXIN-RESPONSIVE_GH3_GENE_FAMILY	14	Early Auxin-responsive GH3 Gene Family	1	0.1386	0.2491	LOC_Os01g55940
RICE_HOMOLOGS_OF_ARABIDOPSIS_MAPKKS_(MITOGEN-ACTIVATED_PROTEIN KINASES)	15	Rice homologs of Arabidopsis MAPKKs (Mitogen-Activated Protein Kinases)	1	0.1471	0.2491	LOC_Os03g17700
CHITINASE_FAMILY_PROTEIN_PRECURSOR	17	Chitinase family protein precursor	1	0.1639	0.2491	LOC_Os10g39680
ORYZA_SATIVA_WALL-ASSOCIATED_KINASES	144	Oryza sativa Wall-associated Kinases	3	0.1791	0.2491	LOC_Os09g38850 LOC_Os02g56380 LOC_Os02g56420
RHOMBOID_PROTEASE_FAMILY_(PEPTIDASE_S54;_PF01694)	18	Rhomboid Protease Family (Peptidase_S54; PF01694)	1	0.1722	0.2491	LOC_Os10g37760
SQUAMOSA_PROMOTER_BINDING_PROTEIN_(SBP)-BOX_PROTEINS	19	SQUAMOSA Promoter Binding Protein (SBP)-Box Proteins	1	0.1804	0.2491	LOC_Os09g31438
F-BOX_AND_OTHER_DOMAINS_CONTAINING_PROTEINS	24	F-Box and Other Domains Containing Proteins	1	0.2202	0.2903	LOC_Os04g31610
EARLY_AUXIN-RESPONSIVE_AUX/IAA_GENE_FAMILY	31	Early Auxin-responsive Aux/IAA Gene Family	1	0.2727	0.3438	LOC_Os06g39590
RAPID_ALKALINIZATION_FACTOR_(RALF)_FAMILY_PROTEIN_PRECURSOR	46	Rapid Alkalinization Factor (RALF) family protein precursor	1	0.3735	0.4514	LOC_Os01g25540
E3_RING_FINGER_FAMILY	51	E3 - RING finger family	1	0.4039	0.4686	LOC_Os01g74040
SUBTILISIN_FAMILY_(PEPTIDASE_S8;_PF00082)	63	Subtilisin Family (Peptidase_S8; PF00082)	1	0.4711	0.5227	LOC_Os02g17000
SERINE_CARBOXYPEPTIDASE_FAMILY_(PEPTIDASE_S10;_PF00450)	66	Serine Carboxypeptidase Family (Peptidase_S10; PF00450)	1	0.4866	0.5227	LOC_Os05g50580
C2H2_ZINC_FINGER_PROTEINS	179	C2H2 zinc finger proteins	2	0.5361	0.5553	LOC_Os03g55540 LOC_Os08g44830
F-BOX_DOMAIN_CONTAINING_PROTEINS	465	F-Box Domain Containing Proteins	1	0.9905	0.9905	LOC_Os07g42590

## Sheet: Zero_h_vs_MG-01_up_GO
Gene Set Name	Number of genes	Description	Number of Genes in Overlap (k)	pvalue	FDR	Query ID
REPRODUCTION	117	GO:0000003 reproduction, GOslim:biological_process	4	0.0326	0.4601	LOC_Os11g10290 LOC_Os04g34270 LOC_Os04g28780 LOC_Os04g01320
EXOCYST	51	GO:0000145 exocyst, GOslim:cellular_component	6	2.17e-05	0.000353	LOC_Os06g08460 LOC_Os06g14450 LOC_Os05g39610 LOC_Os01g67810 LOC_Os08g13570 LOC_Os01g67820
UBIQUITIN_LIGASE_COMPLEX	87	GO:0000151 ubiquitin ligase complex, GOslim:cellular_component	7	4.37e-05	0.000572	LOC_Os02g33680 LOC_Os04g34140 LOC_Os09g21120 LOC_Os05g39930 LOC_Os06g13870 LOC_Os02g34410 LOC_Os02g57700
NUCLEOTIDE_BINDING	3702	GO:0000166 nucleotide binding, GOslim:molecular_function	72	8.61e-08	4.58e-06	LOC_Os06g45630 LOC_Os05g25390 LOC_Os07g35750 LOC_Os01g03690 LOC_Os07g35810 LOC_Os09g31486 LOC_Os08g35600 LOC_Os11g45090 LOC_Os09g18020 LOC_Os09g18230 LOC_Os01g50100 LOC_Os03g20840 LOC_Os01g04550 LOC_Os10g28240 LOC_Os11g44430 LOC_Os10g31864 LOC_Os01g66860 LOC_Os11g36160 LOC_Os11g10290 LOC_Os09g23570 LOC_Os06g10160 LOC_Os01g42410 LOC_Os02g06930 LOC_Os09g27010 LOC_Os07g41180 LOC_Os01g02300 LOC_Os11g…
POLYSACCHARIDE_CATABOLIC_PROCESS	35	GO:0000272 polysaccharide catabolic process, GOslim:biological_process	2	0.0519	0.6888	LOC_Os10g39680 LOC_Os11g37960
MAGNESIUM_ION_BINDING	129	GO:0000287 magnesium ion binding, GOslim:molecular_function	2	0.3726	1	LOC_Os11g02270 LOC_Os12g30824
PSEUDOURIDINE_SYNTHESIS	18	GO:0001522 pseudouridine synthesis, GOslim:biological_process	1	0.1722	1	LOC_Os03g25450
CILIARY_OR_FLAGELLAR_MOTILITY	8	GO:0001539 ciliary or flagellar motility, GOslim:biological_process	4	4.41e-06	0.000167	LOC_Os05g13580 LOC_Os05g31620 LOC_Os01g04330 LOC_Os01g72100
NUCLEOSIDE_BINDING	3125	GO:0001882 nucleoside binding, GOslim:molecular_function	68	3.09e-09	1.94e-07	LOC_Os06g45630 LOC_Os05g25390 LOC_Os07g35750 LOC_Os01g03690 LOC_Os07g35810 LOC_Os09g31486 LOC_Os08g35600 LOC_Os11g45090 LOC_Os09g18020 LOC_Os09g18230 LOC_Os01g50100 LOC_Os03g20840 LOC_Os01g04550 LOC_Os10g28240 LOC_Os11g44430 LOC_Os10g31864 LOC_Os01g66860 LOC_Os11g36160 LOC_Os11g10290 LOC_Os09g23570 LOC_Os06g10160 LOC_Os01g42410 LOC_Os02g06930 LOC_Os09g27010 LOC_Os01g02300 LOC_Os11g14380 LOC_Os01g…
PURINE_NUCLEOSIDE_BINDING	3125	GO:0001883 purine nucleoside binding, GOslim:molecular_function	68	3.09e-09	1.94e-07	LOC_Os06g45630 LOC_Os05g25390 LOC_Os07g35750 LOC_Os01g03690 LOC_Os07g35810 LOC_Os09g31486 LOC_Os08g35600 LOC_Os11g45090 LOC_Os09g18020 LOC_Os09g18230 LOC_Os01g50100 LOC_Os03g20840 LOC_Os01g04550 LOC_Os10g28240 LOC_Os11g44430 LOC_Os10g31864 LOC_Os01g66860 LOC_Os11g36160 LOC_Os11g10290 LOC_Os09g23570 LOC_Os06g10160 LOC_Os01g42410 LOC_Os02g06930 LOC_Os09g27010 LOC_Os01g02300 LOC_Os11g14380 LOC_Os01g…
MOLECULAR_FUNCTION	45586	GO:0003674 molecular_function, GOslim:molecular_function	565	1.11e-42	1.53e-39	LOC_Os03g28940 LOC_Os03g16960 LOC_Os02g33680 LOC_Os09g24580 LOC_Os03g29980 LOC_Os02g09810 LOC_Os04g55100 LOC_Os01g40070 LOC_Os12g05930 LOC_Os05g45410 LOC_Os08g34460 LOC_Os06g45630 LOC_Os06g13190 LOC_Os03g07530 LOC_Os05g08830 LOC_Os10g42690 LOC_Os06g48160 LOC_Os05g41780 LOC_Os12g12260 LOC_Os08g37670 LOC_Os08g36920 LOC_Os10g37760 LOC_Os03g10300 LOC_Os04g47780 LOC_Os01g68060 LOC_Os05g25390 LOC_Os06g…
NUCLEIC_ACID_BINDING	3311	GO:0003676 nucleic acid binding, GOslim:molecular_function	63	1.22e-06	6.03e-05	LOC_Os05g45410 LOC_Os05g41780 LOC_Os08g36920 LOC_Os05g07010 LOC_Os01g21120 LOC_Os09g25060 LOC_Os02g41510 LOC_Os01g58420 LOC_Os01g12440 LOC_Os07g12340 LOC_Os10g41330 LOC_Os05g35500 LOC_Os07g42510 LOC_Os03g08470 LOC_Os01g66270 LOC_Os03g55540 LOC_Os01g04800 LOC_Os03g19020 LOC_Os05g39720 LOC_Os09g28354 LOC_Os04g52090 LOC_Os05g46020 LOC_Os08g44830 LOC_Os07g41180 LOC_Os01g61080 LOC_Os05g27730 LOC_Os09g…
DNA_BINDING	2023	GO:0003677 DNA binding, GOslim:molecular_function	53	4.98e-10	3.83e-08	LOC_Os05g45410 LOC_Os05g41780 LOC_Os08g36920 LOC_Os05g07010 LOC_Os01g21120 LOC_Os09g25060 LOC_Os02g41510 LOC_Os01g58420 LOC_Os01g12440 LOC_Os07g12340 LOC_Os10g41330 LOC_Os05g35500 LOC_Os07g42510 LOC_Os03g08470 LOC_Os01g66270 LOC_Os01g04800 LOC_Os05g39720 LOC_Os09g28354 LOC_Os04g52090 LOC_Os05g46020 LOC_Os01g61080 LOC_Os05g27730 LOC_Os09g35030 LOC_Os01g14440 LOC_Os05g41760 LOC_Os09g16510 LOC_Os03g…
SEQUENCE-SPECIFIC_DNA_BINDING_TRANSCRIPTION_FACTOR_ACTIVITY	636	GO:0003700 sequence-specific DNA binding transcription factor activity, GOslim:molecular_function	33	7.61e-14	1.05e-11	LOC_Os05g45410 LOC_Os05g41780 LOC_Os08g36920 LOC_Os01g21120 LOC_Os09g25060 LOC_Os01g58420 LOC_Os01g12440 LOC_Os10g41330 LOC_Os07g42510 LOC_Os03g08470 LOC_Os01g66270 LOC_Os01g04800 LOC_Os05g39720 LOC_Os09g28354 LOC_Os04g52090 LOC_Os05g46020 LOC_Os01g61080 LOC_Os05g27730 LOC_Os09g35030 LOC_Os01g14440 LOC_Os05g41760 LOC_Os09g16510 LOC_Os09g35010 LOC_Os04g57340 LOC_Os06g44010 LOC_Os01g51690 LOC_Os09g…
RNA_BINDING	379	GO:0003723 RNA binding, GOslim:molecular_function	3	0.7304	1	LOC_Os03g19020 LOC_Os10g27470 LOC_Os03g25450
STRUCTURAL_CONSTITUENT_OF_RIBOSOME	465	GO:0003735 structural constituent of ribosome, GOslim:molecular_function	3	0.8432	1	LOC_Os09g31031 LOC_Os03g15370 LOC_Os04g38530
MOTOR_ACTIVITY	65	GO:0003774 motor activity, GOslim:molecular_function	1	0.4815	1	LOC_Os01g55510
MICROTUBULE_MOTOR_ACTIVITY	51	GO:0003777 microtubule motor activity, GOslim:molecular_function	1	0.4039	1	LOC_Os01g55510
ACTIN_BINDING	57	GO:0003779 actin binding, GOslim:molecular_function	1	0.4385	1	LOC_Os03g18770
CATALYTIC_ACTIVITY	9113	GO:0003824 catalytic activity, GOslim:molecular_function	180	3.97e-20	1.59e-17	LOC_Os02g33680 LOC_Os01g40070 LOC_Os06g45630 LOC_Os06g48160 LOC_Os12g12260 LOC_Os03g10300 LOC_Os05g25390 LOC_Os02g47470 LOC_Os09g28000 LOC_Os07g35750 LOC_Os01g03690 LOC_Os07g35810 LOC_Os03g12500 LOC_Os12g08900 LOC_Os08g35600 LOC_Os02g54890 LOC_Os07g32570 LOC_Os01g55510 LOC_Os09g18020 LOC_Os07g49310 LOC_Os04g38950 LOC_Os04g34140 LOC_Os09g38520 LOC_Os04g37430 LOC_Os07g47990 LOC_Os09g18230 LOC_Os04g…
BETA-1,4-MANNOSYLGLYCOPROTEIN_4-BETA-N-ACETYLGLUCOSAMINYLTRANSFERASE_ACTIVITY	4	GO:0003830 beta-1,4-mannosylglycoprotein 4-beta-N-acetylglucosaminyltransferase activity, GOslim:molecular_function	1	0.0485	0.6715	LOC_Os02g38140
GTPASE_ACTIVITY	111	GO:0003924 GTPase activity, GOslim:molecular_function	1	0.6721	1	LOC_Os01g47730
GTP_CYCLOHYDROLASE_ACTIVITY	4	GO:0003933 GTP cyclohydrolase activity, GOslim:molecular_function	1	0.0485	0.6715	LOC_Os02g36340
GTP_CYCLOHYDROLASE_II_ACTIVITY	3	GO:0003935 GTP cyclohydrolase II activity, GOslim:molecular_function	1	0.039	0.5682	LOC_Os02g36340
ANTHRANILATE_SYNTHASE_ACTIVITY	4	GO:0004049 anthranilate synthase activity, GOslim:molecular_function	1	0.0485	0.6715	LOC_Os04g38950
CARBONATE_DEHYDRATASE_ACTIVITY	15	GO:0004089 carbonate dehydratase activity, GOslim:molecular_function	1	0.1471	1	LOC_Os08g36680
CARBOXYLESTERASE_ACTIVITY	172	GO:0004091 carboxylesterase activity, GOslim:molecular_function	5	0.032	0.5038	LOC_Os01g40070 LOC_Os11g09010 LOC_Os12g18560 LOC_Os01g09220 LOC_Os10g36500
DIACYLGLYCEROL_KINASE_ACTIVITY	13	GO:0004143 diacylglycerol kinase activity, GOslim:molecular_function	2	0.00943	0.2092	LOC_Os12g12260 LOC_Os04g54200
ENDOPEPTIDASE_ACTIVITY	410	GO:0004175 endopeptidase activity, GOslim:molecular_function	9	0.0249	0.4014	LOC_Os06g13180 LOC_Os05g33400 LOC_Os02g48870 LOC_Os05g33430 LOC_Os02g50730 LOC_Os01g50170 LOC_Os07g34940 LOC_Os02g21040 LOC_Os11g08100
CARBOXYPEPTIDASE_ACTIVITY	62	GO:0004180 carboxypeptidase activity, GOslim:molecular_function	1	0.4658	1	LOC_Os05g50580
SERINE-TYPE_CARBOXYPEPTIDASE_ACTIVITY	62	GO:0004185 serine-type carboxypeptidase activity, GOslim:molecular_function	1	0.4658	1	LOC_Os05g50580
ASPARTIC-TYPE_ENDOPEPTIDASE_ACTIVITY	235	GO:0004190 aspartic-type endopeptidase activity, GOslim:molecular_function	7	0.0109	0.2182	LOC_Os05g33400 LOC_Os02g48870 LOC_Os05g33430 LOC_Os01g50170 LOC_Os07g34940 LOC_Os02g21040 LOC_Os11g08100
PEPSIN_A_ACTIVITY	120	GO:0004194 pepsin A activity, GOslim:molecular_function	7	0.000288	0.00949	LOC_Os05g33400 LOC_Os02g48870 LOC_Os05g33430 LOC_Os01g50170 LOC_Os07g34940 LOC_Os02g21040 LOC_Os11g08100
METALLOENDOPEPTIDASE_ACTIVITY	43	GO:0004222 metalloendopeptidase activity, GOslim:molecular_function	2	0.0733	0.8677	LOC_Os06g13180 LOC_Os02g50730
SUBTILASE_ACTIVITY	78	GO:0004289 subtilase activity, GOslim:molecular_function	1	0.5445	1	LOC_Os02g17000
GLUTAMATE_DECARBOXYLASE_ACTIVITY	5	GO:0004351 glutamate decarboxylase activity, GOslim:molecular_function	1	0.0579	0.7424	LOC_Os03g13300
GLUTAMATE-AMMONIA_LIGASE_ACTIVITY	5	GO:0004356 glutamate-ammonia ligase activity, GOslim:molecular_function	1	0.0579	0.7424	LOC_Os03g12290
GLYCEROL-3-PHOSPHATE_DEHYDROGENASE_[NAD+]_ACTIVITY	5	GO:0004367 glycerol-3-phosphate dehydrogenase [NAD+] activity, GOslim:molecular_function	1	0.0579	0.7424	LOC_Os05g41590
INORGANIC_DIPHOSPHATASE_ACTIVITY	36	GO:0004427 inorganic diphosphatase activity, GOslim:molecular_function	1	0.308	1	LOC_Os11g02270
INOSITOL_OR_PHOSPHATIDYLINOSITOL_KINASE_ACTIVITY	30	GO:0004428 inositol or phosphatidylinositol kinase activity, GOslim:molecular_function	1	0.2654	1	LOC_Os02g32370
MONOOXYGENASE_ACTIVITY	413	GO:0004497 monooxygenase activity, GOslim:molecular_function	10	0.0102	0.2145	LOC_Os02g47470 LOC_Os03g12500 LOC_Os09g38520 LOC_Os06g44040 LOC_Os09g26960 LOC_Os03g55800 LOC_Os01g38110 LOC_Os11g05380 LOC_Os02g12540 LOC_Os09g26980
DOPAMINE_BETA-MONOOXYGENASE_ACTIVITY	4	GO:0004500 dopamine beta-monooxygenase activity, GOslim:molecular_function	2	0.00143	0.0373	LOC_Os09g38520 LOC_Os06g44040
NUCLEASE_ACTIVITY	230	GO:0004518 nuclease activity, GOslim:molecular_function	1	0.9	1	LOC_Os11g32290
EXONUCLEASE_ACTIVITY	49	GO:0004527 exonuclease activity, GOslim:molecular_function	1	0.392	1	LOC_Os11g32290
HYDROLASE_ACTIVITY,_HYDROLYZING_O-GLYCOSYL_COMPOUNDS	409	GO:0004553 hydrolase activity, hydrolyzing O-glycosyl compounds, GOslim:molecular_function	12	0.00114	0.0322	LOC_Os06g48160 LOC_Os04g33640 LOC_Os07g35560 LOC_Os01g49320 LOC_Os04g51460 LOC_Os01g71340 LOC_Os10g39680 LOC_Os10g28080 LOC_Os06g25010 LOC_Os01g51570 LOC_Os01g71350 LOC_Os11g37960
CHITINASE_ACTIVITY	25	GO:0004568 chitinase activity, GOslim:molecular_function	2	0.0292	0.4637	LOC_Os10g39680 LOC_Os11g37960
PEROXIDASE_ACTIVITY	182	GO:0004601 peroxidase activity, GOslim:molecular_function	9	0.000134	0.00502	LOC_Os07g47990 LOC_Os04g59150 LOC_Os07g48020 LOC_Os01g22249 LOC_Os07g48010 LOC_Os09g29490 LOC_Os02g14430 LOC_Os05g41590 LOC_Os01g73200
PHOSPHOLIPASE_ACTIVITY	41	GO:0004620 phospholipase activity, GOslim:molecular_function	2	0.0677	0.8289	LOC_Os01g40070 LOC_Os01g09220
PHOSPHOLIPASE_A2_ACTIVITY	19	GO:0004623 phospholipase A2 activity, GOslim:molecular_function	2	0.0181	0.3178	LOC_Os01g40070 LOC_Os01g09220
PROTEIN_KINASE_ACTIVITY	1547	GO:0004672 protein kinase activity, GOslim:molecular_function	52	1.11e-13	1.28e-11	LOC_Os06g45630 LOC_Os05g25390 LOC_Os07g35750 LOC_Os01g03690 LOC_Os07g35810 LOC_Os08g35600 LOC_Os09g18020 LOC_Os09g18230 LOC_Os01g04550 LOC_Os10g28240 LOC_Os11g44430 LOC_Os01g66860 LOC_Os11g36160 LOC_Os11g10290 LOC_Os09g23570 LOC_Os06g10160 LOC_Os02g06930 LOC_Os09g27010 LOC_Os01g02300 LOC_Os01g49920 LOC_Os07g35370 LOC_Os07g40630 LOC_Os09g38850 LOC_Os03g56250 LOC_Os04g34270 LOC_Os03g17700 LOC_Os08g…
PROTEIN_SERINE/THREONINE_KINASE_ACTIVITY	1394	GO:0004674 protein serine/threonine kinase activity, GOslim:molecular_function	48	4.51e-13	4.46e-11	LOC_Os06g45630 LOC_Os05g25390 LOC_Os07g35750 LOC_Os07g35810 LOC_Os08g35600 LOC_Os09g18020 LOC_Os09g18230 LOC_Os01g04550 LOC_Os11g44430 LOC_Os01g66860 LOC_Os11g36160 LOC_Os09g23570 LOC_Os06g10160 LOC_Os02g06930 LOC_Os09g27010 LOC_Os01g02300 LOC_Os01g49920 LOC_Os07g35370 LOC_Os07g40630 LOC_Os09g38850 LOC_Os03g56250 LOC_Os04g34270 LOC_Os03g17700 LOC_Os08g10290 LOC_Os07g35310 LOC_Os01g50410 LOC_Os03g…
RECEPTOR_SIGNALING_PROTEIN_SERINE/THREONINE_KINASE_ACTIVITY	16	GO:0004702 receptor signaling protein serine/threonine kinase activity, GOslim:molecular_function	1	0.1556	1	LOC_Os03g17700
MAP_KINASE_ACTIVITY	16	GO:0004707 MAP kinase activity, GOslim:molecular_function	1	0.1556	1	LOC_Os03g17700
PROTEIN_TYROSINE_KINASE_ACTIVITY	1399	GO:0004713 protein tyrosine kinase activity, GOslim:molecular_function	51	9.74e-15	1.93e-12	LOC_Os06g45630 LOC_Os05g25390 LOC_Os07g35750 LOC_Os01g03690 LOC_Os07g35810 LOC_Os08g35600 LOC_Os09g18020 LOC_Os09g18230 LOC_Os01g04550 LOC_Os11g44430 LOC_Os01g66860 LOC_Os11g36160 LOC_Os11g10290 LOC_Os09g23570 LOC_Os06g10160 LOC_Os02g06930 LOC_Os09g27010 LOC_Os01g02300 LOC_Os01g49920 LOC_Os07g35370 LOC_Os07g40630 LOC_Os09g38850 LOC_Os03g56250 LOC_Os04g34270 LOC_Os03g17700 LOC_Os08g10290 LOC_Os07g…
PHOSPHOPROTEIN_PHOSPHATASE_ACTIVITY	91	GO:0004721 phosphoprotein phosphatase activity, GOslim:molecular_function	2	0.2348	1	LOC_Os03g55320 LOC_Os03g18150
PROTEIN_SERINE/THREONINE_PHOSPHATASE_ACTIVITY	51	GO:0004722 protein serine/threonine phosphatase activity, GOslim:molecular_function	2	0.0969	1	LOC_Os03g55320 LOC_Os03g18150
TRIGLYCERIDE_LIPASE_ACTIVITY	47	GO:0004806 triglyceride lipase activity, GOslim:molecular_function	1	0.3797	1	LOC_Os11g09010
UBIQUITIN-PROTEIN_LIGASE_ACTIVITY	82	GO:0004842 ubiquitin-protein ligase activity, GOslim:molecular_function	7	3.07e-05	0.00146	LOC_Os02g33680 LOC_Os04g34140 LOC_Os09g21120 LOC_Os05g39930 LOC_Os06g13870 LOC_Os02g34410 LOC_Os02g57700
ENZYME_INHIBITOR_ACTIVITY	167	GO:0004857 enzyme inhibitor activity, GOslim:molecular_function	4	0.0908	1	LOC_Os01g03360 LOC_Os12g18560 LOC_Os10g36500 LOC_Os01g04050
ENDOPEPTIDASE_INHIBITOR_ACTIVITY	87	GO:0004866 endopeptidase inhibitor activity, GOslim:molecular_function	2	0.2203	1	LOC_Os01g03360 LOC_Os01g04050
SERINE-TYPE_ENDOPEPTIDASE_INHIBITOR_ACTIVITY	66	GO:0004867 serine-type endopeptidase inhibitor activity, GOslim:molecular_function	2	0.1458	1	LOC_Os01g03360 LOC_Os01g04050
SIGNAL_TRANSDUCER_ACTIVITY	167	GO:0004871 signal transducer activity, GOslim:molecular_function	1	0.8124	1	LOC_Os03g17700
RECEPTOR_SIGNALING_PROTEIN_ACTIVITY	16	GO:0005057 receptor signaling protein activity, GOslim:molecular_function	1	0.1556	1	LOC_Os03g17700
STRUCTURAL_MOLECULE_ACTIVITY	538	GO:0005198 structural molecule activity, GOslim:molecular_function	4	0.7852	1	LOC_Os09g31031 LOC_Os01g62670 LOC_Os03g15370 LOC_Os04g38530
TRANSPORTER_ACTIVITY	1085	GO:0005215 transporter activity, GOslim:molecular_function	12	0.4034	1	LOC_Os07g39350 LOC_Os01g50100 LOC_Os10g28240 LOC_Os11g38160 LOC_Os03g50280 LOC_Os07g37320 LOC_Os01g67810 LOC_Os06g08170 LOC_Os06g04900 LOC_Os04g32920 LOC_Os09g20510 LOC_Os10g30790
INORGANIC_PHOSPHATE_TRANSMEMBRANE_TRANSPORTER_ACTIVITY	7	GO:0005315 inorganic phosphate transmembrane transporter activity, GOslim:molecular_function	1	0.0765	0.8677	LOC_Os10g30790
LIPID_TRANSPORTER_ACTIVITY	17	GO:0005319 lipid transporter activity, GOslim:molecular_function	1	0.1639	1	LOC_Os03g50280
SUGAR:HYDROGEN_SYMPORTER_ACTIVITY	80	GO:0005351 sugar:hydrogen symporter activity, GOslim:molecular_function	4	0.00982	0.2092	LOC_Os07g39350 LOC_Os11g38160 LOC_Os07g37320 LOC_Os06g04900
CALCIUM-TRANSPORTING_ATPASE_ACTIVITY	12	GO:0005388 calcium-transporting ATPase activity, GOslim:molecular_function	1	0.1213	1	LOC_Os10g28240
CATION:SUGAR_SYMPORTER_ACTIVITY	80	GO:0005402 cation:sugar symporter activity, GOslim:molecular_function	4	0.00982	0.2092	LOC_Os07g39350 LOC_Os11g38160 LOC_Os07g37320 LOC_Os06g04900
SNAP_RECEPTOR_ACTIVITY	11	GO:0005484 SNAP receptor activity, GOslim:molecular_function	1	0.1125	1	LOC_Os03g57310
BINDING	11705	GO:0005488 binding, GOslim:molecular_function	253	4.77e-37	3.3e-34	LOC_Os02g33680 LOC_Os09g24580 LOC_Os12g05930 LOC_Os05g45410 LOC_Os06g45630 LOC_Os05g41780 LOC_Os08g37670 LOC_Os08g36920 LOC_Os04g47780 LOC_Os01g68060 LOC_Os05g25390 LOC_Os05g07010 LOC_Os02g47470 LOC_Os09g21710 LOC_Os05g13580 LOC_Os01g21120 LOC_Os01g74040 LOC_Os07g35750 LOC_Os03g18910 LOC_Os01g03690 LOC_Os09g25060 LOC_Os07g35810 LOC_Os09g05030 LOC_Os04g57200 LOC_Os03g12500 LOC_Os03g18770 LOC_Os02g…
IRON_ION_BINDING	691	GO:0005506 iron ion binding, GOslim:molecular_function	19	0.000109	0.00458	LOC_Os02g47470 LOC_Os03g12500 LOC_Os04g37430 LOC_Os07g47990 LOC_Os08g39840 LOC_Os04g59150 LOC_Os09g26960 LOC_Os03g55800 LOC_Os07g48020 LOC_Os01g38110 LOC_Os11g05380 LOC_Os02g12540 LOC_Os01g22249 LOC_Os07g48010 LOC_Os09g29490 LOC_Os02g14430 LOC_Os05g41590 LOC_Os09g26980 LOC_Os01g73200
COPPER_ION_BINDING	134	GO:0005507 copper ion binding, GOslim:molecular_function	6	0.00281	0.0708	LOC_Os08g37670 LOC_Os08g37660 LOC_Os07g42590 LOC_Os11g24140 LOC_Os08g04340 LOC_Os08g04350
CALCIUM_ION_BINDING	384	GO:0005509 calcium ion binding, GOslim:molecular_function	18	1.54e-07	7.89e-06	LOC_Os09g24580 LOC_Os05g13580 LOC_Os05g31620 LOC_Os12g41110 LOC_Os03g21380 LOC_Os10g28240 LOC_Os01g72530 LOC_Os09g38850 LOC_Os03g57450 LOC_Os01g04330 LOC_Os02g03410 LOC_Os09g31025 LOC_Os06g46950 LOC_Os09g30490 LOC_Os07g43800 LOC_Os01g72100 LOC_Os01g72080 LOC_Os03g19720
PROTEIN_BINDING	2762	GO:0005515 protein binding, GOslim:molecular_function	45	0.00116	0.0322	LOC_Os12g05930 LOC_Os06g45630 LOC_Os01g68060 LOC_Os01g74040 LOC_Os03g18770 LOC_Os09g31486 LOC_Os02g46100 LOC_Os11g45090 LOC_Os09g18020 LOC_Os02g52210 LOC_Os09g18230 LOC_Os03g20840 LOC_Os03g57310 LOC_Os10g31864 LOC_Os11g36160 LOC_Os03g19020 LOC_Os02g45780 LOC_Os09g23570 LOC_Os02g17000 LOC_Os11g34020 LOC_Os11g14380 LOC_Os02g35440 LOC_Os05g01940 LOC_Os01g49920 LOC_Os07g07990 LOC_Os07g40630 LOC_Os03g…
ATP_BINDING	2972	GO:0005524 ATP binding, GOslim:molecular_function	68	4.21e-10	3.57e-08	LOC_Os06g45630 LOC_Os05g25390 LOC_Os07g35750 LOC_Os01g03690 LOC_Os07g35810 LOC_Os09g31486 LOC_Os08g35600 LOC_Os11g45090 LOC_Os09g18020 LOC_Os09g18230 LOC_Os01g50100 LOC_Os03g20840 LOC_Os01g04550 LOC_Os10g28240 LOC_Os11g44430 LOC_Os10g31864 LOC_Os01g66860 LOC_Os11g36160 LOC_Os11g10290 LOC_Os09g23570 LOC_Os06g10160 LOC_Os01g42410 LOC_Os02g06930 LOC_Os09g27010 LOC_Os01g02300 LOC_Os11g14380 LOC_Os01g…
GTP_BINDING	210	GO:0005525 GTP binding, GOslim:molecular_function	1	0.8778	1	LOC_Os01g47730
CARBOHYDRATE_BINDING_ALTERNATIVE	265	GO:0005529 carbohydrate binding, GOslim:molecular_function	8	0.00622	0.1458	LOC_Os02g03280 LOC_Os11g10290 LOC_Os04g34270 LOC_Os08g24670 LOC_Os04g28780 LOC_Os04g01320 LOC_Os03g56160 LOC_Os03g58900
CELLULAR_COMPONENT	45586	GO:0005575 cellular_component, GOslim:cellular_component	565	1.11e-42	2.61e-40	LOC_Os03g28940 LOC_Os03g16960 LOC_Os02g33680 LOC_Os09g24580 LOC_Os03g29980 LOC_Os02g09810 LOC_Os04g55100 LOC_Os01g40070 LOC_Os12g05930 LOC_Os05g45410 LOC_Os08g34460 LOC_Os06g45630 LOC_Os06g13190 LOC_Os03g07530 LOC_Os05g08830 LOC_Os10g42690 LOC_Os06g48160 LOC_Os05g41780 LOC_Os12g12260 LOC_Os08g37670 LOC_Os08g36920 LOC_Os10g37760 LOC_Os03g10300 LOC_Os04g47780 LOC_Os01g68060 LOC_Os05g25390 LOC_Os06g…
EXTRACELLULAR_REGION	232	GO:0005576 extracellular region, GOslim:cellular_component	11	3.59e-05	0.000498	LOC_Os06g48160 LOC_Os01g03360 LOC_Os02g16850 LOC_Os08g09010 LOC_Os06g13180 LOC_Os08g13440 LOC_Os04g51460 LOC_Os02g50730 LOC_Os01g04050 LOC_Os08g08990 LOC_Os01g01660
PROTEINACEOUS_EXTRACELLULAR_MATRIX	4	GO:0005578 proteinaceous extracellular matrix, GOslim:cellular_component	2	0.00143	0.0161	LOC_Os06g13180 LOC_Os02g50730
CELL_WALL	80	GO:0005618 cell wall, GOslim:cellular_component	2	0.195	1	LOC_Os06g48160 LOC_Os04g51460
INTRACELLULAR	3733	GO:0005622 intracellular, GOslim:cellular_component	81	8.89e-11	4.2e-09	LOC_Os02g33680 LOC_Os05g45410 LOC_Os05g41780 LOC_Os08g36920 LOC_Os06g08460 LOC_Os06g14450 LOC_Os05g13580 LOC_Os01g21120 LOC_Os09g25060 LOC_Os09g31031 LOC_Os04g23550 LOC_Os01g58420 LOC_Os01g55510 LOC_Os05g31620 LOC_Os05g39610 LOC_Os01g12440 LOC_Os04g34140 LOC_Os03g53020 LOC_Os10g41330 LOC_Os01g01870 LOC_Os01g56690 LOC_Os07g42510 LOC_Os03g08470 LOC_Os01g66270 LOC_Os03g55540 LOC_Os01g04800 LOC_Os10g…
CELL	5550	GO:0005623 cell, GOslim:cellular_component	110	5.06e-12	3.98e-10	LOC_Os02g33680 LOC_Os05g45410 LOC_Os08g34460 LOC_Os06g48160 LOC_Os05g41780 LOC_Os08g36920 LOC_Os10g37760 LOC_Os03g10300 LOC_Os06g08460 LOC_Os07g39350 LOC_Os06g14450 LOC_Os05g13580 LOC_Os01g21120 LOC_Os09g28000 LOC_Os09g25060 LOC_Os09g31031 LOC_Os04g23550 LOC_Os01g58420 LOC_Os01g55510 LOC_Os05g31620 LOC_Os07g49310 LOC_Os05g39610 LOC_Os01g12440 LOC_Os04g34140 LOC_Os03g53020 LOC_Os02g37000 LOC_Os01g…
NUCLEUS	1495	GO:0005634 nucleus, GOslim:cellular_component	45	1.74e-10	6.85e-09	LOC_Os05g45410 LOC_Os05g41780 LOC_Os08g36920 LOC_Os01g21120 LOC_Os09g25060 LOC_Os04g23550 LOC_Os01g58420 LOC_Os01g12440 LOC_Os03g53020 LOC_Os10g41330 LOC_Os01g01870 LOC_Os01g56690 LOC_Os07g42510 LOC_Os03g08470 LOC_Os01g66270 LOC_Os01g04800 LOC_Os05g39720 LOC_Os09g28354 LOC_Os04g52090 LOC_Os05g46020 LOC_Os01g61080 LOC_Os05g27730 LOC_Os09g35030 LOC_Os01g14440 LOC_Os05g41760 LOC_Os09g16510 LOC_Os09g…
CYTOPLASM	1254	GO:0005737 cytoplasm, GOslim:cellular_component	16	0.1964	1	LOC_Os06g08460 LOC_Os06g14450 LOC_Os09g31031 LOC_Os05g39610 LOC_Os05g35290 LOC_Os03g50280 LOC_Os02g41670 LOC_Os01g67810 LOC_Os08g37370 LOC_Os03g15370 LOC_Os04g51160 LOC_Os08g13570 LOC_Os11g02270 LOC_Os04g38530 LOC_Os01g67820 LOC_Os05g41590
MITOCHONDRION	123	GO:0005739 mitochondrion, GOslim:cellular_component	2	0.3513	1	LOC_Os08g37370 LOC_Os04g51160
MITOCHONDRIAL_ENVELOPE	96	GO:0005740 mitochondrial envelope, GOslim:cellular_component	1	0.6192	1	LOC_Os04g51160
RIBOSOME	466	GO:0005840 ribosome, GOslim:cellular_component	3	0.8442	1	LOC_Os09g31031 LOC_Os03g15370 LOC_Os04g38530
CYTOSKELETON	121	GO:0005856 cytoskeleton, GOslim:cellular_component	1	0.7032	1	LOC_Os01g55510
MICROTUBULE_ASSOCIATED_COMPLEX	51	GO:0005875 microtubule associated complex, GOslim:cellular_component	1	0.4039	1	LOC_Os01g55510
CELL_CORTEX	52	GO:0005938 cell cortex, GOslim:cellular_component	6	2.4e-05	0.000353	LOC_Os06g08460 LOC_Os06g14450 LOC_Os05g39610 LOC_Os01g67810 LOC_Os08g13570 LOC_Os01g67820
CARBOHYDRATE_METABOLIC_PROCESS	859	GO:0005975 carbohydrate metabolic process, GOslim:biological_process	25	3.71e-06	0.000165	LOC_Os06g48160 LOC_Os02g54890 LOC_Os04g33640 LOC_Os07g35560 LOC_Os10g40640 LOC_Os04g38540 LOC_Os06g13760 LOC_Os01g49320 LOC_Os02g44230 LOC_Os08g41440 LOC_Os04g51460 LOC_Os01g71340 LOC_Os10g39680 LOC_Os02g50600 LOC_Os10g28080 LOC_Os02g38140 LOC_Os06g25010 LOC_Os09g27950 LOC_Os01g51570 LOC_Os04g38530 LOC_Os01g71350 LOC_Os03g58900 LOC_Os04g54360 LOC_Os05g41590 LOC_Os11g37960
POLYSACCHARIDE_METABOLIC_PROCESS	138	GO:0005976 polysaccharide metabolic process, GOslim:biological_process	4	0.0532	0.6965	LOC_Os06g48160 LOC_Os04g51460 LOC_Os10g39680 LOC_Os11g37960
DISACCHARIDE_METABOLIC_PROCESS	41	GO:0005984 disaccharide metabolic process, GOslim:biological_process	1	0.3416	1	LOC_Os02g44230
TREHALOSE_METABOLIC_PROCESS	29	GO:0005991 trehalose metabolic process, GOslim:biological_process	1	0.258	1	LOC_Os02g44230
TREHALOSE_BIOSYNTHETIC_PROCESS	28	GO:0005992 trehalose biosynthetic process, GOslim:biological_process	1	0.2506	1	LOC_Os02g44230
AMINOGLYCAN_METABOLIC_PROCESS	28	GO:0006022 aminoglycan metabolic process, GOslim:biological_process	2	0.0354	0.4959	LOC_Os10g39680 LOC_Os11g37960
AMINOGLYCAN_CATABOLIC_PROCESS	25	GO:0006026 aminoglycan catabolic process, GOslim:biological_process	2	0.0292	0.4176	LOC_Os10g39680 LOC_Os11g37960
CHITIN_METABOLIC_PROCESS	25	GO:0006030 chitin metabolic process, GOslim:biological_process	2	0.0292	0.4176	LOC_Os10g39680 LOC_Os11g37960
CHITIN_CATABOLIC_PROCESS	25	GO:0006032 chitin catabolic process, GOslim:biological_process	2	0.0292	0.4176	LOC_Os10g39680 LOC_Os11g37960
ALCOHOL_METABOLIC_PROCESS	189	GO:0006066 alcohol metabolic process, GOslim:biological_process	1	0.8494	1	LOC_Os05g41590
GLYCEROL_METABOLIC_PROCESS	20	GO:0006071 glycerol metabolic process, GOslim:biological_process	1	0.1885	1	LOC_Os05g41590
GLYCEROL-3-PHOSPHATE_METABOLIC_PROCESS	7	GO:0006072 glycerol-3-phosphate metabolic process, GOslim:biological_process	1	0.0765	0.8661	LOC_Os05g41590
CELLULAR_GLUCAN_METABOLIC_PROCESS	94	GO:0006073 cellular glucan metabolic process, GOslim:biological_process	2	0.2458	1	LOC_Os06g48160 LOC_Os04g51460
ORGANIC_ACID_METABOLIC_PROCESS	434	GO:0006082 organic acid metabolic process, GOslim:biological_process	8	0.0748	0.8661	LOC_Os04g38950 LOC_Os09g38520 LOC_Os06g44040 LOC_Os06g04070 LOC_Os05g35290 LOC_Os02g41670 LOC_Os03g13300 LOC_Os03g12290
ELECTRON_TRANSPORT	1055	GO:0006118 electron transport, GOslim:biological_process	27	1.46e-05	0.000476	LOC_Os08g37670 LOC_Os02g47470 LOC_Os03g12500 LOC_Os04g37430 LOC_Os07g47990 LOC_Os08g39840 LOC_Os04g59150 LOC_Os08g37660 LOC_Os09g26960 LOC_Os07g42590 LOC_Os03g55070 LOC_Os03g55800 LOC_Os07g48020 LOC_Os01g38110 LOC_Os11g05380 LOC_Os02g12540 LOC_Os01g22249 LOC_Os11g24140 LOC_Os07g48010 LOC_Os08g04340 LOC_Os08g04350 LOC_Os02g45710 LOC_Os09g29490 LOC_Os02g14430 LOC_Os05g41590 LOC_Os09g26980 LOC_Os01g…
NUCLEOBASE-CONTAINING_COMPOUND_METABOLIC_PROCESS	2512	GO:0006139 nucleobase-containing compound metabolic process, GOslim:biological_process	57	1.63e-08	7.79e-07	LOC_Os05g45410 LOC_Os05g41780 LOC_Os08g36920 LOC_Os01g21120 LOC_Os09g25060 LOC_Os02g41510 LOC_Os04g23550 LOC_Os01g58420 LOC_Os01g12440 LOC_Os03g53020 LOC_Os07g12340 LOC_Os10g41330 LOC_Os01g01870 LOC_Os05g35500 LOC_Os01g56690 LOC_Os07g42510 LOC_Os03g08470 LOC_Os01g66270 LOC_Os01g04800 LOC_Os10g31864 LOC_Os05g39720 LOC_Os09g28354 LOC_Os04g52090 LOC_Os05g46020 LOC_Os01g61080 LOC_Os05g27730 LOC_Os09g…
DNA_METABOLIC_PROCESS	408	GO:0006259 DNA metabolic process, GOslim:biological_process	2	0.9144	1	LOC_Os01g36390 LOC_Os11g29380
DNA_REPLICATION	152	GO:0006260 DNA replication, GOslim:biological_process	2	0.4513	1	LOC_Os01g36390 LOC_Os11g29380
DNA-DEPENDENT_DNA_REPLICATION	23	GO:0006261 DNA-dependent DNA replication, GOslim:biological_process	2	0.0252	0.3733	LOC_Os01g36390 LOC_Os11g29380
DNA_REPLICATION_INITIATION	12	GO:0006270 DNA replication initiation, GOslim:biological_process	2	0.00822	0.1781	LOC_Os01g36390 LOC_Os11g29380
TRANSCRIPTION,_DNA-DEPENDENT_ALTERNATIVE	1598	GO:0006350 transcription, DNA-dependent, GOslim:biological_process	54	2.97e-14	2.16e-12	LOC_Os05g45410 LOC_Os05g41780 LOC_Os08g36920 LOC_Os01g21120 LOC_Os09g25060 LOC_Os02g41510 LOC_Os04g23550 LOC_Os01g58420 LOC_Os01g12440 LOC_Os03g53020 LOC_Os07g12340 LOC_Os10g41330 LOC_Os01g01870 LOC_Os05g35500 LOC_Os01g56690 LOC_Os07g42510 LOC_Os03g08470 LOC_Os01g66270 LOC_Os01g04800 LOC_Os10g31864 LOC_Os05g39720 LOC_Os09g28354 LOC_Os04g52090 LOC_Os05g46020 LOC_Os01g61080 LOC_Os05g27730 LOC_Os09g…
TRANSCRIPTION,_DNA-DEPENDENT	806	GO:0006351 transcription, DNA-dependent, GOslim:biological_process	24	4e-06	0.000167	LOC_Os05g45410 LOC_Os05g41780 LOC_Os08g36920 LOC_Os01g21120 LOC_Os01g58420 LOC_Os01g12440 LOC_Os10g41330 LOC_Os07g42510 LOC_Os03g08470 LOC_Os01g66270 LOC_Os01g04800 LOC_Os10g31864 LOC_Os09g28354 LOC_Os04g52090 LOC_Os09g35030 LOC_Os05g41760 LOC_Os09g35010 LOC_Os04g57340 LOC_Os09g28440 LOC_Os02g43790 LOC_Os01g47730 LOC_Os07g47790 LOC_Os03g08960 LOC_Os02g56250
REGULATION_OF_TRANSCRIPTION,_DNA-DEPENDENT	773	GO:0006355 regulation of transcription, DNA-dependent, GOslim:biological_process	24	2.01e-06	9.38e-05	LOC_Os05g45410 LOC_Os05g41780 LOC_Os08g36920 LOC_Os01g21120 LOC_Os01g58420 LOC_Os01g12440 LOC_Os10g41330 LOC_Os07g42510 LOC_Os03g08470 LOC_Os01g66270 LOC_Os01g04800 LOC_Os10g31864 LOC_Os09g28354 LOC_Os04g52090 LOC_Os09g35030 LOC_Os05g41760 LOC_Os09g35010 LOC_Os04g57340 LOC_Os09g28440 LOC_Os02g43790 LOC_Os01g47730 LOC_Os07g47790 LOC_Os03g08960 LOC_Os02g56250
RNA_PROCESSING	171	GO:0006396 RNA processing, GOslim:biological_process	1	0.8197	1	LOC_Os03g25450
TRNA_METABOLIC_PROCESS	142	GO:0006399 tRNA metabolic process, GOslim:biological_process	1	0.7593	1	LOC_Os03g25450
TRNA_MODIFICATION	9	GO:0006400 tRNA modification, GOslim:biological_process	1	0.0947	1	LOC_Os03g25450
TRANSLATION	681	GO:0006412 translation, GOslim:biological_process	3	0.9661	1	LOC_Os09g31031 LOC_Os03g15370 LOC_Os04g38530
PROTEIN_FOLDING	198	GO:0006457 protein folding, GOslim:biological_process	2	0.5902	1	LOC_Os09g31486 LOC_Os10g32550
CELLULAR_PROTEIN_MODIFICATION_PROCESS	1922	GO:0006464 cellular protein modification process, GOslim:biological_process	65	5.48e-17	1.11e-14	LOC_Os02g33680 LOC_Os06g45630 LOC_Os05g25390 LOC_Os07g35750 LOC_Os01g03690 LOC_Os07g35810 LOC_Os09g31031 LOC_Os08g35600 LOC_Os09g18020 LOC_Os04g34140 LOC_Os09g18230 LOC_Os01g04550 LOC_Os10g28240 LOC_Os11g44430 LOC_Os01g66860 LOC_Os11g36160 LOC_Os11g10290 LOC_Os09g23570 LOC_Os06g10160 LOC_Os09g21120 LOC_Os02g06930 LOC_Os09g27010 LOC_Os01g02300 LOC_Os01g49920 LOC_Os07g35370 LOC_Os05g39930 LOC_Os07g…
PROTEIN_PHOSPHORYLATION	1545	GO:0006468 protein phosphorylation, GOslim:biological_process	52	1.06e-13	6.9e-12	LOC_Os06g45630 LOC_Os05g25390 LOC_Os07g35750 LOC_Os01g03690 LOC_Os07g35810 LOC_Os08g35600 LOC_Os09g18020 LOC_Os09g18230 LOC_Os01g04550 LOC_Os10g28240 LOC_Os11g44430 LOC_Os01g66860 LOC_Os11g36160 LOC_Os11g10290 LOC_Os09g23570 LOC_Os06g10160 LOC_Os02g06930 LOC_Os09g27010 LOC_Os01g02300 LOC_Os01g49920 LOC_Os07g35370 LOC_Os07g40630 LOC_Os09g38850 LOC_Os03g56250 LOC_Os04g34270 LOC_Os03g17700 LOC_Os08g…
PROTEIN_DEPHOSPHORYLATION	76	GO:0006470 protein dephosphorylation, GOslim:biological_process	2	0.1807	1	LOC_Os03g55320 LOC_Os03g18150
PROTEIN_GLYCOSYLATION	55	GO:0006486 protein glycosylation, GOslim:biological_process	3	0.0199	0.2993	LOC_Os02g38140 LOC_Os09g27950 LOC_Os03g58900
PROTEIN_N-LINKED_GLYCOSYLATION	7	GO:0006487 protein N-linked glycosylation, GOslim:biological_process	1	0.0765	0.8661	LOC_Os02g38140
PROTEOLYSIS	1187	GO:0006508 proteolysis, GOslim:biological_process	14	0.3047	1	LOC_Os09g28000 LOC_Os05g50580 LOC_Os06g13180 LOC_Os10g24954 LOC_Os02g17000 LOC_Os05g33400 LOC_Os01g67810 LOC_Os02g48870 LOC_Os05g33430 LOC_Os02g50730 LOC_Os01g50170 LOC_Os07g34940 LOC_Os02g21040 LOC_Os11g08100
CELLULAR_AMINO_ACID_METABOLIC_PROCESS_ALTERNATIVE	372	GO:0006519 cellular amino acid metabolic process, GOslim:biological_process	8	0.0368	0.5118	LOC_Os04g38950 LOC_Os09g38520 LOC_Os06g44040 LOC_Os06g04070 LOC_Os05g35290 LOC_Os02g41670 LOC_Os03g13300 LOC_Os03g12290
CELLULAR_AMINO_ACID_METABOLIC_PROCESS	319	GO:0006520 cellular amino acid metabolic process, GOslim:biological_process	8	0.017	0.2961	LOC_Os04g38950 LOC_Os09g38520 LOC_Os06g44040 LOC_Os06g04070 LOC_Os05g35290 LOC_Os02g41670 LOC_Os03g13300 LOC_Os03g12290
ARGININE_METABOLIC_PROCESS	14	GO:0006525 arginine metabolic process, GOslim:biological_process	1	0.1386	1	LOC_Os06g04070
ARGININE_CATABOLIC_PROCESS	3	GO:0006527 arginine catabolic process, GOslim:biological_process	1	0.039	0.5296	LOC_Os06g04070
GLUTAMATE_METABOLIC_PROCESS	9	GO:0006536 glutamate metabolic process, GOslim:biological_process	1	0.0947	1	LOC_Os03g13300
GLUTAMINE_METABOLIC_PROCESS	14	GO:0006541 glutamine metabolic process, GOslim:biological_process	2	0.0107	0.1967	LOC_Os04g38950 LOC_Os03g12290
GLUTAMINE_BIOSYNTHETIC_PROCESS	5	GO:0006542 glutamine biosynthetic process, GOslim:biological_process	1	0.0579	0.722	LOC_Os03g12290
HISTIDINE_METABOLIC_PROCESS	10	GO:0006547 histidine metabolic process, GOslim:biological_process	2	0.00604	0.1341	LOC_Os09g38520 LOC_Os06g44040
HISTIDINE_CATABOLIC_PROCESS	4	GO:0006548 histidine catabolic process, GOslim:biological_process	2	0.00143	0.0366	LOC_Os09g38520 LOC_Os06g44040
L-PHENYLALANINE_METABOLIC_PROCESS	19	GO:0006558 L-phenylalanine metabolic process, GOslim:biological_process	2	0.0181	0.2993	LOC_Os05g35290 LOC_Os02g41670
L-PHENYLALANINE_CATABOLIC_PROCESS	8	GO:0006559 L-phenylalanine catabolic process, GOslim:biological_process	2	0.00417	0.0999	LOC_Os05g35290 LOC_Os02g41670
CELLULAR_MODIFIED_AMINO_ACID_METABOLIC_PROCESS	56	GO:0006575 cellular modified amino acid metabolic process, GOslim:biological_process	1	0.4329	1	LOC_Os06g04070
CELLULAR_BIOGENIC_AMINE_METABOLIC_PROCESS	41	GO:0006576 cellular biogenic amine metabolic process, GOslim:biological_process	1	0.3416	1	LOC_Os06g04070
POLYAMINE_METABOLIC_PROCESS	15	GO:0006595 polyamine metabolic process, GOslim:biological_process	1	0.1471	1	LOC_Os06g04070
POLYAMINE_BIOSYNTHETIC_PROCESS	15	GO:0006596 polyamine biosynthetic process, GOslim:biological_process	1	0.1471	1	LOC_Os06g04070
LIPID_METABOLIC_PROCESS	436	GO:0006629 lipid metabolic process, GOslim:biological_process	4	0.6347	1	LOC_Os01g40070 LOC_Os07g49310 LOC_Os11g09010 LOC_Os01g09220
PHOSPHOLIPID_METABOLIC_PROCESS	84	GO:0006644 phospholipid metabolic process, GOslim:biological_process	2	0.2094	1	LOC_Os01g40070 LOC_Os01g09220
CELLULAR_AROMATIC_COMPOUND_METABOLIC_PROCESS	139	GO:0006725 cellular aromatic compound metabolic process, GOslim:biological_process	2	0.4074	1	LOC_Os05g35290 LOC_Os02g41670
ONE-CARBON_METABOLIC_PROCESS	63	GO:0006730 one-carbon metabolic process, GOslim:biological_process	1	0.4711	1	LOC_Os08g36680
VITAMIN_METABOLIC_PROCESS	33	GO:0006766 vitamin metabolic process, GOslim:biological_process	1	0.287	1	LOC_Os02g36340
WATER-SOLUBLE_VITAMIN_METABOLIC_PROCESS	32	GO:0006767 water-soluble vitamin metabolic process, GOslim:biological_process	1	0.2799	1	LOC_Os02g36340
RIBOFLAVIN_METABOLIC_PROCESS	10	GO:0006771 riboflavin metabolic process, GOslim:biological_process	1	0.1036	1	LOC_Os02g36340
PHOSPHORUS_METABOLIC_PROCESS	1786	GO:0006793 phosphorus metabolic process, GOslim:biological_process	58	1.59e-14	1.26e-12	LOC_Os06g45630 LOC_Os12g12260 LOC_Os05g25390 LOC_Os07g35750 LOC_Os01g03690 LOC_Os07g35810 LOC_Os08g35600 LOC_Os09g18020 LOC_Os09g18230 LOC_Os01g04550 LOC_Os10g28240 LOC_Os11g44430 LOC_Os01g66860 LOC_Os11g36160 LOC_Os11g10290 LOC_Os09g23570 LOC_Os06g10160 LOC_Os02g06930 LOC_Os09g27010 LOC_Os01g02300 LOC_Os01g49920 LOC_Os07g35370 LOC_Os07g40630 LOC_Os09g38850 LOC_Os03g56250 LOC_Os04g34270 LOC_Os03g…
PHOSPHATE-CONTAINING_COMPOUND_METABOLIC_PROCESS	1786	GO:0006796 phosphate-containing compound metabolic process, GOslim:biological_process	58	1.59e-14	1.26e-12	LOC_Os06g45630 LOC_Os12g12260 LOC_Os05g25390 LOC_Os07g35750 LOC_Os01g03690 LOC_Os07g35810 LOC_Os08g35600 LOC_Os09g18020 LOC_Os09g18230 LOC_Os01g04550 LOC_Os10g28240 LOC_Os11g44430 LOC_Os01g66860 LOC_Os11g36160 LOC_Os11g10290 LOC_Os09g23570 LOC_Os06g10160 LOC_Os02g06930 LOC_Os09g27010 LOC_Os01g02300 LOC_Os01g49920 LOC_Os07g35370 LOC_Os07g40630 LOC_Os09g38850 LOC_Os03g56250 LOC_Os04g34270 LOC_Os03g…
NITROGEN_COMPOUND_METABOLIC_PROCESS	2897	GO:0006807 nitrogen compound metabolic process, GOslim:biological_process	68	1.49e-10	8.72e-09	LOC_Os05g45410 LOC_Os05g41780 LOC_Os08g36920 LOC_Os01g21120 LOC_Os09g25060 LOC_Os02g41510 LOC_Os04g23550 LOC_Os01g58420 LOC_Os01g12440 LOC_Os04g38950 LOC_Os03g53020 LOC_Os07g12340 LOC_Os09g38520 LOC_Os10g41330 LOC_Os01g01870 LOC_Os05g35500 LOC_Os01g56690 LOC_Os07g42510 LOC_Os03g08470 LOC_Os01g66270 LOC_Os06g44040 LOC_Os01g04800 LOC_Os10g31864 LOC_Os05g39720 LOC_Os09g28354 LOC_Os06g04070 LOC_Os04g…
REGULATION_OF_NITROGEN_UTILIZATION	20	GO:0006808 regulation of nitrogen utilization, GOslim:biological_process	1	0.1885	1	LOC_Os01g01660
TRANSPORT	1582	GO:0006810 transport, GOslim:biological_process	30	0.000853	0.0235	LOC_Os06g08460 LOC_Os07g39350 LOC_Os06g14450 LOC_Os04g57200 LOC_Os05g39610 LOC_Os01g50100 LOC_Os03g57310 LOC_Os04g39350 LOC_Os10g28240 LOC_Os07g26110 LOC_Os11g38160 LOC_Os02g37290 LOC_Os07g41180 LOC_Os03g50280 LOC_Os02g37300 LOC_Os07g37320 LOC_Os01g67810 LOC_Os08g37370 LOC_Os02g37330 LOC_Os08g13570 LOC_Os06g08170 LOC_Os06g04900 LOC_Os04g32920 LOC_Os09g20510 LOC_Os04g32030 LOC_Os01g67820 LOC_Os01g…
ION_TRANSPORT	396	GO:0006811 ion transport, GOslim:biological_process	12	0.000875	0.0238	LOC_Os04g57200 LOC_Os04g39350 LOC_Os10g28240 LOC_Os07g26110 LOC_Os02g37290 LOC_Os02g37300 LOC_Os02g37330 LOC_Os04g32920 LOC_Os04g32030 LOC_Os10g30790 LOC_Os02g37320 LOC_Os10g30450
CATION_TRANSPORT	334	GO:0006812 cation transport, GOslim:biological_process	11	0.000741	0.0211	LOC_Os04g57200 LOC_Os04g39350 LOC_Os10g28240 LOC_Os07g26110 LOC_Os02g37290 LOC_Os02g37300 LOC_Os02g37330 LOC_Os04g32920 LOC_Os04g32030 LOC_Os02g37320 LOC_Os10g30450
POTASSIUM_ION_TRANSPORT	55	GO:0006813 potassium ion transport, GOslim:biological_process	1	0.4272	1	LOC_Os04g32920
CALCIUM_ION_TRANSPORT	12	GO:0006816 calcium ion transport, GOslim:biological_process	1	0.1213	1	LOC_Os10g28240
PHOSPHATE_ION_TRANSPORT	7	GO:0006817 phosphate ion transport, GOslim:biological_process	1	0.0765	0.8661	LOC_Os10g30790
HYDROGEN_TRANSPORT	99	GO:0006818 hydrogen transport, GOslim:biological_process	1	0.6305	1	LOC_Os10g28240
ANION_TRANSPORT	50	GO:0006820 anion transport, GOslim:biological_process	1	0.398	1	LOC_Os10g30790
MITOCHONDRIAL_TRANSPORT	14	GO:0006839 mitochondrial transport, GOslim:biological_process	1	0.1386	1	LOC_Os08g37370
LIPID_TRANSPORT	105	GO:0006869 lipid transport, GOslim:biological_process	1	0.6519	1	LOC_Os03g50280
INTRACELLULAR_PROTEIN_TRANSPORT	205	GO:0006886 intracellular protein transport, GOslim:biological_process	2	0.6089	1	LOC_Os03g57310 LOC_Os01g47730
EXOCYTOSIS	58	GO:0006887 exocytosis, GOslim:biological_process	6	4.22e-05	0.00132	LOC_Os06g08460 LOC_Os06g14450 LOC_Os05g39610 LOC_Os01g67810 LOC_Os08g13570 LOC_Os01g67820
NUCLEOCYTOPLASMIC_TRANSPORT	59	GO:0006913 nucleocytoplasmic transport, GOslim:biological_process	1	0.4496	1	LOC_Os01g47730
APOPTOTIC_PROCESS	465	GO:0006915 apoptotic process, GOslim:biological_process	6	0.3243	1	LOC_Os11g45090 LOC_Os03g20840 LOC_Os02g03280 LOC_Os11g14380 LOC_Os11g34920 LOC_Os11g44990
CELLULAR_COMPONENT_MOVEMENT	8	GO:0006928 cellular component movement, GOslim:biological_process	4	4.41e-06	0.000167	LOC_Os05g13580 LOC_Os05g31620 LOC_Os01g04330 LOC_Os01g72100
RESPONSE_TO_STRESS	820	GO:0006950 response to stress, GOslim:biological_process	17	0.00466	0.1086	LOC_Os11g45090 LOC_Os07g47990 LOC_Os03g20840 LOC_Os04g59150 LOC_Os11g14380 LOC_Os07g48020 LOC_Os11g34920 LOC_Os11g44990 LOC_Os01g22249 LOC_Os01g21250 LOC_Os05g50710 LOC_Os07g48010 LOC_Os09g29490 LOC_Os02g14430 LOC_Os05g41590 LOC_Os11g37960 LOC_Os01g73200
DEFENSE_RESPONSE	435	GO:0006952 defense response, GOslim:biological_process	6	0.2732	1	LOC_Os11g45090 LOC_Os03g20840 LOC_Os11g14380 LOC_Os11g34920 LOC_Os11g44990 LOC_Os11g37960
RESPONSE_TO_OXIDATIVE_STRESS	185	GO:0006979 response to oxidative stress, GOslim:biological_process	9	0.000151	0.00443	LOC_Os07g47990 LOC_Os04g59150 LOC_Os07g48020 LOC_Os01g22249 LOC_Os07g48010 LOC_Os09g29490 LOC_Os02g14430 LOC_Os05g41590 LOC_Os01g73200
ORGANELLE_ORGANIZATION	216	GO:0006996 organelle organization, GOslim:biological_process	1	0.8849	1	LOC_Os03g18770
CYTOSKELETON_ORGANIZATION	49	GO:0007010 cytoskeleton organization, GOslim:biological_process	1	0.392	1	LOC_Os03g18770
MICROTUBULE-BASED_PROCESS	81	GO:0007017 microtubule-based process, GOslim:biological_process	1	0.5579	1	LOC_Os01g55510
CELL_COMMUNICATION	157	GO:0007154 cell communication, GOslim:biological_process	4	0.0767	0.8661	LOC_Os11g10290 LOC_Os04g34270 LOC_Os04g28780 LOC_Os04g01320
SIGNAL_TRANSDUCTION	272	GO:0007165 signal transduction, GOslim:biological_process	4	0.2924	1	LOC_Os12g12260 LOC_Os01g47730 LOC_Os07g48090 LOC_Os11g02240
CELL_SURFACE_RECEPTOR_SIGNALING_PATHWAY	70	GO:0007166 cell surface receptor signaling pathway, GOslim:biological_process	2	0.1596	1	LOC_Os12g12260 LOC_Os04g54200
G-PROTEIN_COUPLED_RECEPTOR_SIGNALING_PATHWAY	69	GO:0007186 G-protein coupled receptor signaling pathway, GOslim:biological_process	2	0.1562	1	LOC_Os12g12260 LOC_Os04g54200
PROTEIN_KINASE_C-ACTIVATING_G-PROTEIN_COUPLED_RECEPTOR_SIGNALING_PATHWAY	13	GO:0007205 protein kinase C-activating G-protein coupled receptor signaling pathway, GOslim:biological_process	2	0.00943	0.1844	LOC_Os12g12260 LOC_Os04g54200
INTRACELLULAR_SIGNAL_TRANSDUCTION_ALT2	160	GO:0007242 intracellular signal transduction, GOslim:biological_process	2	0.4774	1	LOC_Os12g12260 LOC_Os01g47730
SMALL_GTPASE_MEDIATED_SIGNAL_TRANSDUCTION	118	GO:0007264 small GTPase mediated signal transduction, GOslim:biological_process	1	0.6942	1	LOC_Os01g47730
RESPIRATORY_GASEOUS_EXCHANGE	7	GO:0007585 respiratory gaseous exchange, GOslim:biological_process	1	0.0765	0.8661	LOC_Os04g51160
TRNA_PROCESSING	51	GO:0008033 tRNA processing, GOslim:biological_process	1	0.4039	1	LOC_Os03g25450
CELL_RECOGNITION	95	GO:0008037 cell recognition, GOslim:biological_process	4	0.0171	0.2961	LOC_Os11g10290 LOC_Os04g34270 LOC_Os04g28780 LOC_Os04g01320
N-ACETYLTRANSFERASE_ACTIVITY	45	GO:0008080 N-acetyltransferase activity, GOslim:molecular_function	1	0.3673	1	LOC_Os03g58010
CYTOSKELETAL_PROTEIN_BINDING	59	GO:0008092 cytoskeletal protein binding, GOslim:molecular_function	1	0.4496	1	LOC_Os03g18770
DNA-DEPENDENT_ATPASE_ACTIVITY	32	GO:0008094 DNA-dependent ATPase activity, GOslim:molecular_function	2	0.0445	0.6354	LOC_Os01g36390 LOC_Os11g29380
PROTEIN_LOCALIZATION	298	GO:0008104 protein localization, GOslim:biological_process	2	0.7984	1	LOC_Os03g57310 LOC_Os01g47730
TRANSCRIPTION_FACTOR_BINDING	43	GO:0008134 transcription factor binding, GOslim:molecular_function	2	0.0733	0.8677	LOC_Os10g31864 LOC_Os01g47730
BIOLOGICAL_PROCESS	45586	GO:0008150 biological_process, GOslim:biological_process	565	1.11e-42	2.01e-39	LOC_Os03g28940 LOC_Os03g16960 LOC_Os02g33680 LOC_Os09g24580 LOC_Os03g29980 LOC_Os02g09810 LOC_Os04g55100 LOC_Os01g40070 LOC_Os12g05930 LOC_Os05g45410 LOC_Os08g34460 LOC_Os06g45630 LOC_Os06g13190 LOC_Os03g07530 LOC_Os05g08830 LOC_Os10g42690 LOC_Os06g48160 LOC_Os05g41780 LOC_Os12g12260 LOC_Os08g37670 LOC_Os08g36920 LOC_Os10g37760 LOC_Os03g10300 LOC_Os04g47780 LOC_Os01g68060 LOC_Os05g25390 LOC_Os06g…
METABOLIC_PROCESS	9541	GO:0008152 metabolic process, GOslim:biological_process	203	3.3e-27	3.01e-24	LOC_Os02g33680 LOC_Os01g40070 LOC_Os05g45410 LOC_Os06g45630 LOC_Os06g48160 LOC_Os05g41780 LOC_Os12g12260 LOC_Os08g36920 LOC_Os05g25390 LOC_Os01g21120 LOC_Os09g28000 LOC_Os07g35750 LOC_Os01g03690 LOC_Os09g25060 LOC_Os07g35810 LOC_Os09g31031 LOC_Os02g41510 LOC_Os04g23550 LOC_Os12g08900 LOC_Os09g31486 LOC_Os01g58420 LOC_Os08g35600 LOC_Os02g54890 LOC_Os07g32570 LOC_Os09g18020 LOC_Os07g49310 LOC_Os01g…
METHYLTRANSFERASE_ACTIVITY	188	GO:0008168 methyltransferase activity, GOslim:molecular_function	1	0.8479	1	LOC_Os01g20206
UDP-GLYCOSYLTRANSFERASE_ACTIVITY	92	GO:0008194 UDP-glycosyltransferase activity, GOslim:molecular_function	1	0.6038	1	LOC_Os02g38140
SPERMIDINE_METABOLIC_PROCESS	12	GO:0008216 spermidine metabolic process, GOslim:biological_process	1	0.1213	1	LOC_Os06g04070
CELL_DEATH	477	GO:0008219 cell death, GOslim:biological_process	6	0.3452	1	LOC_Os11g45090 LOC_Os03g20840 LOC_Os02g03280 LOC_Os11g14380 LOC_Os11g34920 LOC_Os11g44990
PEPTIDASE_ACTIVITY	960	GO:0008233 peptidase activity, GOslim:molecular_function	13	0.1719	1	LOC_Os09g28000 LOC_Os05g50580 LOC_Os06g13180 LOC_Os10g24954 LOC_Os05g33400 LOC_Os01g67810 LOC_Os02g48870 LOC_Os05g33430 LOC_Os02g50730 LOC_Os01g50170 LOC_Os07g34940 LOC_Os02g21040 LOC_Os11g08100
CYSTEINE-TYPE_PEPTIDASE_ACTIVITY	449	GO:0008234 cysteine-type peptidase activity, GOslim:molecular_function	1	0.9888	1	LOC_Os10g24954
SERINE-TYPE_PEPTIDASE_ACTIVITY	131	GO:0008236 serine-type peptidase activity, GOslim:molecular_function	2	0.3796	1	LOC_Os09g28000 LOC_Os05g50580
METALLOPEPTIDASE_ACTIVITY	105	GO:0008237 metallopeptidase activity, GOslim:molecular_function	3	0.0923	1	LOC_Os06g13180 LOC_Os01g67810 LOC_Os02g50730
EXOPEPTIDASE_ACTIVITY	85	GO:0008238 exopeptidase activity, GOslim:molecular_function	1	0.5751	1	LOC_Os05g50580
ZINC_ION_BINDING	1876	GO:0008270 zinc ion binding, GOslim:molecular_function	37	0.000105	0.00453	LOC_Os01g68060 LOC_Os09g21710 LOC_Os01g74040 LOC_Os02g46100 LOC_Os04g31610 LOC_Os02g52210 LOC_Os09g23530 LOC_Os03g55540 LOC_Os06g13180 LOC_Os03g19020 LOC_Os02g45780 LOC_Os11g34020 LOC_Os08g44830 LOC_Os02g35440 LOC_Os05g01940 LOC_Os11g32290 LOC_Os01g67810 LOC_Os04g37740 LOC_Os09g29310 LOC_Os02g50730 LOC_Os05g03760 LOC_Os09g23560 LOC_Os06g19444 LOC_Os04g30420 LOC_Os05g45060 LOC_Os06g09310 LOC_Os05g…
PROTEIN_SERINE/THREONINE_PHOSPHATASE_COMPLEX	63	GO:0008287 protein serine/threonine phosphatase complex, GOslim:cellular_component	2	0.1357	0.9702	LOC_Os03g55320 LOC_Os03g18150
LIPID_BINDING	89	GO:0008289 lipid binding, GOslim:molecular_function	1	0.5917	1	LOC_Os03g50280
SPERMIDINE_BIOSYNTHETIC_PROCESS	12	GO:0008295 spermidine biosynthetic process, GOslim:biological_process	1	0.1213	1	LOC_Os06g04070
CATION_TRANSMEMBRANE_TRANSPORTER_ACTIVITY	368	GO:0008324 cation transmembrane transporter activity, GOslim:molecular_function	6	0.1686	1	LOC_Os07g39350 LOC_Os10g28240 LOC_Os11g38160 LOC_Os07g37320 LOC_Os06g04900 LOC_Os04g32920
ACETYLGLUCOSAMINYLTRANSFERASE_ACTIVITY	19	GO:0008375 acetylglucosaminyltransferase activity, GOslim:molecular_function	1	0.1804	1	LOC_Os02g38140
GALACTOSYLTRANSFERASE_ACTIVITY	37	GO:0008378 galactosyltransferase activity, GOslim:molecular_function	2	0.057	0.7424	LOC_Os09g27950 LOC_Os03g58900
TRANSFERASE_ACTIVITY,_TRANSFERRING_ACYL_GROUPS_ALTERNATIVE	176	GO:0008415 transferase activity, transferring acyl groups, GOslim:molecular_function	5	0.0348	0.5229	LOC_Os03g10300 LOC_Os02g11070 LOC_Os05g38350 LOC_Os06g39750 LOC_Os03g58010
INOSITOL-1,4,5-TRISPHOSPHATE_3-KINASE_ACTIVITY	1	GO:0008440 inositol-1,4,5-trisphosphate 3-kinase activity, GOslim:molecular_function	1	0.0197	0.3304	LOC_Os02g32370
ANION_TRANSMEMBRANE_TRANSPORTER_ACTIVITY	39	GO:0008509 anion transmembrane transporter activity, GOslim:molecular_function	1	0.3283	1	LOC_Os10g30790
CARBOHYDRATE_TRANSPORT	85	GO:0008643 carbohydrate transport, GOslim:biological_process	4	0.012	0.2177	LOC_Os07g39350 LOC_Os11g38160 LOC_Os07g37320 LOC_Os06g04900
CELLULAR_AMINO_ACID_BIOSYNTHETIC_PROCESS	125	GO:0008652 cellular amino acid biosynthetic process, GOslim:biological_process	1	0.7148	1	LOC_Os03g12290
3,4-DIHYDROXY-2-BUTANONE-4-PHOSPHATE_SYNTHASE_ACTIVITY	3	GO:0008686 3,4-dihydroxy-2-butanone-4-phosphate synthase activity, GOslim:molecular_function	1	0.039	0.5682	LOC_Os02g36340
ARGININE_DECARBOXYLASE_ACTIVITY	3	GO:0008792 arginine decarboxylase activity, GOslim:molecular_function	1	0.039	0.5682	LOC_Os06g04070
SIGNAL_PEPTIDASE_ACTIVITY	12	GO:0009003 signal peptidase activity, GOslim:molecular_function	1	0.1213	1	LOC_Os09g28000
ELECTRON_CARRIER_ACTIVITY	234	GO:0009055 electron carrier activity, GOslim:molecular_function	8	0.00304	0.0751	LOC_Os08g37670 LOC_Os08g37660 LOC_Os05g39450 LOC_Os07g42590 LOC_Os11g24140 LOC_Os08g04340 LOC_Os08g04350 LOC_Os02g45710
CATABOLIC_PROCESS	415	GO:0009056 catabolic process, GOslim:biological_process	10	0.0105	0.1967	LOC_Os01g40070 LOC_Os09g38520 LOC_Os06g44040 LOC_Os06g04070 LOC_Os05g35290 LOC_Os01g09220 LOC_Os02g41670 LOC_Os10g39680 LOC_Os05g41590 LOC_Os11g37960
MACROMOLECULE_CATABOLIC_PROCESS	316	GO:0009057 macromolecule catabolic process, GOslim:biological_process	3	0.613	1	LOC_Os10g39680 LOC_Os05g41590 LOC_Os11g37960
BIOSYNTHETIC_PROCESS	3274	GO:0009058 biosynthetic process, GOslim:biological_process	76	1.79e-11	1.09e-09	LOC_Os05g45410 LOC_Os05g41780 LOC_Os08g36920 LOC_Os01g21120 LOC_Os09g25060 LOC_Os09g31031 LOC_Os02g41510 LOC_Os04g23550 LOC_Os01g58420 LOC_Os01g12440 LOC_Os04g38950 LOC_Os03g53020 LOC_Os07g12340 LOC_Os01g09700 LOC_Os10g41330 LOC_Os01g01870 LOC_Os05g35500 LOC_Os01g56690 LOC_Os10g40640 LOC_Os07g42510 LOC_Os03g08470 LOC_Os01g66270 LOC_Os01g04800 LOC_Os10g31864 LOC_Os05g39720 LOC_Os09g28354 LOC_Os06g…
MACROMOLECULE_BIOSYNTHETIC_PROCESS	2550	GO:0009059 macromolecule biosynthetic process, GOslim:biological_process	62	2.75e-10	1.51e-08	LOC_Os05g45410 LOC_Os05g41780 LOC_Os08g36920 LOC_Os01g21120 LOC_Os09g25060 LOC_Os09g31031 LOC_Os02g41510 LOC_Os04g23550 LOC_Os01g58420 LOC_Os01g12440 LOC_Os03g53020 LOC_Os07g12340 LOC_Os10g41330 LOC_Os01g01870 LOC_Os05g35500 LOC_Os01g56690 LOC_Os07g42510 LOC_Os03g08470 LOC_Os01g66270 LOC_Os01g04800 LOC_Os10g31864 LOC_Os05g39720 LOC_Os09g28354 LOC_Os04g52090 LOC_Os05g46020 LOC_Os01g61080 LOC_Os05g…
CELLULAR_AMINO_ACID_CATABOLIC_PROCESS	21	GO:0009063 cellular amino acid catabolic process, GOslim:biological_process	5	5.17e-06	0.000188	LOC_Os09g38520 LOC_Os06g44040 LOC_Os06g04070 LOC_Os05g35290 LOC_Os02g41670
GLUTAMINE_FAMILY_AMINO_ACID_METABOLIC_PROCESS	40	GO:0009064 glutamine family amino acid metabolic process, GOslim:biological_process	4	0.000942	0.0252	LOC_Os04g38950 LOC_Os06g04070 LOC_Os03g13300 LOC_Os03g12290
GLUTAMINE_FAMILY_AMINO_ACID_CATABOLIC_PROCESS	4	GO:0009065 glutamine family amino acid catabolic process, GOslim:biological_process	1	0.0485	0.6491	LOC_Os06g04070
AROMATIC_AMINO_ACID_FAMILY_METABOLIC_PROCESS	59	GO:0009072 aromatic amino acid family metabolic process, GOslim:biological_process	2	0.1224	1	LOC_Os05g35290 LOC_Os02g41670
AROMATIC_AMINO_ACID_FAMILY_CATABOLIC_PROCESS	8	GO:0009074 aromatic amino acid family catabolic process, GOslim:biological_process	2	0.00417	0.0999	LOC_Os05g35290 LOC_Os02g41670
HISTIDINE_FAMILY_AMINO_ACID_METABOLIC_PROCESS	10	GO:0009075 histidine family amino acid metabolic process, GOslim:biological_process	2	0.00604	0.1341	LOC_Os09g38520 LOC_Os06g44040
HISTIDINE_FAMILY_AMINO_ACID_CATABOLIC_PROCESS	4	GO:0009077 histidine family amino acid catabolic process, GOslim:biological_process	2	0.00143	0.0366	LOC_Os09g38520 LOC_Os06g44040
GLUTAMINE_FAMILY_AMINO_ACID_BIOSYNTHETIC_PROCESS	21	GO:0009084 glutamine family amino acid biosynthetic process, GOslim:biological_process	1	0.1966	1	LOC_Os03g12290
GLYCOPROTEIN_METABOLIC_PROCESS	65	GO:0009100 glycoprotein metabolic process, GOslim:biological_process	3	0.0301	0.4276	LOC_Os02g38140 LOC_Os09g27950 LOC_Os03g58900
GLYCOPROTEIN_BIOSYNTHETIC_PROCESS	55	GO:0009101 glycoprotein biosynthetic process, GOslim:biological_process	3	0.0199	0.2993	LOC_Os02g38140 LOC_Os09g27950 LOC_Os03g58900
VITAMIN_BIOSYNTHETIC_PROCESS	33	GO:0009110 vitamin biosynthetic process, GOslim:biological_process	1	0.287	1	LOC_Os02g36340
RIBOFLAVIN_BIOSYNTHETIC_PROCESS	10	GO:0009231 riboflavin biosynthetic process, GOslim:biological_process	1	0.1036	1	LOC_Os02g36340
RESPONSE_TO_DESICCATION	3	GO:0009269 response to desiccation, GOslim:biological_process	1	0.039	0.5296	LOC_Os05g50710
BACTERIAL-TYPE_FLAGELLUM	8	GO:0009288 bacterial-type flagellum, GOslim:cellular_component	4	4.41e-06	8.01e-05	LOC_Os05g13580 LOC_Os05g31620 LOC_Os01g04330 LOC_Os01g72100
AMINE_METABOLIC_PROCESS	399	GO:0009308 amine metabolic process, GOslim:biological_process	10	0.00821	0.1781	LOC_Os04g38950 LOC_Os09g38520 LOC_Os06g44040 LOC_Os06g04070 LOC_Os05g35290 LOC_Os02g41670 LOC_Os03g13300 LOC_Os10g39680 LOC_Os03g12290 LOC_Os11g37960
AMINE_BIOSYNTHETIC_PROCESS	143	GO:0009309 amine biosynthetic process, GOslim:biological_process	2	0.4211	1	LOC_Os06g04070 LOC_Os03g12290
AMINE_CATABOLIC_PROCESS	21	GO:0009310 amine catabolic process, GOslim:biological_process	5	5.17e-06	0.000188	LOC_Os09g38520 LOC_Os06g44040 LOC_Os06g04070 LOC_Os05g35290 LOC_Os02g41670
OLIGOSACCHARIDE_METABOLIC_PROCESS	43	GO:0009311 oligosaccharide metabolic process, GOslim:biological_process	1	0.3545	1	LOC_Os02g44230
OLIGOSACCHARIDE_BIOSYNTHETIC_PROCESS	29	GO:0009312 oligosaccharide biosynthetic process, GOslim:biological_process	1	0.258	1	LOC_Os02g44230
GLYCEROL-3-PHOSPHATE_DEHYDROGENASE_COMPLEX	6	GO:0009331 glycerol-3-phosphate dehydrogenase complex, GOslim:cellular_component	1	0.0673	0.5291	LOC_Os05g41590
RESPONSE_TO_WATER_DEPRIVATION	3	GO:0009414 response to water deprivation, GOslim:biological_process	1	0.039	0.5296	LOC_Os05g50710
RESPONSE_TO_WATER_STIMULUS	12	GO:0009415 response to water stimulus, GOslim:biological_process	1	0.1213	1	LOC_Os05g50710
RNA_MODIFICATION	25	GO:0009451 RNA modification, GOslim:biological_process	1	0.2279	1	LOC_Os03g25450
RESPONSE_TO_BIOTIC_STIMULUS	18	GO:0009607 response to biotic stimulus, GOslim:biological_process	1	0.1722	1	LOC_Os11g37960
RESPONSE_TO_BACTERIUM	6	GO:0009617 response to bacterium, GOslim:biological_process	1	0.0673	0.8104	LOC_Os11g37960
RESPONSE_TO_FUNGUS	5	GO:0009620 response to fungus, GOslim:biological_process	1	0.0579	0.722	LOC_Os11g37960
RESPONSE_TO_ABIOTIC_STIMULUS	48	GO:0009628 response to abiotic stimulus, GOslim:biological_process	1	0.3859	1	LOC_Os05g50710
PLANT-TYPE_CELL_WALL_ORGANIZATION	33	GO:0009664 plant-type cell wall organization, GOslim:biological_process	1	0.287	1	LOC_Os02g16850
POLLINATION	95	GO:0009856 pollination, GOslim:biological_process	4	0.0171	0.2961	LOC_Os11g10290 LOC_Os04g34270 LOC_Os04g28780 LOC_Os04g01320
POLLEN-PISTIL_INTERACTION	95	GO:0009875 pollen-pistil interaction, GOslim:biological_process	4	0.0171	0.2961	LOC_Os11g10290 LOC_Os04g34270 LOC_Os04g28780 LOC_Os04g01320
REGULATION_OF_BIOSYNTHETIC_PROCESS	1538	GO:0009889 regulation of biosynthetic process, GOslim:biological_process	54	6.69e-15	6.41e-13	LOC_Os05g45410 LOC_Os05g41780 LOC_Os08g36920 LOC_Os01g21120 LOC_Os09g25060 LOC_Os02g41510 LOC_Os04g23550 LOC_Os01g58420 LOC_Os01g12440 LOC_Os03g53020 LOC_Os07g12340 LOC_Os10g41330 LOC_Os01g01870 LOC_Os05g35500 LOC_Os01g56690 LOC_Os07g42510 LOC_Os03g08470 LOC_Os01g66270 LOC_Os01g04800 LOC_Os10g31864 LOC_Os05g39720 LOC_Os09g28354 LOC_Os04g52090 LOC_Os05g46020 LOC_Os01g61080 LOC_Os05g27730 LOC_Os09g…
CELLULAR_PROCESS	7980	GO:0009987 cellular process, GOslim:biological_process	168	2.32e-21	1.06e-18	LOC_Os02g33680 LOC_Os01g40070 LOC_Os05g45410 LOC_Os06g45630 LOC_Os06g48160 LOC_Os05g41780 LOC_Os12g12260 LOC_Os08g36920 LOC_Os05g25390 LOC_Os06g08460 LOC_Os06g14450 LOC_Os05g13580 LOC_Os01g21120 LOC_Os07g35750 LOC_Os01g03690 LOC_Os09g25060 LOC_Os07g35810 LOC_Os09g31031 LOC_Os03g18770 LOC_Os02g41510 LOC_Os04g23550 LOC_Os09g31486 LOC_Os01g58420 LOC_Os08g35600 LOC_Os02g54890 LOC_Os07g32570 LOC_Os01g…
FMN_BINDING	33	GO:0010181 FMN binding, GOslim:molecular_function	1	0.287	1	LOC_Os06g11240
GENE_EXPRESSION	2459	GO:0010467 gene expression, GOslim:biological_process	58	3.17e-09	1.6e-07	LOC_Os05g45410 LOC_Os05g41780 LOC_Os08g36920 LOC_Os01g21120 LOC_Os09g25060 LOC_Os09g31031 LOC_Os02g41510 LOC_Os04g23550 LOC_Os01g58420 LOC_Os01g12440 LOC_Os03g53020 LOC_Os07g12340 LOC_Os10g41330 LOC_Os01g01870 LOC_Os05g35500 LOC_Os01g56690 LOC_Os07g42510 LOC_Os03g08470 LOC_Os01g66270 LOC_Os01g04800 LOC_Os10g31864 LOC_Os05g39720 LOC_Os09g28354 LOC_Os04g52090 LOC_Os05g46020 LOC_Os01g61080 LOC_Os05g…
REGULATION_OF_GENE_EXPRESSION	1559	GO:0010468 regulation of gene expression, GOslim:biological_process	54	1.14e-14	9.85e-13	LOC_Os05g45410 LOC_Os05g41780 LOC_Os08g36920 LOC_Os01g21120 LOC_Os09g25060 LOC_Os02g41510 LOC_Os04g23550 LOC_Os01g58420 LOC_Os01g12440 LOC_Os03g53020 LOC_Os07g12340 LOC_Os10g41330 LOC_Os01g01870 LOC_Os05g35500 LOC_Os01g56690 LOC_Os07g42510 LOC_Os03g08470 LOC_Os01g66270 LOC_Os01g04800 LOC_Os10g31864 LOC_Os05g39720 LOC_Os09g28354 LOC_Os04g52090 LOC_Os05g46020 LOC_Os01g61080 LOC_Os05g27730 LOC_Os09g…
REGULATION_OF_MACROMOLECULE_BIOSYNTHETIC_PROCESS	1538	GO:0010556 regulation of macromolecule biosynthetic process, GOslim:biological_process	54	6.69e-15	6.41e-13	LOC_Os05g45410 LOC_Os05g41780 LOC_Os08g36920 LOC_Os01g21120 LOC_Os09g25060 LOC_Os02g41510 LOC_Os04g23550 LOC_Os01g58420 LOC_Os01g12440 LOC_Os03g53020 LOC_Os07g12340 LOC_Os10g41330 LOC_Os01g01870 LOC_Os05g35500 LOC_Os01g56690 LOC_Os07g42510 LOC_Os03g08470 LOC_Os01g66270 LOC_Os01g04800 LOC_Os10g31864 LOC_Os05g39720 LOC_Os09g28354 LOC_Os04g52090 LOC_Os05g46020 LOC_Os01g61080 LOC_Os05g27730 LOC_Os09g…
LIPID_LOCALIZATION	105	GO:0010876 lipid localization, GOslim:biological_process	1	0.6519	1	LOC_Os03g50280
REGULATION_OF_CELL_DEATH	1	GO:0010941 regulation of cell death, GOslim:biological_process	1	0.0197	0.2993	LOC_Os02g03280
PROGRAMMED_CELL_DEATH	465	GO:0012501 programmed cell death, GOslim:biological_process	6	0.3243	1	LOC_Os11g45090 LOC_Os03g20840 LOC_Os02g03280 LOC_Os11g14380 LOC_Os11g34920 LOC_Os11g44990
PROTEIN_TRANSPORT	287	GO:0015031 protein transport, GOslim:biological_process	2	0.7812	1	LOC_Os03g57310 LOC_Os01g47730
PROTEIN_DISULFIDE_OXIDOREDUCTASE_ACTIVITY	52	GO:0015035 protein disulfide oxidoreductase activity, GOslim:molecular_function	1	0.4099	1	LOC_Os05g39450
DISULFIDE_OXIDOREDUCTASE_ACTIVITY	54	GO:0015036 disulfide oxidoreductase activity, GOslim:molecular_function	1	0.4215	1	LOC_Os05g39450
ION_TRANSMEMBRANE_TRANSPORTER_ACTIVITY	473	GO:0015075 ion transmembrane transporter activity, GOslim:molecular_function	7	0.2007	1	LOC_Os07g39350 LOC_Os10g28240 LOC_Os11g38160 LOC_Os07g37320 LOC_Os06g04900 LOC_Os04g32920 LOC_Os10g30790
MONOVALENT_INORGANIC_CATION_TRANSMEMBRANE_TRANSPORTER_ACTIVITY	150	GO:0015077 monovalent inorganic cation transmembrane transporter activity, GOslim:molecular_function	1	0.7777	1	LOC_Os04g32920
POTASSIUM_ION_TRANSMEMBRANE_TRANSPORTER_ACTIVITY	30	GO:0015079 potassium ion transmembrane transporter activity, GOslim:molecular_function	1	0.2654	1	LOC_Os04g32920
CALCIUM_ION_TRANSMEMBRANE_TRANSPORTER_ACTIVITY	12	GO:0015085 calcium ion transmembrane transporter activity, GOslim:molecular_function	1	0.1213	1	LOC_Os10g28240
INORGANIC_ANION_TRANSMEMBRANE_TRANSPORTER_ACTIVITY	18	GO:0015103 inorganic anion transmembrane transporter activity, GOslim:molecular_function	1	0.1722	1	LOC_Os10g30790
PHOSPHATE_ION_TRANSMEMBRANE_TRANSPORTER_ACTIVITY	7	GO:0015114 phosphate ion transmembrane transporter activity, GOslim:molecular_function	1	0.0765	0.8677	LOC_Os10g30790
CARBOHYDRATE_TRANSMEMBRANE_TRANSPORTER_ACTIVITY	85	GO:0015144 carbohydrate transmembrane transporter activity, GOslim:molecular_function	4	0.012	0.2332	LOC_Os07g39350 LOC_Os11g38160 LOC_Os07g37320 LOC_Os06g04900
SECONDARY_ACTIVE_TRANSMEMBRANE_TRANSPORTER_ACTIVITY	201	GO:0015291 secondary active transmembrane transporter activity, GOslim:molecular_function	5	0.055	0.7317	LOC_Os07g39350 LOC_Os11g38160 LOC_Os07g37320 LOC_Os06g04900 LOC_Os10g30790
SYMPORTER_ACTIVITY	87	GO:0015293 symporter activity, GOslim:molecular_function	4	0.0129	0.2445	LOC_Os07g39350 LOC_Os11g38160 LOC_Os07g37320 LOC_Os06g04900
SOLUTE:CATION_SYMPORTER_ACTIVITY	87	GO:0015294 solute:cation symporter activity, GOslim:molecular_function	4	0.0129	0.2445	LOC_Os07g39350 LOC_Os11g38160 LOC_Os07g37320 LOC_Os06g04900
SOLUTE:HYDROGEN_SYMPORTER_ACTIVITY	80	GO:0015295 solute:hydrogen symporter activity, GOslim:molecular_function	4	0.00982	0.2092	LOC_Os07g39350 LOC_Os11g38160 LOC_Os07g37320 LOC_Os06g04900
PRIMARY_ACTIVE_TRANSMEMBRANE_TRANSPORTER_ACTIVITY	193	GO:0015399 primary active transmembrane transporter activity, GOslim:molecular_function	2	0.5764	1	LOC_Os01g50100 LOC_Os10g28240
P-P-BOND-HYDROLYSIS-DRIVEN_TRANSMEMBRANE_TRANSPORTER_ACTIVITY	193	GO:0015405 P-P-bond-hydrolysis-driven transmembrane transporter activity, GOslim:molecular_function	2	0.5764	1	LOC_Os01g50100 LOC_Os10g28240
MICROTUBULE_CYTOSKELETON	84	GO:0015630 microtubule cytoskeleton, GOslim:cellular_component	1	0.5709	1	LOC_Os01g55510
ATPASE_ACTIVITY,_COUPLED_TO_TRANSMEMBRANE_MOVEMENT_OF_IONS,_PHOSPHORYLATIVE_MECHANISM	66	GO:0015662 ATPase activity, coupled to transmembrane movement of ions, phosphorylative mechanism, GOslim:molecular_function	1	0.4866	1	LOC_Os10g28240
MONOVALENT_INORGANIC_CATION_TRANSPORT	172	GO:0015672 monovalent inorganic cation transport, GOslim:biological_process	2	0.515	1	LOC_Os10g28240 LOC_Os04g32920
INORGANIC_ANION_TRANSPORT	33	GO:0015698 inorganic anion transport, GOslim:biological_process	1	0.287	1	LOC_Os10g30790
PROTON_TRANSPORT	99	GO:0015992 proton transport, GOslim:biological_process	1	0.6305	1	LOC_Os10g28240
MEMBRANE	2063	GO:0016020 membrane, GOslim:cellular_component	27	0.0987	0.7278	LOC_Os08g34460 LOC_Os10g37760 LOC_Os03g10300 LOC_Os07g39350 LOC_Os09g28000 LOC_Os07g49310 LOC_Os02g37000 LOC_Os01g50100 LOC_Os03g57310 LOC_Os02g03280 LOC_Os10g28240 LOC_Os11g38160 LOC_Os05g50770 LOC_Os07g37320 LOC_Os01g67810 LOC_Os08g37370 LOC_Os06g08170 LOC_Os06g04900 LOC_Os04g32920 LOC_Os02g38140 LOC_Os09g20510 LOC_Os09g27950 LOC_Os10g42780 LOC_Os01g43460 LOC_Os10g30790 LOC_Os11g34390 LOC_Os03g…
INTEGRAL_TO_MEMBRANE	752	GO:0016021 integral to membrane, GOslim:cellular_component	16	0.00469	0.0461	LOC_Os08g34460 LOC_Os10g37760 LOC_Os03g10300 LOC_Os07g39350 LOC_Os09g28000 LOC_Os01g50100 LOC_Os02g03280 LOC_Os11g38160 LOC_Os05g50770 LOC_Os07g37320 LOC_Os06g08170 LOC_Os06g04900 LOC_Os09g20510 LOC_Os01g43460 LOC_Os10g30790 LOC_Os11g34390
LIPID_CATABOLIC_PROCESS	22	GO:0016042 lipid catabolic process, GOslim:biological_process	2	0.0234	0.3485	LOC_Os01g40070 LOC_Os01g09220
CELLULAR_COMPONENT_ORGANIZATION	377	GO:0016043 cellular component organization, GOslim:biological_process	1	0.977	1	LOC_Os03g18770
CARBOHYDRATE_BIOSYNTHETIC_PROCESS	150	GO:0016051 carbohydrate biosynthetic process, GOslim:biological_process	5	0.0195	0.2993	LOC_Os10g40640 LOC_Os06g13760 LOC_Os02g44230 LOC_Os02g50600 LOC_Os04g54360
CARBOHYDRATE_CATABOLIC_PROCESS	139	GO:0016052 carbohydrate catabolic process, GOslim:biological_process	3	0.1669	1	LOC_Os10g39680 LOC_Os05g41590 LOC_Os11g37960
ORGANIC_ACID_BIOSYNTHETIC_PROCESS	159	GO:0016053 organic acid biosynthetic process, GOslim:biological_process	1	0.7968	1	LOC_Os03g12290
ORGANIC_ACID_CATABOLIC_PROCESS	24	GO:0016054 organic acid catabolic process, GOslim:biological_process	5	9.11e-06	0.000319	LOC_Os09g38520 LOC_Os06g44040 LOC_Os06g04070 LOC_Os05g35290 LOC_Os02g41670
RNA_METABOLIC_PROCESS	1126	GO:0016070 RNA metabolic process, GOslim:biological_process	25	0.000259	0.00748	LOC_Os05g45410 LOC_Os05g41780 LOC_Os08g36920 LOC_Os01g21120 LOC_Os01g58420 LOC_Os01g12440 LOC_Os10g41330 LOC_Os07g42510 LOC_Os03g08470 LOC_Os01g66270 LOC_Os01g04800 LOC_Os10g31864 LOC_Os09g28354 LOC_Os04g52090 LOC_Os09g35030 LOC_Os05g41760 LOC_Os09g35010 LOC_Os04g57340 LOC_Os09g28440 LOC_Os02g43790 LOC_Os03g25450 LOC_Os01g47730 LOC_Os07g47790 LOC_Os03g08960 LOC_Os02g56250
GLYCOSIDE_METABOLIC_PROCESS	41	GO:0016137 glycoside metabolic process, GOslim:biological_process	1	0.3416	1	LOC_Os02g44230
GLYCOSIDE_BIOSYNTHETIC_PROCESS	28	GO:0016138 glycoside biosynthetic process, GOslim:biological_process	1	0.2506	1	LOC_Os02g44230
LIPOXYGENASE_ACTIVITY	14	GO:0016165 lipoxygenase activity, GOslim:molecular_function	2	0.0107	0.2182	LOC_Os04g37430 LOC_Os08g39840
VESICLE-MEDIATED_TRANSPORT	192	GO:0016192 vesicle-mediated transport, GOslim:biological_process	7	0.00388	0.0967	LOC_Os06g08460 LOC_Os06g14450 LOC_Os05g39610 LOC_Os03g57310 LOC_Os01g67810 LOC_Os08g13570 LOC_Os01g67820
ANTIOXIDANT_ACTIVITY	199	GO:0016209 antioxidant activity, GOslim:molecular_function	9	0.000254	0.00877	LOC_Os07g47990 LOC_Os04g59150 LOC_Os07g48020 LOC_Os01g22249 LOC_Os07g48010 LOC_Os09g29490 LOC_Os02g14430 LOC_Os05g41590 LOC_Os01g73200
AMMONIA_LIGASE_ACTIVITY	12	GO:0016211 ammonia ligase activity, GOslim:molecular_function	3	0.000402	0.0126	LOC_Os05g35290 LOC_Os02g41670 LOC_Os03g12290
DEATH	477	GO:0016265 death, GOslim:biological_process	6	0.3452	1	LOC_Os11g45090 LOC_Os03g20840 LOC_Os02g03280 LOC_Os11g14380 LOC_Os11g34920 LOC_Os11g44990
LIPASE_ACTIVITY	93	GO:0016298 lipase activity, GOslim:molecular_function	3	0.0703	0.8534	LOC_Os01g40070 LOC_Os11g09010 LOC_Os01g09220
KINASE_ACTIVITY	1714	GO:0016301 kinase activity, GOslim:molecular_function	55	1.27e-13	1.35e-11	LOC_Os06g45630 LOC_Os12g12260 LOC_Os05g25390 LOC_Os07g35750 LOC_Os01g03690 LOC_Os07g35810 LOC_Os08g35600 LOC_Os09g18020 LOC_Os09g18230 LOC_Os01g04550 LOC_Os10g28240 LOC_Os11g44430 LOC_Os01g66860 LOC_Os11g36160 LOC_Os11g10290 LOC_Os09g23570 LOC_Os06g10160 LOC_Os02g06930 LOC_Os09g27010 LOC_Os01g02300 LOC_Os01g49920 LOC_Os07g35370 LOC_Os07g40630 LOC_Os09g38850 LOC_Os03g56250 LOC_Os04g34270 LOC_Os03g…
PHOSPHORYLATION	1668	GO:0016310 phosphorylation, GOslim:biological_process	54	1.53e-13	9.63e-12	LOC_Os06g45630 LOC_Os12g12260 LOC_Os05g25390 LOC_Os07g35750 LOC_Os01g03690 LOC_Os07g35810 LOC_Os08g35600 LOC_Os09g18020 LOC_Os09g18230 LOC_Os01g04550 LOC_Os10g28240 LOC_Os11g44430 LOC_Os01g66860 LOC_Os11g36160 LOC_Os11g10290 LOC_Os09g23570 LOC_Os06g10160 LOC_Os02g06930 LOC_Os09g27010 LOC_Os01g02300 LOC_Os01g49920 LOC_Os07g35370 LOC_Os07g40630 LOC_Os09g38850 LOC_Os03g56250 LOC_Os04g34270 LOC_Os03g…
DEPHOSPHORYLATION	83	GO:0016311 dephosphorylation, GOslim:biological_process	2	0.2058	1	LOC_Os03g55320 LOC_Os03g18150
ACETYLTRANSFERASE_ACTIVITY	53	GO:0016407 acetyltransferase activity, GOslim:molecular_function	1	0.4157	1	LOC_Os03g58010
N-ACYLTRANSFERASE_ACTIVITY	46	GO:0016410 N-acyltransferase activity, GOslim:molecular_function	1	0.3735	1	LOC_Os03g58010
PSEUDOURIDINE_SYNTHASE_ACTIVITY_ALTERNATIVE	12	GO:0016439 pseudouridine synthase activity, GOslim:molecular_function	1	0.1213	1	LOC_Os03g25450
PYROPHOSPHATASE_ACTIVITY	759	GO:0016462 pyrophosphatase activity, GOslim:molecular_function	10	0.2345	1	LOC_Os01g55510 LOC_Os01g50100 LOC_Os10g28240 LOC_Os10g31864 LOC_Os01g42410 LOC_Os01g36390 LOC_Os11g02270 LOC_Os11g29380 LOC_Os01g47730 LOC_Os03g58790
OXIDOREDUCTASE_ACTIVITY	1686	GO:0016491 oxidoreductase activity, GOslim:molecular_function	32	0.000572	0.0169	LOC_Os02g47470 LOC_Os03g12500 LOC_Os07g32570 LOC_Os07g49310 LOC_Os09g38520 LOC_Os04g37430 LOC_Os07g47990 LOC_Os09g23530 LOC_Os08g39840 LOC_Os06g44040 LOC_Os04g59150 LOC_Os09g26960 LOC_Os05g39450 LOC_Os03g55070 LOC_Os09g23560 LOC_Os03g55800 LOC_Os07g48020 LOC_Os04g30420 LOC_Os01g38110 LOC_Os11g05380 LOC_Os06g11240 LOC_Os02g12540 LOC_Os01g22249 LOC_Os03g18740 LOC_Os07g48010 LOC_Os09g29490 LOC_Os02g…
TRANSCRIPTION_REPRESSOR_ACTIVITY	19	GO:0016564 transcription repressor activity, GOslim:molecular_function	1	0.1804	1	LOC_Os01g01660
PROTEIN_UBIQUITINATION	71	GO:0016567 protein ubiquitination, GOslim:biological_process	7	1.29e-05	0.000427	LOC_Os02g33680 LOC_Os04g34140 LOC_Os09g21120 LOC_Os05g39930 LOC_Os06g13870 LOC_Os02g34410 LOC_Os02g57700
AMINO_ACID_BINDING	90	GO:0016597 amino acid binding, GOslim:molecular_function	3	0.0652	0.8204	LOC_Os04g47780 LOC_Os03g14370 LOC_Os02g02780
OXIDOREDUCTASE_ACTIVITY,_ACTING_ON_CH-OH_GROUP_OF_DONORS	114	GO:0016614 oxidoreductase activity, acting on CH-OH group of donors, GOslim:molecular_function	2	0.3188	1	LOC_Os03g55070 LOC_Os05g41590
OXIDOREDUCTASE_ACTIVITY,_ACTING_ON_THE_CH-OH_GROUP_OF_DONORS,_NAD_OR_NADP_AS_ACCEPTOR	101	GO:0016616 oxidoreductase activity, acting on the CH-OH group of donors, NAD or NADP as acceptor, GOslim:molecular_function	2	0.2714	1	LOC_Os03g55070 LOC_Os05g41590
OXIDOREDUCTASE_ACTIVITY,_ACTING_ON_A_SULFUR_GROUP_OF_DONORS	71	GO:0016667 oxidoreductase activity, acting on a sulfur group of donors, GOslim:molecular_function	2	0.1631	1	LOC_Os07g32570 LOC_Os05g39450
OXIDOREDUCTASE_ACTIVITY,_ACTING_ON_A_SULFUR_GROUP_OF_DONORS,_DISULFIDE_AS_ACCEPTOR	9	GO:0016671 oxidoreductase activity, acting on a sulfur group of donors, disulfide as acceptor, GOslim:molecular_function	1	0.0947	1	LOC_Os07g32570
OXIDOREDUCTASE_ACTIVITY,_ACTING_ON_PEROXIDE_AS_ACCEPTOR	182	GO:0016684 oxidoreductase activity, acting on peroxide as acceptor, GOslim:molecular_function	9	0.000134	0.00502	LOC_Os07g47990 LOC_Os04g59150 LOC_Os07g48020 LOC_Os01g22249 LOC_Os07g48010 LOC_Os09g29490 LOC_Os02g14430 LOC_Os05g41590 LOC_Os01g73200
OXIDOREDUCTASE_ACTIVITY,_ACTING_ON_SINGLE_DONORS_WITH_INCORPORATION_OF_MOLECULAR_OXYGEN	20	GO:0016701 oxidoreductase activity, acting on single donors with incorporation of molecular oxygen, GOslim:molecular_function	2	0.0198	0.3304	LOC_Os04g37430 LOC_Os08g39840
OXIDOREDUCTASE_ACTIVITY,_ACTING_ON_SINGLE_DONORS_WITH_INCORPORATION_OF_MOLECULAR_OXYGEN,_INCORPORATION_OF_TWO_ATOMS_OF_OXYGEN	20	GO:0016702 oxidoreductase activity, acting on single donors with incorporation of molecular oxygen, incorporation of two atoms of oxygen, GOslim:molecular_function	2	0.0198	0.3304	LOC_Os04g37430 LOC_Os08g39840
OXIDOREDUCTASE_ACTIVITY,_ACTING_ON_PAIRED_DONORS,_WITH_INCORPORATION_OR_REDUCTION_OF_MOLECULAR_OXYGEN	68	GO:0016705 oxidoreductase activity, acting on paired donors, with incorporation or reduction of molecular oxygen, GOslim:molecular_function	3	0.0336	0.5164	LOC_Os07g49310 LOC_Os09g38520 LOC_Os06g44040
OXIDOREDUCTASE_ACTIVITY,_ACTING_ON_PAIRED_DONORS,_WITH_INCORPORATION_OR_REDUCTION_OF_MOLECULAR_OXYGEN,_REDUCED_ASCORBATE_AS_ONE_DONOR,_AND_INCORPORATION_OF_ONE_ATOM_OF_OXYGEN	4	GO:0016715 oxidoreductase activity, acting on paired donors, with incorporation or reduction of molecular oxygen, reduced ascorbate as one donor, and incorporation of one atom of oxygen, GOslim:molecular_function	2	0.00143	0.0373	LOC_Os09g38520 LOC_Os06g44040
OXIDOREDUCTASE_ACTIVITY,_ACTING_ON_PAIRED_DONORS,_WITH_OXIDATION_OF_A_PAIR_OF_DONORS_RESULTING_IN_THE_REDUCTION_OF_MOLECULAR_OXYGEN_TO_TWO_MOLECULES_OF_WATER	19	GO:0016717 oxidoreductase activity, acting on paired donors, with oxidation of a pair of donors resulting in the reduction of molecular oxygen to two molecules of water, GOslim:molecular_function	1	0.1804	1	LOC_Os07g49310
TRANSFERASE_ACTIVITY	3084	GO:0016740 transferase activity, GOslim:molecular_function	79	5.33e-14	9.22e-12	LOC_Os06g45630 LOC_Os06g48160 LOC_Os12g12260 LOC_Os03g10300 LOC_Os05g25390 LOC_Os07g35750 LOC_Os01g03690 LOC_Os07g35810 LOC_Os08g35600 LOC_Os07g32570 LOC_Os09g18020 LOC_Os09g18230 LOC_Os01g09700 LOC_Os10g40640 LOC_Os01g04550 LOC_Os02g11070 LOC_Os10g28240 LOC_Os11g44430 LOC_Os01g66860 LOC_Os11g36160 LOC_Os11g10290 LOC_Os09g23570 LOC_Os06g10160 LOC_Os06g13760 LOC_Os05g38350 LOC_Os02g06930 LOC_Os09g…
TRANSFERASE_ACTIVITY,_TRANSFERRING_ONE-CARBON_GROUPS	192	GO:0016741 transferase activity, transferring one-carbon groups, GOslim:molecular_function	1	0.8538	1	LOC_Os01g20206
TRANSFERASE_ACTIVITY,_TRANSFERRING_ACYL_GROUPS	195	GO:0016746 transferase activity, transferring acyl groups, GOslim:molecular_function	5	0.0496	0.6799	LOC_Os03g10300 LOC_Os02g11070 LOC_Os05g38350 LOC_Os06g39750 LOC_Os03g58010
TRANSFERASE_ACTIVITY,_TRANSFERRING_ACYL_GROUPS_OTHER_THAN_AMINO-ACYL_GROUPS	176	GO:0016747 transferase activity, transferring acyl groups other than amino-acyl groups, GOslim:molecular_function	5	0.0348	0.5229	LOC_Os03g10300 LOC_Os02g11070 LOC_Os05g38350 LOC_Os06g39750 LOC_Os03g58010
TRANSFERASE_ACTIVITY,_TRANSFERRING_GLYCOSYL_GROUPS	508	GO:0016757 transferase activity, transferring glycosyl groups, GOslim:molecular_function	15	0.000273	0.00923	LOC_Os06g48160 LOC_Os10g40640 LOC_Os06g13760 LOC_Os04g46980 LOC_Os04g12960 LOC_Os04g51460 LOC_Os06g11720 LOC_Os02g50600 LOC_Os02g38140 LOC_Os09g27950 LOC_Os03g55010 LOC_Os07g13800 LOC_Os11g34390 LOC_Os03g58900 LOC_Os04g54360
TRANSFERASE_ACTIVITY,_TRANSFERRING_HEXOSYL_GROUPS	473	GO:0016758 transferase activity, transferring hexosyl groups, GOslim:molecular_function	15	0.00013	0.00502	LOC_Os06g48160 LOC_Os10g40640 LOC_Os06g13760 LOC_Os04g46980 LOC_Os04g12960 LOC_Os04g51460 LOC_Os06g11720 LOC_Os02g50600 LOC_Os02g38140 LOC_Os09g27950 LOC_Os03g55010 LOC_Os07g13800 LOC_Os11g34390 LOC_Os03g58900 LOC_Os04g54360
XYLOGLUCAN:XYLOGLUCOSYL_TRANSFERASE_ACTIVITY	30	GO:0016762 xyloglucan:xyloglucosyl transferase activity, GOslim:molecular_function	2	0.0399	0.575	LOC_Os06g48160 LOC_Os04g51460
TRANSFERASE_ACTIVITY,_TRANSFERRING_NITROGENOUS_GROUPS	57	GO:0016769 transferase activity, transferring nitrogenous groups, GOslim:molecular_function	2	0.1159	1	LOC_Os01g09700 LOC_Os03g51740
TRANSFERASE_ACTIVITY,_TRANSFERRING_PHOSPHORUS-CONTAINING_GROUPS	1994	GO:0016772 transferase activity, transferring phosphorus-containing groups, GOslim:molecular_function	55	3.65e-11	3.37e-09	LOC_Os06g45630 LOC_Os12g12260 LOC_Os05g25390 LOC_Os07g35750 LOC_Os01g03690 LOC_Os07g35810 LOC_Os08g35600 LOC_Os09g18020 LOC_Os09g18230 LOC_Os01g04550 LOC_Os10g28240 LOC_Os11g44430 LOC_Os01g66860 LOC_Os11g36160 LOC_Os11g10290 LOC_Os09g23570 LOC_Os06g10160 LOC_Os02g06930 LOC_Os09g27010 LOC_Os01g02300 LOC_Os01g49920 LOC_Os07g35370 LOC_Os07g40630 LOC_Os09g38850 LOC_Os03g56250 LOC_Os04g34270 LOC_Os03g…
PHOSPHOTRANSFERASE_ACTIVITY,_ALCOHOL_GROUP_AS_ACCEPTOR	1685	GO:0016773 phosphotransferase activity, alcohol group as acceptor, GOslim:molecular_function	55	6.55e-14	1.01e-11	LOC_Os06g45630 LOC_Os12g12260 LOC_Os05g25390 LOC_Os07g35750 LOC_Os01g03690 LOC_Os07g35810 LOC_Os08g35600 LOC_Os09g18020 LOC_Os09g18230 LOC_Os01g04550 LOC_Os10g28240 LOC_Os11g44430 LOC_Os01g66860 LOC_Os11g36160 LOC_Os11g10290 LOC_Os09g23570 LOC_Os06g10160 LOC_Os02g06930 LOC_Os09g27010 LOC_Os01g02300 LOC_Os01g49920 LOC_Os07g35370 LOC_Os07g40630 LOC_Os09g38850 LOC_Os03g56250 LOC_Os04g34270 LOC_Os03g…
HYDROLASE_ACTIVITY	3178	GO:0016787 hydrolase activity, GOslim:molecular_function	48	0.00353	0.0857	LOC_Os01g40070 LOC_Os06g48160 LOC_Os09g28000 LOC_Os01g55510 LOC_Os04g33640 LOC_Os01g50100 LOC_Os07g35560 LOC_Os10g28240 LOC_Os05g50580 LOC_Os10g31864 LOC_Os06g13180 LOC_Os10g24954 LOC_Os11g09010 LOC_Os01g49320 LOC_Os01g42410 LOC_Os12g18560 LOC_Os05g33400 LOC_Os01g09220 LOC_Os01g52230 LOC_Os11g32290 LOC_Os01g67810 LOC_Os10g36500 LOC_Os02g48870 LOC_Os04g51460 LOC_Os05g33430 LOC_Os02g36340 LOC_Os02g…
HYDROLASE_ACTIVITY,_ACTING_ON_ESTER_BONDS	819	GO:0016788 hydrolase activity, acting on ester bonds, GOslim:molecular_function	9	0.4349	1	LOC_Os01g40070 LOC_Os11g09010 LOC_Os12g18560 LOC_Os01g09220 LOC_Os01g52230 LOC_Os11g32290 LOC_Os10g36500 LOC_Os03g55320 LOC_Os03g18150
PHOSPHATASE_ACTIVITY	190	GO:0016791 phosphatase activity, GOslim:molecular_function	3	0.2988	1	LOC_Os01g52230 LOC_Os03g55320 LOC_Os03g18150
HYDROLASE_ACTIVITY,_ACTING_ON_GLYCOSYL_BONDS	452	GO:0016798 hydrolase activity, acting on glycosyl bonds, GOslim:molecular_function	12	0.00255	0.0655	LOC_Os06g48160 LOC_Os04g33640 LOC_Os07g35560 LOC_Os01g49320 LOC_Os04g51460 LOC_Os01g71340 LOC_Os10g39680 LOC_Os10g28080 LOC_Os06g25010 LOC_Os01g51570 LOC_Os01g71350 LOC_Os11g37960
HYDROLASE_ACTIVITY,_ACTING_ON_CARBON-NITROGEN_(BUT_NOT_PEPTIDE)_BONDS	77	GO:0016810 hydrolase activity, acting on carbon-nitrogen (but not peptide) bonds, GOslim:molecular_function	1	0.5399	1	LOC_Os02g36340
HYDROLASE_ACTIVITY,_ACTING_ON_CARBON-NITROGEN_(BUT_NOT_PEPTIDE)_BONDS,_IN_CYCLIC_AMIDINES	12	GO:0016814 hydrolase activity, acting on carbon-nitrogen (but not peptide) bonds, in cyclic amidines, GOslim:molecular_function	1	0.1213	1	LOC_Os02g36340
HYDROLASE_ACTIVITY,_ACTING_ON_ACID_ANHYDRIDES	775	GO:0016817 hydrolase activity, acting on acid anhydrides, GOslim:molecular_function	10	0.2534	1	LOC_Os01g55510 LOC_Os01g50100 LOC_Os10g28240 LOC_Os10g31864 LOC_Os01g42410 LOC_Os01g36390 LOC_Os11g02270 LOC_Os11g29380 LOC_Os01g47730 LOC_Os03g58790
HYDROLASE_ACTIVITY,_ACTING_ON_ACID_ANHYDRIDES,_IN_PHOSPHORUS-CONTAINING_ANHYDRIDES	761	GO:0016818 hydrolase activity, acting on acid anhydrides, in phosphorus-containing anhydrides, GOslim:molecular_function	10	0.2368	1	LOC_Os01g55510 LOC_Os01g50100 LOC_Os10g28240 LOC_Os10g31864 LOC_Os01g42410 LOC_Os01g36390 LOC_Os11g02270 LOC_Os11g29380 LOC_Os01g47730 LOC_Os03g58790
HYDROLASE_ACTIVITY,_ACTING_ON_ACID_ANHYDRIDES,_CATALYZING_TRANSMEMBRANE_MOVEMENT_OF_SUBSTANCES	178	GO:0016820 hydrolase activity, acting on acid anhydrides, catalyzing transmembrane movement of substances, GOslim:molecular_function	2	0.5331	1	LOC_Os01g50100 LOC_Os10g28240
LYASE_ACTIVITY	304	GO:0016829 lyase activity, GOslim:molecular_function	10	0.00128	0.0348	LOC_Os04g38950 LOC_Os01g09700 LOC_Os06g04070 LOC_Os05g35290 LOC_Os02g41670 LOC_Os03g13300 LOC_Os02g36340 LOC_Os03g51740 LOC_Os08g36680 LOC_Os12g30824
CARBON-CARBON_LYASE_ACTIVITY	94	GO:0016830 carbon-carbon lyase activity, GOslim:molecular_function	4	0.0165	0.297	LOC_Os04g38950 LOC_Os06g04070 LOC_Os03g13300 LOC_Os02g36340
CARBOXY-LYASE_ACTIVITY	64	GO:0016831 carboxy-lyase activity, GOslim:molecular_function	2	0.139	1	LOC_Os06g04070 LOC_Os03g13300
OXO-ACID-LYASE_ACTIVITY	7	GO:0016833 oxo-acid-lyase activity, GOslim:molecular_function	1	0.0765	0.8677	LOC_Os04g38950
CARBON-OXYGEN_LYASE_ACTIVITY	79	GO:0016835 carbon-oxygen lyase activity, GOslim:molecular_function	1	0.549	1	LOC_Os08g36680
HYDRO-LYASE_ACTIVITY	58	GO:0016836 hydro-lyase activity, GOslim:molecular_function	1	0.4441	1	LOC_Os08g36680
CARBON-NITROGEN_LYASE_ACTIVITY	35	GO:0016840 carbon-nitrogen lyase activity, GOslim:molecular_function	2	0.0519	0.6969	LOC_Os05g35290 LOC_Os02g41670
AMMONIA-LYASE_ACTIVITY	8	GO:0016841 ammonia-lyase activity, GOslim:molecular_function	2	0.00417	0.0996	LOC_Os05g35290 LOC_Os02g41670
CARBON-SULFUR_LYASE_ACTIVITY	27	GO:0016846 carbon-sulfur lyase activity, GOslim:molecular_function	2	0.0333	0.5164	LOC_Os01g09700 LOC_Os03g51740
1-AMINOCYCLOPROPANE-1-CARBOXYLATE_SYNTHASE_ACTIVITY	18	GO:0016847 1-aminocyclopropane-1-carboxylate synthase activity, GOslim:molecular_function	2	0.0165	0.297	LOC_Os01g09700 LOC_Os03g51740
ISOMERASE_ACTIVITY	149	GO:0016853 isomerase activity, GOslim:molecular_function	4	0.0662	0.826	LOC_Os02g54890 LOC_Os04g38540 LOC_Os08g41440 LOC_Os04g38530
RACEMASE_AND_EPIMERASE_ACTIVITY	22	GO:0016854 racemase and epimerase activity, GOslim:molecular_function	2	0.0234	0.3805	LOC_Os02g54890 LOC_Os08g41440
RACEMASE_AND_EPIMERASE_ACTIVITY,_ACTING_ON_CARBOHYDRATES_AND_DERIVATIVES	12	GO:0016857 racemase and epimerase activity, acting on carbohydrates and derivatives, GOslim:molecular_function	2	0.00822	0.1897	LOC_Os02g54890 LOC_Os08g41440
LIGASE_ACTIVITY	315	GO:0016874 ligase activity, GOslim:molecular_function	11	0.000465	0.014	LOC_Os02g33680 LOC_Os04g34140 LOC_Os09g21120 LOC_Os05g35290 LOC_Os02g41670 LOC_Os05g39930 LOC_Os06g13870 LOC_Os09g23560 LOC_Os02g34410 LOC_Os03g12290 LOC_Os02g57700
LIGASE_ACTIVITY,_FORMING_CARBON-NITROGEN_BONDS	204	GO:0016879 ligase activity, forming carbon-nitrogen bonds, GOslim:molecular_function	10	6.18e-05	0.00285	LOC_Os02g33680 LOC_Os04g34140 LOC_Os09g21120 LOC_Os05g35290 LOC_Os02g41670 LOC_Os05g39930 LOC_Os06g13870 LOC_Os02g34410 LOC_Os03g12290 LOC_Os02g57700
ACID-AMMONIA_(OR_AMIDE)_LIGASE_ACTIVITY	12	GO:0016880 acid-ammonia (or amide) ligase activity, GOslim:molecular_function	3	0.000402	0.0126	LOC_Os05g35290 LOC_Os02g41670 LOC_Os03g12290
ACID-AMINO_ACID_LIGASE_ACTIVITY	141	GO:0016881 acid-amino acid ligase activity, GOslim:molecular_function	7	0.000722	0.0208	LOC_Os02g33680 LOC_Os04g34140 LOC_Os09g21120 LOC_Os05g39930 LOC_Os06g13870 LOC_Os02g34410 LOC_Os02g57700
ATPASE_ACTIVITY	389	GO:0016887 ATPase activity, GOslim:molecular_function	6	0.1995	1	LOC_Os01g50100 LOC_Os10g28240 LOC_Os10g31864 LOC_Os01g42410 LOC_Os01g36390 LOC_Os11g29380
CELL_WALL_MACROMOLECULE_CATABOLIC_PROCESS	43	GO:0016998 cell wall macromolecule catabolic process, GOslim:biological_process	2	0.0733	0.8661	LOC_Os10g39680 LOC_Os11g37960
PURINE_NUCLEOTIDE_BINDING	3308	GO:0017076 purine nucleotide binding, GOslim:molecular_function	68	2.71e-08	1.5e-06	LOC_Os06g45630 LOC_Os05g25390 LOC_Os07g35750 LOC_Os01g03690 LOC_Os07g35810 LOC_Os09g31486 LOC_Os08g35600 LOC_Os11g45090 LOC_Os09g18020 LOC_Os09g18230 LOC_Os01g50100 LOC_Os03g20840 LOC_Os01g04550 LOC_Os10g28240 LOC_Os11g44430 LOC_Os10g31864 LOC_Os01g66860 LOC_Os11g36160 LOC_Os11g10290 LOC_Os09g23570 LOC_Os06g10160 LOC_Os01g42410 LOC_Os02g06930 LOC_Os09g27010 LOC_Os01g02300 LOC_Os11g14380 LOC_Os01g…
GLYCOLIPID_TRANSPORTER_ACTIVITY	7	GO:0017089 glycolipid transporter activity, GOslim:molecular_function	1	0.0765	0.8677	LOC_Os03g50280
NUCLEOSIDE-TRIPHOSPHATASE_ACTIVITY	726	GO:0017111 nucleoside-triphosphatase activity, GOslim:molecular_function	9	0.3062	1	LOC_Os01g55510 LOC_Os01g50100 LOC_Os10g28240 LOC_Os10g31864 LOC_Os01g42410 LOC_Os01g36390 LOC_Os11g29380 LOC_Os01g47730 LOC_Os03g58790
SERINE_HYDROLASE_ACTIVITY	131	GO:0017171 serine hydrolase activity, GOslim:molecular_function	2	0.3796	1	LOC_Os09g28000 LOC_Os05g50580
GUANYL_NUCLEOTIDE_BINDING	214	GO:0019001 guanyl nucleotide binding, GOslim:molecular_function	1	0.8826	1	LOC_Os01g47730
VIRION	1	GO:0019012 virion, GOslim:cellular_component	1	0.0197	0.166	LOC_Os01g62670
VIRAL_CAPSID	1	GO:0019028 viral capsid, GOslim:cellular_component	1	0.0197	0.166	LOC_Os01g62670
REGULATION_OF_NUCLEOBASE-CONTAINING_COMPOUND_METABOLIC_PROCESS	1501	GO:0019219 regulation of nucleobase-containing compound metabolic process, GOslim:biological_process	54	2.57e-15	3.34e-13	LOC_Os05g45410 LOC_Os05g41780 LOC_Os08g36920 LOC_Os01g21120 LOC_Os09g25060 LOC_Os02g41510 LOC_Os04g23550 LOC_Os01g58420 LOC_Os01g12440 LOC_Os03g53020 LOC_Os07g12340 LOC_Os10g41330 LOC_Os01g01870 LOC_Os05g35500 LOC_Os01g56690 LOC_Os07g42510 LOC_Os03g08470 LOC_Os01g66270 LOC_Os01g04800 LOC_Os10g31864 LOC_Os05g39720 LOC_Os09g28354 LOC_Os04g52090 LOC_Os05g46020 LOC_Os01g61080 LOC_Os05g27730 LOC_Os09g…
REGULATION_OF_PHOSPHATE_METABOLIC_PROCESS	14	GO:0019220 regulation of phosphate metabolic process, GOslim:biological_process	2	0.0107	0.1967	LOC_Os12g12260 LOC_Os04g54200
REGULATION_OF_METABOLIC_PROCESS	1630	GO:0019222 regulation of metabolic process, GOslim:biological_process	56	4.93e-15	5.61e-13	LOC_Os05g45410 LOC_Os05g41780 LOC_Os12g12260 LOC_Os08g36920 LOC_Os01g21120 LOC_Os09g25060 LOC_Os02g41510 LOC_Os04g23550 LOC_Os01g58420 LOC_Os01g12440 LOC_Os03g53020 LOC_Os07g12340 LOC_Os10g41330 LOC_Os01g01870 LOC_Os05g35500 LOC_Os01g56690 LOC_Os07g42510 LOC_Os03g08470 LOC_Os01g66270 LOC_Os01g04800 LOC_Os10g31864 LOC_Os05g39720 LOC_Os09g28354 LOC_Os04g52090 LOC_Os05g46020 LOC_Os01g61080 LOC_Os05g…
CYCLOHYDROLASE_ACTIVITY	6	GO:0019238 cyclohydrolase activity, GOslim:molecular_function	1	0.0673	0.8289	LOC_Os02g36340
ALDITOL_METABOLIC_PROCESS	20	GO:0019400 alditol metabolic process, GOslim:biological_process	1	0.1885	1	LOC_Os05g41590
ALDITOL_CATABOLIC_PROCESS	5	GO:0019405 alditol catabolic process, GOslim:biological_process	1	0.0579	0.722	LOC_Os05g41590
AROMATIC_COMPOUND_CATABOLIC_PROCESS	8	GO:0019439 aromatic compound catabolic process, GOslim:biological_process	2	0.00417	0.0999	LOC_Os05g35290 LOC_Os02g41670
PROTEIN_METABOLIC_PROCESS	4043	GO:0019538 protein metabolic process, GOslim:biological_process	82	1.51e-09	7.83e-08	LOC_Os02g33680 LOC_Os06g45630 LOC_Os05g25390 LOC_Os09g28000 LOC_Os07g35750 LOC_Os01g03690 LOC_Os07g35810 LOC_Os09g31031 LOC_Os09g31486 LOC_Os08g35600 LOC_Os09g18020 LOC_Os04g34140 LOC_Os09g18230 LOC_Os01g04550 LOC_Os10g28240 LOC_Os11g44430 LOC_Os05g50580 LOC_Os06g13180 LOC_Os01g66860 LOC_Os11g36160 LOC_Os10g24954 LOC_Os11g10290 LOC_Os09g23570 LOC_Os02g17000 LOC_Os06g10160 LOC_Os09g21120 LOC_Os05g…
GLYCEROL_CATABOLIC_PROCESS	5	GO:0019563 glycerol catabolic process, GOslim:biological_process	1	0.0579	0.722	LOC_Os05g41590
ORGANOPHOSPHATE_METABOLIC_PROCESS	91	GO:0019637 organophosphate metabolic process, GOslim:biological_process	3	0.0669	0.8104	LOC_Os01g40070 LOC_Os01g09220 LOC_Os05g41590
CELLULAR_HOMEOSTASIS	120	GO:0019725 cellular homeostasis, GOslim:biological_process	2	0.3405	1	LOC_Os07g32570 LOC_Os05g39450
NITROGEN_UTILIZATION	20	GO:0019740 nitrogen utilization, GOslim:biological_process	1	0.1885	1	LOC_Os01g01660
POLYOL_METABOLIC_PROCESS	28	GO:0019751 polyol metabolic process, GOslim:biological_process	1	0.2506	1	LOC_Os05g41590
CARBOXYLIC_ACID_METABOLIC_PROCESS	433	GO:0019752 carboxylic acid metabolic process, GOslim:biological_process	8	0.0741	0.8661	LOC_Os04g38950 LOC_Os09g38520 LOC_Os06g44040 LOC_Os06g04070 LOC_Os05g35290 LOC_Os02g41670 LOC_Os03g13300 LOC_Os03g12290
SMALL_CONJUGATING_PROTEIN_LIGASE_ACTIVITY	128	GO:0019787 small conjugating protein ligase activity, GOslim:molecular_function	7	0.000417	0.0128	LOC_Os02g33680 LOC_Os04g34140 LOC_Os09g21120 LOC_Os05g39930 LOC_Os06g13870 LOC_Os02g34410 LOC_Os02g57700
CATION-TRANSPORTING_ATPASE_ACTIVITY	69	GO:0019829 cation-transporting ATPase activity, GOslim:molecular_function	1	0.5017	1	LOC_Os10g28240
VITAMIN_BINDING	213	GO:0019842 vitamin binding, GOslim:molecular_function	6	0.0225	0.3709	LOC_Os04g47780 LOC_Os12g08900 LOC_Os01g09700 LOC_Os03g13300 LOC_Os04g54380 LOC_Os03g51740
FLAGELLUM	8	GO:0019861 flagellum, GOslim:cellular_component	4	4.41e-06	8.01e-05	LOC_Os05g13580 LOC_Os05g31620 LOC_Os01g04330 LOC_Os01g72100
HEME_BINDING	605	GO:0020037 heme binding, GOslim:molecular_function	17	0.000194	0.00705	LOC_Os02g47470 LOC_Os03g12500 LOC_Os07g47990 LOC_Os04g59150 LOC_Os09g26960 LOC_Os03g55800 LOC_Os07g48020 LOC_Os01g38110 LOC_Os11g05380 LOC_Os02g12540 LOC_Os01g22249 LOC_Os07g48010 LOC_Os09g29490 LOC_Os02g14430 LOC_Os05g41590 LOC_Os09g26980 LOC_Os01g73200
REPRODUCTIVE_PROCESS	98	GO:0022414 reproductive process, GOslim:biological_process	4	0.0189	0.2993	LOC_Os11g10290 LOC_Os04g34270 LOC_Os04g28780 LOC_Os04g01320
ACTIVE_TRANSMEMBRANE_TRANSPORTER_ACTIVITY	421	GO:0022804 active transmembrane transporter activity, GOslim:molecular_function	7	0.1349	1	LOC_Os07g39350 LOC_Os01g50100 LOC_Os10g28240 LOC_Os11g38160 LOC_Os07g37320 LOC_Os06g04900 LOC_Os10g30790
TRANSMEMBRANE_TRANSPORTER_ACTIVITY	671	GO:0022857 transmembrane transporter activity, GOslim:molecular_function	8	0.3592	1	LOC_Os07g39350 LOC_Os01g50100 LOC_Os10g28240 LOC_Os11g38160 LOC_Os07g37320 LOC_Os06g04900 LOC_Os04g32920 LOC_Os10g30790
INORGANIC_CATION_TRANSMEMBRANE_TRANSPORTER_ACTIVITY	199	GO:0022890 inorganic cation transmembrane transporter activity, GOslim:molecular_function	2	0.5929	1	LOC_Os10g28240 LOC_Os04g32920
SUBSTRATE-SPECIFIC_TRANSMEMBRANE_TRANSPORTER_ACTIVITY	536	GO:0022891 substrate-specific transmembrane transporter activity, GOslim:molecular_function	7	0.2933	1	LOC_Os07g39350 LOC_Os10g28240 LOC_Os11g38160 LOC_Os07g37320 LOC_Os06g04900 LOC_Os04g32920 LOC_Os10g30790
SUBSTRATE-SPECIFIC_TRANSPORTER_ACTIVITY	626	GO:0022892 substrate-specific transporter activity, GOslim:molecular_function	8	0.2935	1	LOC_Os07g39350 LOC_Os10g28240 LOC_Os11g38160 LOC_Os03g50280 LOC_Os07g37320 LOC_Os06g04900 LOC_Os04g32920 LOC_Os10g30790
SIGNAL_TRANSDUCTION_ALTERNATIVE	72	GO:0023033 signal transduction, GOslim:biological_process	2	0.1666	1	LOC_Os12g12260 LOC_Os04g54200
SIGNALING_ALTERNATIVE	306	GO:0023046 signaling, GOslim:biological_process	4	0.3681	1	LOC_Os12g12260 LOC_Os01g47730 LOC_Os07g48090 LOC_Os11g02240
SIGNALING	473	GO:0023052 signaling, GOslim:biological_process	9	0.0525	0.6918	LOC_Os12g12260 LOC_Os11g10290 LOC_Os04g34270 LOC_Os04g54200 LOC_Os04g28780 LOC_Os04g01320 LOC_Os01g47730 LOC_Os07g48090 LOC_Os11g02240
SIGNAL_TRANSMISSION	306	GO:0023060 signal transmission, GOslim:biological_process	4	0.3681	1	LOC_Os12g12260 LOC_Os01g47730 LOC_Os07g48090 LOC_Os11g02240
METAL_ION_TRANSPORT	225	GO:0030001 metal ion transport, GOslim:biological_process	11	2.75e-05	0.000877	LOC_Os04g57200 LOC_Os04g39350 LOC_Os10g28240 LOC_Os07g26110 LOC_Os02g37290 LOC_Os02g37300 LOC_Os02g37330 LOC_Os04g32920 LOC_Os04g32030 LOC_Os02g37320 LOC_Os10g30450
MANGANESE_ION_BINDING	53	GO:0030145 manganese ion binding, GOslim:molecular_function	3	0.0181	0.3178	LOC_Os08g09010 LOC_Os08g13440 LOC_Os08g08990
PYRIDOXAL_PHOSPHATE_BINDING	138	GO:0030170 pyridoxal phosphate binding, GOslim:molecular_function	5	0.0142	0.2624	LOC_Os12g08900 LOC_Os01g09700 LOC_Os03g13300 LOC_Os04g54380 LOC_Os03g51740
ENZYME_REGULATOR_ACTIVITY	243	GO:0030234 enzyme regulator activity, GOslim:molecular_function	4	0.2298	1	LOC_Os01g03360 LOC_Os12g18560 LOC_Os10g36500 LOC_Os01g04050
CARBOHYDRATE_BINDING	318	GO:0030246 carbohydrate binding, GOslim:molecular_function	12	0.000131	0.00502	LOC_Os03g18910 LOC_Os02g03280 LOC_Os04g38540 LOC_Os11g10290 LOC_Os04g34270 LOC_Os08g24670 LOC_Os04g28780 LOC_Os04g01320 LOC_Os07g49080 LOC_Os03g56160 LOC_Os04g38530 LOC_Os03g58900
EXTERNAL_ENCAPSULATING_STRUCTURE	100	GO:0030312 external encapsulating structure, GOslim:cellular_component	2	0.2677	1	LOC_Os06g48160 LOC_Os04g51460
PEPTIDASE_INHIBITOR_ACTIVITY	89	GO:0030414 peptidase inhibitor activity, GOslim:molecular_function	2	0.2275	1	LOC_Os01g03360 LOC_Os01g04050
TRANSCRIPTION_REGULATOR_ACTIVITY	989	GO:0030528 transcription regulator activity, GOslim:molecular_function	41	8.8e-14	1.11e-11	LOC_Os05g45410 LOC_Os05g41780 LOC_Os08g36920 LOC_Os01g21120 LOC_Os09g25060 LOC_Os04g23550 LOC_Os01g58420 LOC_Os01g12440 LOC_Os03g53020 LOC_Os10g41330 LOC_Os01g01870 LOC_Os01g56690 LOC_Os07g42510 LOC_Os03g08470 LOC_Os01g66270 LOC_Os01g04800 LOC_Os05g39720 LOC_Os09g28354 LOC_Os04g52090 LOC_Os05g46020 LOC_Os01g61080 LOC_Os05g27730 LOC_Os09g35030 LOC_Os01g14440 LOC_Os05g41760 LOC_Os09g16510 LOC_Os09g…
RIBONUCLEOPROTEIN_COMPLEX	531	GO:0030529 ribonucleoprotein complex, GOslim:cellular_component	3	0.8996	1	LOC_Os09g31031 LOC_Os03g15370 LOC_Os04g38530
ADENYL_NUCLEOTIDE_BINDING	3125	GO:0030554 adenyl nucleotide binding, GOslim:molecular_function	68	3.09e-09	1.94e-07	LOC_Os06g45630 LOC_Os05g25390 LOC_Os07g35750 LOC_Os01g03690 LOC_Os07g35810 LOC_Os09g31486 LOC_Os08g35600 LOC_Os11g45090 LOC_Os09g18020 LOC_Os09g18230 LOC_Os01g50100 LOC_Os03g20840 LOC_Os01g04550 LOC_Os10g28240 LOC_Os11g44430 LOC_Os10g31864 LOC_Os01g66860 LOC_Os11g36160 LOC_Os11g10290 LOC_Os09g23570 LOC_Os06g10160 LOC_Os01g42410 LOC_Os02g06930 LOC_Os09g27010 LOC_Os01g02300 LOC_Os11g14380 LOC_Os01g…
PECTINESTERASE_ACTIVITY	95	GO:0030599 pectinesterase activity, GOslim:molecular_function	2	0.2494	1	LOC_Os12g18560 LOC_Os10g36500
EXTRACELLULAR_MATRIX	4	GO:0031012 extracellular matrix, GOslim:cellular_component	2	0.00143	0.0161	LOC_Os06g13180 LOC_Os02g50730
TRNA_PSEUDOURIDINE_SYNTHESIS	6	GO:0031119 tRNA pseudouridine synthesis, GOslim:biological_process	1	0.0673	0.8104	LOC_Os03g25450
PHOSPHOPANTETHEINE_BINDING	49	GO:0031177 phosphopantetheine binding, GOslim:molecular_function	1	0.392	1	LOC_Os04g47780
INTRINSIC_TO_MEMBRANE	767	GO:0031224 intrinsic to membrane, GOslim:cellular_component	16	0.00561	0.053	LOC_Os08g34460 LOC_Os10g37760 LOC_Os03g10300 LOC_Os07g39350 LOC_Os09g28000 LOC_Os01g50100 LOC_Os02g03280 LOC_Os11g38160 LOC_Os05g50770 LOC_Os07g37320 LOC_Os06g08170 LOC_Os06g04900 LOC_Os09g20510 LOC_Os01g43460 LOC_Os10g30790 LOC_Os11g34390
REGULATION_OF_CELLULAR_METABOLIC_PROCESS	1560	GO:0031323 regulation of cellular metabolic process, GOslim:biological_process	56	8.27e-16	1.37e-13	LOC_Os05g45410 LOC_Os05g41780 LOC_Os12g12260 LOC_Os08g36920 LOC_Os01g21120 LOC_Os09g25060 LOC_Os02g41510 LOC_Os04g23550 LOC_Os01g58420 LOC_Os01g12440 LOC_Os03g53020 LOC_Os07g12340 LOC_Os10g41330 LOC_Os01g01870 LOC_Os05g35500 LOC_Os01g56690 LOC_Os07g42510 LOC_Os03g08470 LOC_Os01g66270 LOC_Os01g04800 LOC_Os10g31864 LOC_Os05g39720 LOC_Os09g28354 LOC_Os04g52090 LOC_Os05g46020 LOC_Os01g61080 LOC_Os05g…
REGULATION_OF_CELLULAR_BIOSYNTHETIC_PROCESS	1538	GO:0031326 regulation of cellular biosynthetic process, GOslim:biological_process	54	6.69e-15	6.41e-13	LOC_Os05g45410 LOC_Os05g41780 LOC_Os08g36920 LOC_Os01g21120 LOC_Os09g25060 LOC_Os02g41510 LOC_Os04g23550 LOC_Os01g58420 LOC_Os01g12440 LOC_Os03g53020 LOC_Os07g12340 LOC_Os10g41330 LOC_Os01g01870 LOC_Os05g35500 LOC_Os01g56690 LOC_Os07g42510 LOC_Os03g08470 LOC_Os01g66270 LOC_Os01g04800 LOC_Os10g31864 LOC_Os05g39720 LOC_Os09g28354 LOC_Os04g52090 LOC_Os05g46020 LOC_Os01g61080 LOC_Os05g27730 LOC_Os09g…
CARBOXYLIC_ACID_BINDING	98	GO:0031406 carboxylic acid binding, GOslim:molecular_function	3	0.0791	0.8906	LOC_Os04g47780 LOC_Os03g14370 LOC_Os02g02780
ORGANELLE_ENVELOPE	125	GO:0031967 organelle envelope, GOslim:cellular_component	1	0.7148	1	LOC_Os04g51160
ENVELOPE	145	GO:0031975 envelope, GOslim:cellular_component	1	0.7664	1	LOC_Os04g51160
ACTIVATION_OF_PROTEIN_KINASE_ACTIVITY	13	GO:0032147 activation of protein kinase activity, GOslim:biological_process	2	0.00943	0.1844	LOC_Os12g12260 LOC_Os04g54200
PROTEIN_MODIFICATION_BY_SMALL_PROTEIN_CONJUGATION	71	GO:0032446 protein modification by small protein conjugation, GOslim:biological_process	7	1.29e-05	0.000427	LOC_Os02g33680 LOC_Os04g34140 LOC_Os09g21120 LOC_Os05g39930 LOC_Os06g13870 LOC_Os02g34410 LOC_Os02g57700
MULTICELLULAR_ORGANISMAL_PROCESS	150	GO:0032501 multicellular organismal process, GOslim:biological_process	5	0.0195	0.2993	LOC_Os11g10290 LOC_Os04g34270 LOC_Os04g51160 LOC_Os04g28780 LOC_Os04g01320
RIBONUCLEOTIDE_BINDING	3154	GO:0032553 ribonucleotide binding, GOslim:molecular_function	68	4.43e-09	2.55e-07	LOC_Os06g45630 LOC_Os05g25390 LOC_Os07g35750 LOC_Os01g03690 LOC_Os07g35810 LOC_Os09g31486 LOC_Os08g35600 LOC_Os11g45090 LOC_Os09g18020 LOC_Os09g18230 LOC_Os01g50100 LOC_Os03g20840 LOC_Os01g04550 LOC_Os10g28240 LOC_Os11g44430 LOC_Os10g31864 LOC_Os01g66860 LOC_Os11g36160 LOC_Os11g10290 LOC_Os09g23570 LOC_Os06g10160 LOC_Os01g42410 LOC_Os02g06930 LOC_Os09g27010 LOC_Os01g02300 LOC_Os11g14380 LOC_Os01g…
PURINE_RIBONUCLEOTIDE_BINDING	3154	GO:0032555 purine ribonucleotide binding, GOslim:molecular_function	68	4.43e-09	2.55e-07	LOC_Os06g45630 LOC_Os05g25390 LOC_Os07g35750 LOC_Os01g03690 LOC_Os07g35810 LOC_Os09g31486 LOC_Os08g35600 LOC_Os11g45090 LOC_Os09g18020 LOC_Os09g18230 LOC_Os01g50100 LOC_Os03g20840 LOC_Os01g04550 LOC_Os10g28240 LOC_Os11g44430 LOC_Os10g31864 LOC_Os01g66860 LOC_Os11g36160 LOC_Os11g10290 LOC_Os09g23570 LOC_Os06g10160 LOC_Os01g42410 LOC_Os02g06930 LOC_Os09g27010 LOC_Os01g02300 LOC_Os11g14380 LOC_Os01g…
ADENYL_RIBONUCLEOTIDE_BINDING	2975	GO:0032559 adenyl ribonucleotide binding, GOslim:molecular_function	68	4.38e-10	3.57e-08	LOC_Os06g45630 LOC_Os05g25390 LOC_Os07g35750 LOC_Os01g03690 LOC_Os07g35810 LOC_Os09g31486 LOC_Os08g35600 LOC_Os11g45090 LOC_Os09g18020 LOC_Os09g18230 LOC_Os01g50100 LOC_Os03g20840 LOC_Os01g04550 LOC_Os10g28240 LOC_Os11g44430 LOC_Os10g31864 LOC_Os01g66860 LOC_Os11g36160 LOC_Os11g10290 LOC_Os09g23570 LOC_Os06g10160 LOC_Os01g42410 LOC_Os02g06930 LOC_Os09g27010 LOC_Os01g02300 LOC_Os11g14380 LOC_Os01g…
GUANYL_RIBONUCLEOTIDE_BINDING	210	GO:0032561 guanyl ribonucleotide binding, GOslim:molecular_function	1	0.8778	1	LOC_Os01g47730
RNA_BIOSYNTHETIC_PROCESS	808	GO:0032774 RNA biosynthetic process, GOslim:biological_process	24	4.16e-06	0.000167	LOC_Os05g45410 LOC_Os05g41780 LOC_Os08g36920 LOC_Os01g21120 LOC_Os01g58420 LOC_Os01g12440 LOC_Os10g41330 LOC_Os07g42510 LOC_Os03g08470 LOC_Os01g66270 LOC_Os01g04800 LOC_Os10g31864 LOC_Os09g28354 LOC_Os04g52090 LOC_Os09g35030 LOC_Os05g41760 LOC_Os09g35010 LOC_Os04g57340 LOC_Os09g28440 LOC_Os02g43790 LOC_Os01g47730 LOC_Os07g47790 LOC_Os03g08960 LOC_Os02g56250
SECRETION_BY_CELL	73	GO:0032940 secretion by cell, GOslim:biological_process	6	0.000138	0.00412	LOC_Os06g08460 LOC_Os06g14450 LOC_Os05g39610 LOC_Os01g67810 LOC_Os08g13570 LOC_Os01g67820
MACROMOLECULAR_COMPLEX	1404	GO:0032991 macromolecular complex, GOslim:cellular_component	20	0.0768	0.5846	LOC_Os02g33680 LOC_Os06g08460 LOC_Os06g14450 LOC_Os09g31031 LOC_Os01g55510 LOC_Os05g39610 LOC_Os04g34140 LOC_Os09g21120 LOC_Os05g39930 LOC_Os01g67810 LOC_Os03g15370 LOC_Os06g13870 LOC_Os08g13570 LOC_Os02g34410 LOC_Os03g55320 LOC_Os03g18150 LOC_Os04g38530 LOC_Os01g67820 LOC_Os05g41590 LOC_Os02g57700
MACROMOLECULE_LOCALIZATION	406	GO:0033036 macromolecule localization, GOslim:biological_process	3	0.7713	1	LOC_Os03g57310 LOC_Os03g50280 LOC_Os01g47730
POSITIVE_REGULATION_OF_KINASE_ACTIVITY	13	GO:0033674 positive regulation of kinase activity, GOslim:biological_process	2	0.00943	0.1844	LOC_Os12g12260 LOC_Os04g54200
NCRNA_PROCESSING	76	GO:0034470 ncRNA processing, GOslim:biological_process	1	0.5353	1	LOC_Os03g25450
CELLULAR_PROTEIN_LOCALIZATION	208	GO:0034613 cellular protein localization, GOslim:biological_process	2	0.6167	1	LOC_Os03g57310 LOC_Os01g47730
CELLULAR_CARBOHYDRATE_BIOSYNTHETIC_PROCESS	106	GO:0034637 cellular carbohydrate biosynthetic process, GOslim:biological_process	1	0.6553	1	LOC_Os02g44230
CELLULAR_NITROGEN_COMPOUND_METABOLIC_PROCESS	461	GO:0034641 cellular nitrogen compound metabolic process, GOslim:biological_process	9	0.0461	0.6218	LOC_Os04g38950 LOC_Os09g38520 LOC_Os06g44040 LOC_Os06g04070 LOC_Os05g35290 LOC_Os02g41670 LOC_Os03g13300 LOC_Os02g36340 LOC_Os03g12290
CELLULAR_MACROMOLECULE_BIOSYNTHETIC_PROCESS	2546	GO:0034645 cellular macromolecule biosynthetic process, GOslim:biological_process	62	2.59e-10	1.47e-08	LOC_Os05g45410 LOC_Os05g41780 LOC_Os08g36920 LOC_Os01g21120 LOC_Os09g25060 LOC_Os09g31031 LOC_Os02g41510 LOC_Os04g23550 LOC_Os01g58420 LOC_Os01g12440 LOC_Os03g53020 LOC_Os07g12340 LOC_Os10g41330 LOC_Os01g01870 LOC_Os05g35500 LOC_Os01g56690 LOC_Os07g42510 LOC_Os03g08470 LOC_Os01g66270 LOC_Os01g04800 LOC_Os10g31864 LOC_Os05g39720 LOC_Os09g28354 LOC_Os04g52090 LOC_Os05g46020 LOC_Os01g61080 LOC_Os05g…
NCRNA_METABOLIC_PROCESS	167	GO:0034660 ncRNA metabolic process, GOslim:biological_process	1	0.8124	1	LOC_Os03g25450
LOCOMOTION	8	GO:0040011 locomotion, GOslim:biological_process	4	4.41e-06	0.000167	LOC_Os05g13580 LOC_Os05g31620 LOC_Os01g04330 LOC_Os01g72100
CELLULAR_KETONE_METABOLIC_PROCESS	437	GO:0042180 cellular ketone metabolic process, GOslim:biological_process	8	0.0771	0.8661	LOC_Os04g38950 LOC_Os09g38520 LOC_Os06g44040 LOC_Os06g04070 LOC_Os05g35290 LOC_Os02g41670 LOC_Os03g13300 LOC_Os03g12290
RESPONSE_TO_CHEMICAL_STIMULUS	297	GO:0042221 response to chemical stimulus, GOslim:biological_process	10	0.00108	0.0286	LOC_Os07g47990 LOC_Os04g59150 LOC_Os07g48020 LOC_Os01g22249 LOC_Os05g50710 LOC_Os07g48010 LOC_Os09g29490 LOC_Os02g14430 LOC_Os05g41590 LOC_Os01g73200
REGULATION_OF_PHOSPHORYLATION	13	GO:0042325 regulation of phosphorylation, GOslim:biological_process	2	0.00943	0.1844	LOC_Os12g12260 LOC_Os04g54200
WATER-SOLUBLE_VITAMIN_BIOSYNTHETIC_PROCESS	32	GO:0042364 water-soluble vitamin biosynthetic process, GOslim:biological_process	1	0.2799	1	LOC_Os02g36340
CELLULAR_MODIFIED_AMINO_ACID_BIOSYNTHETIC_PROCESS	32	GO:0042398 cellular modified amino acid biosynthetic process, GOslim:biological_process	1	0.2799	1	LOC_Os06g04070
CELLULAR_BIOGENIC_AMINE_BIOSYNTHETIC_PROCESS	21	GO:0042401 cellular biogenic amine biosynthetic process, GOslim:biological_process	1	0.1966	1	LOC_Os06g04070
PHOSPHORIC_ESTER_HYDROLASE_ACTIVITY	232	GO:0042578 phosphoric ester hydrolase activity, GOslim:molecular_function	3	0.4114	1	LOC_Os01g52230 LOC_Os03g55320 LOC_Os03g18150
HOMEOSTATIC_PROCESS	148	GO:0042592 homeostatic process, GOslim:biological_process	2	0.438	1	LOC_Os07g32570 LOC_Os05g39450
ATPASE_ACTIVITY,_COUPLED	297	GO:0042623 ATPase activity, coupled, GOslim:molecular_function	4	0.348	1	LOC_Os01g50100 LOC_Os10g28240 LOC_Os01g36390 LOC_Os11g29380
ATPASE_ACTIVITY,_COUPLED_TO_TRANSMEMBRANE_MOVEMENT_OF_IONS	112	GO:0042625 ATPase activity, coupled to transmembrane movement of ions, GOslim:molecular_function	1	0.6754	1	LOC_Os10g28240
ATPASE_ACTIVITY,_COUPLED_TO_TRANSMEMBRANE_MOVEMENT_OF_SUBSTANCES	164	GO:0042626 ATPase activity, coupled to transmembrane movement of substances, GOslim:molecular_function	2	0.4901	1	LOC_Os01g50100 LOC_Os10g28240
FLAVIN-CONTAINING_COMPOUND_METABOLIC_PROCESS	10	GO:0042726 flavin-containing compound metabolic process, GOslim:biological_process	1	0.1036	1	LOC_Os02g36340
FLAVIN-CONTAINING_COMPOUND_BIOSYNTHETIC_PROCESS	10	GO:0042727 flavin-containing compound biosynthetic process, GOslim:biological_process	1	0.1036	1	LOC_Os02g36340
DEFENSE_RESPONSE_TO_BACTERIUM	6	GO:0042742 defense response to bacterium, GOslim:biological_process	1	0.0673	0.8104	LOC_Os11g37960
IDENTICAL_PROTEIN_BINDING	56	GO:0042802 identical protein binding, GOslim:molecular_function	1	0.4329	1	LOC_Os02g17000
REGULATION_OF_APOPTOTIC_PROCESS	1	GO:0042981 regulation of apoptotic process, GOslim:biological_process	1	0.0197	0.2993	LOC_Os02g03280
CELL_PROJECTION	8	GO:0042995 cell projection, GOslim:cellular_component	4	4.41e-06	8.01e-05	LOC_Os05g13580 LOC_Os05g31620 LOC_Os01g04330 LOC_Os01g72100
NEGATIVE_REGULATION_OF_APOPTOTIC_PROCESS	1	GO:0043066 negative regulation of apoptotic process, GOslim:biological_process	1	0.0197	0.2993	LOC_Os02g03280
REGULATION_OF_PROGRAMMED_CELL_DEATH	1	GO:0043067 regulation of programmed cell death, GOslim:biological_process	1	0.0197	0.2993	LOC_Os02g03280
NEGATIVE_REGULATION_OF_PROGRAMMED_CELL_DEATH	1	GO:0043069 negative regulation of programmed cell death, GOslim:biological_process	1	0.0197	0.2993	LOC_Os02g03280
POSITIVE_REGULATION_OF_CATALYTIC_ACTIVITY	14	GO:0043085 positive regulation of catalytic activity, GOslim:biological_process	2	0.0107	0.1967	LOC_Os12g12260 LOC_Os04g54200
NEGATIVE_REGULATION_OF_CATALYTIC_ACTIVITY	48	GO:0043086 negative regulation of catalytic activity, GOslim:biological_process	1	0.3859	1	LOC_Os02g17000
ION_BINDING	3721	GO:0043167 ion binding, GOslim:molecular_function	102	5.74e-20	1.59e-17	LOC_Os09g24580 LOC_Os08g37670 LOC_Os01g68060 LOC_Os02g47470 LOC_Os09g21710 LOC_Os05g13580 LOC_Os01g74040 LOC_Os04g57200 LOC_Os03g12500 LOC_Os02g46100 LOC_Os04g31610 LOC_Os05g31620 LOC_Os02g52210 LOC_Os04g37430 LOC_Os07g47990 LOC_Os04g33640 LOC_Os09g23530 LOC_Os12g41110 LOC_Os07g35560 LOC_Os08g39840 LOC_Os03g21380 LOC_Os04g39350 LOC_Os10g28240 LOC_Os08g09010 LOC_Os03g55540 LOC_Os01g72530 LOC_Os06g…
CATION_BINDING	3717	GO:0043169 cation binding, GOslim:molecular_function	102	5.33e-20	1.59e-17	LOC_Os09g24580 LOC_Os08g37670 LOC_Os01g68060 LOC_Os02g47470 LOC_Os09g21710 LOC_Os05g13580 LOC_Os01g74040 LOC_Os04g57200 LOC_Os03g12500 LOC_Os02g46100 LOC_Os04g31610 LOC_Os05g31620 LOC_Os02g52210 LOC_Os04g37430 LOC_Os07g47990 LOC_Os04g33640 LOC_Os09g23530 LOC_Os12g41110 LOC_Os07g35560 LOC_Os08g39840 LOC_Os03g21380 LOC_Os04g39350 LOC_Os10g28240 LOC_Os08g09010 LOC_Os03g55540 LOC_Os01g72530 LOC_Os06g…
MACROMOLECULE_METABOLIC_PROCESS	6374	GO:0043170 macromolecule metabolic process, GOslim:biological_process	144	1.04e-20	3.79e-18	LOC_Os02g33680 LOC_Os05g45410 LOC_Os06g45630 LOC_Os06g48160 LOC_Os05g41780 LOC_Os08g36920 LOC_Os05g25390 LOC_Os01g21120 LOC_Os09g28000 LOC_Os07g35750 LOC_Os01g03690 LOC_Os09g25060 LOC_Os07g35810 LOC_Os09g31031 LOC_Os02g41510 LOC_Os04g23550 LOC_Os09g31486 LOC_Os01g58420 LOC_Os08g35600 LOC_Os09g18020 LOC_Os01g12440 LOC_Os04g34140 LOC_Os03g53020 LOC_Os07g12340 LOC_Os09g18230 LOC_Os10g41330 LOC_Os01g…
AMINE_BINDING	90	GO:0043176 amine binding, GOslim:molecular_function	3	0.0652	0.8204	LOC_Os04g47780 LOC_Os03g14370 LOC_Os02g02780
ORGANELLE	2468	GO:0043226 organelle, GOslim:cellular_component	55	5.27e-08	1.24e-06	LOC_Os05g45410 LOC_Os05g41780 LOC_Os08g36920 LOC_Os05g13580 LOC_Os01g21120 LOC_Os09g25060 LOC_Os09g31031 LOC_Os04g23550 LOC_Os01g58420 LOC_Os01g55510 LOC_Os05g31620 LOC_Os01g12440 LOC_Os03g53020 LOC_Os10g41330 LOC_Os01g01870 LOC_Os01g56690 LOC_Os07g42510 LOC_Os03g08470 LOC_Os01g66270 LOC_Os01g04800 LOC_Os05g39720 LOC_Os09g28354 LOC_Os04g52090 LOC_Os05g46020 LOC_Os01g61080 LOC_Os05g27730 LOC_Os09g…
MEMBRANE-BOUNDED_ORGANELLE	1821	GO:0043227 membrane-bounded organelle, GOslim:cellular_component	47	7.85e-09	2.32e-07	LOC_Os05g45410 LOC_Os05g41780 LOC_Os08g36920 LOC_Os01g21120 LOC_Os09g25060 LOC_Os04g23550 LOC_Os01g58420 LOC_Os01g12440 LOC_Os03g53020 LOC_Os10g41330 LOC_Os01g01870 LOC_Os01g56690 LOC_Os07g42510 LOC_Os03g08470 LOC_Os01g66270 LOC_Os01g04800 LOC_Os05g39720 LOC_Os09g28354 LOC_Os04g52090 LOC_Os05g46020 LOC_Os01g61080 LOC_Os05g27730 LOC_Os09g35030 LOC_Os01g14440 LOC_Os05g41760 LOC_Os09g16510 LOC_Os08g…
NON-MEMBRANE-BOUNDED_ORGANELLE	726	GO:0043228 non-membrane-bounded organelle, GOslim:cellular_component	8	0.441	1	LOC_Os05g13580 LOC_Os09g31031 LOC_Os01g55510 LOC_Os05g31620 LOC_Os03g15370 LOC_Os01g04330 LOC_Os01g72100 LOC_Os04g38530
INTRACELLULAR_ORGANELLE	2468	GO:0043229 intracellular organelle, GOslim:cellular_component	55	5.27e-08	1.24e-06	LOC_Os05g45410 LOC_Os05g41780 LOC_Os08g36920 LOC_Os05g13580 LOC_Os01g21120 LOC_Os09g25060 LOC_Os09g31031 LOC_Os04g23550 LOC_Os01g58420 LOC_Os01g55510 LOC_Os05g31620 LOC_Os01g12440 LOC_Os03g53020 LOC_Os10g41330 LOC_Os01g01870 LOC_Os01g56690 LOC_Os07g42510 LOC_Os03g08470 LOC_Os01g66270 LOC_Os01g04800 LOC_Os05g39720 LOC_Os09g28354 LOC_Os04g52090 LOC_Os05g46020 LOC_Os01g61080 LOC_Os05g27730 LOC_Os09g…
INTRACELLULAR_MEMBRANE-BOUNDED_ORGANELLE	1808	GO:0043231 intracellular membrane-bounded organelle, GOslim:cellular_component	47	6.34e-09	2.14e-07	LOC_Os05g45410 LOC_Os05g41780 LOC_Os08g36920 LOC_Os01g21120 LOC_Os09g25060 LOC_Os04g23550 LOC_Os01g58420 LOC_Os01g12440 LOC_Os03g53020 LOC_Os10g41330 LOC_Os01g01870 LOC_Os01g56690 LOC_Os07g42510 LOC_Os03g08470 LOC_Os01g66270 LOC_Os01g04800 LOC_Os05g39720 LOC_Os09g28354 LOC_Os04g52090 LOC_Os05g46020 LOC_Os01g61080 LOC_Os05g27730 LOC_Os09g35030 LOC_Os01g14440 LOC_Os05g41760 LOC_Os09g16510 LOC_Os08g…
INTRACELLULAR_NON-MEMBRANE-BOUNDED_ORGANELLE	726	GO:0043232 intracellular non-membrane-bounded organelle, GOslim:cellular_component	8	0.441	1	LOC_Os05g13580 LOC_Os09g31031 LOC_Os01g55510 LOC_Os05g31620 LOC_Os03g15370 LOC_Os01g04330 LOC_Os01g72100 LOC_Os04g38530
PROTEIN_COMPLEX	813	GO:0043234 protein complex, GOslim:cellular_component	17	0.00429	0.044	LOC_Os02g33680 LOC_Os06g08460 LOC_Os06g14450 LOC_Os01g55510 LOC_Os05g39610 LOC_Os04g34140 LOC_Os09g21120 LOC_Os05g39930 LOC_Os01g67810 LOC_Os06g13870 LOC_Os08g13570 LOC_Os02g34410 LOC_Os03g55320 LOC_Os03g18150 LOC_Os01g67820 LOC_Os05g41590 LOC_Os02g57700
MACROMOLECULE_MODIFICATION	1965	GO:0043412 macromolecule modification, GOslim:biological_process	66	4.27e-17	9.72e-15	LOC_Os02g33680 LOC_Os06g45630 LOC_Os05g25390 LOC_Os07g35750 LOC_Os01g03690 LOC_Os07g35810 LOC_Os09g31031 LOC_Os08g35600 LOC_Os09g18020 LOC_Os04g34140 LOC_Os09g18230 LOC_Os01g04550 LOC_Os10g28240 LOC_Os11g44430 LOC_Os01g66860 LOC_Os11g36160 LOC_Os11g10290 LOC_Os09g23570 LOC_Os06g10160 LOC_Os09g21120 LOC_Os02g06930 LOC_Os09g27010 LOC_Os01g02300 LOC_Os01g49920 LOC_Os07g35370 LOC_Os05g39930 LOC_Os07g…
MACROMOLECULE_GLYCOSYLATION	55	GO:0043413 macromolecule glycosylation, GOslim:biological_process	3	0.0199	0.2993	LOC_Os02g38140 LOC_Os09g27950 LOC_Os03g58900
OXOACID_METABOLIC_PROCESS	433	GO:0043436 oxoacid metabolic process, GOslim:biological_process	8	0.0741	0.8661	LOC_Os04g38950 LOC_Os09g38520 LOC_Os06g44040 LOC_Os06g04070 LOC_Os05g35290 LOC_Os02g41670 LOC_Os03g13300 LOC_Os03g12290
ATPASE_ACTIVITY,_COUPLED_TO_MOVEMENT_OF_SUBSTANCES	164	GO:0043492 ATPase activity, coupled to movement of substances, GOslim:molecular_function	2	0.4901	1	LOC_Os01g50100 LOC_Os10g28240
REGULATION_OF_KINASE_ACTIVITY	13	GO:0043549 regulation of kinase activity, GOslim:biological_process	2	0.00943	0.1844	LOC_Os12g12260 LOC_Os04g54200
SEQUENCE-SPECIFIC_DNA_BINDING	451	GO:0043565 sequence-specific DNA binding, GOslim:molecular_function	15	7.87e-05	0.00351	LOC_Os05g45410 LOC_Os09g25060 LOC_Os05g39720 LOC_Os09g28354 LOC_Os05g46020 LOC_Os01g61080 LOC_Os05g27730 LOC_Os01g14440 LOC_Os09g16510 LOC_Os06g44010 LOC_Os01g51690 LOC_Os02g08440 LOC_Os03g08960 LOC_Os02g56250 LOC_Os01g43550
POST-TRANSLATIONAL_PROTEIN_MODIFICATION	1750	GO:0043687 post-translational protein modification, GOslim:biological_process	60	5.3e-16	9.64e-14	LOC_Os02g33680 LOC_Os06g45630 LOC_Os05g25390 LOC_Os07g35750 LOC_Os01g03690 LOC_Os07g35810 LOC_Os08g35600 LOC_Os09g18020 LOC_Os04g34140 LOC_Os09g18230 LOC_Os01g04550 LOC_Os10g28240 LOC_Os11g44430 LOC_Os01g66860 LOC_Os11g36160 LOC_Os11g10290 LOC_Os09g23570 LOC_Os06g10160 LOC_Os09g21120 LOC_Os02g06930 LOC_Os09g27010 LOC_Os01g02300 LOC_Os01g49920 LOC_Os07g35370 LOC_Os05g39930 LOC_Os07g40630 LOC_Os09g…
CELL_WALL_MACROMOLECULE_METABOLIC_PROCESS	46	GO:0044036 cell wall macromolecule metabolic process, GOslim:biological_process	2	0.0819	0.9099	LOC_Os10g39680 LOC_Os11g37960
GLUCAN_METABOLIC_PROCESS	94	GO:0044042 glucan metabolic process, GOslim:biological_process	2	0.2458	1	LOC_Os06g48160 LOC_Os04g51460
NEGATIVE_REGULATION_OF_MOLECULAR_FUNCTION	48	GO:0044092 negative regulation of molecular function, GOslim:biological_process	1	0.3859	1	LOC_Os02g17000
POSITIVE_REGULATION_OF_MOLECULAR_FUNCTION	14	GO:0044093 positive regulation of molecular function, GOslim:biological_process	2	0.0107	0.1967	LOC_Os12g12260 LOC_Os04g54200
CELLULAR_AMINE_METABOLIC_PROCESS	352	GO:0044106 cellular amine metabolic process, GOslim:biological_process	8	0.0281	0.4125	LOC_Os04g38950 LOC_Os09g38520 LOC_Os06g44040 LOC_Os06g04070 LOC_Os05g35290 LOC_Os02g41670 LOC_Os03g13300 LOC_Os03g12290
CELLULAR_METABOLIC_PROCESS	6576	GO:0044237 cellular metabolic process, GOslim:biological_process	146	2.45e-20	6.37e-18	LOC_Os02g33680 LOC_Os01g40070 LOC_Os05g45410 LOC_Os06g45630 LOC_Os06g48160 LOC_Os05g41780 LOC_Os12g12260 LOC_Os08g36920 LOC_Os05g25390 LOC_Os01g21120 LOC_Os07g35750 LOC_Os01g03690 LOC_Os09g25060 LOC_Os07g35810 LOC_Os09g31031 LOC_Os02g41510 LOC_Os04g23550 LOC_Os09g31486 LOC_Os01g58420 LOC_Os08g35600 LOC_Os02g54890 LOC_Os09g18020 LOC_Os01g12440 LOC_Os04g38950 LOC_Os04g34140 LOC_Os03g53020 LOC_Os07g…
PRIMARY_METABOLIC_PROCESS	7728	GO:0044238 primary metabolic process, GOslim:biological_process	172	1.65e-24	1e-21	LOC_Os02g33680 LOC_Os01g40070 LOC_Os05g45410 LOC_Os06g45630 LOC_Os06g48160 LOC_Os05g41780 LOC_Os08g36920 LOC_Os05g25390 LOC_Os01g21120 LOC_Os09g28000 LOC_Os07g35750 LOC_Os01g03690 LOC_Os09g25060 LOC_Os07g35810 LOC_Os09g31031 LOC_Os02g41510 LOC_Os04g23550 LOC_Os09g31486 LOC_Os01g58420 LOC_Os08g35600 LOC_Os02g54890 LOC_Os09g18020 LOC_Os07g49310 LOC_Os01g12440 LOC_Os04g38950 LOC_Os04g34140 LOC_Os03g…
CELLULAR_CATABOLIC_PROCESS	309	GO:0044248 cellular catabolic process, GOslim:biological_process	6	0.0947	1	LOC_Os09g38520 LOC_Os06g44040 LOC_Os06g04070 LOC_Os05g35290 LOC_Os02g41670 LOC_Os05g41590
CELLULAR_BIOSYNTHETIC_PROCESS	3054	GO:0044249 cellular biosynthetic process, GOslim:biological_process	66	7e-09	3.44e-07	LOC_Os05g45410 LOC_Os05g41780 LOC_Os08g36920 LOC_Os01g21120 LOC_Os09g25060 LOC_Os09g31031 LOC_Os02g41510 LOC_Os04g23550 LOC_Os01g58420 LOC_Os01g12440 LOC_Os03g53020 LOC_Os07g12340 LOC_Os10g41330 LOC_Os01g01870 LOC_Os05g35500 LOC_Os01g56690 LOC_Os07g42510 LOC_Os03g08470 LOC_Os01g66270 LOC_Os01g04800 LOC_Os10g31864 LOC_Os05g39720 LOC_Os09g28354 LOC_Os06g04070 LOC_Os04g52090 LOC_Os05g46020 LOC_Os02g…
CELLULAR_LIPID_METABOLIC_PROCESS	176	GO:0044255 cellular lipid metabolic process, GOslim:biological_process	2	0.5272	1	LOC_Os01g40070 LOC_Os01g09220
CELLULAR_MACROMOLECULE_METABOLIC_PROCESS	5328	GO:0044260 cellular macromolecule metabolic process, GOslim:biological_process	128	2.07e-20	6.29e-18	LOC_Os02g33680 LOC_Os05g45410 LOC_Os06g45630 LOC_Os06g48160 LOC_Os05g41780 LOC_Os08g36920 LOC_Os05g25390 LOC_Os01g21120 LOC_Os07g35750 LOC_Os01g03690 LOC_Os09g25060 LOC_Os07g35810 LOC_Os09g31031 LOC_Os02g41510 LOC_Os04g23550 LOC_Os09g31486 LOC_Os01g58420 LOC_Os08g35600 LOC_Os09g18020 LOC_Os01g12440 LOC_Os04g34140 LOC_Os03g53020 LOC_Os07g12340 LOC_Os09g18230 LOC_Os10g41330 LOC_Os01g01870 LOC_Os05g…
CELLULAR_CARBOHYDRATE_METABOLIC_PROCESS	369	GO:0044262 cellular carbohydrate metabolic process, GOslim:biological_process	7	0.082	0.9099	LOC_Os06g48160 LOC_Os02g44230 LOC_Os04g51460 LOC_Os02g38140 LOC_Os09g27950 LOC_Os03g58900 LOC_Os05g41590
CELLULAR_POLYSACCHARIDE_METABOLIC_PROCESS	99	GO:0044264 cellular polysaccharide metabolic process, GOslim:biological_process	2	0.2641	1	LOC_Os06g48160 LOC_Os04g51460
CELLULAR_MACROMOLECULE_CATABOLIC_PROCESS	251	GO:0044265 cellular macromolecule catabolic process, GOslim:biological_process	1	0.9189	1	LOC_Os05g41590
CELLULAR_PROTEIN_METABOLIC_PROCESS	2971	GO:0044267 cellular protein metabolic process, GOslim:biological_process	68	4.15e-10	2.22e-08	LOC_Os02g33680 LOC_Os06g45630 LOC_Os05g25390 LOC_Os07g35750 LOC_Os01g03690 LOC_Os07g35810 LOC_Os09g31031 LOC_Os09g31486 LOC_Os08g35600 LOC_Os09g18020 LOC_Os04g34140 LOC_Os09g18230 LOC_Os01g04550 LOC_Os10g28240 LOC_Os11g44430 LOC_Os01g66860 LOC_Os11g36160 LOC_Os11g10290 LOC_Os09g23570 LOC_Os06g10160 LOC_Os09g21120 LOC_Os02g06930 LOC_Os09g27010 LOC_Os01g02300 LOC_Os01g49920 LOC_Os07g35370 LOC_Os05g…
CELLULAR_NITROGEN_COMPOUND_BIOSYNTHETIC_PROCESS	225	GO:0044271 cellular nitrogen compound biosynthetic process, GOslim:biological_process	3	0.3929	1	LOC_Os06g04070 LOC_Os02g36340 LOC_Os03g12290
CELLULAR_CARBOHYDRATE_CATABOLIC_PROCESS	103	GO:0044275 cellular carbohydrate catabolic process, GOslim:biological_process	1	0.6449	1	LOC_Os05g41590
SMALL_MOLECULE_METABOLIC_PROCESS	884	GO:0044281 small molecule metabolic process, GOslim:biological_process	11	0.2756	1	LOC_Os04g38950 LOC_Os09g38520 LOC_Os06g44040 LOC_Os06g04070 LOC_Os05g35290 LOC_Os02g41670 LOC_Os03g13300 LOC_Os02g36340 LOC_Os08g36680 LOC_Os03g12290 LOC_Os05g41590
SMALL_MOLECULE_CATABOLIC_PROCESS	127	GO:0044282 small molecule catabolic process, GOslim:biological_process	6	0.00218	0.055	LOC_Os09g38520 LOC_Os06g44040 LOC_Os06g04070 LOC_Os05g35290 LOC_Os02g41670 LOC_Os05g41590
SMALL_MOLECULE_BIOSYNTHETIC_PROCESS	250	GO:0044283 small molecule biosynthetic process, GOslim:biological_process	3	0.4581	1	LOC_Os06g04070 LOC_Os02g36340 LOC_Os03g12290
EXTRACELLULAR_REGION_PART	6	GO:0044421 extracellular region part, GOslim:cellular_component	2	0.00263	0.0282	LOC_Os06g13180 LOC_Os02g50730
ORGANELLE_PART	634	GO:0044422 organelle part, GOslim:cellular_component	2	0.9872	1	LOC_Os01g55510 LOC_Os04g51160
VIRION_PART	1	GO:0044423 virion part, GOslim:cellular_component	1	0.0197	0.166	LOC_Os01g62670
INTRACELLULAR_PART	3107	GO:0044424 intracellular part, GOslim:cellular_component	73	2.77e-11	1.63e-09	LOC_Os02g33680 LOC_Os05g45410 LOC_Os05g41780 LOC_Os08g36920 LOC_Os06g08460 LOC_Os06g14450 LOC_Os05g13580 LOC_Os01g21120 LOC_Os09g25060 LOC_Os09g31031 LOC_Os04g23550 LOC_Os01g58420 LOC_Os01g55510 LOC_Os05g31620 LOC_Os05g39610 LOC_Os01g12440 LOC_Os04g34140 LOC_Os03g53020 LOC_Os10g41330 LOC_Os01g01870 LOC_Os01g56690 LOC_Os07g42510 LOC_Os03g08470 LOC_Os01g66270 LOC_Os01g04800 LOC_Os05g39720 LOC_Os09g…
MEMBRANE_PART	1004	GO:0044425 membrane part, GOslim:cellular_component	16	0.0497	0.4042	LOC_Os08g34460 LOC_Os10g37760 LOC_Os03g10300 LOC_Os07g39350 LOC_Os09g28000 LOC_Os01g50100 LOC_Os02g03280 LOC_Os11g38160 LOC_Os05g50770 LOC_Os07g37320 LOC_Os06g08170 LOC_Os06g04900 LOC_Os09g20510 LOC_Os01g43460 LOC_Os10g30790 LOC_Os11g34390
MITOCHONDRIAL_PART	108	GO:0044429 mitochondrial part, GOslim:cellular_component	1	0.6621	1	LOC_Os04g51160
CYTOSKELETAL_PART	100	GO:0044430 cytoskeletal part, GOslim:cellular_component	1	0.6341	1	LOC_Os01g55510
CYTOPLASMIC_PART	961	GO:0044444 cytoplasmic part, GOslim:cellular_component	12	0.26	1	LOC_Os06g08460 LOC_Os06g14450 LOC_Os09g31031 LOC_Os05g39610 LOC_Os01g67810 LOC_Os08g37370 LOC_Os03g15370 LOC_Os04g51160 LOC_Os08g13570 LOC_Os04g38530 LOC_Os01g67820 LOC_Os05g41590
INTRACELLULAR_ORGANELLE_PART	634	GO:0044446 intracellular organelle part, GOslim:cellular_component	2	0.9872	1	LOC_Os01g55510 LOC_Os04g51160
CELL_CORTEX_PART	52	GO:0044448 cell cortex part, GOslim:cellular_component	6	2.4e-05	0.000353	LOC_Os06g08460 LOC_Os06g14450 LOC_Os05g39610 LOC_Os01g67810 LOC_Os08g13570 LOC_Os01g67820
CELL_PART	5550	GO:0044464 cell part, GOslim:cellular_component	110	5.06e-12	3.98e-10	LOC_Os02g33680 LOC_Os05g45410 LOC_Os08g34460 LOC_Os06g48160 LOC_Os05g41780 LOC_Os08g36920 LOC_Os10g37760 LOC_Os03g10300 LOC_Os06g08460 LOC_Os07g39350 LOC_Os06g14450 LOC_Os05g13580 LOC_Os01g21120 LOC_Os09g28000 LOC_Os09g25060 LOC_Os09g31031 LOC_Os04g23550 LOC_Os01g58420 LOC_Os01g55510 LOC_Os05g31620 LOC_Os07g49310 LOC_Os05g39610 LOC_Os01g12440 LOC_Os04g34140 LOC_Os03g53020 LOC_Os02g37000 LOC_Os01g…
ESTABLISHMENT_OF_PROTEIN_LOCALIZATION	287	GO:0045184 establishment of protein localization, GOslim:biological_process	2	0.7812	1	LOC_Os03g57310 LOC_Os01g47730
REGULATION_OF_TRANSCRIPTION,_DNA-DEPENDENT_ALTERNATIVE	1495	GO:0045449 regulation of transcription, DNA-dependent, GOslim:biological_process	54	2.19e-15	3.32e-13	LOC_Os05g45410 LOC_Os05g41780 LOC_Os08g36920 LOC_Os01g21120 LOC_Os09g25060 LOC_Os02g41510 LOC_Os04g23550 LOC_Os01g58420 LOC_Os01g12440 LOC_Os03g53020 LOC_Os07g12340 LOC_Os10g41330 LOC_Os01g01870 LOC_Os05g35500 LOC_Os01g56690 LOC_Os07g42510 LOC_Os03g08470 LOC_Os01g66270 LOC_Os01g04800 LOC_Os10g31864 LOC_Os05g39720 LOC_Os09g28354 LOC_Os04g52090 LOC_Os05g46020 LOC_Os01g61080 LOC_Os05g27730 LOC_Os09g…
CELL_REDOX_HOMEOSTASIS	107	GO:0045454 cell redox homeostasis, GOslim:biological_process	2	0.2934	1	LOC_Os07g32570 LOC_Os05g39450
NUTRIENT_RESERVOIR_ACTIVITY	78	GO:0045735 nutrient reservoir activity, GOslim:molecular_function	4	0.00904	0.2052	LOC_Os08g09010 LOC_Os08g13440 LOC_Os08g08990 LOC_Os10g28080
REGULATION_OF_PROTEIN_KINASE_ACTIVITY	13	GO:0045859 regulation of protein kinase activity, GOslim:biological_process	2	0.00943	0.1844	LOC_Os12g12260 LOC_Os04g54200
POSITIVE_REGULATION_OF_PROTEIN_KINASE_ACTIVITY	13	GO:0045860 positive regulation of protein kinase activity, GOslim:biological_process	2	0.00943	0.1844	LOC_Os12g12260 LOC_Os04g54200
ALCOHOL_CATABOLIC_PROCESS	103	GO:0046164 alcohol catabolic process, GOslim:biological_process	1	0.6449	1	LOC_Os05g41590
GLYCEROL-3-PHOSPHATE_CATABOLIC_PROCESS	5	GO:0046168 glycerol-3-phosphate catabolic process, GOslim:biological_process	1	0.0579	0.722	LOC_Os05g41590
POLYOL_CATABOLIC_PROCESS	5	GO:0046174 polyol catabolic process, GOslim:biological_process	1	0.0579	0.722	LOC_Os05g41590
DISACCHARIDE_BIOSYNTHETIC_PROCESS	28	GO:0046351 disaccharide biosynthetic process, GOslim:biological_process	1	0.2506	1	LOC_Os02g44230
CARBOXYLIC_ACID_BIOSYNTHETIC_PROCESS	159	GO:0046394 carboxylic acid biosynthetic process, GOslim:biological_process	1	0.7968	1	LOC_Os03g12290
CARBOXYLIC_ACID_CATABOLIC_PROCESS	24	GO:0046395 carboxylic acid catabolic process, GOslim:biological_process	5	9.11e-06	0.000319	LOC_Os09g38520 LOC_Os06g44040 LOC_Os06g04070 LOC_Os05g35290 LOC_Os02g41670
HETEROCYCLE_METABOLIC_PROCESS	248	GO:0046483 heterocycle metabolic process, GOslim:biological_process	2	0.7096	1	LOC_Os09g38520 LOC_Os06g44040
HETEROCYCLE_CATABOLIC_PROCESS	19	GO:0046700 heterocycle catabolic process, GOslim:biological_process	2	0.0181	0.2993	LOC_Os09g38520 LOC_Os06g44040
GLYCOLIPID_TRANSPORT	7	GO:0046836 glycolipid transport, GOslim:biological_process	1	0.0765	0.8661	LOC_Os03g50280
METAL_ION_BINDING	3513	GO:0046872 metal ion binding, GOslim:molecular_function	94	9.68e-18	2.23e-15	LOC_Os09g24580 LOC_Os08g37670 LOC_Os01g68060 LOC_Os02g47470 LOC_Os09g21710 LOC_Os05g13580 LOC_Os01g74040 LOC_Os04g57200 LOC_Os03g12500 LOC_Os02g46100 LOC_Os04g31610 LOC_Os05g31620 LOC_Os02g52210 LOC_Os04g37430 LOC_Os07g47990 LOC_Os09g23530 LOC_Os12g41110 LOC_Os08g39840 LOC_Os03g21380 LOC_Os04g39350 LOC_Os10g28240 LOC_Os08g09010 LOC_Os03g55540 LOC_Os01g72530 LOC_Os06g13180 LOC_Os03g19020 LOC_Os08g…
METAL_ION_TRANSMEMBRANE_TRANSPORTER_ACTIVITY	104	GO:0046873 metal ion transmembrane transporter activity, GOslim:molecular_function	2	0.2824	1	LOC_Os10g28240 LOC_Os04g32920
SECRETION	73	GO:0046903 secretion, GOslim:biological_process	6	0.000138	0.00412	LOC_Os06g08460 LOC_Os06g14450 LOC_Os05g39610 LOC_Os01g67810 LOC_Os08g13570 LOC_Os01g67820
TETRAPYRROLE_BINDING	612	GO:0046906 tetrapyrrole binding, GOslim:molecular_function	17	0.00022	0.00782	LOC_Os02g47470 LOC_Os03g12500 LOC_Os07g47990 LOC_Os04g59150 LOC_Os09g26960 LOC_Os03g55800 LOC_Os07g48020 LOC_Os01g38110 LOC_Os11g05380 LOC_Os02g12540 LOC_Os01g22249 LOC_Os07g48010 LOC_Os09g29490 LOC_Os02g14430 LOC_Os05g41590 LOC_Os09g26980 LOC_Os01g73200
INTRACELLULAR_TRANSPORT	234	GO:0046907 intracellular transport, GOslim:biological_process	3	0.4166	1	LOC_Os03g57310 LOC_Os08g37370 LOC_Os01g47730
TRANSITION_METAL_ION_BINDING	2838	GO:0046914 transition metal ion binding, GOslim:molecular_function	65	1.02e-09	7.45e-08	LOC_Os08g37670 LOC_Os01g68060 LOC_Os02g47470 LOC_Os09g21710 LOC_Os01g74040 LOC_Os03g12500 LOC_Os02g46100 LOC_Os04g31610 LOC_Os02g52210 LOC_Os04g37430 LOC_Os07g47990 LOC_Os09g23530 LOC_Os08g39840 LOC_Os08g09010 LOC_Os03g55540 LOC_Os06g13180 LOC_Os03g19020 LOC_Os08g13440 LOC_Os02g45780 LOC_Os04g59150 LOC_Os11g34020 LOC_Os08g37660 LOC_Os08g44830 LOC_Os09g26960 LOC_Os02g35440 LOC_Os05g01940 LOC_Os07g…
PROTEIN_DIMERIZATION_ACTIVITY	423	GO:0046983 protein dimerization activity, GOslim:molecular_function	1	0.9855	1	LOC_Os06g39590
COFACTOR_BINDING	542	GO:0048037 cofactor binding, GOslim:molecular_function	10	0.0502	0.6805	LOC_Os12g08900 LOC_Os02g54890 LOC_Os01g09700 LOC_Os08g41440 LOC_Os03g13300 LOC_Os03g55070 LOC_Os04g54380 LOC_Os03g51740 LOC_Os06g11240 LOC_Os05g41590
APOPLAST	71	GO:0048046 apoplast, GOslim:cellular_component	5	0.000967	0.012	LOC_Os06g48160 LOC_Os08g09010 LOC_Os08g13440 LOC_Os04g51460 LOC_Os08g08990
NEGATIVE_REGULATION_OF_BIOLOGICAL_PROCESS	45	GO:0048519 negative regulation of biological process, GOslim:biological_process	1	0.3673	1	LOC_Os02g03280
NEGATIVE_REGULATION_OF_CELLULAR_PROCESS	43	GO:0048523 negative regulation of cellular process, GOslim:biological_process	1	0.3545	1	LOC_Os02g03280
RECOGNITION_OF_POLLEN	95	GO:0048544 recognition of pollen, GOslim:biological_process	4	0.0171	0.2961	LOC_Os11g10290 LOC_Os04g34270 LOC_Os04g28780 LOC_Os04g01320
CELL_MOTILITY	8	GO:0048870 cell motility, GOslim:biological_process	4	4.41e-06	0.000167	LOC_Os05g13580 LOC_Os05g31620 LOC_Os01g04330 LOC_Os01g72100
COENZYME_BINDING	378	GO:0050662 coenzyme binding, GOslim:molecular_function	5	0.33	1	LOC_Os02g54890 LOC_Os08g41440 LOC_Os03g55070 LOC_Os06g11240 LOC_Os05g41590
REGULATION_OF_BIOLOGICAL_PROCESS	1988	GO:0050789 regulation of biological process, GOslim:biological_process	62	1.07e-14	9.71e-13	LOC_Os05g45410 LOC_Os05g41780 LOC_Os12g12260 LOC_Os08g36920 LOC_Os01g21120 LOC_Os09g25060 LOC_Os02g41510 LOC_Os04g23550 LOC_Os01g58420 LOC_Os07g32570 LOC_Os01g12440 LOC_Os03g53020 LOC_Os07g12340 LOC_Os10g41330 LOC_Os01g01870 LOC_Os02g03280 LOC_Os05g35500 LOC_Os01g56690 LOC_Os07g42510 LOC_Os03g08470 LOC_Os01g66270 LOC_Os01g04800 LOC_Os10g31864 LOC_Os05g39720 LOC_Os09g28354 LOC_Os04g52090 LOC_Os05g…
REGULATION_OF_CATALYTIC_ACTIVITY	106	GO:0050790 regulation of catalytic activity, GOslim:biological_process	3	0.0943	1	LOC_Os12g12260 LOC_Os02g17000 LOC_Os04g54200
REGULATION_OF_CELLULAR_PROCESS	1898	GO:0050794 regulation of cellular process, GOslim:biological_process	61	4.93e-15	5.61e-13	LOC_Os05g45410 LOC_Os05g41780 LOC_Os12g12260 LOC_Os08g36920 LOC_Os01g21120 LOC_Os09g25060 LOC_Os02g41510 LOC_Os04g23550 LOC_Os01g58420 LOC_Os07g32570 LOC_Os01g12440 LOC_Os03g53020 LOC_Os07g12340 LOC_Os10g41330 LOC_Os01g01870 LOC_Os02g03280 LOC_Os05g35500 LOC_Os01g56690 LOC_Os07g42510 LOC_Os03g08470 LOC_Os01g66270 LOC_Os01g04800 LOC_Os10g31864 LOC_Os05g39720 LOC_Os09g28354 LOC_Os04g52090 LOC_Os05g…
DEFENSE_RESPONSE_TO_FUNGUS	5	GO:0050832 defense response to fungus, GOslim:biological_process	1	0.0579	0.722	LOC_Os11g37960
RESPONSE_TO_STIMULUS	957	GO:0050896 response to stimulus, GOslim:biological_process	17	0.0186	0.2993	LOC_Os11g45090 LOC_Os07g47990 LOC_Os03g20840 LOC_Os04g59150 LOC_Os11g14380 LOC_Os07g48020 LOC_Os11g34920 LOC_Os11g44990 LOC_Os01g22249 LOC_Os01g21250 LOC_Os05g50710 LOC_Os07g48010 LOC_Os09g29490 LOC_Os02g14430 LOC_Os05g41590 LOC_Os11g37960 LOC_Os01g73200
UNFOLDED_PROTEIN_BINDING	125	GO:0051082 unfolded protein binding, GOslim:molecular_function	2	0.3584	1	LOC_Os09g31486 LOC_Os10g32550
SUGAR_TRANSMEMBRANE_TRANSPORTER_ACTIVITY	85	GO:0051119 sugar transmembrane transporter activity, GOslim:molecular_function	4	0.012	0.2332	LOC_Os07g39350 LOC_Os11g38160 LOC_Os07g37320 LOC_Os06g04900
NUCLEAR_TRANSPORT	59	GO:0051169 nuclear transport, GOslim:biological_process	1	0.4496	1	LOC_Os01g47730
REGULATION_OF_NITROGEN_COMPOUND_METABOLIC_PROCESS	1501	GO:0051171 regulation of nitrogen compound metabolic process, GOslim:biological_process	54	2.57e-15	3.34e-13	LOC_Os05g45410 LOC_Os05g41780 LOC_Os08g36920 LOC_Os01g21120 LOC_Os09g25060 LOC_Os02g41510 LOC_Os04g23550 LOC_Os01g58420 LOC_Os01g12440 LOC_Os03g53020 LOC_Os07g12340 LOC_Os10g41330 LOC_Os01g01870 LOC_Os05g35500 LOC_Os01g56690 LOC_Os07g42510 LOC_Os03g08470 LOC_Os01g66270 LOC_Os01g04800 LOC_Os10g31864 LOC_Os05g39720 LOC_Os09g28354 LOC_Os04g52090 LOC_Os05g46020 LOC_Os01g61080 LOC_Os05g27730 LOC_Os09g…
REGULATION_OF_PHOSPHORUS_METABOLIC_PROCESS	14	GO:0051174 regulation of phosphorus metabolic process, GOslim:biological_process	2	0.0107	0.1967	LOC_Os12g12260 LOC_Os04g54200
LOCALIZATION	1601	GO:0051179 localization, GOslim:biological_process	34	5.07e-05	0.00156	LOC_Os06g08460 LOC_Os07g39350 LOC_Os06g14450 LOC_Os05g13580 LOC_Os04g57200 LOC_Os05g31620 LOC_Os05g39610 LOC_Os01g50100 LOC_Os03g57310 LOC_Os04g39350 LOC_Os10g28240 LOC_Os07g26110 LOC_Os11g38160 LOC_Os02g37290 LOC_Os07g41180 LOC_Os03g50280 LOC_Os02g37300 LOC_Os07g37320 LOC_Os01g67810 LOC_Os08g37370 LOC_Os01g04330 LOC_Os02g37330 LOC_Os08g13570 LOC_Os06g08170 LOC_Os06g04900 LOC_Os04g32920 LOC_Os09g…
DIOXYGENASE_ACTIVITY	20	GO:0051213 dioxygenase activity, GOslim:molecular_function	2	0.0198	0.3304	LOC_Os04g37430 LOC_Os08g39840
ESTABLISHMENT_OF_LOCALIZATION	1582	GO:0051234 establishment of localization, GOslim:biological_process	30	0.000853	0.0235	LOC_Os06g08460 LOC_Os07g39350 LOC_Os06g14450 LOC_Os04g57200 LOC_Os05g39610 LOC_Os01g50100 LOC_Os03g57310 LOC_Os04g39350 LOC_Os10g28240 LOC_Os07g26110 LOC_Os11g38160 LOC_Os02g37290 LOC_Os07g41180 LOC_Os03g50280 LOC_Os02g37300 LOC_Os07g37320 LOC_Os01g67810 LOC_Os08g37370 LOC_Os02g37330 LOC_Os08g13570 LOC_Os06g08170 LOC_Os06g04900 LOC_Os04g32920 LOC_Os09g20510 LOC_Os04g32030 LOC_Os01g67820 LOC_Os01g…
REGULATION_OF_RNA_METABOLIC_PROCESS	776	GO:0051252 regulation of RNA metabolic process, GOslim:biological_process	24	2.14e-06	9.75e-05	LOC_Os05g45410 LOC_Os05g41780 LOC_Os08g36920 LOC_Os01g21120 LOC_Os01g58420 LOC_Os01g12440 LOC_Os10g41330 LOC_Os07g42510 LOC_Os03g08470 LOC_Os01g66270 LOC_Os01g04800 LOC_Os10g31864 LOC_Os09g28354 LOC_Os04g52090 LOC_Os09g35030 LOC_Os05g41760 LOC_Os09g35010 LOC_Os04g57340 LOC_Os09g28440 LOC_Os02g43790 LOC_Os01g47730 LOC_Os07g47790 LOC_Os03g08960 LOC_Os02g56250
NAD_BINDING	54	GO:0051287 NAD binding, GOslim:molecular_function	2	0.1063	1	LOC_Os03g55070 LOC_Os05g41590
REGULATION_OF_TRANSFERASE_ACTIVITY	13	GO:0051338 regulation of transferase activity, GOslim:biological_process	2	0.00943	0.1844	LOC_Os12g12260 LOC_Os04g54200
POSITIVE_REGULATION_OF_TRANSFERASE_ACTIVITY	13	GO:0051347 positive regulation of transferase activity, GOslim:biological_process	2	0.00943	0.1844	LOC_Os12g12260 LOC_Os04g54200
CELLULAR_LOCALIZATION	315	GO:0051641 cellular localization, GOslim:biological_process	9	0.00538	0.1224	LOC_Os06g08460 LOC_Os06g14450 LOC_Os05g39610 LOC_Os03g57310 LOC_Os01g67810 LOC_Os08g37370 LOC_Os08g13570 LOC_Os01g67820 LOC_Os01g47730
ESTABLISHMENT_OF_LOCALIZATION_IN_CELL	307	GO:0051649 establishment of localization in cell, GOslim:biological_process	9	0.00459	0.1084	LOC_Os06g08460 LOC_Os06g14450 LOC_Os05g39610 LOC_Os03g57310 LOC_Os01g67810 LOC_Os08g37370 LOC_Os08g13570 LOC_Os01g67820 LOC_Os01g47730
LOCALIZATION_OF_CELL	8	GO:0051674 localization of cell, GOslim:biological_process	4	4.41e-06	0.000167	LOC_Os05g13580 LOC_Os05g31620 LOC_Os01g04330 LOC_Os01g72100
MULTI-ORGANISM_PROCESS	107	GO:0051704 multi-organism process, GOslim:biological_process	5	0.00526	0.1211	LOC_Os11g10290 LOC_Os04g34270 LOC_Os04g28780 LOC_Os04g01320 LOC_Os11g37960
RESPONSE_TO_OTHER_ORGANISM	6	GO:0051707 response to other organism, GOslim:biological_process	1	0.0673	0.8104	LOC_Os11g37960
INOSITOL_TRISPHOSPHATE_KINASE_ACTIVITY	7	GO:0051766 inositol trisphosphate kinase activity, GOslim:molecular_function	1	0.0765	0.8677	LOC_Os02g32370
GLYCOLIPID_BINDING	7	GO:0051861 glycolipid binding, GOslim:molecular_function	1	0.0765	0.8677	LOC_Os03g50280
MOLECULAR_TRANSDUCER_ACTIVITY	167	GO:0060089 molecular transducer activity, GOslim:molecular_function	1	0.8124	1	LOC_Os03g17700
REGULATION_OF_MACROMOLECULE_METABOLIC_PROCESS	1612	GO:0060255 regulation of macromolecule metabolic process, GOslim:biological_process	54	4.15e-14	2.8e-12	LOC_Os05g45410 LOC_Os05g41780 LOC_Os08g36920 LOC_Os01g21120 LOC_Os09g25060 LOC_Os02g41510 LOC_Os04g23550 LOC_Os01g58420 LOC_Os01g12440 LOC_Os03g53020 LOC_Os07g12340 LOC_Os10g41330 LOC_Os01g01870 LOC_Os05g35500 LOC_Os01g56690 LOC_Os07g42510 LOC_Os03g08470 LOC_Os01g66270 LOC_Os01g04800 LOC_Os10g31864 LOC_Os05g39720 LOC_Os09g28354 LOC_Os04g52090 LOC_Os05g46020 LOC_Os01g61080 LOC_Os05g27730 LOC_Os09g…
NEGATIVE_REGULATION_OF_CELL_DEATH	1	GO:0060548 negative regulation of cell death, GOslim:biological_process	1	0.0197	0.2993	LOC_Os02g03280
BIOLOGICAL_REGULATION	2100	GO:0065007 biological regulation, GOslim:biological_process	63	3.46e-14	2.42e-12	LOC_Os05g45410 LOC_Os05g41780 LOC_Os12g12260 LOC_Os08g36920 LOC_Os01g21120 LOC_Os09g25060 LOC_Os02g41510 LOC_Os04g23550 LOC_Os01g58420 LOC_Os07g32570 LOC_Os01g12440 LOC_Os03g53020 LOC_Os07g12340 LOC_Os10g41330 LOC_Os01g01870 LOC_Os02g03280 LOC_Os05g35500 LOC_Os01g56690 LOC_Os07g42510 LOC_Os03g08470 LOC_Os01g66270 LOC_Os01g04800 LOC_Os10g31864 LOC_Os05g39720 LOC_Os09g28354 LOC_Os04g52090 LOC_Os02g…
REGULATION_OF_BIOLOGICAL_QUALITY	178	GO:0065008 regulation of biological quality, GOslim:biological_process	2	0.5331	1	LOC_Os07g32570 LOC_Os05g39450
REGULATION_OF_MOLECULAR_FUNCTION	107	GO:0065009 regulation of molecular function, GOslim:biological_process	3	0.0962	1	LOC_Os12g12260 LOC_Os02g17000 LOC_Os04g54200
ASPARTIC-TYPE_PEPTIDASE_ACTIVITY	235	GO:0070001 aspartic-type peptidase activity, GOslim:molecular_function	7	0.0109	0.2182	LOC_Os05g33400 LOC_Os02g48870 LOC_Os05g33430 LOC_Os01g50170 LOC_Os07g34940 LOC_Os02g21040 LOC_Os11g08100
SERINE-TYPE_EXOPEPTIDASE_ACTIVITY	62	GO:0070008 serine-type exopeptidase activity, GOslim:molecular_function	1	0.4658	1	LOC_Os05g50580
PEPTIDASE_ACTIVITY,_ACTING_ON_L-AMINO_ACID_PEPTIDES	950	GO:0070011 peptidase activity, acting on L-amino acid peptides, GOslim:molecular_function	13	0.1634	1	LOC_Os09g28000 LOC_Os05g50580 LOC_Os06g13180 LOC_Os10g24954 LOC_Os05g33400 LOC_Os01g67810 LOC_Os02g48870 LOC_Os05g33430 LOC_Os02g50730 LOC_Os01g50170 LOC_Os07g34940 LOC_Os02g21040 LOC_Os11g08100
GLYCOSYLATION	55	GO:0070085 glycosylation, GOslim:biological_process	3	0.0199	0.2993	LOC_Os02g38140 LOC_Os09g27950 LOC_Os03g58900
VITAMIN_B6_BINDING	138	GO:0070279 vitamin B6 binding, GOslim:molecular_function	5	0.0142	0.2624	LOC_Os12g08900 LOC_Os01g09700 LOC_Os03g13300 LOC_Os04g54380 LOC_Os03g51740
PROTEIN_MODIFICATION_BY_SMALL_PROTEIN_CONJUGATION_OR_REMOVAL	71	GO:0070647 protein modification by small protein conjugation or removal, GOslim:biological_process	7	1.29e-05	0.000427	LOC_Os02g33680 LOC_Os04g34140 LOC_Os09g21120 LOC_Os05g39930 LOC_Os06g13870 LOC_Os02g34410 LOC_Os02g57700
CELLULAR_MACROMOLECULE_LOCALIZATION	208	GO:0070727 cellular macromolecule localization, GOslim:biological_process	2	0.6167	1	LOC_Os03g57310 LOC_Os01g47730
DIVALENT_METAL_ION_TRANSPORT	12	GO:0070838 divalent metal ion transport, GOslim:biological_process	1	0.1213	1	LOC_Os10g28240
CELL_WALL_ORGANIZATION_OR_BIOGENESIS	138	GO:0071554 cell wall organization or biogenesis, GOslim:biological_process	3	0.1645	1	LOC_Os02g16850 LOC_Os10g39680 LOC_Os11g37960
CELL_WALL_ORGANIZATION	76	GO:0071555 cell wall organization, GOslim:biological_process	1	0.5353	1	LOC_Os02g16850
PLANT-TYPE_CELL_WALL_ORGANIZATION_OR_BIOGENESIS	33	GO:0071669 plant-type cell wall organization or biogenesis, GOslim:biological_process	1	0.287	1	LOC_Os02g16850
REGULATION_OF_PRIMARY_METABOLIC_PROCESS	1589	GO:0080090 regulation of primary metabolic process, GOslim:biological_process	54	2.38e-14	1.81e-12	LOC_Os05g45410 LOC_Os05g41780 LOC_Os08g36920 LOC_Os01g21120 LOC_Os09g25060 LOC_Os02g41510 LOC_Os04g23550 LOC_Os01g58420 LOC_Os01g12440 LOC_Os03g53020 LOC_Os07g12340 LOC_Os10g41330 LOC_Os01g01870 LOC_Os05g35500 LOC_Os01g56690 LOC_Os07g42510 LOC_Os03g08470 LOC_Os01g66270 LOC_Os01g04800 LOC_Os10g31864 LOC_Os05g39720 LOC_Os09g28354 LOC_Os04g52090 LOC_Os05g46020 LOC_Os01g61080 LOC_Os05g27730 LOC_Os09g…

## Sheet: Zero_h_vs_MG-01_up_KEGG
Gene Set Name	Number of genes	Description	Number of Genes in Overlap (k)	pvalue	FDR	Query ID
KEGG_PLANT-PATHOGEN_INTERACTION	82	Plant-pathogen interaction	11	2.38e-09	4.83e-07	LOC_Os03g28940 LOC_Os10g25290 LOC_Os01g72530 LOC_Os05g39720 LOC_Os01g61080 LOC_Os05g27730 LOC_Os10g25230 LOC_Os03g08320 LOC_Os03g57450 LOC_Os01g72100 LOC_Os03g08330
KEGG_CYSTEINE_AND_METHIONINE_METABOLISM	74	Cysteine and methionine metabolism	6	0.000148	0.01	LOC_Os04g48850 LOC_Os10g28350 LOC_Os01g09700 LOC_Os05g05680 LOC_Os03g51740 LOC_Os01g39860
KEGG_BIOSYNTHESIS_OF_SECONDARY_METABOLITES	699	Biosynthesis of secondary metabolites	19	0.000126	0.01	LOC_Os04g48850 LOC_Os04g38950 LOC_Os07g47990 LOC_Os01g09700 LOC_Os04g38540 LOC_Os02g11070 LOC_Os01g49320 LOC_Os05g35290 LOC_Os05g05680 LOC_Os03g13300 LOC_Os03g55070 LOC_Os06g39750 LOC_Os03g51740 LOC_Os01g39860 LOC_Os12g30824 LOC_Os04g38530 LOC_Os09g29490 LOC_Os04g54360 LOC_Os01g73200
KEGG_PLANT_HORMONE_SIGNAL_TRANSDUCTION	144	Plant hormone signal transduction	7	0.000812	0.0413	LOC_Os03g28940 LOC_Os10g25290 LOC_Os10g25230 LOC_Os03g08320 LOC_Os04g56690 LOC_Os01g55940 LOC_Os03g08330
KEGG_METABOLIC_PATHWAYS	1324	Metabolic pathways	25	0.00236	0.0959	LOC_Os02g54890 LOC_Os04g48850 LOC_Os10g28350 LOC_Os04g38950 LOC_Os07g47990 LOC_Os01g09700 LOC_Os08g39840 LOC_Os06g04070 LOC_Os02g44230 LOC_Os05g38350 LOC_Os05g35290 LOC_Os05g05680 LOC_Os03g13300 LOC_Os03g55070 LOC_Os02g36340 LOC_Os03g55800 LOC_Os02g38140 LOC_Os03g51740 LOC_Os01g39860 LOC_Os06g11240 LOC_Os02g32370 LOC_Os03g12290 LOC_Os03g31750 LOC_Os09g29490 LOC_Os01g73200
KEGG_ALPHA-LINOLENIC_ACID_METABOLISM	31	alpha-Linolenic acid metabolism	3	0.00459	0.1556	LOC_Os08g39840 LOC_Os03g55800 LOC_Os06g11240
KEGG_PHENYLALANINE_METABOLISM	75	Phenylalanine metabolism	4	0.00795	0.2307	LOC_Os07g47990 LOC_Os05g35290 LOC_Os09g29490 LOC_Os01g73200
KEGG_RNA_DEGRADATION	88	RNA degradation	4	0.0134	0.302	LOC_Os09g31486 LOC_Os03g04970 LOC_Os04g58810 LOC_Os10g32550
KEGG_PHENYLPROPANOID_BIOSYNTHESIS	86	Phenylpropanoid biosynthesis	4	0.0124	0.302	LOC_Os07g47990 LOC_Os05g35290 LOC_Os09g29490 LOC_Os01g73200
KEGG_AMINO_SUGAR_AND_NUCLEOTIDE_SUGAR_METABOLISM	96	Amino sugar and nucleotide sugar metabolism	4	0.0177	0.3588	LOC_Os02g54890 LOC_Os01g49320 LOC_Os03g55070 LOC_Os04g54360
KEGG_FATTY_ACID_ELONGATION	21	Fatty acid elongation	2	0.0216	0.3983	LOC_Os02g11070 LOC_Os06g39750
KEGG_DITERPENOID_BIOSYNTHESIS	23	Diterpenoid biosynthesis	2	0.0252	0.4273	LOC_Os01g55240 LOC_Os12g30824
KEGG_STARCH_AND_SUCROSE_METABOLISM	120	Starch and sucrose metabolism	4	0.0352	0.5503	LOC_Os02g54890 LOC_Os02g44230 LOC_Os03g55070 LOC_Os04g54360
KEGG_ASCORBATE_AND_ALDARATE_METABOLISM	36	Ascorbate and aldarate metabolism	2	0.0544	0.7716	LOC_Os06g36560 LOC_Os03g55070
KEGG_ALANINE,_ASPARTATE_AND_GLUTAMATE_METABOLISM	37	Alanine, aspartate and glutamate metabolism	2	0.057	0.7716	LOC_Os03g13300 LOC_Os03g12290
KEGG_RIBOFLAVIN_METABOLISM	7	Riboflavin metabolism	1	0.0765	0.9141	LOC_Os02g36340
KEGG_INOSITOL_PHOSPHATE_METABOLISM	44	Inositol phosphate metabolism	2	0.0761	0.9141	LOC_Os06g36560 LOC_Os02g32370
KEGG_GLYOXYLATE_AND_DICARBOXYLATE_METABOLISM	54	Glyoxylate and dicarboxylate metabolism	1	0.4215	1	LOC_Os03g12290
KEGG_GLYCOLYSIS_/_GLUCONEOGENESIS	116	Glycolysis / Gluconeogenesis	2	0.3261	1	LOC_Os04g38540 LOC_Os04g38530
KEGG_GLYCEROLIPID_METABOLISM	40	Glycerolipid metabolism	1	0.335	1	LOC_Os05g38350
KEGG_SNARE_INTERACTIONS_IN_VESICULAR_TRANSPORT	37	SNARE interactions in vesicular transport	1	0.3148	1	LOC_Os03g57310
KEGG_RIBOSOME	243	Ribosome	2	0.6991	1	LOC_Os09g31031 LOC_Os03g15370
KEGG_CARBON_FIXATION_IN_PHOTOSYNTHETIC_ORGANISMS	75	Carbon fixation in photosynthetic organisms	1	0.5306	1	LOC_Os03g31750
KEGG_BIOSYNTHESIS_OF_UNSATURATED_FATTY_ACIDS	39	Biosynthesis of unsaturated fatty acids	1	0.3283	1	LOC_Os07g49310
KEGG_PHENYLALANINE,_TYROSINE_AND_TRYPTOPHAN_BIOSYNTHESI	40	Phenylalanine, tyrosine and tryptophan biosynthesi	1	0.335	1	LOC_Os04g38950
KEGG_GLYCEROPHOSPHOLIPID_METABOLISM	57	Glycerophospholipid metabolism	1	0.4385	1	LOC_Os05g38350
KEGG_PENTOSE_AND_GLUCURONATE_INTERCONVERSIONS	35	Pentose and glucuronate interconversions	1	0.301	1	LOC_Os03g55070
KEGG_NATURAL_KILLER_CELL_MEDIATED_CYTOTOXICITY	16	Natural killer cell mediated cytotoxicity	1	0.1556	1	LOC_Os03g17700
KEGG_SPLICEOSOME	189	Spliceosome	1	0.8494	1	LOC_Os03g16860
KEGG_PEROXISOME	76	Peroxisome	1	0.5353	1	LOC_Os06g04900
KEGG_ARGININE_AND_PROLINE_METABOLISM	55	Arginine and proline metabolism	2	0.1095	1	LOC_Os06g04070 LOC_Os03g12290
KEGG_PROTEIN_EXPORT	55	Protein export	1	0.4272	1	LOC_Os09g28000
KEGG_RIBOSOME_BIOGENESIS_IN_EUKARYOTES	80	Ribosome biogenesis in eukaryotes	1	0.5534	1	LOC_Os03g25450
KEGG_DNA_REPLICATION	48	DNA replication	1	0.3859	1	LOC_Os11g29380
KEGG_NICOTINATE_AND_NICOTINAMIDE_METABOLISM	12	Nicotinate and nicotinamide metabolism	1	0.1213	1	LOC_Os06g04900
KEGG_ENDOCYTOSIS	88	Endocytosis	1	0.5877	1	LOC_Os03g16860
KEGG_PROTEIN_PROCESSING_IN_ENDOPLASMIC_RETICULUM	193	Protein processing in endoplasmic reticulum	2	0.5764	1	LOC_Os02g52150 LOC_Os03g16860
KEGG_BETA-ALANINE_METABOLISM	26	beta-Alanine metabolism	1	0.2356	1	LOC_Os03g13300
KEGG_NITROGEN_METABOLISM	29	Nitrogen metabolism	1	0.258	1	LOC_Os03g12290
KEGG_BUTANOATE_METABOLISM	22	Butanoate metabolism	1	0.2045	1	LOC_Os03g13300
KEGG_LINOLEIC_ACID_METABOLISM	15	Linoleic acid metabolism	1	0.1471	1	LOC_Os08g39840
KEGG_TAURINE_AND_HYPOTAURINE_METABOLISM	10	Taurine and hypotaurine metabolism	1	0.1036	1	LOC_Os03g13300
KEGG_ZEATIN_BIOSYNTHESIS	12	Zeatin biosynthesis	1	0.1213	1	LOC_Os04g46980
KEGG_PYRUVATE_METABOLISM	69	Pyruvate metabolism	1	0.5017	1	LOC_Os03g31750
KEGG_N-GLYCAN_BIOSYNTHESIS	35	N-Glycan biosynthesis	1	0.301	1	LOC_Os02g38140
KEGG_PHOSPHATIDYLINOSITOL_SIGNALING_SYSTEM	42	Phosphatidylinositol signaling system	1	0.3481	1	LOC_Os02g32370

[truncated: 4 more sheets: Zero_h_vs_MG-01_up_miRNA, Zero_h_vs_MG-01_up_PlantCyc, Zero_h_vs_MG-01_up_PO, Sheet14]
