# Supplementary material for: Rice-Magnaporthe transcriptomics reveals host defense activation induced by red seaweed-biostimulant in rice plants
Source: Front Genet. 2023 Jun 23;14:1132561. doi: 10.3389/fgene.2023.1132561 (PMC10327602; doi:10.3389/fgene.2023.1132561)
Supplement: Supplementary file 4 [file DataSheet2.ZIP › Supplementary file 2/Supplementary file 2C.xlsx]

## Sheet: Zero_h_vs_MG-01+LBD1_down_GFam_
Gene Set Name	Number of genes	Description	Number of Genes in Overlap (k)	pvalue	FDR	Query ID
RICE_HKT_TRANSPORTERS	8	Rice HKT transporters	2	0.000181	0.00145	LOC_Os04g51820 LOC_Os02g07830
RICE_HOMOLOGUES_OF_THE_ARABIDOPSIS_FLOWERING_LOCUS_T_(FT)	13	Rice homologues of the Arabidopsis Flowering Locus T (FT)	2	0.00042	0.00168	LOC_Os05g44180 LOC_Os12g13030
GLYCOSYL_HYDROLASE_FAMILY_1_BETA-GLUCOSIDASES	38	Glycosyl Hydrolase Family 1 Beta-Glucosidases	2	0.00302	0.00604	LOC_Os04g43390 LOC_Os10g17650
CELLULOSE_SYNTHASE-LIKE_FAMILY	34	Cellulose Synthase-like Family	2	0.00245	0.00604	LOC_Os09g30130 LOC_Os04g35030
PROTEASE_INHIBITOR/SEED_STORAGE/LTP_FAMILY_PROTEIN_PRECURSOR	172	Protease inhibitor/Seed Storage/LTP family protein precursor	3	0.00553	0.00884	LOC_Os05g06780 LOC_Os10g40420 LOC_Os06g06340
RICE_KINASE_INTERACTOME	149	Rice Kinase Interactome	1	0.2626	0.3001	LOC_Os05g25370
ORYZA_SATIVA_WALL-ASSOCIATED_KINASES	144	Oryza sativa Wall-associated Kinases	1	0.2551	0.3001	LOC_Os04g51040
C2H2_ZINC_FINGER_PROTEINS	179	C2H2 zinc finger proteins	1	0.3063	0.3063	LOC_Os07g40300

## Sheet: Zero_h_vs_MG-01+LBD1_down_GO
Gene Set Name	Number of genes	Description	Number of Genes in Overlap (k)	pvalue	FDR	Query ID
CELLULAR_COMPONENT	45586	GO:0005575 cellular_component, GOslim:cellular_component	115	6.42e-10	4.62e-08	LOC_Os12g37970 LOC_Os07g40300 LOC_Os05g06780 LOC_Os02g04780 LOC_Os07g45080 LOC_Os05g50340 LOC_Os10g40420 LOC_Os01g58640 LOC_Os01g65010 LOC_Os11g41710 LOC_Os01g41240 LOC_Os10g07450 LOC_Os01g63480 LOC_Os02g57720 LOC_Os06g50230 LOC_Os01g34790 LOC_Os10g21860 LOC_Os04g12499 LOC_Os06g06340 LOC_Os05g51240 LOC_Os09g06464 LOC_Os10g21230 LOC_Os03g44250 LOC_Os03g17800 LOC_Os04g43390 LOC_Os09g06770 LOC_Os01g…
MOLECULAR_FUNCTION	45586	GO:0003674 molecular_function, GOslim:molecular_function	115	6.42e-10	4.02e-07	LOC_Os12g37970 LOC_Os07g40300 LOC_Os05g06780 LOC_Os02g04780 LOC_Os07g45080 LOC_Os05g50340 LOC_Os10g40420 LOC_Os01g58640 LOC_Os01g65010 LOC_Os11g41710 LOC_Os01g41240 LOC_Os10g07450 LOC_Os01g63480 LOC_Os02g57720 LOC_Os06g50230 LOC_Os01g34790 LOC_Os10g21860 LOC_Os04g12499 LOC_Os06g06340 LOC_Os05g51240 LOC_Os09g06464 LOC_Os10g21230 LOC_Os03g44250 LOC_Os03g17800 LOC_Os04g43390 LOC_Os09g06770 LOC_Os01g…
BIOLOGICAL_PROCESS	45586	GO:0008150 biological_process, GOslim:biological_process	115	6.42e-10	6.37e-07	LOC_Os12g37970 LOC_Os07g40300 LOC_Os05g06780 LOC_Os02g04780 LOC_Os07g45080 LOC_Os05g50340 LOC_Os10g40420 LOC_Os01g58640 LOC_Os01g65010 LOC_Os11g41710 LOC_Os01g41240 LOC_Os10g07450 LOC_Os01g63480 LOC_Os02g57720 LOC_Os06g50230 LOC_Os01g34790 LOC_Os10g21860 LOC_Os04g12499 LOC_Os06g06340 LOC_Os05g51240 LOC_Os09g06464 LOC_Os10g21230 LOC_Os03g44250 LOC_Os03g17800 LOC_Os04g43390 LOC_Os09g06770 LOC_Os01g…
ESTABLISHMENT_OF_LOCALIZATION	1582	GO:0051234 establishment of localization, GOslim:biological_process	15	8.95e-07	0.000257	LOC_Os10g40420 LOC_Os02g57720 LOC_Os06g06340 LOC_Os10g21230 LOC_Os03g17800 LOC_Os02g21009 LOC_Os03g12510 LOC_Os12g34108 LOC_Os01g74450 LOC_Os04g51820 LOC_Os05g44140 LOC_Os02g07830 LOC_Os03g09930 LOC_Os03g37830 LOC_Os12g12934
LOCALIZATION	1601	GO:0051179 localization, GOslim:biological_process	15	1.04e-06	0.000257	LOC_Os10g40420 LOC_Os02g57720 LOC_Os06g06340 LOC_Os10g21230 LOC_Os03g17800 LOC_Os02g21009 LOC_Os03g12510 LOC_Os12g34108 LOC_Os01g74450 LOC_Os04g51820 LOC_Os05g44140 LOC_Os02g07830 LOC_Os03g09930 LOC_Os03g37830 LOC_Os12g12934
TRANSPORT	1582	GO:0006810 transport, GOslim:biological_process	15	8.95e-07	0.000257	LOC_Os10g40420 LOC_Os02g57720 LOC_Os06g06340 LOC_Os10g21230 LOC_Os03g17800 LOC_Os02g21009 LOC_Os03g12510 LOC_Os12g34108 LOC_Os01g74450 LOC_Os04g51820 LOC_Os05g44140 LOC_Os02g07830 LOC_Os03g09930 LOC_Os03g37830 LOC_Os12g12934
ION_TRANSPORT	396	GO:0006811 ion transport, GOslim:biological_process	7	1.96e-05	0.0039	LOC_Os10g21230 LOC_Os02g21009 LOC_Os12g34108 LOC_Os04g51820 LOC_Os02g07830 LOC_Os03g09930 LOC_Os03g37830
MEMBRANE	2063	GO:0016020 membrane, GOslim:cellular_component	13	0.00031	0.0112	LOC_Os02g57720 LOC_Os10g21230 LOC_Os02g21009 LOC_Os12g34108 LOC_Os09g30130 LOC_Os01g74450 LOC_Os04g35030 LOC_Os03g38730 LOC_Os11g37720 LOC_Os04g36720 LOC_Os03g09930 LOC_Os03g37830 LOC_Os12g12934
CATION_TRANSPORT	334	GO:0006812 cation transport, GOslim:biological_process	6	7.2e-05	0.0119	LOC_Os10g21230 LOC_Os02g21009 LOC_Os12g34108 LOC_Os04g51820 LOC_Os02g07830 LOC_Os03g37830
OXYGEN_BINDING	6	GO:0019825 oxygen binding, GOslim:molecular_function	2	0.000113	0.0133	LOC_Os03g12510 LOC_Os05g44140
TRANSPORTER_ACTIVITY	1085	GO:0005215 transporter activity, GOslim:molecular_function	10	8.27e-05	0.0133	LOC_Os02g57720 LOC_Os10g21230 LOC_Os02g21009 LOC_Os12g34108 LOC_Os01g74450 LOC_Os04g51820 LOC_Os02g07830 LOC_Os03g09930 LOC_Os03g37830 LOC_Os12g12934
CATION_TRANSMEMBRANE_TRANSPORTER_ACTIVITY	368	GO:0008324 cation transmembrane transporter activity, GOslim:molecular_function	6	0.000121	0.0133	LOC_Os10g21230 LOC_Os02g21009 LOC_Os12g34108 LOC_Os04g51820 LOC_Os02g07830 LOC_Os03g37830
SUBSTRATE-SPECIFIC_TRANSMEMBRANE_TRANSPORTER_ACTIVITY	536	GO:0022891 substrate-specific transmembrane transporter activity, GOslim:molecular_function	7	0.000127	0.0133	LOC_Os10g21230 LOC_Os02g21009 LOC_Os12g34108 LOC_Os04g51820 LOC_Os02g07830 LOC_Os03g09930 LOC_Os03g37830
ION_TRANSMEMBRANE_TRANSPORTER_ACTIVITY	473	GO:0015075 ion transmembrane transporter activity, GOslim:molecular_function	7	5.93e-05	0.0133	LOC_Os10g21230 LOC_Os02g21009 LOC_Os12g34108 LOC_Os04g51820 LOC_Os02g07830 LOC_Os03g09930 LOC_Os03g37830
OXYGEN_TRANSPORT	6	GO:0015671 oxygen transport, GOslim:biological_process	2	0.000113	0.014	LOC_Os03g12510 LOC_Os05g44140
GAS_TRANSPORT	6	GO:0015669 gas transport, GOslim:biological_process	2	0.000113	0.014	LOC_Os03g12510 LOC_Os05g44140
INTRINSIC_TO_MEMBRANE	767	GO:0031224 intrinsic to membrane, GOslim:cellular_component	7	0.00105	0.0159	LOC_Os02g57720 LOC_Os10g21230 LOC_Os02g21009 LOC_Os01g74450 LOC_Os03g38730 LOC_Os04g36720 LOC_Os03g09930
INTEGRAL_TO_MEMBRANE	752	GO:0016021 integral to membrane, GOslim:cellular_component	7	0.000939	0.0159	LOC_Os02g57720 LOC_Os10g21230 LOC_Os02g21009 LOC_Os01g74450 LOC_Os03g38730 LOC_Os04g36720 LOC_Os03g09930
MEMBRANE_PART	1004	GO:0044425 membrane part, GOslim:cellular_component	8	0.0011	0.0159	LOC_Os02g57720 LOC_Os10g21230 LOC_Os02g21009 LOC_Os12g34108 LOC_Os01g74450 LOC_Os03g38730 LOC_Os04g36720 LOC_Os03g09930
POLYSACCHARIDE_METABOLIC_PROCESS	138	GO:0005976 polysaccharide metabolic process, GOslim:biological_process	4	0.00021	0.0231	LOC_Os09g30130 LOC_Os04g35030 LOC_Os07g22930 LOC_Os10g32810
SUBSTRATE-SPECIFIC_TRANSPORTER_ACTIVITY	626	GO:0022892 substrate-specific transporter activity, GOslim:molecular_function	7	0.000323	0.0288	LOC_Os10g21230 LOC_Os02g21009 LOC_Os12g34108 LOC_Os04g51820 LOC_Os02g07830 LOC_Os03g09930 LOC_Os03g37830
TRANSMEMBRANE_TRANSPORTER_ACTIVITY	671	GO:0022857 transmembrane transporter activity, GOslim:molecular_function	7	0.000486	0.03	LOC_Os10g21230 LOC_Os02g21009 LOC_Os12g34108 LOC_Os04g51820 LOC_Os02g07830 LOC_Os03g09930 LOC_Os03g37830
GLUCOSYLTRANSFERASE_ACTIVITY	68	GO:0046527 glucosyltransferase activity, GOslim:molecular_function	3	0.000419	0.03	LOC_Os09g30130 LOC_Os04g35030 LOC_Os07g22930
CATION_BINDING	3717	GO:0043169 cation binding, GOslim:molecular_function	18	0.000527	0.03	LOC_Os07g40300 LOC_Os01g58640 LOC_Os11g41710 LOC_Os09g06464 LOC_Os09g06770 LOC_Os03g12510 LOC_Os02g09310 LOC_Os08g36860 LOC_Os04g41560 LOC_Os05g44140 LOC_Os04g36720 LOC_Os11g29720 LOC_Os06g34400 LOC_Os05g06920 LOC_Os10g32810 LOC_Os06g46740 LOC_Os08g08120 LOC_Os10g17650
ION_BINDING	3721	GO:0043167 ion binding, GOslim:molecular_function	18	0.000534	0.03	LOC_Os07g40300 LOC_Os01g58640 LOC_Os11g41710 LOC_Os09g06464 LOC_Os09g06770 LOC_Os03g12510 LOC_Os02g09310 LOC_Os08g36860 LOC_Os04g41560 LOC_Os05g44140 LOC_Os04g36720 LOC_Os11g29720 LOC_Os06g34400 LOC_Os05g06920 LOC_Os10g32810 LOC_Os06g46740 LOC_Os08g08120 LOC_Os10g17650
IRON_ION_BINDING	691	GO:0005506 iron ion binding, GOslim:molecular_function	7	0.000576	0.03	LOC_Os11g41710 LOC_Os03g12510 LOC_Os02g09310 LOC_Os08g36860 LOC_Os05g44140 LOC_Os04g36720 LOC_Os11g29720
BINDING	11705	GO:0005488 binding, GOslim:molecular_function	39	0.000688	0.0331	LOC_Os12g37970 LOC_Os07g40300 LOC_Os05g50340 LOC_Os01g58640 LOC_Os01g65010 LOC_Os11g41710 LOC_Os06g06340 LOC_Os09g06464 LOC_Os10g21230 LOC_Os09g06770 LOC_Os08g01330 LOC_Os03g12510 LOC_Os02g09310 LOC_Os06g51260 LOC_Os11g10990 LOC_Os04g34320 LOC_Os02g04510 LOC_Os05g25370 LOC_Os01g44390 LOC_Os09g19510 LOC_Os08g36860 LOC_Os05g49700 LOC_Os04g41560 LOC_Os05g44140 LOC_Os04g34290 LOC_Os02g04060 LOC_Os04g…
GLUCAN_BIOSYNTHETIC_PROCESS	64	GO:0009250 glucan biosynthetic process, GOslim:biological_process	3	0.000353	0.035	LOC_Os09g30130 LOC_Os04g35030 LOC_Os07g22930
CELLULAR_POLYSACCHARIDE_BIOSYNTHETIC_PROCESS	69	GO:0033692 cellular polysaccharide biosynthetic process, GOslim:biological_process	3	0.000437	0.0394	LOC_Os09g30130 LOC_Os04g35030 LOC_Os07g22930
POLYSACCHARIDE_BIOSYNTHETIC_PROCESS	72	GO:0000271 polysaccharide biosynthetic process, GOslim:biological_process	3	0.000492	0.0407	LOC_Os09g30130 LOC_Os04g35030 LOC_Os07g22930
POLLEN-PISTIL_INTERACTION	95	GO:0009875 pollen-pistil interaction, GOslim:biological_process	3	0.00107	0.0591	LOC_Os01g65010 LOC_Os04g34320 LOC_Os04g34290
CELL_RECOGNITION	95	GO:0008037 cell recognition, GOslim:biological_process	3	0.00107	0.0591	LOC_Os01g65010 LOC_Os04g34320 LOC_Os04g34290
POLLINATION	95	GO:0009856 pollination, GOslim:biological_process	3	0.00107	0.0591	LOC_Os01g65010 LOC_Os04g34320 LOC_Os04g34290
GLUCAN_METABOLIC_PROCESS	94	GO:0044042 glucan metabolic process, GOslim:biological_process	3	0.00104	0.0591	LOC_Os09g30130 LOC_Os04g35030 LOC_Os07g22930
CELLULAR_GLUCAN_METABOLIC_PROCESS	94	GO:0006073 cellular glucan metabolic process, GOslim:biological_process	3	0.00104	0.0591	LOC_Os09g30130 LOC_Os04g35030 LOC_Os07g22930
RECOGNITION_OF_POLLEN	95	GO:0048544 recognition of pollen, GOslim:biological_process	3	0.00107	0.0591	LOC_Os01g65010 LOC_Os04g34320 LOC_Os04g34290
CELLULAR_POLYSACCHARIDE_METABOLIC_PROCESS	99	GO:0044264 cellular polysaccharide metabolic process, GOslim:biological_process	3	0.0012	0.0597	LOC_Os09g30130 LOC_Os04g35030 LOC_Os07g22930
REPRODUCTIVE_PROCESS	98	GO:0022414 reproductive process, GOslim:biological_process	3	0.00117	0.0597	LOC_Os01g65010 LOC_Os04g34320 LOC_Os04g34290
CELLULAR_CARBOHYDRATE_BIOSYNTHETIC_PROCESS	106	GO:0034637 cellular carbohydrate biosynthetic process, GOslim:biological_process	3	0.00146	0.0648	LOC_Os09g30130 LOC_Os04g35030 LOC_Os07g22930
ELECTRON_TRANSPORT	1055	GO:0006118 electron transport, GOslim:biological_process	8	0.0015	0.0648	LOC_Os11g41710 LOC_Os02g09310 LOC_Os08g36860 LOC_Os05g46480 LOC_Os04g36720 LOC_Os11g29720 LOC_Os06g46740 LOC_Os05g31040
MULTI-ORGANISM_PROCESS	107	GO:0051704 multi-organism process, GOslim:biological_process	3	0.00149	0.0648	LOC_Os01g65010 LOC_Os04g34320 LOC_Os04g34290
CELLULOSE_SYNTHASE_(UDP-FORMING)_ACTIVITY	31	GO:0016760 cellulose synthase (UDP-forming) activity, GOslim:molecular_function	2	0.00206	0.0679	LOC_Os09g30130 LOC_Os04g35030
CELLULOSE_SYNTHASE_ACTIVITY	31	GO:0016759 cellulose synthase activity, GOslim:molecular_function	2	0.00206	0.0679	LOC_Os09g30130 LOC_Os04g35030
METAL_ION_BINDING	3513	GO:0046872 metal ion binding, GOslim:molecular_function	16	0.00206	0.0679	LOC_Os07g40300 LOC_Os01g58640 LOC_Os11g41710 LOC_Os09g06464 LOC_Os09g06770 LOC_Os03g12510 LOC_Os02g09310 LOC_Os08g36860 LOC_Os04g41560 LOC_Os05g44140 LOC_Os04g36720 LOC_Os11g29720 LOC_Os06g34400 LOC_Os05g06920 LOC_Os06g46740 LOC_Os08g08120
TRANSITION_METAL_ION_BINDING	2838	GO:0046914 transition metal ion binding, GOslim:molecular_function	14	0.00193	0.0679	LOC_Os07g40300 LOC_Os11g41710 LOC_Os09g06464 LOC_Os09g06770 LOC_Os03g12510 LOC_Os02g09310 LOC_Os08g36860 LOC_Os04g41560 LOC_Os05g44140 LOC_Os04g36720 LOC_Os11g29720 LOC_Os06g34400 LOC_Os06g46740 LOC_Os08g08120
TETRAPYRROLE_BINDING	612	GO:0046906 tetrapyrrole binding, GOslim:molecular_function	6	0.00168	0.0679	LOC_Os11g41710 LOC_Os03g12510 LOC_Os02g09310 LOC_Os08g36860 LOC_Os05g44140 LOC_Os11g29720
HEME_BINDING	605	GO:0020037 heme binding, GOslim:molecular_function	6	0.00159	0.0679	LOC_Os11g41710 LOC_Os03g12510 LOC_Os02g09310 LOC_Os08g36860 LOC_Os05g44140 LOC_Os11g29720
REPRODUCTION	117	GO:0000003 reproduction, GOslim:biological_process	3	0.00192	0.0792	LOC_Os01g65010 LOC_Os04g34320 LOC_Os04g34290
CELL	5550	GO:0005623 cell, GOslim:cellular_component	20	0.00827	0.085	LOC_Os07g40300 LOC_Os02g57720 LOC_Os09g06464 LOC_Os10g21230 LOC_Os03g17800 LOC_Os02g21009 LOC_Os12g34108 LOC_Os09g30130 LOC_Os01g74450 LOC_Os04g35030 LOC_Os05g49700 LOC_Os04g41560 LOC_Os03g38730 LOC_Os02g04060 LOC_Os11g37720 LOC_Os04g36720 LOC_Os03g09930 LOC_Os03g37830 LOC_Os08g08120 LOC_Os12g12934
CELL_PART	5550	GO:0044464 cell part, GOslim:cellular_component	20	0.00827	0.085	LOC_Os07g40300 LOC_Os02g57720 LOC_Os09g06464 LOC_Os10g21230 LOC_Os03g17800 LOC_Os02g21009 LOC_Os12g34108 LOC_Os09g30130 LOC_Os01g74450 LOC_Os04g35030 LOC_Os05g49700 LOC_Os04g41560 LOC_Os03g38730 LOC_Os02g04060 LOC_Os11g37720 LOC_Os04g36720 LOC_Os03g09930 LOC_Os03g37830 LOC_Os08g08120 LOC_Os12g12934
DNA_BINDING	2023	GO:0003677 DNA binding, GOslim:molecular_function	11	0.00288	0.0902	LOC_Os12g37970 LOC_Os05g50340 LOC_Os09g06464 LOC_Os08g01330 LOC_Os06g51260 LOC_Os01g44390 LOC_Os05g49700 LOC_Os04g41560 LOC_Os08g10080 LOC_Os05g50930 LOC_Os08g08120
CELLULOSE_BIOSYNTHETIC_PROCESS	35	GO:0030244 cellulose biosynthetic process, GOslim:biological_process	2	0.00259	0.0987	LOC_Os09g30130 LOC_Os04g35030
CELLULOSE_METABOLIC_PROCESS	35	GO:0030243 cellulose metabolic process, GOslim:biological_process	2	0.00259	0.0987	LOC_Os09g30130 LOC_Os04g35030
MONOVALENT_INORGANIC_CATION_TRANSMEMBRANE_TRANSPORTER_ACTIVITY	150	GO:0015077 monovalent inorganic cation transmembrane transporter activity, GOslim:molecular_function	3	0.00381	0.1133	LOC_Os10g21230 LOC_Os12g34108 LOC_Os03g37830
NUCLEOSIDE_PHOSPHATE_METABOLIC_PROCESS	144	GO:0006753 nucleoside phosphate metabolic process, GOslim:biological_process	3	0.0034	0.1205	LOC_Os10g21230 LOC_Os12g34108 LOC_Os05g06920
NUCLEOTIDE_METABOLIC_PROCESS	144	GO:0009117 nucleotide metabolic process, GOslim:biological_process	3	0.0034	0.1205	LOC_Os10g21230 LOC_Os12g34108 LOC_Os05g06920
CARBOHYDRATE_BIOSYNTHETIC_PROCESS	150	GO:0016051 carbohydrate biosynthetic process, GOslim:biological_process	3	0.00381	0.1258	LOC_Os09g30130 LOC_Os04g35030 LOC_Os07g22930
MULTICELLULAR_ORGANISMAL_PROCESS	150	GO:0032501 multicellular organismal process, GOslim:biological_process	3	0.00381	0.1258	LOC_Os01g65010 LOC_Os04g34320 LOC_Os04g34290
PROTON-TRANSPORTING_TWO-SECTOR_ATPASE_COMPLEX	89	GO:0016469 proton-transporting two-sector ATPase complex, GOslim:cellular_component	2	0.0148	0.1333	LOC_Os10g21230 LOC_Os12g34108
CELL_COMMUNICATION	157	GO:0007154 cell communication, GOslim:biological_process	3	0.00431	0.1379	LOC_Os01g65010 LOC_Os04g34320 LOC_Os04g34290
HYDROGEN_ION_TRANSPORTING_ATP_SYNTHASE_ACTIVITY,_ROTATIONAL_MECHANISM	50	GO:0046933 hydrogen ion transporting ATP synthase activity, rotational mechanism, GOslim:molecular_function	2	0.00505	0.1436	LOC_Os10g21230 LOC_Os12g34108
ATP_SYNTHESIS_COUPLED_PROTON_TRANSPORT	55	GO:0015986 ATP synthesis coupled proton transport, GOslim:biological_process	2	0.00604	0.1577	LOC_Os10g21230 LOC_Os12g34108
ATP_BIOSYNTHETIC_PROCESS	55	GO:0006754 ATP biosynthetic process, GOslim:biological_process	2	0.00604	0.1577	LOC_Os10g21230 LOC_Os12g34108
NUCLEOBASE-CONTAINING_SMALL_MOLECULE_METABOLIC_PROCESS	171	GO:0055086 nucleobase-containing small molecule metabolic process, GOslim:biological_process	3	0.00544	0.1577	LOC_Os10g21230 LOC_Os12g34108 LOC_Os05g06920
ATP_METABOLIC_PROCESS	55	GO:0046034 ATP metabolic process, GOslim:biological_process	2	0.00604	0.1577	LOC_Os10g21230 LOC_Os12g34108
ION_TRANSMEMBRANE_TRANSPORT	55	GO:0034220 ion transmembrane transport, GOslim:biological_process	2	0.00604	0.1577	LOC_Os10g21230 LOC_Os12g34108
ENERGY_COUPLED_PROTON_TRANSPORT,_DOWN_ELECTROCHEMICAL_GRADIENT	55	GO:0015985 energy coupled proton transport, down electrochemical gradient, GOslim:biological_process	2	0.00604	0.1577	LOC_Os10g21230 LOC_Os12g34108
MONOVALENT_INORGANIC_CATION_TRANSPORT	172	GO:0015672 monovalent inorganic cation transport, GOslim:biological_process	3	0.00553	0.1577	LOC_Os10g21230 LOC_Os12g34108 LOC_Os03g37830
RIBONUCLEOSIDE_TRIPHOSPHATE_BIOSYNTHETIC_PROCESS	60	GO:0009201 ribonucleoside triphosphate biosynthetic process, GOslim:biological_process	2	0.00711	0.1603	LOC_Os10g21230 LOC_Os12g34108
RIBONUCLEOSIDE_TRIPHOSPHATE_METABOLIC_PROCESS	60	GO:0009199 ribonucleoside triphosphate metabolic process, GOslim:biological_process	2	0.00711	0.1603	LOC_Os10g21230 LOC_Os12g34108
PURINE_NUCLEOSIDE_TRIPHOSPHATE_BIOSYNTHETIC_PROCESS	60	GO:0009145 purine nucleoside triphosphate biosynthetic process, GOslim:biological_process	2	0.00711	0.1603	LOC_Os10g21230 LOC_Os12g34108
PURINE_RIBONUCLEOSIDE_TRIPHOSPHATE_METABOLIC_PROCESS	60	GO:0009205 purine ribonucleoside triphosphate metabolic process, GOslim:biological_process	2	0.00711	0.1603	LOC_Os10g21230 LOC_Os12g34108
PURINE_NUCLEOSIDE_TRIPHOSPHATE_METABOLIC_PROCESS	60	GO:0009144 purine nucleoside triphosphate metabolic process, GOslim:biological_process	2	0.00711	0.1603	LOC_Os10g21230 LOC_Os12g34108
PURINE_RIBONUCLEOSIDE_TRIPHOSPHATE_BIOSYNTHETIC_PROCESS	60	GO:0009206 purine ribonucleoside triphosphate biosynthetic process, GOslim:biological_process	2	0.00711	0.1603	LOC_Os10g21230 LOC_Os12g34108
NUCLEOSIDE_TRIPHOSPHATE_METABOLIC_PROCESS	62	GO:0009141 nucleoside triphosphate metabolic process, GOslim:biological_process	2	0.00756	0.163	LOC_Os10g21230 LOC_Os12g34108
NUCLEOSIDE_TRIPHOSPHATE_BIOSYNTHETIC_PROCESS	62	GO:0009142 nucleoside triphosphate biosynthetic process, GOslim:biological_process	2	0.00756	0.163	LOC_Os10g21230 LOC_Os12g34108
PROTON-TRANSPORTING_ATPASE_ACTIVITY,_ROTATIONAL_MECHANISM	57	GO:0046961 proton-transporting ATPase activity, rotational mechanism, GOslim:molecular_function	2	0.00646	0.1738	LOC_Os10g21230 LOC_Os12g34108
UDP-GLUCOSYLTRANSFERASE_ACTIVITY	58	GO:0035251 UDP-glucosyltransferase activity, GOslim:molecular_function	2	0.00667	0.1738	LOC_Os09g30130 LOC_Os04g35030
INORGANIC_CATION_TRANSMEMBRANE_TRANSPORTER_ACTIVITY	199	GO:0022890 inorganic cation transmembrane transporter activity, GOslim:molecular_function	3	0.00819	0.2049	LOC_Os10g21230 LOC_Os12g34108 LOC_Os03g37830
CATION-TRANSPORTING_ATPASE_ACTIVITY	69	GO:0019829 cation-transporting ATPase activity, GOslim:molecular_function	2	0.00923	0.2221	LOC_Os10g21230 LOC_Os12g34108
PURINE_RIBONUCLEOTIDE_METABOLIC_PROCESS	77	GO:0009150 purine ribonucleotide metabolic process, GOslim:biological_process	2	0.0113	0.2341	LOC_Os10g21230 LOC_Os12g34108
PURINE_RIBONUCLEOTIDE_BIOSYNTHETIC_PROCESS	77	GO:0009152 purine ribonucleotide biosynthetic process, GOslim:biological_process	2	0.0113	0.2341	LOC_Os10g21230 LOC_Os12g34108
RIBONUCLEOTIDE_BIOSYNTHETIC_PROCESS	80	GO:0009260 ribonucleotide biosynthetic process, GOslim:biological_process	2	0.0122	0.2413	LOC_Os10g21230 LOC_Os12g34108
RIBONUCLEOTIDE_METABOLIC_PROCESS	80	GO:0009259 ribonucleotide metabolic process, GOslim:biological_process	2	0.0122	0.2413	LOC_Os10g21230 LOC_Os12g34108
MONOOXYGENASE_ACTIVITY	413	GO:0004497 monooxygenase activity, GOslim:molecular_function	4	0.0105	0.2428	LOC_Os11g41710 LOC_Os02g09310 LOC_Os08g36860 LOC_Os11g29720
PURINE_NUCLEOTIDE_BIOSYNTHETIC_PROCESS	83	GO:0006164 purine nucleotide biosynthetic process, GOslim:biological_process	2	0.013	0.2484	LOC_Os10g21230 LOC_Os12g34108
PURINE_NUCLEOTIDE_METABOLIC_PROCESS	83	GO:0006163 purine nucleotide metabolic process, GOslim:biological_process	2	0.013	0.2484	LOC_Os10g21230 LOC_Os12g34108
HETEROCYCLE_METABOLIC_PROCESS	248	GO:0046483 heterocycle metabolic process, GOslim:biological_process	3	0.0147	0.2723	LOC_Os10g21230 LOC_Os12g34108 LOC_Os05g31040
OXIDATIVE_PHOSPHORYLATION	89	GO:0006119 oxidative phosphorylation, GOslim:biological_process	2	0.0148	0.2723	LOC_Os10g21230 LOC_Os12g34108
SIGNALING	473	GO:0023052 signaling, GOslim:biological_process	4	0.0164	0.2959	LOC_Os01g65010 LOC_Os04g34320 LOC_Os05g44570 LOC_Os04g34290
GUANOSINE_TETRAPHOSPHATE_METABOLIC_PROCESS	8	GO:0015969 guanosine tetraphosphate metabolic process, GOslim:biological_process	1	0.0181	0.3094	LOC_Os05g06920
HYDROGEN_TRANSPORT	99	GO:0006818 hydrogen transport, GOslim:biological_process	2	0.018	0.3094	LOC_Os10g21230 LOC_Os12g34108
PROTON_TRANSPORT	99	GO:0015992 proton transport, GOslim:biological_process	2	0.018	0.3094	LOC_Os10g21230 LOC_Os12g34108
REGULATION_OF_HORMONE_LEVELS	10	GO:0010817 regulation of hormone levels, GOslim:biological_process	1	0.0221	0.3267	LOC_Os05g31040
LIPID_LOCALIZATION	105	GO:0010876 lipid localization, GOslim:biological_process	2	0.0201	0.3267	LOC_Os10g40420 LOC_Os06g06340
CELLULAR_BIOSYNTHETIC_PROCESS	3054	GO:0044249 cellular biosynthetic process, GOslim:biological_process	12	0.0218	0.3267	LOC_Os12g37970 LOC_Os10g21230 LOC_Os08g01330 LOC_Os12g34108 LOC_Os09g30130 LOC_Os04g35030 LOC_Os05g49700 LOC_Os08g10080 LOC_Os07g22930 LOC_Os05g50930 LOC_Os04g56230 LOC_Os03g48220
HORMONE_METABOLIC_PROCESS	10	GO:0042445 hormone metabolic process, GOslim:biological_process	1	0.0221	0.3267	LOC_Os05g31040
LIPID_TRANSPORT	105	GO:0006869 lipid transport, GOslim:biological_process	2	0.0201	0.3267	LOC_Os10g40420 LOC_Os06g06340
CELLULAR_HORMONE_METABOLIC_PROCESS	10	GO:0034754 cellular hormone metabolic process, GOslim:biological_process	1	0.0221	0.3267	LOC_Os05g31040
GUANOSINE_METABOLIC_PROCESS	10	GO:0008617 guanosine metabolic process, GOslim:biological_process	1	0.0221	0.3267	LOC_Os05g06920
NUCLEOTIDE_BIOSYNTHETIC_PROCESS	108	GO:0009165 nucleotide biosynthetic process, GOslim:biological_process	2	0.0212	0.3267	LOC_Os10g21230 LOC_Os12g34108
CYTOKININ_METABOLIC_PROCESS	10	GO:0009690 cytokinin metabolic process, GOslim:biological_process	1	0.0221	0.3267	LOC_Os05g31040
CELLULAR_METABOLIC_PROCESS	6576	GO:0044237 cellular metabolic process, GOslim:biological_process	21	0.024	0.35	LOC_Os12g37970 LOC_Os01g65010 LOC_Os10g21230 LOC_Os08g01330 LOC_Os12g34108 LOC_Os04g34320 LOC_Os09g30130 LOC_Os05g25370 LOC_Os04g35030 LOC_Os09g19510 LOC_Os05g49700 LOC_Os04g34290 LOC_Os02g04060 LOC_Os04g59540 LOC_Os08g10080 LOC_Os07g22930 LOC_Os05g50930 LOC_Os05g06920 LOC_Os04g56230 LOC_Os05g31040 LOC_Os03g48220
UDP-GLYCOSYLTRANSFERASE_ACTIVITY	92	GO:0008194 UDP-glycosyltransferase activity, GOslim:molecular_function	2	0.0158	0.3519	LOC_Os09g30130 LOC_Os04g35030
TRANSMEMBRANE_TRANSPORT	117	GO:0055085 transmembrane transport, GOslim:biological_process	2	0.0245	0.3522	LOC_Os10g21230 LOC_Os12g34108
SIGMA_FACTOR_ACTIVITY	8	GO:0016987 sigma factor activity, GOslim:molecular_function	1	0.0181	0.39	LOC_Os05g50930
BIOLOGICAL_REGULATION	2100	GO:0065007 biological regulation, GOslim:biological_process	9	0.0279	0.3912	LOC_Os12g37970 LOC_Os08g01330 LOC_Os02g04510 LOC_Os05g44570 LOC_Os05g49700 LOC_Os08g10080 LOC_Os05g50930 LOC_Os05g31040 LOC_Os03g48220
SULFATE_TRANSPORT	13	GO:0008272 sulfate transport, GOslim:biological_process	1	0.028	0.3912	LOC_Os03g09930
BETA-AMYLASE_ACTIVITY	10	GO:0016161 beta-amylase activity, GOslim:molecular_function	1	0.0221	0.416	LOC_Os10g32810
CYTOKININ_DEHYDROGENASE_ACTIVITY	10	GO:0019139 cytokinin dehydrogenase activity, GOslim:molecular_function	1	0.0221	0.416	LOC_Os05g31040
GLUCOSIDASE_ACTIVITY	9	GO:0015926 glucosidase activity, GOslim:molecular_function	1	0.0201	0.416	LOC_Os10g17650
STARCH_SYNTHASE_ACTIVITY	10	GO:0009011 starch synthase activity, GOslim:molecular_function	1	0.0221	0.416	LOC_Os07g22930
ATPASE_ACTIVITY,_COUPLED_TO_TRANSMEMBRANE_MOVEMENT_OF_IONS	112	GO:0042625 ATPase activity, coupled to transmembrane movement of ions, GOslim:molecular_function	2	0.0226	0.416	LOC_Os10g21230 LOC_Os12g34108
SECONDARY_ACTIVE_SULFATE_TRANSMEMBRANE_TRANSPORTER_ACTIVITY	11	GO:0008271 secondary active sulfate transmembrane transporter activity, GOslim:molecular_function	1	0.024	0.4176	LOC_Os03g09930
SULFATE_TRANSMEMBRANE_TRANSPORTER_ACTIVITY	11	GO:0015116 sulfate transmembrane transporter activity, GOslim:molecular_function	1	0.024	0.4176	LOC_Os03g09930
ACYL-COA_DEHYDROGENASE_ACTIVITY	12	GO:0003995 acyl-CoA dehydrogenase activity, GOslim:molecular_function	1	0.026	0.4282	LOC_Os05g46480
HYDROGEN_ION_TRANSMEMBRANE_TRANSPORTER_ACTIVITY	120	GO:0015078 hydrogen ion transmembrane transporter activity, GOslim:molecular_function	2	0.0257	0.4282	LOC_Os10g21230 LOC_Os12g34108
CARBOHYDRATE_METABOLIC_PROCESS	859	GO:0005975 carbohydrate metabolic process, GOslim:biological_process	5	0.0316	0.436	LOC_Os09g30130 LOC_Os04g35030 LOC_Os07g22930 LOC_Os10g32810 LOC_Os10g17650
TRANSCRIPTION_INITIATION_FACTOR_ACTIVITY	13	GO:0016986 transcription initiation factor activity, GOslim:molecular_function	1	0.028	0.4489	LOC_Os05g50930
BIOSYNTHETIC_PROCESS	3274	GO:0009058 biosynthetic process, GOslim:biological_process	12	0.0347	0.4711	LOC_Os12g37970 LOC_Os10g21230 LOC_Os08g01330 LOC_Os12g34108 LOC_Os09g30130 LOC_Os04g35030 LOC_Os05g49700 LOC_Os08g10080 LOC_Os07g22930 LOC_Os05g50930 LOC_Os04g56230 LOC_Os03g48220
PHOSPHATIDYLINOSITOL_METABOLIC_PROCESS	18	GO:0046488 phosphatidylinositol metabolic process, GOslim:biological_process	1	0.0378	0.5001	LOC_Os04g59540
NUCLEOSIDE_BISPHOSPHATE_METABOLIC_PROCESS	18	GO:0033865 nucleoside bisphosphate metabolic process, GOslim:biological_process	1	0.0378	0.5001	LOC_Os05g06920
CELLULAR_CARBOHYDRATE_METABOLIC_PROCESS	369	GO:0044262 cellular carbohydrate metabolic process, GOslim:biological_process	3	0.0403	0.526	LOC_Os09g30130 LOC_Os04g35030 LOC_Os07g22930
OXIDOREDUCTASE_ACTIVITY,_ACTING_ON_THE_CH-NH_GROUP_OF_DONORS	16	GO:0016645 oxidoreductase activity, acting on the CH-NH group of donors, GOslim:molecular_function	1	0.0339	0.5298	LOC_Os05g31040
REGULATION_OF_NITROGEN_UTILIZATION	20	GO:0006808 regulation of nitrogen utilization, GOslim:biological_process	1	0.0417	0.5304	LOC_Os02g04510
NITROGEN_UTILIZATION	20	GO:0019740 nitrogen utilization, GOslim:biological_process	1	0.0417	0.5304	LOC_Os02g04510
NUCLEIC_ACID_BINDING	3311	GO:0003676 nucleic acid binding, GOslim:molecular_function	12	0.0373	0.5373	LOC_Os12g37970 LOC_Os07g40300 LOC_Os05g50340 LOC_Os09g06464 LOC_Os08g01330 LOC_Os06g51260 LOC_Os01g44390 LOC_Os05g49700 LOC_Os04g41560 LOC_Os08g10080 LOC_Os05g50930 LOC_Os08g08120
PHOSPHATIDYLINOSITOL_PHOSPHATE_KINASE_ACTIVITY	18	GO:0016307 phosphatidylinositol phosphate kinase activity, GOslim:molecular_function	1	0.0378	0.5373	LOC_Os04g59540
INORGANIC_ANION_TRANSMEMBRANE_TRANSPORTER_ACTIVITY	18	GO:0015103 inorganic anion transmembrane transporter activity, GOslim:molecular_function	1	0.0378	0.5373	LOC_Os03g09930
AMYLASE_ACTIVITY	17	GO:0016160 amylase activity, GOslim:molecular_function	1	0.0359	0.5373	LOC_Os10g32810
FLAVIN_ADENINE_DINUCLEOTIDE_BINDING	152	GO:0050660 flavin adenine dinucleotide binding, GOslim:molecular_function	2	0.0393	0.5404	LOC_Os04g36720 LOC_Os05g31040
TRANSCRIPTION_REPRESSOR_ACTIVITY	19	GO:0016564 transcription repressor activity, GOslim:molecular_function	1	0.0398	0.5404	LOC_Os02g04510
LIPID_KINASE_ACTIVITY	20	GO:0001727 lipid kinase activity, GOslim:molecular_function	1	0.0417	0.5548	LOC_Os04g59540
CATALYTIC_ACTIVITY	9113	GO:0003824 catalytic activity, GOslim:molecular_function	26	0.0428	0.5571	LOC_Os01g58640 LOC_Os01g65010 LOC_Os11g41710 LOC_Os10g21230 LOC_Os02g09310 LOC_Os12g34108 LOC_Os04g34320 LOC_Os02g04510 LOC_Os09g30130 LOC_Os05g25370 LOC_Os04g35030 LOC_Os03g55530 LOC_Os02g04750 LOC_Os09g19510 LOC_Os08g36860 LOC_Os04g34290 LOC_Os02g04060 LOC_Os05g46480 LOC_Os04g36720 LOC_Os11g29720 LOC_Os04g59540 LOC_Os07g22930 LOC_Os10g32810 LOC_Os05g31040 LOC_Os10g17650 LOC_Os03g48220
ATPASE_ACTIVITY,_COUPLED_TO_MOVEMENT_OF_SUBSTANCES	164	GO:0043492 ATPase activity, coupled to movement of substances, GOslim:molecular_function	2	0.045	0.562	LOC_Os10g21230 LOC_Os12g34108
ATPASE_ACTIVITY	389	GO:0016887 ATPase activity, GOslim:molecular_function	3	0.0458	0.562	LOC_Os10g21230 LOC_Os12g34108 LOC_Os02g04060
ATPASE_ACTIVITY,_COUPLED_TO_TRANSMEMBRANE_MOVEMENT_OF_SUBSTANCES	164	GO:0042626 ATPase activity, coupled to transmembrane movement of substances, GOslim:molecular_function	2	0.045	0.562	LOC_Os10g21230 LOC_Os12g34108
PURINE_NUCLEOSIDE_METABOLIC_PROCESS	22	GO:0042278 purine nucleoside metabolic process, GOslim:biological_process	1	0.0456	0.5652	LOC_Os05g06920
PURINE_RIBONUCLEOSIDE_METABOLIC_PROCESS	22	GO:0046128 purine ribonucleoside metabolic process, GOslim:biological_process	1	0.0456	0.5652	LOC_Os05g06920
PURINE_NUCLEOSIDE_BINDING	3125	GO:0001883 purine nucleoside binding, GOslim:molecular_function	11	0.0537	0.61	LOC_Os01g65010 LOC_Os10g21230 LOC_Os04g34320 LOC_Os05g25370 LOC_Os09g19510 LOC_Os04g34290 LOC_Os02g04060 LOC_Os04g36720 LOC_Os04g59540 LOC_Os03g16920 LOC_Os05g31040
HYDROLASE_ACTIVITY,_ACTING_ON_ACID_ANHYDRIDES,_CATALYZING_TRANSMEMBRANE_MOVEMENT_OF_SUBSTANCES	178	GO:0016820 hydrolase activity, acting on acid anhydrides, catalyzing transmembrane movement of substances, GOslim:molecular_function	2	0.0519	0.61	LOC_Os10g21230 LOC_Os12g34108
NUCLEOSIDE_BINDING	3125	GO:0001882 nucleoside binding, GOslim:molecular_function	11	0.0537	0.61	LOC_Os01g65010 LOC_Os10g21230 LOC_Os04g34320 LOC_Os05g25370 LOC_Os09g19510 LOC_Os04g34290 LOC_Os02g04060 LOC_Os04g36720 LOC_Os04g59540 LOC_Os03g16920 LOC_Os05g31040
ADENYL_NUCLEOTIDE_BINDING	3125	GO:0030554 adenyl nucleotide binding, GOslim:molecular_function	11	0.0537	0.61	LOC_Os01g65010 LOC_Os10g21230 LOC_Os04g34320 LOC_Os05g25370 LOC_Os09g19510 LOC_Os04g34290 LOC_Os02g04060 LOC_Os04g36720 LOC_Os04g59540 LOC_Os03g16920 LOC_Os05g31040
REGULATION_OF_BIOLOGICAL_PROCESS	1988	GO:0050789 regulation of biological process, GOslim:biological_process	8	0.0505	0.6159	LOC_Os12g37970 LOC_Os08g01330 LOC_Os02g04510 LOC_Os05g44570 LOC_Os05g49700 LOC_Os08g10080 LOC_Os05g50930 LOC_Os03g48220
CELLULAR_LIPID_METABOLIC_PROCESS	176	GO:0044255 cellular lipid metabolic process, GOslim:biological_process	2	0.0509	0.6159	LOC_Os04g59540 LOC_Os04g56230
ACTIVE_TRANSMEMBRANE_TRANSPORTER_ACTIVITY	421	GO:0022804 active transmembrane transporter activity, GOslim:molecular_function	3	0.0555	0.6192	LOC_Os10g21230 LOC_Os12g34108 LOC_Os03g09930
P-P-BOND-HYDROLYSIS-DRIVEN_TRANSMEMBRANE_TRANSPORTER_ACTIVITY	193	GO:0015405 P-P-bond-hydrolysis-driven transmembrane transporter activity, GOslim:molecular_function	2	0.0598	0.6238	LOC_Os10g21230 LOC_Os12g34108
INOSITOL_OR_PHOSPHATIDYLINOSITOL_KINASE_ACTIVITY	30	GO:0004428 inositol or phosphatidylinositol kinase activity, GOslim:molecular_function	1	0.061	0.6238	LOC_Os04g59540
POTASSIUM_ION_TRANSMEMBRANE_TRANSPORTER_ACTIVITY	30	GO:0015079 potassium ion transmembrane transporter activity, GOslim:molecular_function	1	0.061	0.6238	LOC_Os03g37830
PRIMARY_ACTIVE_TRANSMEMBRANE_TRANSPORTER_ACTIVITY	193	GO:0015399 primary active transmembrane transporter activity, GOslim:molecular_function	2	0.0598	0.6238	LOC_Os10g21230 LOC_Os12g34108
RNA_GLYCOSYLASE_ACTIVITY	31	GO:0030597 RNA glycosylase activity, GOslim:molecular_function	1	0.0629	0.6238	LOC_Os03g48220
RRNA_N-GLYCOSYLASE_ACTIVITY	31	GO:0030598 rRNA N-glycosylase activity, GOslim:molecular_function	1	0.0629	0.6238	LOC_Os03g48220
OXIDOREDUCTASE_ACTIVITY	1686	GO:0016491 oxidoreductase activity, GOslim:molecular_function	7	0.0571	0.6238	LOC_Os11g41710 LOC_Os02g09310 LOC_Os08g36860 LOC_Os05g46480 LOC_Os04g36720 LOC_Os11g29720 LOC_Os05g31040
HYDROLASE_ACTIVITY,_ACTING_ON_GLYCOSYL_BONDS	452	GO:0016798 hydrolase activity, acting on glycosyl bonds, GOslim:molecular_function	3	0.0656	0.641	LOC_Os10g32810 LOC_Os10g17650 LOC_Os03g48220
PHOSPHORYLATION	1668	GO:0016310 phosphorylation, GOslim:biological_process	7	0.0545	0.6515	LOC_Os01g65010 LOC_Os10g21230 LOC_Os12g34108 LOC_Os04g34320 LOC_Os05g25370 LOC_Os09g19510 LOC_Os04g34290
RIBONUCLEOSIDE_METABOLIC_PROCESS	28	GO:0009119 ribonucleoside metabolic process, GOslim:biological_process	1	0.0571	0.6747	LOC_Os05g06920
PURINE_NUCLEOTIDE_BINDING	3308	GO:0017076 purine nucleotide binding, GOslim:molecular_function	11	0.0739	0.7002	LOC_Os01g65010 LOC_Os10g21230 LOC_Os04g34320 LOC_Os05g25370 LOC_Os09g19510 LOC_Os04g34290 LOC_Os02g04060 LOC_Os04g36720 LOC_Os04g59540 LOC_Os03g16920 LOC_Os05g31040
TRANSFERASE_ACTIVITY,_TRANSFERRING_HEXOSYL_GROUPS	473	GO:0016758 transferase activity, transferring hexosyl groups, GOslim:molecular_function	3	0.0729	0.7002	LOC_Os09g30130 LOC_Os04g35030 LOC_Os07g22930
ANION_TRANSMEMBRANE_TRANSPORTER_ACTIVITY	39	GO:0008509 anion transmembrane transporter activity, GOslim:molecular_function	1	0.078	0.7274	LOC_Os03g09930
PRIMARY_METABOLIC_PROCESS	7728	GO:0044238 primary metabolic process, GOslim:biological_process	22	0.0625	0.7299	LOC_Os12g37970 LOC_Os01g65010 LOC_Os10g21230 LOC_Os08g01330 LOC_Os12g34108 LOC_Os04g34320 LOC_Os09g30130 LOC_Os05g25370 LOC_Os04g35030 LOC_Os09g19510 LOC_Os05g49700 LOC_Os04g34290 LOC_Os02g04060 LOC_Os04g59540 LOC_Os08g10080 LOC_Os07g22930 LOC_Os05g50930 LOC_Os05g06920 LOC_Os10g32810 LOC_Os04g56230 LOC_Os10g17650 LOC_Os03g48220
NEGATIVE_REGULATION_OF_PROTEIN_METABOLIC_PROCESS	34	GO:0051248 negative regulation of protein metabolic process, GOslim:biological_process	1	0.0686	0.7555	LOC_Os03g48220
NEGATIVE_REGULATION_OF_TRANSLATION	34	GO:0017148 negative regulation of translation, GOslim:biological_process	1	0.0686	0.7555	LOC_Os03g48220
INORGANIC_ANION_TRANSPORT	33	GO:0015698 inorganic anion transport, GOslim:biological_process	1	0.0667	0.7555	LOC_Os03g09930
NEGATIVE_REGULATION_OF_CELLULAR_PROTEIN_METABOLIC_PROCESS	34	GO:0032269 negative regulation of cellular protein metabolic process, GOslim:biological_process	1	0.0686	0.7555	LOC_Os03g48220
METABOLIC_PROCESS	9541	GO:0008152 metabolic process, GOslim:biological_process	26	0.0679	0.7555	LOC_Os12g37970 LOC_Os01g65010 LOC_Os10g21230 LOC_Os08g01330 LOC_Os12g34108 LOC_Os04g34320 LOC_Os02g04510 LOC_Os09g30130 LOC_Os05g25370 LOC_Os04g35030 LOC_Os03g55530 LOC_Os02g04750 LOC_Os09g19510 LOC_Os05g49700 LOC_Os04g34290 LOC_Os02g04060 LOC_Os04g59540 LOC_Os08g10080 LOC_Os07g22930 LOC_Os05g50930 LOC_Os05g06920 LOC_Os10g32810 LOC_Os04g56230 LOC_Os05g31040 LOC_Os10g17650 LOC_Os03g48220
NUCLEOBASE-CONTAINING_COMPOUND_METABOLIC_PROCESS	2512	GO:0006139 nucleobase-containing compound metabolic process, GOslim:biological_process	9	0.0707	0.7589	LOC_Os12g37970 LOC_Os10g21230 LOC_Os08g01330 LOC_Os12g34108 LOC_Os05g49700 LOC_Os02g04060 LOC_Os08g10080 LOC_Os05g50930 LOC_Os05g06920
NITROGEN_COMPOUND_METABOLIC_PROCESS	2897	GO:0006807 nitrogen compound metabolic process, GOslim:biological_process	10	0.0712	0.7589	LOC_Os12g37970 LOC_Os10g21230 LOC_Os08g01330 LOC_Os12g34108 LOC_Os05g49700 LOC_Os02g04060 LOC_Os08g10080 LOC_Os05g50930 LOC_Os05g06920 LOC_Os05g31040
PHOSPHATE-CONTAINING_COMPOUND_METABOLIC_PROCESS	1786	GO:0006796 phosphate-containing compound metabolic process, GOslim:biological_process	7	0.0727	0.7589	LOC_Os01g65010 LOC_Os10g21230 LOC_Os12g34108 LOC_Os04g34320 LOC_Os05g25370 LOC_Os09g19510 LOC_Os04g34290
POLYSACCHARIDE_CATABOLIC_PROCESS	35	GO:0000272 polysaccharide catabolic process, GOslim:biological_process	1	0.0704	0.7589	LOC_Os10g32810
PHOSPHORUS_METABOLIC_PROCESS	1786	GO:0006793 phosphorus metabolic process, GOslim:biological_process	7	0.0727	0.7589	LOC_Os01g65010 LOC_Os10g21230 LOC_Os12g34108 LOC_Os04g34320 LOC_Os05g25370 LOC_Os09g19510 LOC_Os04g34290
CELLULAR_MACROMOLECULE_METABOLIC_PROCESS	5328	GO:0044260 cellular macromolecule metabolic process, GOslim:biological_process	16	0.0735	0.7592	LOC_Os12g37970 LOC_Os01g65010 LOC_Os08g01330 LOC_Os04g34320 LOC_Os09g30130 LOC_Os05g25370 LOC_Os04g35030 LOC_Os09g19510 LOC_Os05g49700 LOC_Os04g34290 LOC_Os02g04060 LOC_Os04g59540 LOC_Os08g10080 LOC_Os07g22930 LOC_Os05g50930 LOC_Os03g48220
MACROMOLECULE_BIOSYNTHETIC_PROCESS	2550	GO:0009059 macromolecule biosynthetic process, GOslim:biological_process	9	0.076	0.7623	LOC_Os12g37970 LOC_Os08g01330 LOC_Os09g30130 LOC_Os04g35030 LOC_Os05g49700 LOC_Os08g10080 LOC_Os07g22930 LOC_Os05g50930 LOC_Os03g48220
DNA-DEPENDENT_TRANSCRIPTION,_INITIATION	38	GO:0006352 DNA-dependent transcription, initiation, GOslim:biological_process	1	0.0761	0.7623	LOC_Os05g50930
CELLULAR_MACROMOLECULE_BIOSYNTHETIC_PROCESS	2546	GO:0034645 cellular macromolecule biosynthetic process, GOslim:biological_process	9	0.0755	0.7623	LOC_Os12g37970 LOC_Os08g01330 LOC_Os09g30130 LOC_Os04g35030 LOC_Os05g49700 LOC_Os08g10080 LOC_Os07g22930 LOC_Os05g50930 LOC_Os03g48220
ISOPRENOID_BIOSYNTHETIC_PROCESS	39	GO:0008299 isoprenoid biosynthetic process, GOslim:biological_process	1	0.078	0.7656	LOC_Os04g56230
ISOPRENOID_METABOLIC_PROCESS	39	GO:0006720 isoprenoid metabolic process, GOslim:biological_process	1	0.078	0.7656	LOC_Os04g56230
NEGATIVE_REGULATION_OF_METABOLIC_PROCESS	44	GO:0009892 negative regulation of metabolic process, GOslim:biological_process	1	0.0873	0.766	LOC_Os03g48220
CELLULAR_PROCESS	7980	GO:0009987 cellular process, GOslim:biological_process	22	0.0824	0.766	LOC_Os12g37970 LOC_Os01g65010 LOC_Os10g21230 LOC_Os08g01330 LOC_Os12g34108 LOC_Os04g34320 LOC_Os09g30130 LOC_Os05g25370 LOC_Os04g35030 LOC_Os05g44570 LOC_Os09g19510 LOC_Os05g49700 LOC_Os04g34290 LOC_Os02g04060 LOC_Os04g59540 LOC_Os08g10080 LOC_Os07g22930 LOC_Os05g50930 LOC_Os05g06920 LOC_Os04g56230 LOC_Os05g31040 LOC_Os03g48220
GLYCEROLIPID_METABOLIC_PROCESS	44	GO:0046486 glycerolipid metabolic process, GOslim:biological_process	1	0.0873	0.766	LOC_Os04g59540
REGULATION_OF_CELLULAR_PROTEIN_METABOLIC_PROCESS	41	GO:0032268 regulation of cellular protein metabolic process, GOslim:biological_process	1	0.0817	0.766	LOC_Os03g48220
NEGATIVE_REGULATION_OF_CELLULAR_PROCESS	43	GO:0048523 negative regulation of cellular process, GOslim:biological_process	1	0.0854	0.766	LOC_Os03g48220
NEGATIVE_REGULATION_OF_BIOSYNTHETIC_PROCESS	42	GO:0009890 negative regulation of biosynthetic process, GOslim:biological_process	1	0.0836	0.766	LOC_Os03g48220
NEGATIVE_REGULATION_OF_CELLULAR_METABOLIC_PROCESS	42	GO:0031324 negative regulation of cellular metabolic process, GOslim:biological_process	1	0.0836	0.766	LOC_Os03g48220
NEGATIVE_REGULATION_OF_CELLULAR_BIOSYNTHETIC_PROCESS	42	GO:0031327 negative regulation of cellular biosynthetic process, GOslim:biological_process	1	0.0836	0.766	LOC_Os03g48220
GLYCEROPHOSPHOLIPID_METABOLIC_PROCESS	44	GO:0006650 glycerophospholipid metabolic process, GOslim:biological_process	1	0.0873	0.766	LOC_Os04g59540
NEGATIVE_REGULATION_OF_MACROMOLECULE_METABOLIC_PROCESS	44	GO:0010605 negative regulation of macromolecule metabolic process, GOslim:biological_process	1	0.0873	0.766	LOC_Os03g48220
REGULATION_OF_TRANSLATION	41	GO:0006417 regulation of translation, GOslim:biological_process	1	0.0817	0.766	LOC_Os03g48220
NEGATIVE_REGULATION_OF_MACROMOLECULE_BIOSYNTHETIC_PROCESS	42	GO:0010558 negative regulation of macromolecule biosynthetic process, GOslim:biological_process	1	0.0836	0.766	LOC_Os03g48220
HYDROLASE_ACTIVITY,_HYDROLYZING_N-GLYCOSYL_COMPOUNDS	42	GO:0016799 hydrolase activity, hydrolyzing N-glycosyl compounds, GOslim:molecular_function	1	0.0836	0.7682	LOC_Os03g48220
NEGATIVE_REGULATION_OF_BIOLOGICAL_PROCESS	45	GO:0048519 negative regulation of biological process, GOslim:biological_process	1	0.0891	0.7754	LOC_Os03g48220
TRANSFERASE_ACTIVITY,_TRANSFERRING_GLYCOSYL_GROUPS	508	GO:0016757 transferase activity, transferring glycosyl groups, GOslim:molecular_function	3	0.0859	0.7786	LOC_Os09g30130 LOC_Os04g35030 LOC_Os07g22930
GENERATION_OF_PRECURSOR_METABOLITES_AND_ENERGY	246	GO:0006091 generation of precursor metabolites and energy, GOslim:biological_process	2	0.0905	0.7805	LOC_Os10g21230 LOC_Os12g34108
ACID_PHOSPHATASE_ACTIVITY	45	GO:0003993 acid phosphatase activity, GOslim:molecular_function	1	0.0891	0.7847	LOC_Os01g58640
N-ACETYLTRANSFERASE_ACTIVITY	45	GO:0008080 N-acetyltransferase activity, GOslim:molecular_function	1	0.0891	0.7847	LOC_Os03g55530
REGULATION_OF_CELLULAR_PROCESS	1898	GO:0050794 regulation of cellular process, GOslim:biological_process	7	0.0929	0.7872	LOC_Os12g37970 LOC_Os08g01330 LOC_Os05g44570 LOC_Os05g49700 LOC_Os08g10080 LOC_Os05g50930 LOC_Os03g48220
REGULATION_OF_CELLULAR_BIOSYNTHETIC_PROCESS	1538	GO:0031326 regulation of cellular biosynthetic process, GOslim:biological_process	6	0.0944	0.7872	LOC_Os12g37970 LOC_Os08g01330 LOC_Os05g49700 LOC_Os08g10080 LOC_Os05g50930 LOC_Os03g48220
REGULATION_OF_BIOSYNTHETIC_PROCESS	1538	GO:0009889 regulation of biosynthetic process, GOslim:biological_process	6	0.0944	0.7872	LOC_Os12g37970 LOC_Os08g01330 LOC_Os05g49700 LOC_Os08g10080 LOC_Os05g50930 LOC_Os03g48220
REGULATION_OF_MACROMOLECULE_BIOSYNTHETIC_PROCESS	1538	GO:0010556 regulation of macromolecule biosynthetic process, GOslim:biological_process	6	0.0944	0.7872	LOC_Os12g37970 LOC_Os08g01330 LOC_Os05g49700 LOC_Os08g10080 LOC_Os05g50930 LOC_Os03g48220
N-ACYLTRANSFERASE_ACTIVITY	46	GO:0016410 N-acyltransferase activity, GOslim:molecular_function	1	0.091	0.7899	LOC_Os03g55530
ANION_TRANSPORT	50	GO:0006820 anion transport, GOslim:biological_process	1	0.0983	0.801	LOC_Os03g09930
POSTTRANSCRIPTIONAL_REGULATION_OF_GENE_EXPRESSION	50	GO:0010608 posttranscriptional regulation of gene expression, GOslim:biological_process	1	0.0983	0.801	LOC_Os03g48220
REGULATION_OF_CELLULAR_METABOLIC_PROCESS	1560	GO:0031323 regulation of cellular metabolic process, GOslim:biological_process	6	0.0993	0.801	LOC_Os12g37970 LOC_Os08g01330 LOC_Os05g49700 LOC_Os08g10080 LOC_Os05g50930 LOC_Os03g48220
REGULATION_OF_GENE_EXPRESSION	1559	GO:0010468 regulation of gene expression, GOslim:biological_process	6	0.0991	0.801	LOC_Os12g37970 LOC_Os08g01330 LOC_Os05g49700 LOC_Os08g10080 LOC_Os05g50930 LOC_Os03g48220
NUCLEOSIDE_METABOLIC_PROCESS	52	GO:0009116 nucleoside metabolic process, GOslim:biological_process	1	0.102	0.8157	LOC_Os05g06920
TRANSFERASE_ACTIVITY	3084	GO:0016740 transferase activity, GOslim:molecular_function	10	0.0976	0.8359	LOC_Os01g65010 LOC_Os04g34320 LOC_Os09g30130 LOC_Os05g25370 LOC_Os04g35030 LOC_Os03g55530 LOC_Os09g19510 LOC_Os04g34290 LOC_Os04g59540 LOC_Os07g22930
REGULATION_OF_PRIMARY_METABOLIC_PROCESS	1589	GO:0080090 regulation of primary metabolic process, GOslim:biological_process	6	0.106	0.841	LOC_Os12g37970 LOC_Os08g01330 LOC_Os05g49700 LOC_Os08g10080 LOC_Os05g50930 LOC_Os03g48220
POTASSIUM_ION_TRANSPORT	55	GO:0006813 potassium ion transport, GOslim:biological_process	1	0.1074	0.8456	LOC_Os03g37830
CARBOHYDRATE_BINDING_ALTERNATIVE	265	GO:0005529 carbohydrate binding, GOslim:molecular_function	2	0.1024	0.8652	LOC_Os01g65010 LOC_Os04g34290
ACETYLTRANSFERASE_ACTIVITY	53	GO:0016407 acetyltransferase activity, GOslim:molecular_function	1	0.1038	0.8652	LOC_Os03g55530
REGULATION_OF_MACROMOLECULE_METABOLIC_PROCESS	1612	GO:0060255 regulation of macromolecule metabolic process, GOslim:biological_process	6	0.1114	0.8702	LOC_Os12g37970 LOC_Os08g01330 LOC_Os05g49700 LOC_Os08g10080 LOC_Os05g50930 LOC_Os03g48220
REGULATION_OF_METABOLIC_PROCESS	1630	GO:0019222 regulation of metabolic process, GOslim:biological_process	6	0.1158	0.8971	LOC_Os12g37970 LOC_Os08g01330 LOC_Os05g49700 LOC_Os08g10080 LOC_Os05g50930 LOC_Os03g48220
ATP_BINDING	2972	GO:0005524 ATP binding, GOslim:molecular_function	9	0.1512	1	LOC_Os01g65010 LOC_Os10g21230 LOC_Os04g34320 LOC_Os05g25370 LOC_Os09g19510 LOC_Os04g34290 LOC_Os02g04060 LOC_Os04g59540 LOC_Os03g16920
KINASE_ACTIVITY	1714	GO:0016301 kinase activity, GOslim:molecular_function	6	0.1372	1	LOC_Os01g65010 LOC_Os04g34320 LOC_Os05g25370 LOC_Os09g19510 LOC_Os04g34290 LOC_Os04g59540
ADENYL_RIBONUCLEOTIDE_BINDING	2975	GO:0032559 adenyl ribonucleotide binding, GOslim:molecular_function	9	0.1519	1	LOC_Os01g65010 LOC_Os10g21230 LOC_Os04g34320 LOC_Os05g25370 LOC_Os09g19510 LOC_Os04g34290 LOC_Os02g04060 LOC_Os04g59540 LOC_Os03g16920
PROTEIN_COMPLEX_ASSEMBLY	149	GO:0006461 protein complex assembly, GOslim:biological_process	1	0.2626	1	LOC_Os05g50930
LYASE_ACTIVITY	304	GO:0016829 lyase activity, GOslim:molecular_function	1	0.4622	1	LOC_Os02g04750
REGULATION_OF_TRANSCRIPTION,_DNA-DEPENDENT	773	GO:0006355 regulation of transcription, DNA-dependent, GOslim:biological_process	2	0.4669	1	LOC_Os05g49700 LOC_Os05g50930
TRANSCRIPTION,_DNA-DEPENDENT_ALTERNATIVE	1598	GO:0006350 transcription, DNA-dependent, GOslim:biological_process	5	0.2259	1	LOC_Os12g37970 LOC_Os08g01330 LOC_Os05g49700 LOC_Os08g10080 LOC_Os05g50930
SIGNAL_TRANSMISSION	306	GO:0023060 signal transmission, GOslim:biological_process	1	0.4644	1	LOC_Os05g44570
INTRACELLULAR_NON-MEMBRANE-BOUNDED_ORGANELLE	726	GO:0043232 intracellular non-membrane-bounded organelle, GOslim:cellular_component	1	0.7733	1	LOC_Os02g04060
CALCIUM_ION_BINDING	384	GO:0005509 calcium ion binding, GOslim:molecular_function	1	0.5432	1	LOC_Os05g06920
MACROMOLECULE_LOCALIZATION	406	GO:0033036 macromolecule localization, GOslim:biological_process	2	0.2006	1	LOC_Os10g40420 LOC_Os06g06340
HYDROLASE_ACTIVITY,_ACTING_ON_ACID_ANHYDRIDES,_IN_PHOSPHORUS-CONTAINING_ANHYDRIDES	761	GO:0016818 hydrolase activity, acting on acid anhydrides, in phosphorus-containing anhydrides, GOslim:molecular_function	3	0.2024	1	LOC_Os10g21230 LOC_Os12g34108 LOC_Os02g04060
CELLULAR_COMPONENT_ORGANIZATION	377	GO:0016043 cellular component organization, GOslim:biological_process	1	0.5366	1	LOC_Os05g50930
MOLECULAR_TRANSDUCER_ACTIVITY	167	GO:0060089 molecular transducer activity, GOslim:molecular_function	1	0.2891	1	LOC_Os05g44570
TRANSLATION	681	GO:0006412 translation, GOslim:biological_process	1	0.7513	1	LOC_Os03g48220
PHOSPHOLIPID_METABOLIC_PROCESS	84	GO:0006644 phospholipid metabolic process, GOslim:biological_process	1	0.1585	1	LOC_Os04g59540
REGULATION_OF_NITROGEN_COMPOUND_METABOLIC_PROCESS	1501	GO:0051171 regulation of nitrogen compound metabolic process, GOslim:biological_process	5	0.1911	1	LOC_Os12g37970 LOC_Os08g01330 LOC_Os05g49700 LOC_Os08g10080 LOC_Os05g50930
ORGANELLE	2468	GO:0043226 organelle, GOslim:cellular_component	2	0.9627	1	LOC_Os05g49700 LOC_Os02g04060
REGULATION_OF_RNA_METABOLIC_PROCESS	776	GO:0051252 regulation of RNA metabolic process, GOslim:biological_process	2	0.4689	1	LOC_Os05g49700 LOC_Os05g50930
HYDROLASE_ACTIVITY,_ACTING_ON_ESTER_BONDS	819	GO:0016788 hydrolase activity, acting on ester bonds, GOslim:molecular_function	1	0.8127	1	LOC_Os01g58640
LIPID_BINDING	89	GO:0008289 lipid binding, GOslim:molecular_function	1	0.167	1	LOC_Os06g06340
TRANSCRIPTION,_DNA-DEPENDENT	806	GO:0006351 transcription, DNA-dependent, GOslim:biological_process	2	0.4886	1	LOC_Os05g49700 LOC_Os05g50930
HYDROLASE_ACTIVITY,_ACTING_ON_ACID_ANHYDRIDES	775	GO:0016817 hydrolase activity, acting on acid anhydrides, GOslim:molecular_function	3	0.2097	1	LOC_Os10g21230 LOC_Os12g34108 LOC_Os02g04060
HEAT_SHOCK_PROTEIN_BINDING	138	GO:0031072 heat shock protein binding, GOslim:molecular_function	1	0.2459	1	LOC_Os11g10990
HYDROLASE_ACTIVITY	3178	GO:0016787 hydrolase activity, GOslim:molecular_function	7	0.4683	1	LOC_Os01g58640 LOC_Os10g21230 LOC_Os12g34108 LOC_Os02g04060 LOC_Os10g32810 LOC_Os10g17650 LOC_Os03g48220
RNA_METABOLIC_PROCESS	1126	GO:0016070 RNA metabolic process, GOslim:biological_process	2	0.6691	1	LOC_Os05g49700 LOC_Os05g50930
PURINE_RIBONUCLEOTIDE_BINDING	3154	GO:0032555 purine ribonucleotide binding, GOslim:molecular_function	9	0.1923	1	LOC_Os01g65010 LOC_Os10g21230 LOC_Os04g34320 LOC_Os05g25370 LOC_Os09g19510 LOC_Os04g34290 LOC_Os02g04060 LOC_Os04g59540 LOC_Os03g16920
MACROMOLECULAR_COMPLEX_ASSEMBLY	224	GO:0065003 macromolecular complex assembly, GOslim:biological_process	1	0.367	1	LOC_Os05g50930
CARBOHYDRATE_CATABOLIC_PROCESS	139	GO:0016052 carbohydrate catabolic process, GOslim:biological_process	1	0.2475	1	LOC_Os10g32810
PHOSPHOTRANSFERASE_ACTIVITY,_ALCOHOL_GROUP_AS_ACCEPTOR	1685	GO:0016773 phosphotransferase activity, alcohol group as acceptor, GOslim:molecular_function	6	0.1296	1	LOC_Os01g65010 LOC_Os04g34320 LOC_Os05g25370 LOC_Os09g19510 LOC_Os04g34290 LOC_Os04g59540
CELLULAR_COMPONENT_BIOGENESIS	288	GO:0044085 cellular component biogenesis, GOslim:biological_process	1	0.4444	1	LOC_Os05g50930
SIGNAL_TRANSDUCER_ACTIVITY	167	GO:0004871 signal transducer activity, GOslim:molecular_function	1	0.2891	1	LOC_Os05g44570
PEPTIDE_TRANSPORT	99	GO:0015833 peptide transport, GOslim:biological_process	1	0.1837	1	LOC_Os12g12934
PYROPHOSPHATASE_ACTIVITY	759	GO:0016462 pyrophosphatase activity, GOslim:molecular_function	3	0.2014	1	LOC_Os10g21230 LOC_Os12g34108 LOC_Os02g04060
ZINC_ION_BINDING	1876	GO:0008270 zinc ion binding, GOslim:molecular_function	6	0.1833	1	LOC_Os07g40300 LOC_Os09g06464 LOC_Os09g06770 LOC_Os04g41560 LOC_Os06g34400 LOC_Os08g08120
COPPER_ION_BINDING	134	GO:0005507 copper ion binding, GOslim:molecular_function	1	0.2398	1	LOC_Os06g46740
SIGNALING_ALTERNATIVE	306	GO:0023046 signaling, GOslim:biological_process	1	0.4644	1	LOC_Os05g44570
NUCLEOTIDE_BINDING	3702	GO:0000166 nucleotide binding, GOslim:molecular_function	11	0.1324	1	LOC_Os01g65010 LOC_Os10g21230 LOC_Os04g34320 LOC_Os05g25370 LOC_Os09g19510 LOC_Os04g34290 LOC_Os02g04060 LOC_Os04g36720 LOC_Os04g59540 LOC_Os03g16920 LOC_Os05g31040
NUCLEUS	1495	GO:0005634 nucleus, GOslim:cellular_component	1	0.9538	1	LOC_Os05g49700
CARBOHYDRATE_BINDING	318	GO:0030246 carbohydrate binding, GOslim:molecular_function	2	0.1376	1	LOC_Os01g65010 LOC_Os04g34290
MACROMOLECULE_MODIFICATION	1965	GO:0043412 macromolecule modification, GOslim:biological_process	5	0.3695	1	LOC_Os01g65010 LOC_Os04g34320 LOC_Os05g25370 LOC_Os09g19510 LOC_Os04g34290
PROTEIN_COMPLEX	813	GO:0043234 protein complex, GOslim:cellular_component	2	0.4932	1	LOC_Os10g21230 LOC_Os12g34108
PROTEIN_TYROSINE_KINASE_ACTIVITY	1399	GO:0004713 protein tyrosine kinase activity, GOslim:molecular_function	5	0.1569	1	LOC_Os01g65010 LOC_Os04g34320 LOC_Os05g25370 LOC_Os09g19510 LOC_Os04g34290
REGULATION_OF_BIOLOGICAL_QUALITY	178	GO:0065008 regulation of biological quality, GOslim:biological_process	1	0.3049	1	LOC_Os05g31040
REGULATION_OF_TRANSCRIPTION,_DNA-DEPENDENT_ALTERNATIVE	1495	GO:0045449 regulation of transcription, DNA-dependent, GOslim:biological_process	5	0.1891	1	LOC_Os12g37970 LOC_Os08g01330 LOC_Os05g49700 LOC_Os08g10080 LOC_Os05g50930
REGULATION_OF_PROTEIN_METABOLIC_PROCESS	88	GO:0051246 regulation of protein metabolic process, GOslim:biological_process	1	0.1653	1	LOC_Os03g48220
AMINE_METABOLIC_PROCESS	399	GO:0009308 amine metabolic process, GOslim:biological_process	1	0.557	1	LOC_Os05g31040
ATPASE_ACTIVITY,_COUPLED	297	GO:0042623 ATPase activity, coupled, GOslim:molecular_function	2	0.1234	1	LOC_Os10g21230 LOC_Os12g34108
OXIDOREDUCTASE_ACTIVITY,_ACTING_ON_THE_CH-CH_GROUP_OF_DONORS	87	GO:0016627 oxidoreductase activity, acting on the CH-CH group of donors, GOslim:molecular_function	1	0.1636	1	LOC_Os05g46480
NUCLEOSIDE-TRIPHOSPHATASE_ACTIVITY	726	GO:0017111 nucleoside-triphosphatase activity, GOslim:molecular_function	3	0.1845	1	LOC_Os10g21230 LOC_Os12g34108 LOC_Os02g04060
SMALL_MOLECULE_METABOLIC_PROCESS	884	GO:0044281 small molecule metabolic process, GOslim:biological_process	3	0.2682	1	LOC_Os10g21230 LOC_Os12g34108 LOC_Os05g06920
MEMBRANE-BOUNDED_ORGANELLE	1821	GO:0043227 membrane-bounded organelle, GOslim:cellular_component	1	0.9766	1	LOC_Os05g49700
CELLULAR_PROTEIN_METABOLIC_PROCESS	2971	GO:0044267 cellular protein metabolic process, GOslim:biological_process	7	0.3993	1	LOC_Os01g65010 LOC_Os04g34320 LOC_Os05g25370 LOC_Os09g19510 LOC_Os04g34290 LOC_Os04g59540 LOC_Os03g48220
SEQUENCE-SPECIFIC_DNA_BINDING_TRANSCRIPTION_FACTOR_ACTIVITY	636	GO:0003700 sequence-specific DNA binding transcription factor activity, GOslim:molecular_function	2	0.3713	1	LOC_Os05g49700 LOC_Os05g50930
SECONDARY_ACTIVE_TRANSMEMBRANE_TRANSPORTER_ACTIVITY	201	GO:0015291 secondary active transmembrane transporter activity, GOslim:molecular_function	1	0.3366	1	LOC_Os03g09930
PROTEIN_SERINE/THREONINE_KINASE_ACTIVITY	1394	GO:0004674 protein serine/threonine kinase activity, GOslim:molecular_function	5	0.1553	1	LOC_Os01g65010 LOC_Os04g34320 LOC_Os05g25370 LOC_Os09g19510 LOC_Os04g34290
INTRACELLULAR_ORGANELLE	2468	GO:0043229 intracellular organelle, GOslim:cellular_component	2	0.9627	1	LOC_Os05g49700 LOC_Os02g04060
CELLULAR_COMPONENT_ASSEMBLY	226	GO:0022607 cellular component assembly, GOslim:biological_process	1	0.3696	1	LOC_Os05g50930
TRANSCRIPTION_REGULATOR_ACTIVITY	989	GO:0030528 transcription regulator activity, GOslim:molecular_function	3	0.3261	1	LOC_Os02g04510 LOC_Os05g49700 LOC_Os05g50930
ORGANOPHOSPHATE_METABOLIC_PROCESS	91	GO:0019637 organophosphate metabolic process, GOslim:biological_process	1	0.1704	1	LOC_Os04g59540
DNA_METABOLIC_PROCESS	408	GO:0006259 DNA metabolic process, GOslim:biological_process	1	0.5651	1	LOC_Os02g04060
PHOSPHATASE_ACTIVITY	190	GO:0016791 phosphatase activity, GOslim:molecular_function	1	0.3216	1	LOC_Os01g58640
METAL_ION_TRANSMEMBRANE_TRANSPORTER_ACTIVITY	104	GO:0046873 metal ion transmembrane transporter activity, GOslim:molecular_function	1	0.192	1	LOC_Os03g37830
CHROMOSOME	129	GO:0005694 chromosome, GOslim:cellular_component	1	0.232	1	LOC_Os02g04060
PROTEIN_PHOSPHORYLATION	1545	GO:0006468 protein phosphorylation, GOslim:biological_process	5	0.2067	1	LOC_Os01g65010 LOC_Os04g34320 LOC_Os05g25370 LOC_Os09g19510 LOC_Os04g34290
TRANSFERASE_ACTIVITY,_TRANSFERRING_ACYL_GROUPS	195	GO:0016746 transferase activity, transferring acyl groups, GOslim:molecular_function	1	0.3285	1	LOC_Os03g55530
TRANSFERASE_ACTIVITY,_TRANSFERRING_ACYL_GROUPS_ALTERNATIVE	176	GO:0008415 transferase activity, transferring acyl groups, GOslim:molecular_function	1	0.302	1	LOC_Os03g55530
INTRACELLULAR_PART	3107	GO:0044424 intracellular part, GOslim:cellular_component	2	0.9883	1	LOC_Os05g49700 LOC_Os02g04060
PHOSPHORIC_ESTER_HYDROLASE_ACTIVITY	232	GO:0042578 phosphoric ester hydrolase activity, GOslim:molecular_function	1	0.3772	1	LOC_Os01g58640
LIPID_BIOSYNTHETIC_PROCESS	105	GO:0008610 lipid biosynthetic process, GOslim:biological_process	1	0.1936	1	LOC_Os04g56230
TRANSFERASE_ACTIVITY,_TRANSFERRING_ACYL_GROUPS_OTHER_THAN_AMINO-ACYL_GROUPS	176	GO:0016747 transferase activity, transferring acyl groups other than amino-acyl groups, GOslim:molecular_function	1	0.302	1	LOC_Os03g55530
INTRACELLULAR_MEMBRANE-BOUNDED_ORGANELLE	1808	GO:0043231 intracellular membrane-bounded organelle, GOslim:cellular_component	1	0.976	1	LOC_Os05g49700
MACROMOLECULE_CATABOLIC_PROCESS	316	GO:0009057 macromolecule catabolic process, GOslim:biological_process	1	0.4752	1	LOC_Os10g32810
ELECTRON_CARRIER_ACTIVITY	234	GO:0009055 electron carrier activity, GOslim:molecular_function	1	0.3797	1	LOC_Os06g46740
REGULATION_OF_NUCLEOBASE-CONTAINING_COMPOUND_METABOLIC_PROCESS	1501	GO:0019219 regulation of nucleobase-containing compound metabolic process, GOslim:biological_process	5	0.1911	1	LOC_Os12g37970 LOC_Os08g01330 LOC_Os05g49700 LOC_Os08g10080 LOC_Os05g50930
HYDROLASE_ACTIVITY,_HYDROLYZING_O-GLYCOSYL_COMPOUNDS	409	GO:0004553 hydrolase activity, hydrolyzing O-glycosyl compounds, GOslim:molecular_function	2	0.2028	1	LOC_Os10g32810 LOC_Os10g17650
PROTEIN_COMPLEX_BIOGENESIS	149	GO:0070271 protein complex biogenesis, GOslim:biological_process	1	0.2626	1	LOC_Os05g50930
SIGNAL_TRANSDUCTION	272	GO:0007165 signal transduction, GOslim:biological_process	1	0.426	1	LOC_Os05g44570
CELLULAR_PROTEIN_MODIFICATION_PROCESS	1922	GO:0006464 cellular protein modification process, GOslim:biological_process	5	0.3522	1	LOC_Os01g65010 LOC_Os04g34320 LOC_Os05g25370 LOC_Os09g19510 LOC_Os04g34290
POST-TRANSLATIONAL_PROTEIN_MODIFICATION	1750	GO:0043687 post-translational protein modification, GOslim:biological_process	5	0.2838	1	LOC_Os01g65010 LOC_Os04g34320 LOC_Os05g25370 LOC_Os09g19510 LOC_Os04g34290
PROTEIN_BINDING	2762	GO:0005515 protein binding, GOslim:molecular_function	4	0.817	1	LOC_Os09g06770 LOC_Os11g10990 LOC_Os04g59540 LOC_Os06g34400
COFACTOR_BINDING	542	GO:0048037 cofactor binding, GOslim:molecular_function	2	0.302	1	LOC_Os04g36720 LOC_Os05g31040
TRANSFERASE_ACTIVITY,_TRANSFERRING_PHOSPHORUS-CONTAINING_GROUPS	1994	GO:0016772 transferase activity, transferring phosphorus-containing groups, GOslim:molecular_function	6	0.2203	1	LOC_Os01g65010 LOC_Os04g34320 LOC_Os05g25370 LOC_Os09g19510 LOC_Os04g34290 LOC_Os04g59540
INTRACELLULAR	3733	GO:0005622 intracellular, GOslim:cellular_component	7	0.6398	1	LOC_Os07g40300 LOC_Os09g06464 LOC_Os03g17800 LOC_Os05g49700 LOC_Os04g41560 LOC_Os02g04060 LOC_Os08g08120
RIBONUCLEOTIDE_BINDING	3154	GO:0032553 ribonucleotide binding, GOslim:molecular_function	9	0.1923	1	LOC_Os01g65010 LOC_Os10g21230 LOC_Os04g34320 LOC_Os05g25370 LOC_Os09g19510 LOC_Os04g34290 LOC_Os02g04060 LOC_Os04g59540 LOC_Os03g16920
COENZYME_BINDING	378	GO:0050662 coenzyme binding, GOslim:molecular_function	2	0.1801	1	LOC_Os04g36720 LOC_Os05g31040
MACROMOLECULAR_COMPLEX_SUBUNIT_ORGANIZATION	237	GO:0043933 macromolecular complex subunit organization, GOslim:biological_process	1	0.3835	1	LOC_Os05g50930
PROTEIN_METABOLIC_PROCESS	4043	GO:0019538 protein metabolic process, GOslim:biological_process	7	0.7207	1	LOC_Os01g65010 LOC_Os04g34320 LOC_Os05g25370 LOC_Os09g19510 LOC_Os04g34290 LOC_Os04g59540 LOC_Os03g48220
RNA_BIOSYNTHETIC_PROCESS	808	GO:0032774 RNA biosynthetic process, GOslim:biological_process	2	0.4899	1	LOC_Os05g49700 LOC_Os05g50930
LIPID_METABOLIC_PROCESS	436	GO:0006629 lipid metabolic process, GOslim:biological_process	2	0.2227	1	LOC_Os04g59540 LOC_Os04g56230
CELLULAR_AROMATIC_COMPOUND_METABOLIC_PROCESS	139	GO:0006725 cellular aromatic compound metabolic process, GOslim:biological_process	1	0.2475	1	LOC_Os05g31040
NON-MEMBRANE-BOUNDED_ORGANELLE	726	GO:0043228 non-membrane-bounded organelle, GOslim:cellular_component	1	0.7733	1	LOC_Os02g04060
OLIGOPEPTIDE_TRANSPORT	99	GO:0006857 oligopeptide transport, GOslim:biological_process	1	0.1837	1	LOC_Os12g12934
MACROMOLECULE_METABOLIC_PROCESS	6374	GO:0043170 macromolecule metabolic process, GOslim:biological_process	17	0.1478	1	LOC_Os12g37970 LOC_Os01g65010 LOC_Os08g01330 LOC_Os04g34320 LOC_Os09g30130 LOC_Os05g25370 LOC_Os04g35030 LOC_Os09g19510 LOC_Os05g49700 LOC_Os04g34290 LOC_Os02g04060 LOC_Os04g59540 LOC_Os08g10080 LOC_Os07g22930 LOC_Os05g50930 LOC_Os10g32810 LOC_Os03g48220
METAL_ION_TRANSPORT	225	GO:0030001 metal ion transport, GOslim:biological_process	1	0.3683	1	LOC_Os03g37830
GENE_EXPRESSION	2459	GO:0010467 gene expression, GOslim:biological_process	6	0.3831	1	LOC_Os12g37970 LOC_Os08g01330 LOC_Os05g49700 LOC_Os08g10080 LOC_Os05g50930 LOC_Os03g48220
MACROMOLECULAR_COMPLEX	1404	GO:0032991 macromolecular complex, GOslim:cellular_component	2	0.7812	1	LOC_Os10g21230 LOC_Os12g34108
CATABOLIC_PROCESS	415	GO:0009056 catabolic process, GOslim:biological_process	1	0.5712	1	LOC_Os10g32810
PROTEIN_KINASE_ACTIVITY	1547	GO:0004672 protein kinase activity, GOslim:molecular_function	5	0.2074	1	LOC_Os01g65010 LOC_Os04g34320 LOC_Os05g25370 LOC_Os09g19510 LOC_Os04g34290

## Sheet: Zero_h_vs_MG-01+LBD1_down_KEGG
Gene Set Name	Number of genes	Description	Number of Genes in Overlap (k)	pvalue	FDR	Query ID
KEGG_PHOSPHATIDYLINOSITOL_SIGNALING_SYSTEM	42	Phosphatidylinositol signaling system	1	0.0842	0.7298	LOC_Os04g59540
KEGG_TERPENOID_BACKBONE_BIOSYNTHESIS	44	Terpenoid backbone biosynthesis	1	0.088	0.7298	LOC_Os04g56230
KEGG_CAROTENOID_BIOSYNTHESIS	24	Carotenoid biosynthesis	1	0.0499	0.7298	LOC_Os08g36860
KEGG_ZEATIN_BIOSYNTHESIS	12	Zeatin biosynthesis	1	0.0262	0.7298	LOC_Os05g31040
KEGG_CYANOAMINO_ACID_METABOLISM	25	Cyanoamino acid metabolism	1	0.0518	0.7298	LOC_Os10g17650
KEGG_INOSITOL_PHOSPHATE_METABOLISM	44	Inositol phosphate metabolism	1	0.088	0.7298	LOC_Os04g59540
KEGG_PHENYLPROPANOID_BIOSYNTHESIS	86	Phenylpropanoid biosynthesis	1	0.1631	0.8291	LOC_Os10g17650
KEGG_PEROXISOME	76	Peroxisome	1	0.1458	0.8291	LOC_Os03g38730
KEGG_ENDOCYTOSIS	88	Endocytosis	1	0.1666	0.8291	LOC_Os03g16920
KEGG_PHAGOSOME	76	Phagosome	1	0.1458	0.8291	LOC_Os04g59540
KEGG_STARCH_AND_SUCROSE_METABOLISM	120	Starch and sucrose metabolism	1	0.2195	0.9931	LOC_Os10g17650
KEGG_BIOSYNTHESIS_OF_SECONDARY_METABOLITES	699	Biosynthesis of secondary metabolites	2	0.4204	1	LOC_Os04g56230 LOC_Os10g17650
KEGG_SPLICEOSOME	189	Spliceosome	1	0.3225	1	LOC_Os03g16920
KEGG_PROTEIN_PROCESSING_IN_ENDOPLASMIC_RETICULUM	193	Protein processing in endoplasmic reticulum	1	0.328	1	LOC_Os03g16920
KEGG_METABOLIC_PATHWAYS	1324	Metabolic pathways	2	0.757	1	LOC_Os04g56230 LOC_Os10g17650

## Sheet: Zero_h_vs_MG-01+LBD1_down_miRNA
Gene Set Name	Number of genes	Description	Number of Genes in Overlap (k)	pvalue	FDR	Query ID
PMRD_PREDICTED_OSA-MIR395M	4	Predicted targets of osa-miR395m through web-service psRNATarget	1	0.0102	0.0679	LOC_Os03g09930
PMRD_PREDICTED_OSA-MIRF10831-AKR	4	Predicted targets of osa-miRf10831-akr through web-service psRNATarget	1	0.0102	0.0679	LOC_Os12g12934
PMRD_PREDICTED_OSA-MIR395S	4	Predicted targets of osa-miR395s through web-service psRNATarget	1	0.0102	0.0679	LOC_Os03g09930
PMRD_PREDICTED_OSA-MIR395G	4	Predicted targets of osa-miR395g through web-service psRNATarget	1	0.0102	0.0679	LOC_Os03g09930
PMRD_PREDICTED_OSA-MIR395H	4	Predicted targets of osa-miR395h through web-service psRNATarget	1	0.0102	0.0679	LOC_Os03g09930
PMRD_PREDICTED_OSA-MIR395E	4	Predicted targets of osa-miR395e through web-service psRNATarget	1	0.0102	0.0679	LOC_Os03g09930
PMRD_PREDICTED_OSA-MIR395D	4	Predicted targets of osa-miR395d through web-service psRNATarget	1	0.0102	0.0679	LOC_Os03g09930
PMRD_PREDICTED_OSA-MIR827A	4	Predicted targets of osa-miR827a through web-service psRNATarget	1	0.0102	0.0679	LOC_Os02g45520
PMRD_PREDICTED_OSA-MIR395K	4	Predicted targets of osa-miR395k through web-service psRNATarget	1	0.0102	0.0679	LOC_Os03g09930
PMRD_PREDICTED_OSA-MIR395B	4	Predicted targets of osa-miR395b through web-service psRNATarget	1	0.0102	0.0679	LOC_Os03g09930
PMRD_PREDICTED_OSA-MIR395Q	4	Predicted targets of osa-miR395q through web-service psRNATarget	1	0.0102	0.0679	LOC_Os03g09930
PMRD_PREDICTED_OSA-MIR395N	4	Predicted targets of osa-miR395n through web-service psRNATarget	1	0.0102	0.0679	LOC_Os03g09930
PMRD_PREDICTED_OSA-MIR395J	4	Predicted targets of osa-miR395j through web-service psRNATarget	1	0.0102	0.0679	LOC_Os03g09930
PMRD_PREDICTED_OSA-MIR418	2	Predicted targets of osa-miR418 through web-service psRNATarget	1	0.00612	0.0679	LOC_Os04g35030
PMRD_PREDICTED_OSA-MIRF10464-AKR	4	Predicted targets of osa-miRf10464-akr through web-service psRNATarget	1	0.0102	0.0679	LOC_Os01g41240
PMRD_PREDICTED_OSA-MIR1424	2	Predicted targets of osa-miR1424 through web-service psRNATarget	1	0.00612	0.0679	LOC_Os02g04780
PMRD_PREDICTED_OSA-MIR395P	4	Predicted targets of osa-miR395p through web-service psRNATarget	1	0.0102	0.0679	LOC_Os03g09930
PMRD_PREDICTED_OSA-MIR395R	4	Predicted targets of osa-miR395r through web-service psRNATarget	1	0.0102	0.0679	LOC_Os03g09930
PMRD_PREDICTED_OSA-MIR827B	4	Predicted targets of osa-miR827b through web-service psRNATarget	1	0.0102	0.0679	LOC_Os02g45520
PMRD_PREDICTED_OSA-MIR395I	4	Predicted targets of osa-miR395i through web-service psRNATarget	1	0.0102	0.0679	LOC_Os03g09930
PMRD_PREDICTED_OSA-MIR395L	4	Predicted targets of osa-miR395l through web-service psRNATarget	1	0.0102	0.0679	LOC_Os03g09930
PMRD_PREDICTED_OSA-MIR1866-3P	6	Predicted targets of osa-miR1866-3p through web-service psRNATarget	1	0.0142	0.0905	LOC_Os12g42220
PMRD_PREDICTED_OSA-MIR1320	8	Predicted targets of osa-miR1320 through web-service psRNATarget	1	0.0182	0.1064	LOC_Os12g42220
PMRD_PREDICTED_OSA-MIR164C	8	Predicted targets of osa-miR164c through web-service psRNATarget	1	0.0182	0.1064	LOC_Os08g10080
PMRD_PREDICTED_OSA-MIR164D	10	Predicted targets of osa-miR164d through web-service psRNATarget	1	0.0223	0.1114	LOC_Os08g10080
PMRD_PREDICTED_OSA-MIRF11013-AKR	12	Predicted targets of osa-miRf11013-akr through web-service psRNATarget	1	0.0262	0.1114	LOC_Os05g46480
PMRD_PREDICTED_OSA-MIR164A	11	Predicted targets of osa-miR164a through web-service psRNATarget	1	0.0243	0.1114	LOC_Os08g10080
PMRD_PREDICTED_OSA-MIRF10496-AKR	12	Predicted targets of osa-miRf10496-akr through web-service psRNATarget	1	0.0262	0.1114	LOC_Os12g12934
PMRD_PREDICTED_OSA-MIR164B	11	Predicted targets of osa-miR164b through web-service psRNATarget	1	0.0243	0.1114	LOC_Os08g10080
PMRD_PREDICTED_OSA-MIR166J	11	Predicted targets of osa-miR166j through web-service psRNATarget	1	0.0243	0.1114	LOC_Os04g59540
PMRD_PREDICTED_OSA-MIR164F	11	Predicted targets of osa-miR164f through web-service psRNATarget	1	0.0243	0.1114	LOC_Os08g10080
PMRD_PREDICTED_OSA-MIR164E	12	Predicted targets of osa-miR164e through web-service psRNATarget	1	0.0262	0.1114	LOC_Os05g27350
PMRD_PREDICTED_OSA-MIR166I	11	Predicted targets of osa-miR166i through web-service psRNATarget	1	0.0243	0.1114	LOC_Os04g59540
PMRD_PREDICTED_OSA-MIRF10202-AKR	14	Predicted targets of osa-miRf10202-akr through web-service psRNATarget	1	0.0302	0.1245	LOC_Os03g37830

## Sheet: Zero_h_vs_MG-01+LBD1_down_Plant
Gene Set Name	Number of genes	Description	Number of Genes in Overlap (k)	pvalue	FDR	Query ID
CELLULOSE_BIOSYNTHESIS	67	cellulose biosynthesis	2	0.00888	0.1191	LOC_Os09g30130 LOC_Os04g35030
BETA;-ALANINE_BIOSYNTHESIS_II	12	beta;-alanine biosynthesis II	1	0.0262	0.1191	LOC_Os05g46480
CYTOKININS_DEGRADATION	9	cytokinins degradation	1	0.0203	0.1191	LOC_Os05g31040
D-LACTATE_FERMENTATION_TO_PROPIONATE_AND_ACETATE	11	D-lactate fermentation to propionate and acetate	1	0.0243	0.1191	LOC_Os05g46480
FATTY_ACID_BETA;-OXIDATION_I	27	fatty acid beta;-oxidation I	1	0.0557	0.1859	LOC_Os05g46480
STARCH_BIOSYNTHESIS	30	starch biosynthesis	1	0.0615	0.1859	LOC_Os07g22930
STARCH_DEGRADATION	54	starch degradation	1	0.1065	0.276	LOC_Os10g32810

## Sheet: Zero_h_vs_MG-01+LBD1_down_PO
WHOLE_PLANT	11966	PO:0000003 whole plant	57	1.8e-11	1.55e-09	LOC_Os12g37970 LOC_Os07g40300 LOC_Os05g06780 LOC_Os02g04780 LOC_Os10g40420 LOC_Os11g41710 LOC_Os10g07450 LOC_Os01g63480 LOC_Os02g57720 LOC_Os06g50230 LOC_Os01g34790 LOC_Os05g51240 LOC_Os09g06464 LOC_Os10g21230 LOC_Os01g04590 LOC_Os08g01330 LOC_Os02g21009 LOC_Os03g12510 LOC_Os05g24650 LOC_Os04g16722 LOC_Os06g51260 LOC_Os11g10990 LOC_Os12g34108 LOC_Os01g47630 LOC_Os12g32360 LOC_Os02g04510 LOC_Os02g…
VASCULAR_LEAF	13760	PO:0009025 vascular leaf	60	1.47e-10	6.32e-09	LOC_Os12g37970 LOC_Os07g40300 LOC_Os05g06780 LOC_Os05g50340 LOC_Os10g40420 LOC_Os02g57720 LOC_Os06g50230 LOC_Os01g34790 LOC_Os04g12499 LOC_Os05g51240 LOC_Os09g06464 LOC_Os10g21230 LOC_Os04g43390 LOC_Os09g06770 LOC_Os01g04590 LOC_Os02g21009 LOC_Os03g12510 LOC_Os05g24650 LOC_Os04g16722 LOC_Os06g51260 LOC_Os11g10990 LOC_Os12g34108 LOC_Os01g47630 LOC_Os12g32360 LOC_Os02g04510 LOC_Os09g30130 LOC_Os06g…
SHOOT_SYSTEM	15789	PO:0009006 shoot system	57	7.96e-07	2.28e-05	LOC_Os07g40300 LOC_Os05g06780 LOC_Os11g41710 LOC_Os10g07450 LOC_Os02g57720 LOC_Os06g50230 LOC_Os10g21860 LOC_Os05g51240 LOC_Os09g06464 LOC_Os10g21230 LOC_Os09g06770 LOC_Os08g01330 LOC_Os03g12510 LOC_Os05g24650 LOC_Os10g34700 LOC_Os04g16722 LOC_Os06g51260 LOC_Os11g10990 LOC_Os12g32360 LOC_Os02g04510 LOC_Os09g30130 LOC_Os02g45520 LOC_Os08g02180 LOC_Os05g25370 LOC_Os08g02210 LOC_Os01g44390 LOC_Os06g…
ADULT_VASCULAR_LEAF	3908	PO:0006340 adult vascular leaf	20	0.00012	0.00258	LOC_Os02g57720 LOC_Os06g50230 LOC_Os05g51240 LOC_Os10g21230 LOC_Os09g06770 LOC_Os04g16722 LOC_Os06g51260 LOC_Os01g47630 LOC_Os02g04510 LOC_Os08g02210 LOC_Os03g55530 LOC_Os04g41560 LOC_Os03g38730 LOC_Os04g36720 LOC_Os07g22930 LOC_Os05g50930 LOC_Os05g06920 LOC_Os03g37830 LOC_Os10g32810 LOC_Os12g12934
INFLORESCENCE	16672	PO:0009049 inflorescence	49	0.0019	0.0326	LOC_Os12g37970 LOC_Os07g40300 LOC_Os05g06780 LOC_Os11g41710 LOC_Os10g07450 LOC_Os01g63480 LOC_Os02g57720 LOC_Os06g50230 LOC_Os01g34790 LOC_Os10g21230 LOC_Os09g06770 LOC_Os01g04590 LOC_Os08g01330 LOC_Os03g12510 LOC_Os05g24650 LOC_Os04g16722 LOC_Os06g51260 LOC_Os12g32360 LOC_Os02g04510 LOC_Os02g45520 LOC_Os06g21140 LOC_Os04g51040 LOC_Os12g42220 LOC_Os05g44570 LOC_Os02g04750 LOC_Os04g51820 LOC_Os03g…
LEAF_BASE	2	PO:0020040 leaf base	1	0.00607	0.0744	LOC_Os05g50930
LEAF_APEX	2	PO:0020137 leaf apex	1	0.00607	0.0744	LOC_Os05g50930
ENDOSPERM	1882	PO:0009089 endosperm	9	0.015	0.1608	LOC_Os10g07450 LOC_Os02g57720 LOC_Os10g21230 LOC_Os05g24650 LOC_Os04g16722 LOC_Os11g10990 LOC_Os04g41560 LOC_Os05g46480 LOC_Os03g37830
ROOT	12268	PO:0009005 root	34	0.0295	0.2201	LOC_Os12g37970 LOC_Os05g06780 LOC_Os07g45080 LOC_Os10g07450 LOC_Os01g63480 LOC_Os02g57720 LOC_Os06g50230 LOC_Os01g34790 LOC_Os10g21860 LOC_Os03g12510 LOC_Os05g24650 LOC_Os04g16722 LOC_Os12g32360 LOC_Os06g21140 LOC_Os12g42220 LOC_Os04g51820 LOC_Os03g51530 LOC_Os08g36860 LOC_Os05g49700 LOC_Os09g24620 LOC_Os04g41560 LOC_Os12g09300 LOC_Os03g38730 LOC_Os05g46480 LOC_Os04g36720 LOC_Os08g01370 LOC_Os05g…
PLANT_STRUCTURE	5869	PO:0009011 plant structure	19	0.0279	0.2201	LOC_Os12g37970 LOC_Os06g50230 LOC_Os01g34790 LOC_Os05g51240 LOC_Os10g21230 LOC_Os05g24650 LOC_Os04g16722 LOC_Os06g46460 LOC_Os08g02210 LOC_Os05g44570 LOC_Os02g04750 LOC_Os09g24620 LOC_Os04g41560 LOC_Os03g38730 LOC_Os11g29720 LOC_Os07g22930 LOC_Os05g50930 LOC_Os05g06920 LOC_Os04g56230
FLOWER	9509	PO:0009046 flower	28	0.0247	0.2201	LOC_Os01g63480 LOC_Os06g50230 LOC_Os03g17800 LOC_Os01g04590 LOC_Os03g12510 LOC_Os12g32360 LOC_Os08g02180 LOC_Os01g44390 LOC_Os04g51040 LOC_Os12g42220 LOC_Os05g44570 LOC_Os04g51820 LOC_Os08g36860 LOC_Os05g49700 LOC_Os04g41560 LOC_Os12g09300 LOC_Os03g38730 LOC_Os04g45000 LOC_Os11g37720 LOC_Os04g36720 LOC_Os03g09930 LOC_Os08g10080 LOC_Os07g22930 LOC_Os03g37830 LOC_Os10g32810 LOC_Os12g12934 LOC_Os05g…
SEED	8413	PO:0009010 seed	25	0.0307	0.2201	LOC_Os12g37970 LOC_Os02g57720 LOC_Os06g50230 LOC_Os10g21230 LOC_Os03g12510 LOC_Os04g16722 LOC_Os06g51260 LOC_Os02g04510 LOC_Os09g30130 LOC_Os08g02210 LOC_Os09g37495 LOC_Os02g04750 LOC_Os04g51820 LOC_Os03g38730 LOC_Os05g46480 LOC_Os04g36720 LOC_Os11g29720 LOC_Os04g59540 LOC_Os08g01370 LOC_Os07g22930 LOC_Os05g50930 LOC_Os03g16920 LOC_Os08g08120 LOC_Os04g56230 LOC_Os02g15930
PLANT_CALLUS	16131	PO:0005052 plant callus	42	0.0383	0.2533	LOC_Os12g37970 LOC_Os07g40300 LOC_Os02g04780 LOC_Os02g57720 LOC_Os06g50230 LOC_Os03g17800 LOC_Os04g43390 LOC_Os09g06770 LOC_Os01g04590 LOC_Os08g01330 LOC_Os03g12510 LOC_Os10g34700 LOC_Os04g16722 LOC_Os06g51260 LOC_Os12g34108 LOC_Os12g32360 LOC_Os02g45520 LOC_Os08g02180 LOC_Os04g51040 LOC_Os05g44570 LOC_Os03g55530 LOC_Os04g51820 LOC_Os03g51530 LOC_Os09g24620 LOC_Os04g41560 LOC_Os12g09300 LOC_Os03g…
SHOOT_APEX	1676	PO:0000037 shoot apex	7	0.0556	0.3414	LOC_Os05g06780 LOC_Os06g50230 LOC_Os02g45520 LOC_Os04g45000 LOC_Os03g09930 LOC_Os07g22930 LOC_Os08g08120
SPIKELET	958	PO:0009051 spikelet	4	0.1321	0.7563	LOC_Os05g06780 LOC_Os06g21140 LOC_Os04g41560 LOC_Os06g34400
COTYLEDON	5588	PO:0020030 cotyledon	15	0.1617	0.868	LOC_Os05g50340 LOC_Os09g06464 LOC_Os04g43390 LOC_Os01g04590 LOC_Os02g04510 LOC_Os08g02210 LOC_Os03g62670 LOC_Os09g24620 LOC_Os03g38730 LOC_Os04g36720 LOC_Os03g09930 LOC_Os03g17600 LOC_Os04g59540 LOC_Os05g50930 LOC_Os08g08120
ANTHER	1188	PO:0009066 anther	3	0.435	1	LOC_Os04g16722 LOC_Os10g32810 LOC_Os03g48220
PLANT_EMBRYO	3233	PO:0009009 plant embryo	5	0.7914	1	LOC_Os04g16722 LOC_Os06g51260 LOC_Os09g30130 LOC_Os08g02210 LOC_Os04g41560
CULTURED_PLANT_CALLUS	6915	PO:0000009 cultured plant callus	8	0.976	1	LOC_Os03g12510 LOC_Os12g32360 LOC_Os02g45520 LOC_Os08g02180 LOC_Os03g51530 LOC_Os05g46480 LOC_Os03g40770 LOC_Os03g16920
STEM	1601	PO:0009047 stem	2	0.8392	1	LOC_Os03g38730 LOC_Os07g22930
PROPHYLL	1629	PO:0009042 prophyll	3	0.646	1	LOC_Os02g57720 LOC_Os03g12510 LOC_Os07g22930
GYNOECIUM	7758	PO:0009062 gynoecium	17	0.4076	1	LOC_Os02g04780 LOC_Os02g57720 LOC_Os09g06464 LOC_Os10g21230 LOC_Os06g51260 LOC_Os11g10990 LOC_Os08g02180 LOC_Os03g51530 LOC_Os08g36860 LOC_Os04g41560 LOC_Os03g38730 LOC_Os04g45000 LOC_Os02g13370 LOC_Os08g01370 LOC_Os07g22930 LOC_Os10g32810 LOC_Os02g15930
SPIKELET_FLORET	873	PO:0009082 spikelet floret	2	0.5311	1	LOC_Os03g12510 LOC_Os01g44390

## Sheet: Zero_h_vs_MG-01+LBD1_down_refer
Gene Set Name	Number of genes	Description	Number of Genes in Overlap (k)	pvalue	FDR	Query ID
DAI_OSMYB2P-1_PI_STARVATION_24H_DIFF	2537	genes that up- or down-regulated in rice seedling after Pi starvation for 24 h	28	1.97e-13	1.42e-11	LOC_Os07g40300 LOC_Os02g04780 LOC_Os10g07450 LOC_Os02g57720 LOC_Os09g06464 LOC_Os09g06770 LOC_Os09g25690 LOC_Os05g24650 LOC_Os06g51260 LOC_Os11g10990 LOC_Os01g47630 LOC_Os12g32360 LOC_Os02g45520 LOC_Os08g02180 LOC_Os01g74450 LOC_Os08g36860 LOC_Os09g24620 LOC_Os05g46480 LOC_Os04g36720 LOC_Os02g13370 LOC_Os11g29720 LOC_Os03g40770 LOC_Os05g50930 LOC_Os03g16920 LOC_Os02g58310 LOC_Os06g46740 LOC_Os03g…
KATHURIA_CHOLINE_OXIDASE_EXPRESSING_TRANSGENIC_WATER-STRESS_UP	166	Genes up-regulated in choline oxidase expressing transgenic indica rice (Line 22) in response to water stress	9	1.09e-10	3.94e-09	LOC_Os01g63480 LOC_Os02g57720 LOC_Os03g17800 LOC_Os03g55530 LOC_Os04g51820 LOC_Os05g50930 LOC_Os03g37830 LOC_Os03g12700 LOC_Os05g31040
QIU_OSWRKY13_VS_MUDANJIANG_8_DN	270	Down-regulated genes in OsWRKY13-overexpressing plants compared with wild-type Mudanjiang 8	9	6.61e-09	1.59e-07	LOC_Os05g06780 LOC_Os05g50340 LOC_Os10g26670 LOC_Os10g34700 LOC_Os05g44570 LOC_Os12g09300 LOC_Os04g44924 LOC_Os08g10080 LOC_Os05g31040
ZHANG_CHILLING_STRESS_LTH-REPRESSED_COMPARED_WITH_IR29	229	LTH-repressed genes compared with IR29 under control conditions.	8	3.32e-08	5.98e-07	LOC_Os02g57720 LOC_Os04g43390 LOC_Os02g21009 LOC_Os05g25370 LOC_Os04g35030 LOC_Os03g62670 LOC_Os02g07830 LOC_Os05g06920
WANG_DROUGHT_UP	53	commonly induced genes by drought in all tissues at all development stages	5	1.32e-07	1.9e-06	LOC_Os02g04780 LOC_Os05g46480 LOC_Os08g01370 LOC_Os03g16920 LOC_Os06g46740
ZHENG_FE_DEFICIENCY_DN	296	Genes showing down-regulation in response to Fe deficiency regardless of +P or ?P in the medium	8	2.23e-07	2.68e-06	LOC_Os07g40300 LOC_Os01g58640 LOC_Os05g24650 LOC_Os07g41170 LOC_Os06g51260 LOC_Os01g74450 LOC_Os08g08120 LOC_Os06g34730
DAI_OSMYB2P-1_PI_STARVATION_6H_DIFF	1903	genes that up- or down-regulated in rice seedling after Pi starvation for 6 h	16	1.77e-06	1.82e-05	LOC_Os10g07450 LOC_Os02g57720 LOC_Os04g43390 LOC_Os09g06770 LOC_Os03g12510 LOC_Os06g51260 LOC_Os01g74450 LOC_Os12g42220 LOC_Os05g44570 LOC_Os04g36720 LOC_Os02g13370 LOC_Os11g29720 LOC_Os03g40770 LOC_Os02g58310 LOC_Os10g32810 LOC_Os03g12700
HARKAMAL_SALT-SENSITIVE_GENOTYPE_IR29_ROOTS_UP	574	Genes up-regulated in salt-sensitive rice genotype IR29 roots tissue	9	3.22e-06	2.9e-05	LOC_Os01g41240 LOC_Os01g63480 LOC_Os10g21860 LOC_Os04g43390 LOC_Os02g21009 LOC_Os07g41170 LOC_Os02g45520 LOC_Os08g02180 LOC_Os08g36860
ZHOU_XOC_INFECTION	326	commonly regulated genes in the 9804-Rxo1 and 9804 under the infection of?Xanthomonas oryzae pv. Oryzicola(Xoc)	6	6.32e-05	0.000506	LOC_Os02g57720 LOC_Os09g34890 LOC_Os05g46480 LOC_Os07g22930 LOC_Os03g16920 LOC_Os06g46740
DAI_OSMYB2P-1_PI_STARVATION_72H_DIFF	2927	genes that up- or down-regulated in rice seedling after Pi starvation for 72 h	17	9.38e-05	0.000675	LOC_Os07g45080 LOC_Os01g41240 LOC_Os06g50230 LOC_Os01g34790 LOC_Os05g51240 LOC_Os10g21230 LOC_Os09g06770 LOC_Os06g51260 LOC_Os08g02180 LOC_Os12g42220 LOC_Os03g51530 LOC_Os04g41560 LOC_Os05g08620 LOC_Os11g29720 LOC_Os03g40770 LOC_Os02g58310 LOC_Os10g32810
WANG_DROUGHT_TF_GENES	264	TF genes differentially regulated under drought stress	5	0.000232	0.00152	LOC_Os05g50340 LOC_Os08g01330 LOC_Os06g51260 LOC_Os01g44390 LOC_Os08g10080
PANDIT_CSR27_TO_MI48_SALT_UP	16	Genes up regulated in tolerant bulk under salt stress between CSR27 and MI48	2	0.00061	0.00366	LOC_Os08g01370 LOC_Os06g46740
DUBEY_CHROMIUM_STRESS_UP	1139	genes up-regulated during Cr (VI) stress in rice	8	0.0024	0.0124	LOC_Os03g17800 LOC_Os03g12510 LOC_Os08g36860 LOC_Os09g24620 LOC_Os05g46480 LOC_Os03g16920 LOC_Os06g46740 LOC_Os03g48220
WANG_GIF1_VS_ZHONGHUA11_DN	124	Down-regulated genes of the gif1 mutant versus wild-type Zhonghua11 at 7 DAF	3	0.00225	0.0124	LOC_Os02g04780 LOC_Os09g06770 LOC_Os08g01370
SU_COLD_OVEREXPRESSION_OF_MYBS3_DN	291	Downregulated genes by overexpression of MYBS3 with cold treatment from 28 to 4 degree (Table S8 PubmedID:20130099)	4	0.00315	0.0151	LOC_Os06g50230 LOC_Os12g32360 LOC_Os10g22050 LOC_Os06g46740
DAI_OSMYB2P-1_PI_STARVATION_48H_DIFF	1312	genes that up- or down-regulated in rice seedling after Pi starvation for 48 h	8	0.00557	0.0251	LOC_Os07g45080 LOC_Os01g41240 LOC_Os10g07450 LOC_Os05g51240 LOC_Os09g06770 LOC_Os01g74450 LOC_Os11g29720 LOC_Os03g40770
WALIA_IR29_SALINITY_STRESS_UP	368	IR29 line up regulated after Salinity Stress	4	0.0071	0.0282	LOC_Os02g57720 LOC_Os03g17800 LOC_Os05g46480 LOC_Os05g06920
DEVESHWAR_ANTHER_DEVELOPMENT_SCP_VS_MA_UP	4746	Upregulated genes comparing anthers at single-celled(SCP) stage with meiotic(MA) stage	18	0.00745	0.0282	LOC_Os05g06780 LOC_Os01g58640 LOC_Os10g07450 LOC_Os01g34790 LOC_Os04g12499 LOC_Os07g41170 LOC_Os02g45520 LOC_Os01g74450 LOC_Os09g34890 LOC_Os11g37720 LOC_Os03g09930 LOC_Os08g01370 LOC_Os08g10080 LOC_Os07g22930 LOC_Os10g32810 LOC_Os03g12700 LOC_Os05g23194 LOC_Os03g48220
DEVESHWAR_ANTHER_DEVELOPMENT_PMA_VS_SCP_DN	4746	Downregulated genes comparing pre-meiotic(PMA) stage with anthers at single-celled(SCP) stage	18	0.00745	0.0282	LOC_Os05g06780 LOC_Os10g40420 LOC_Os01g58640 LOC_Os10g07450 LOC_Os01g34790 LOC_Os04g12499 LOC_Os07g41170 LOC_Os02g45520 LOC_Os01g74450 LOC_Os09g34890 LOC_Os03g51530 LOC_Os11g37720 LOC_Os06g34400 LOC_Os08g10080 LOC_Os10g32810 LOC_Os03g12700 LOC_Os05g23194 LOC_Os03g48220
WANG_GIF1_VS_ZHONGHUA11_UP	197	Up-regulated genes of the gif1 mutant versus wild-type Zhonghua11 at 7 DAF	3	0.00797	0.0287	LOC_Os05g50340 LOC_Os08g02210 LOC_Os01g44390
HARKAMAL_SALT-SENSITIVE_GENOTYPE_IR29_ROOTS_DN	395	Genes down-regulated in salt-sensitive rice genotype IR29 roots tissue	4	0.00903	0.031	LOC_Os07g45080 LOC_Os01g44390 LOC_Os05g08620 LOC_Os04g36720
TIE_ZS_AGROBACTERIUM_INFECTION_12H_DN	628	downregulated genes after 12h of Agrobacterium infection in in the indica cultivar ZS	5	0.00956	0.0313	LOC_Os02g57720 LOC_Os09g06770 LOC_Os06g51260 LOC_Os12g09300 LOC_Os07g22930
HARKAMAL_SALT-TOLERANT_GENOTYPE_FL478_ROOTS_UP	215	Genes up-regulated in salt-tolerant rice genotype FL478 roots tissue	3	0.0101	0.0315	LOC_Os01g63480 LOC_Os10g21860 LOC_Os04g43390
KATHURIA_CHOLINE_OXIDASE_EXPRESSING_TRANSGENIC_WATER-STRESS_DN	76	Genes down-regulated in choline oxidase expressing transgenic indica rice (Line 22) in response to water stress	2	0.0111	0.0318	LOC_Os10g21860 LOC_Os03g12510
TIE_ZS_AGROBACTERIUM_INFECTION_6H_DN	906	downregulated genes after 6h of Agrobacterium infection in in the indica cultivar ZS	6	0.0109	0.0318	LOC_Os06g50230 LOC_Os06g51260 LOC_Os04g51820 LOC_Os12g09300 LOC_Os03g38730 LOC_Os07g22930
KOJIMA_PHYTOHORMONE_METABOLISM	78	Genes involved in phytohormone metabolism	2	0.0116	0.0321	LOC_Os08g36860 LOC_Os05g31040
WANG_DROUGHT_ROOT_SPECIFIC_UP	81	Root specific up-regulated genes under drought stress	2	0.0124	0.0328	LOC_Os03g44250 LOC_Os05g27350
DEVESHWAR_ANTHER_DEVELOPMENT_PMA_VS_TPA_DN	4639	Downregulated genes comparing pre-meiotic(PMA) stage with tri-nucleate pollen(TPA) stage	17	0.0128	0.0328	LOC_Os05g06780 LOC_Os01g58640 LOC_Os01g34790 LOC_Os03g17800 LOC_Os07g41170 LOC_Os02g45520 LOC_Os01g74450 LOC_Os02g04750 LOC_Os11g37720 LOC_Os03g17600 LOC_Os06g34400 LOC_Os08g10080 LOC_Os10g32810 LOC_Os03g12700 LOC_Os05g23194 LOC_Os10g17650 LOC_Os03g48220
DEVESHWAR_ANTHER_DEVELOPMENT_PMA_VS_SAM_UP	5366	Upregulated genes comparing pre-meiotic(PMA) stage with shoot apical meristem(SAM) stage	17	0.0439	0.109	LOC_Os01g34790 LOC_Os04g12499 LOC_Os03g17800 LOC_Os09g06770 LOC_Os03g12510 LOC_Os05g44570 LOC_Os03g55530 LOC_Os03g51530 LOC_Os04g45000 LOC_Os02g13370 LOC_Os06g34400 LOC_Os08g01370 LOC_Os08g10080 LOC_Os10g32810 LOC_Os03g12700 LOC_Os10g17650 LOC_Os03g48220
SU_COLD_UNDEREXPRESSION_OF_MYBS3_UP	389	Upregulated genes by underexpression of MYBS3 with cold treatment from 28 to 4 degree (Table S9 PubmedID:20130099)	3	0.0458	0.11	LOC_Os06g21140 LOC_Os11g29720 LOC_Os05g27350
DEVESHWAR_ANTHER_DEVELOPMENT_MA_VS_PMA_UP	5467	Upregulated genes comparing meiotic(MA) stage with pre-meiotic(PMA) stage	17	0.0508	0.1167	LOC_Os05g06780 LOC_Os10g40420 LOC_Os01g58640 LOC_Os01g34790 LOC_Os03g17800 LOC_Os09g06770 LOC_Os03g12510 LOC_Os02g45520 LOC_Os09g34890 LOC_Os02g04750 LOC_Os03g51530 LOC_Os03g17600 LOC_Os02g13370 LOC_Os06g34400 LOC_Os08g10080 LOC_Os10g32810 LOC_Os03g48220
DEVESHWAR_ANTHER_DEVELOPMENT_MA_VS_TPA_DN	4273	Downregulated genes comparing meiotic(MA) stage with tri-nucleate pollen(TPA) stage	14	0.0519	0.1167	LOC_Os01g58640 LOC_Os03g17800 LOC_Os07g41170 LOC_Os02g45520 LOC_Os01g74450 LOC_Os02g04750 LOC_Os11g37720 LOC_Os03g17600 LOC_Os08g10080 LOC_Os07g22930 LOC_Os10g32810 LOC_Os03g12700 LOC_Os05g23194 LOC_Os10g17650
LI_STIGMA_IDENTIFIED_BY_TWO_MICROARRAY_UP	200	Highly expressed candidate genes in stigma identified by both 57 K Affymetrix rice whole-genome array and 10 K rice cDNA microarray.	2	0.0636	0.1388	LOC_Os02g57720 LOC_Os08g36860
BEATTY_ROOTS_AND_SHOOTS_NITROGEN_ASSOCIATED_DN	34	downregulated genes associated with nitrogen in transgenic rice	1	0.0686	0.141	LOC_Os05g46480
MARCEL_MAGNAPORTHE_ORYZAE_INVASION_ROOT_DN	748	Genes down-regulated in root tissue after infected with Magnaporthe oryzae strain Guy11	4	0.0672	0.141	LOC_Os10g21860 LOC_Os09g25690 LOC_Os11g10990 LOC_Os12g32360
HUANG_DST_DN	39	Genes downregulated in DST(drought and salt tolerance) mutant compared with WT	1	0.078	0.1559	LOC_Os11g41710
DEVESHWAR_ANTHER_DEVELOPMENT_TPA_VS_SCP_UP	4208	Upregulated genes comparing tri-nucleate pollen(TPA) stage with anthers at single-celled(SCP) stage	13	0.0859	0.1671	LOC_Os01g58640 LOC_Os03g17800 LOC_Os07g41170 LOC_Os02g45520 LOC_Os01g74450 LOC_Os02g04750 LOC_Os11g37720 LOC_Os03g17600 LOC_Os08g10080 LOC_Os07g22930 LOC_Os10g32810 LOC_Os05g23194 LOC_Os10g17650
AKIRA_BTH-INDUCIBLE_AND_WRKY45-DEPENDENT_GENES	244	Genome-wide identification of WRKY45-regulated genes that mediate benzothiadiazole-induced defense responses in rice (Table S1 BTH-inducible and WRKY45-dependent genes, PubmedID:24093634)	2	0.0893	0.1691	LOC_Os03g12510 LOC_Os02g13370
WANG_DROUGHT_LEAF_SPECIFIC_UP	48	Leaf specific up-regulated genes under drought stress	1	0.0946	0.1747	LOC_Os01g58640
TIE_NIP_AGROBACTERIUM_INFECTION_1H_DN	271	downregulated genes after 1h of Agrobacterium infection in Nipponbare	2	0.1063	0.1913	LOC_Os06g50230 LOC_Os03g38730
WANG_DROUGHT_LEAF_SPECIFIC_DN	64	Leaf specific down-regulated genes under drought stress	1	0.1236	0.217	LOC_Os05g25370
HARKAMAL_SALT-TOLERANT_GENOTYPE_FL478_ROOTS_DN	302	Genes down-regulated in salt-tolerant rice genotype FL478 roots tissue	2	0.1267	0.2172	LOC_Os07g45080 LOC_Os10g17650
TIE_NIP_AGROBACTERIUM_INFECTION_6H_DN	615	downregulated genes after 6h of Agrobacterium infection in Nipponbare	3	0.131	0.2193	LOC_Os09g06770 LOC_Os06g51260 LOC_Os07g22930
TIE_ZS_AGROBACTERIUM_INFECTION_1H_DN	1002	downregulated genes after 1h of Agrobacterium infection in in the indica cultivar ZS	4	0.1481	0.2424	LOC_Os07g40300 LOC_Os06g50230 LOC_Os02g04750 LOC_Os12g09300
GAO_RLKS_SALT_UP	95	Up-regulated RLKs(the receptor-like kinases) genes response to salt	1	0.1771	0.2833	LOC_Os04g51040
DEVESHWAR_ANTHER_DEVELOPMENT_TPA_VS_SCP_DN	7526	Downregulated genes comparing tri-nucleate pollen(TPA) stage with anthers at single-celled(SCP) stage	19	0.1867	0.2856	LOC_Os05g06780 LOC_Os10g40420 LOC_Os10g07450 LOC_Os01g34790 LOC_Os10g21860 LOC_Os04g12499 LOC_Os09g06770 LOC_Os03g12510 LOC_Os09g34890 LOC_Os05g44570 LOC_Os03g55530 LOC_Os03g51530 LOC_Os04g45000 LOC_Os03g09930 LOC_Os02g13370 LOC_Os06g34400 LOC_Os08g01370 LOC_Os03g12700 LOC_Os03g48220
TIE_ZS_AGROBACTERIUM_INFECTION_1H_UP	1110	upregulated genes after 1h of Agrobacterium infection in in the indica cultivar ZS	4	0.1904	0.2856	LOC_Os01g74450 LOC_Os04g51040 LOC_Os03g16920 LOC_Os03g37830
TIE_ZS_AGROBACTERIUM_INFECTION_24H_DN	382	downregulated genes after 24h of Agrobacterium infection in in the indica cultivar ZS	2	0.183	0.2856	LOC_Os02g57720 LOC_Os12g09300
GAO_RLKS_DROUGHT_UP	110	Up-regulated RLKs(the receptor-like kinases) genes response to drought	1	0.2018	0.2965	LOC_Os04g51040
WANG_DROUGHT_PANICLE_SPECIFIC_UP	115	Panicle specific up-regulated genes under drought stress	1	0.2098	0.3022	LOC_Os02g13370
DUBEY_CHROMIUM_STRESS_DN	1612	genes down-regulated during Cr (VI) stress in rice	5	0.2311	0.3263	LOC_Os05g50340 LOC_Os01g74450 LOC_Os04g41560 LOC_Os08g10080 LOC_Os10g32810
FUJITA_EARLY_MICROSPOROGENESIS_STAGES_M2-M3	138	Genes that showed stage-specific expression in early microsporogenesis stages M2-M3	1	0.2459	0.3384	LOC_Os03g48220
DEVESHWAR_ANTHER_DEVELOPMENT_PMA_VS_SAM_DN	6549	Downregulated genes comparing pre-meiotic(PMA) stage with shoot apical meristem(SAM) stage	16	0.2538	0.3384	LOC_Os05g06780 LOC_Os10g40420 LOC_Os01g58640 LOC_Os10g07450 LOC_Os10g21860 LOC_Os07g41170 LOC_Os02g45520 LOC_Os01g74450 LOC_Os09g34890 LOC_Os02g04750 LOC_Os11g37720 LOC_Os03g09930 LOC_Os03g17600 LOC_Os03g40770 LOC_Os07g22930 LOC_Os05g23194
DEVESHWAR_ANTHER_DEVELOPMENT_MA_VS_TPA_UP	7461	Upregulated genes comparing meiotic(MA) stage with tri-nucleate pollen(TPA) stage	18	0.2527	0.3384	LOC_Os05g06780 LOC_Os10g40420 LOC_Os10g07450 LOC_Os01g34790 LOC_Os10g21860 LOC_Os04g12499 LOC_Os09g06770 LOC_Os03g12510 LOC_Os09g34890 LOC_Os05g44570 LOC_Os03g55530 LOC_Os03g51530 LOC_Os04g45000 LOC_Os03g09930 LOC_Os02g13370 LOC_Os06g34400 LOC_Os08g01370 LOC_Os03g48220
DEVESHWAR_ANTHER_DEVELOPMENT_MA_VS_PMA_DN	6267	Downregulated genes comparing meiotic(MA) stage with pre-meiotic(PMA) stage	15	0.2898	0.3793	LOC_Os10g07450 LOC_Os10g21860 LOC_Os04g12499 LOC_Os07g41170 LOC_Os01g74450 LOC_Os05g44570 LOC_Os03g55530 LOC_Os04g45000 LOC_Os11g37720 LOC_Os03g09930 LOC_Os08g01370 LOC_Os07g22930 LOC_Os03g12700 LOC_Os05g23194 LOC_Os10g17650
TIE_ZS_AGROBACTERIUM_INFECTION_24H_UP	178	upregulated genes after 24h of Agrobacterium infection in in the indica cultivar ZS	1	0.3049	0.392	LOC_Os11g10990
TIE_NIP_AGROBACTERIUM_INFECTION_12H_DN	587	downregulated genes after 12h of Agrobacterium infection in Nipponbare	2	0.3354	0.4237	LOC_Os09g06770 LOC_Os06g51260
WANG_DROUGHT_ROOT_SPECIFIC_DN	280	Root specific down-regulated genes under drought stress	1	0.4352	0.5403	LOC_Os03g12510
DEVESHWAR_ANTHER_DEVELOPMENT_PMA_VS_TPA_UP	7095	Upregulated genes comparing pre-meiotic(PMA) stage with tri-nucleate pollen(TPA) stage	15	0.4754	0.5705	LOC_Os10g40420 LOC_Os10g07450 LOC_Os10g21860 LOC_Os04g12499 LOC_Os09g06770 LOC_Os03g12510 LOC_Os09g34890 LOC_Os05g44570 LOC_Os03g55530 LOC_Os03g51530 LOC_Os04g45000 LOC_Os03g09930 LOC_Os02g13370 LOC_Os08g01370 LOC_Os07g22930
TIE_ZS_AGROBACTERIUM_INFECTION_12H_UP	312	upregulated genes after 12h of Agrobacterium infection in in the indica cultivar ZS	1	0.4709	0.5705	LOC_Os11g10990
WANG_DROUGHT_PANICLE_SPECIFIC_DN	352	Panicle specific down-regulated genes under drought stress	1	0.5124	0.6048	LOC_Os03g48220
TIE_NIP_AGROBACTERIUM_INFECTION_24H_UP	366	upregulated genes after 24h of Agrobacterium infection in Nipponbare	1	0.5261	0.611	LOC_Os02g04750
YANG_ABL1_DN	384	Down-regulated genes in the?abl1?mutant by GeneChip analysis	1	0.5432	0.6208	LOC_Os04g43390
DEVESHWAR_ANTHER_DEVELOPMENT_PMA_VS_SCP_UP	6988	Upregulated genes comparing pre-meiotic(PMA) stage with anthers at single-celled(SCP) stage	14	0.5636	0.6243	LOC_Os10g21860 LOC_Os03g17800 LOC_Os09g06770 LOC_Os03g12510 LOC_Os05g44570 LOC_Os03g55530 LOC_Os02g04750 LOC_Os04g45000 LOC_Os03g09930 LOC_Os03g17600 LOC_Os02g13370 LOC_Os08g01370 LOC_Os07g22930 LOC_Os10g17650
DEVESHWAR_ANTHER_DEVELOPMENT_SCP_VS_MA_DN	6988	Downregulated genes comparing anthers at single-celled(SCP) stage with meiotic(MA) stage	14	0.5636	0.6243	LOC_Os10g40420 LOC_Os10g21860 LOC_Os03g17800 LOC_Os09g06770 LOC_Os03g12510 LOC_Os05g44570 LOC_Os03g55530 LOC_Os02g04750 LOC_Os03g51530 LOC_Os04g45000 LOC_Os03g17600 LOC_Os02g13370 LOC_Os06g34400 LOC_Os10g17650
WEI_EXPRESSION_PROFILES_IN_POLLEN_DN	985	downregulated transcripts in rice pollen.	2	0.5966	0.6411	LOC_Os02g04780 LOC_Os05g44570
ZHENG_FE_DEFICIENCY_UP	442	Genes showing up-regulation in response to Fe deficiency regardless of +P or ?P in the medium	1	0.5942	0.6411	LOC_Os10g34700
TIE_NIP_AGROBACTERIUM_INFECTION_24H_DN	480	downregulated genes after 24h of Agrobacterium infection in Nipponbare	1	0.6246	0.6613	LOC_Os09g06770
TIE_NIP_AGROBACTERIUM_INFECTION_1H_UP	1063	upregulated genes after 1h of Agrobacterium infection in Nipponbare	1	0.8868	0.9128	LOC_Os03g16920
TIE_ZS_AGROBACTERIUM_INFECTION_6H_UP	1066	upregulated genes after 6h of Agrobacterium infection in in the indica cultivar ZS	1	0.8875	0.9128	LOC_Os11g10990
TIE_NIP_AGROBACTERIUM_INFECTION_6H_UP	1164	upregulated genes after 6h of Agrobacterium infection in Nipponbare	1	0.9081	0.9209	LOC_Os03g48220
WEI_EXPRESSION_PROFILES_IN_POLLEN_UP	1681	upregulated transcripts in rice pollen.	1	0.9686	0.9686	LOC_Os09g30130

## Sheet: Zero_h_vs_MG-01+LBD1_up_GFam_ba
Gene Set Name	Number of genes	Description	Number of Genes in Overlap (k)	pvalue	FDR	Query ID
WRKY_FAMILY_GENES	103	WRKY family genes	14	2.49e-11	1.5e-09	LOC_Os09g25060 LOC_Os08g29660 LOC_Os05g39720 LOC_Os05g46020 LOC_Os01g61080 LOC_Os05g27730 LOC_Os01g14440 LOC_Os03g21710 LOC_Os09g16510 LOC_Os08g13840 LOC_Os01g51690 LOC_Os06g44010 LOC_Os02g08440 LOC_Os01g43550
ORYZA_SATIVA_WRKY_GENE_SUPERFAMILY	83	Oryza sativa WRKY Gene Superfamily	13	2.61e-11	1.5e-09	LOC_Os09g25060 LOC_Os08g29660 LOC_Os05g39720 LOC_Os05g46020 LOC_Os01g61080 LOC_Os05g27730 LOC_Os01g14440 LOC_Os09g16510 LOC_Os08g13840 LOC_Os01g51690 LOC_Os06g44010 LOC_Os02g08440 LOC_Os01g43550
RICE_CALMODULIN-RELATED_CALCIUM_SENSOR_PROTEINS	32	Rice calmodulin-related calcium sensor proteins	6	2.53e-06	9.69e-05	LOC_Os05g13580 LOC_Os05g31620 LOC_Os03g21380 LOC_Os01g72530 LOC_Os01g04330 LOC_Os01g72100
E3_UBOX_DOMAIN-CONTAINING_FAMILY	51	E3 - Ubox domain-containing family	6	2.82e-05	0.000809	LOC_Os02g33680 LOC_Os04g34140 LOC_Os06g13870 LOC_Os02g34410 LOC_Os02g57700 LOC_Os05g39930
CHITINASE_FAMILY_PROTEIN_PRECURSOR	17	Chitinase family protein precursor	4	5.96e-05	0.00137	LOC_Os10g39680 LOC_Os05g33130 LOC_Os04g41680 LOC_Os06g51060
PROTEASE_INHIBITOR/SEED_STORAGE/LTP_FAMILY_PROTEIN_PRECURSOR	172	Protease inhibitor/Seed Storage/LTP family protein precursor	8	0.00063	0.0121	LOC_Os03g01300 LOC_Os10g36100 LOC_Os11g24070 LOC_Os03g01320 LOC_Os11g02165 LOC_Os07g37385 LOC_Os07g18750 LOC_Os12g28880
SMALL_AUXIN-UP_RNA_GENE_FAMILY	58	Small auxin-up RNA gene family	4	0.00398	0.0652	LOC_Os06g45950 LOC_Os03g45860 LOC_Os06g45970 LOC_Os08g35110
INDOLE-3-ACETIC-ACID_SYNTHETASES	13	Indole-3-acetic-acid synthetases	2	0.0103	0.1481	LOC_Os07g40290 LOC_Os01g55940
EARLY_AUXIN-RESPONSIVE_GH3_GENE_FAMILY	14	Early Auxin-responsive GH3 Gene Family	2	0.0117	0.1494	LOC_Os07g40290 LOC_Os01g55940
RICE_KINASE_INTERACTOME	149	Rice Kinase Interactome	5	0.0227	0.2606	LOC_Os06g10160 LOC_Os02g06930 LOC_Os07g35370 LOC_Os03g17700 LOC_Os01g02290
PROTEINASE_INHIBITOR_II_FAMILY_PROTEIN_PRECURSOR	5	Proteinase inhibitor II family protein precursor	1	0.0606	0.6334	LOC_Os03g52390
CONSERVED_PEPTIDE_UORF-CONTAINING_TRANSCRIPTS	40	Conserved peptide uORF-containing transcripts	2	0.0705	0.6747	LOC_Os09g28354 LOC_Os02g44230
RIPENING-RELATED_FAMILY_PROTEIN_PRECURSOR	9	Ripening-related family protein precursor	1	0.099	0.8752	LOC_Os10g34840
SQUAMOSA_PROMOTER_BINDING_PROTEIN_(SBP)-BOX_PROTEINS	19	SQUAMOSA Promoter Binding Protein (SBP)-Box Proteins	1	0.1883	1	LOC_Os09g31438
RHOMBOID_PROTEASE_FAMILY_(PEPTIDASE_S54;_PF01694)	18	Rhomboid Protease Family (Peptidase_S54; PF01694)	1	0.1798	1	LOC_Os10g37760
E3_RING_FINGER_FAMILY	51	E3 - RING finger family	1	0.4187	1	LOC_Os01g74040
ORYZA_SATIVA_WALL-ASSOCIATED_KINASES	144	Oryza sativa Wall-associated Kinases	3	0.1966	1	LOC_Os09g38850 LOC_Os02g56380 LOC_Os02g56420
C2H2_ZINC_FINGER_PROTEINS	179	C2H2 zinc finger proteins	2	0.5615	1	LOC_Os05g37190 LOC_Os03g55540
SUBTILISIN_FAMILY_(PEPTIDASE_S8;_PF00082)	63	Subtilisin Family (Peptidase_S8; PF00082)	2	0.1462	1	LOC_Os01g58290 LOC_Os02g17000
RICE_HOMOLOGS_OF_ARABIDOPSIS_MAPKKS_(MITOGEN-ACTIVATED_PROTEIN KINASES)	15	Rice homologs of Arabidopsis MAPKKs (Mitogen-Activated Protein Kinases)	1	0.1537	1	LOC_Os03g17700
F-BOX_AND_KELCH_REPEATS_CONTAINING_PROTEINS	25	F-box and Kelch Repeats Containing Proteins	1	0.2375	1	LOC_Os02g51350
F-BOX_AND_OTHER_DOMAINS_CONTAINING_PROTEINS	24	F-Box and Other Domains Containing Proteins	1	0.2295	1	LOC_Os04g31610
RAPID_ALKALINIZATION_FACTOR_(RALF)_FAMILY_PROTEIN_PRECURSOR	46	Rapid Alkalinization Factor (RALF) family protein precursor	1	0.3875	1	LOC_Os01g25540
PLANT_THIONIN_FAMILY_PROTEIN_PRECURSOR	44	Plant thionin family protein precursor	1	0.3746	1	LOC_Os06g31890
F-BOX_DOMAIN_CONTAINING_PROTEINS	465	F-Box Domain Containing Proteins	2	0.9553	1	LOC_Os01g65510 LOC_Os07g42590
SERINE_CARBOXYPEPTIDASE_FAMILY_(PEPTIDASE_S10;_PF00450)	66	Serine Carboxypeptidase Family (Peptidase_S10; PF00450)	2	0.1571	1	LOC_Os05g50580 LOC_Os03g52070
GST_FAMILY_GENES	82	Glutathione S-transferase family genes	1	0.5794	1	LOC_Os10g38160
BOWMAN-BIRK_TYPE_BRAIN_TRYPSIN_INHIBITOR	12	Bowman-Birk type brain trypsin inhibitor	1	0.1268	1	LOC_Os01g04050
EARLY_AUXIN-RESPONSIVE_AUX/IAA_GENE_FAMILY	31	Early Auxin-responsive Aux/IAA Gene Family	1	0.2838	1	LOC_Os06g39590

## Sheet: Zero_h_vs_MG-01+LBD1_up_GO
Gene Set Name	Number of genes	Description	Number of Genes in Overlap (k)	pvalue	FDR	Query ID
CELLULAR_COMPONENT	45586	GO:0005575 cellular_component, GOslim:cellular_component	598	1.67e-51	4.03e-49	LOC_Os03g28940 LOC_Os03g16960 LOC_Os02g33680 LOC_Os03g29980 LOC_Os08g10500 LOC_Os04g55100 LOC_Os01g40070 LOC_Os09g25090 LOC_Os03g21820 LOC_Os02g14430 LOC_Os11g37700 LOC_Os06g13190 LOC_Os04g56000 LOC_Os05g08830 LOC_Os10g43060 LOC_Os06g48160 LOC_Os02g42640 LOC_Os09g29310 LOC_Os05g41780 LOC_Os08g37670 LOC_Os08g36920 LOC_Os10g37760 LOC_Os07g12340 LOC_Os03g10300 LOC_Os04g47780 LOC_Os02g11070 LOC_Os11g…
MOLECULAR_FUNCTION	45586	GO:0003674 molecular_function, GOslim:molecular_function	598	1.67e-51	2.37e-48	LOC_Os03g28940 LOC_Os03g16960 LOC_Os02g33680 LOC_Os03g29980 LOC_Os08g10500 LOC_Os04g55100 LOC_Os01g40070 LOC_Os09g25090 LOC_Os03g21820 LOC_Os02g14430 LOC_Os11g37700 LOC_Os06g13190 LOC_Os04g56000 LOC_Os05g08830 LOC_Os10g43060 LOC_Os06g48160 LOC_Os02g42640 LOC_Os09g29310 LOC_Os05g41780 LOC_Os08g37670 LOC_Os08g36920 LOC_Os10g37760 LOC_Os07g12340 LOC_Os03g10300 LOC_Os04g47780 LOC_Os02g11070 LOC_Os11g…
BIOLOGICAL_PROCESS	45586	GO:0008150 biological_process, GOslim:biological_process	598	1.67e-51	2.83e-48	LOC_Os03g28940 LOC_Os03g16960 LOC_Os02g33680 LOC_Os03g29980 LOC_Os08g10500 LOC_Os04g55100 LOC_Os01g40070 LOC_Os09g25090 LOC_Os03g21820 LOC_Os02g14430 LOC_Os11g37700 LOC_Os06g13190 LOC_Os04g56000 LOC_Os05g08830 LOC_Os10g43060 LOC_Os06g48160 LOC_Os02g42640 LOC_Os09g29310 LOC_Os05g41780 LOC_Os08g37670 LOC_Os08g36920 LOC_Os10g37760 LOC_Os07g12340 LOC_Os03g10300 LOC_Os04g47780 LOC_Os02g11070 LOC_Os11g…
BINDING	11705	GO:0005488 binding, GOslim:molecular_function	257	7.83e-35	5.56e-32	LOC_Os02g33680 LOC_Os09g25090 LOC_Os02g14430 LOC_Os11g37700 LOC_Os09g29310 LOC_Os05g41780 LOC_Os08g37670 LOC_Os08g36920 LOC_Os07g12340 LOC_Os04g47780 LOC_Os05g25390 LOC_Os05g07010 LOC_Os09g21710 LOC_Os05g13580 LOC_Os01g21120 LOC_Os01g16450 LOC_Os01g74040 LOC_Os05g45410 LOC_Os03g18910 LOC_Os09g25060 LOC_Os07g35810 LOC_Os07g35350 LOC_Os04g57200 LOC_Os03g12500 LOC_Os09g35030 LOC_Os03g18770 LOC_Os02g…
CATION_BINDING	3717	GO:0043169 cation binding, GOslim:molecular_function	118	1.45e-26	5.63e-24	LOC_Os02g14430 LOC_Os09g29310 LOC_Os08g37670 LOC_Os09g21710 LOC_Os05g13580 LOC_Os01g16450 LOC_Os01g74040 LOC_Os07g35350 LOC_Os04g57200 LOC_Os03g12500 LOC_Os05g37190 LOC_Os02g46100 LOC_Os08g10010 LOC_Os11g42200 LOC_Os04g31610 LOC_Os05g31620 LOC_Os02g52210 LOC_Os04g37430 LOC_Os07g47990 LOC_Os01g57730 LOC_Os09g23530 LOC_Os07g35560 LOC_Os08g39840 LOC_Os03g21380 LOC_Os04g39350 LOC_Os10g28240 LOC_Os04g…
ION_BINDING	3721	GO:0043167 ion binding, GOslim:molecular_function	118	1.59e-26	5.63e-24	LOC_Os02g14430 LOC_Os09g29310 LOC_Os08g37670 LOC_Os09g21710 LOC_Os05g13580 LOC_Os01g16450 LOC_Os01g74040 LOC_Os07g35350 LOC_Os04g57200 LOC_Os03g12500 LOC_Os05g37190 LOC_Os02g46100 LOC_Os08g10010 LOC_Os11g42200 LOC_Os04g31610 LOC_Os05g31620 LOC_Os02g52210 LOC_Os04g37430 LOC_Os07g47990 LOC_Os01g57730 LOC_Os09g23530 LOC_Os07g35560 LOC_Os08g39840 LOC_Os03g21380 LOC_Os04g39350 LOC_Os10g28240 LOC_Os04g…
METABOLIC_PROCESS	9541	GO:0008152 metabolic process, GOslim:biological_process	203	2.72e-24	2.31e-21	LOC_Os02g33680 LOC_Os01g40070 LOC_Os09g25090 LOC_Os06g48160 LOC_Os05g41780 LOC_Os08g36920 LOC_Os07g12340 LOC_Os02g11070 LOC_Os11g19340 LOC_Os05g25390 LOC_Os01g21120 LOC_Os05g45410 LOC_Os09g25060 LOC_Os07g35810 LOC_Os07g35350 LOC_Os09g35030 LOC_Os02g41510 LOC_Os04g23550 LOC_Os09g31486 LOC_Os01g58420 LOC_Os08g35600 LOC_Os02g54890 LOC_Os08g10010 LOC_Os01g44130 LOC_Os09g18020 LOC_Os09g04050 LOC_Os01g…
METAL_ION_BINDING	3513	GO:0046872 metal ion binding, GOslim:molecular_function	109	1.01e-23	2.88e-21	LOC_Os02g14430 LOC_Os09g29310 LOC_Os08g37670 LOC_Os09g21710 LOC_Os05g13580 LOC_Os01g16450 LOC_Os01g74040 LOC_Os04g57200 LOC_Os03g12500 LOC_Os05g37190 LOC_Os02g46100 LOC_Os08g10010 LOC_Os11g42200 LOC_Os04g31610 LOC_Os05g31620 LOC_Os02g52210 LOC_Os04g37430 LOC_Os07g47990 LOC_Os01g57730 LOC_Os09g23530 LOC_Os08g39840 LOC_Os03g21380 LOC_Os04g39350 LOC_Os10g28240 LOC_Os04g27190 LOC_Os06g30640 LOC_Os03g…
CATALYTIC_ACTIVITY	9113	GO:0003824 catalytic activity, GOslim:molecular_function	192	2.88e-22	6.8e-20	LOC_Os02g33680 LOC_Os01g40070 LOC_Os09g25090 LOC_Os02g14430 LOC_Os11g37700 LOC_Os06g48160 LOC_Os03g10300 LOC_Os02g11070 LOC_Os11g19340 LOC_Os05g25390 LOC_Os01g16450 LOC_Os07g35810 LOC_Os07g35350 LOC_Os03g12500 LOC_Os08g35600 LOC_Os02g54890 LOC_Os08g10010 LOC_Os01g44130 LOC_Os01g55510 LOC_Os11g42200 LOC_Os10g35180 LOC_Os09g18020 LOC_Os09g04050 LOC_Os04g38950 LOC_Os04g34140 LOC_Os04g37430 LOC_Os07g…
PRIMARY_METABOLIC_PROCESS	7728	GO:0044238 primary metabolic process, GOslim:biological_process	171	1.14e-21	6.43e-19	LOC_Os02g33680 LOC_Os01g40070 LOC_Os09g25090 LOC_Os06g48160 LOC_Os05g41780 LOC_Os08g36920 LOC_Os07g12340 LOC_Os11g19340 LOC_Os05g25390 LOC_Os01g21120 LOC_Os05g45410 LOC_Os09g25060 LOC_Os07g35810 LOC_Os07g35350 LOC_Os09g35030 LOC_Os02g41510 LOC_Os04g23550 LOC_Os09g31486 LOC_Os01g58420 LOC_Os08g35600 LOC_Os02g54890 LOC_Os08g10010 LOC_Os01g44130 LOC_Os09g18020 LOC_Os01g12440 LOC_Os04g38950 LOC_Os04g…
SEQUENCE-SPECIFIC_DNA_BINDING_TRANSCRIPTION_FACTOR_ACTIVITY	636	GO:0003700 sequence-specific DNA binding transcription factor activity, GOslim:molecular_function	40	1.62e-18	3.29e-16	LOC_Os05g41780 LOC_Os08g36920 LOC_Os01g21120 LOC_Os05g45410 LOC_Os09g25060 LOC_Os09g35030 LOC_Os01g58420 LOC_Os01g12440 LOC_Os10g41330 LOC_Os07g42510 LOC_Os03g08470 LOC_Os01g66270 LOC_Os01g04800 LOC_Os05g39720 LOC_Os09g28354 LOC_Os04g52090 LOC_Os05g46020 LOC_Os04g46440 LOC_Os01g61080 LOC_Os05g27730 LOC_Os01g14440 LOC_Os03g21710 LOC_Os05g41760 LOC_Os09g16510 LOC_Os08g13840 LOC_Os09g35010 LOC_Os04g…
REGULATION_OF_NUCLEOBASE-CONTAINING_COMPOUND_METABOLIC_PROCESS	1501	GO:0019219 regulation of nucleobase-containing compound metabolic process, GOslim:biological_process	61	1.37e-18	3.87e-16	LOC_Os05g41780 LOC_Os08g36920 LOC_Os07g12340 LOC_Os01g21120 LOC_Os05g45410 LOC_Os09g25060 LOC_Os09g35030 LOC_Os02g41510 LOC_Os04g23550 LOC_Os01g58420 LOC_Os01g12440 LOC_Os03g53020 LOC_Os10g41330 LOC_Os01g01870 LOC_Os05g35500 LOC_Os01g56690 LOC_Os07g42510 LOC_Os03g08470 LOC_Os01g66270 LOC_Os01g04800 LOC_Os05g39720 LOC_Os09g28354 LOC_Os04g52090 LOC_Os05g46020 LOC_Os04g46440 LOC_Os01g61080 LOC_Os05g…
REGULATION_OF_TRANSCRIPTION,_DNA-DEPENDENT_ALTERNATIVE	1495	GO:0045449 regulation of transcription, DNA-dependent, GOslim:biological_process	61	1.14e-18	3.87e-16	LOC_Os05g41780 LOC_Os08g36920 LOC_Os07g12340 LOC_Os01g21120 LOC_Os05g45410 LOC_Os09g25060 LOC_Os09g35030 LOC_Os02g41510 LOC_Os04g23550 LOC_Os01g58420 LOC_Os01g12440 LOC_Os03g53020 LOC_Os10g41330 LOC_Os01g01870 LOC_Os05g35500 LOC_Os01g56690 LOC_Os07g42510 LOC_Os03g08470 LOC_Os01g66270 LOC_Os01g04800 LOC_Os05g39720 LOC_Os09g28354 LOC_Os04g52090 LOC_Os05g46020 LOC_Os04g46440 LOC_Os01g61080 LOC_Os05g…
REGULATION_OF_NITROGEN_COMPOUND_METABOLIC_PROCESS	1501	GO:0051171 regulation of nitrogen compound metabolic process, GOslim:biological_process	61	1.37e-18	3.87e-16	LOC_Os05g41780 LOC_Os08g36920 LOC_Os07g12340 LOC_Os01g21120 LOC_Os05g45410 LOC_Os09g25060 LOC_Os09g35030 LOC_Os02g41510 LOC_Os04g23550 LOC_Os01g58420 LOC_Os01g12440 LOC_Os03g53020 LOC_Os10g41330 LOC_Os01g01870 LOC_Os05g35500 LOC_Os01g56690 LOC_Os07g42510 LOC_Os03g08470 LOC_Os01g66270 LOC_Os01g04800 LOC_Os05g39720 LOC_Os09g28354 LOC_Os04g52090 LOC_Os05g46020 LOC_Os04g46440 LOC_Os01g61080 LOC_Os05g…
MACROMOLECULE_METABOLIC_PROCESS	6374	GO:0043170 macromolecule metabolic process, GOslim:biological_process	143	2.44e-18	5.9e-16	LOC_Os02g33680 LOC_Os09g25090 LOC_Os06g48160 LOC_Os05g41780 LOC_Os08g36920 LOC_Os07g12340 LOC_Os05g25390 LOC_Os01g21120 LOC_Os05g45410 LOC_Os09g25060 LOC_Os07g35810 LOC_Os09g35030 LOC_Os02g41510 LOC_Os04g23550 LOC_Os09g31486 LOC_Os01g58420 LOC_Os08g35600 LOC_Os01g44130 LOC_Os09g18020 LOC_Os01g12440 LOC_Os04g34140 LOC_Os03g53020 LOC_Os10g41330 LOC_Os07g35390 LOC_Os01g01870 LOC_Os05g35500 LOC_Os01g…
REGULATION_OF_CELLULAR_BIOSYNTHETIC_PROCESS	1538	GO:0031326 regulation of cellular biosynthetic process, GOslim:biological_process	61	4.14e-18	7.02e-16	LOC_Os05g41780 LOC_Os08g36920 LOC_Os07g12340 LOC_Os01g21120 LOC_Os05g45410 LOC_Os09g25060 LOC_Os09g35030 LOC_Os02g41510 LOC_Os04g23550 LOC_Os01g58420 LOC_Os01g12440 LOC_Os03g53020 LOC_Os10g41330 LOC_Os01g01870 LOC_Os05g35500 LOC_Os01g56690 LOC_Os07g42510 LOC_Os03g08470 LOC_Os01g66270 LOC_Os01g04800 LOC_Os05g39720 LOC_Os09g28354 LOC_Os04g52090 LOC_Os05g46020 LOC_Os04g46440 LOC_Os01g61080 LOC_Os05g…
REGULATION_OF_MACROMOLECULE_BIOSYNTHETIC_PROCESS	1538	GO:0010556 regulation of macromolecule biosynthetic process, GOslim:biological_process	61	4.14e-18	7.02e-16	LOC_Os05g41780 LOC_Os08g36920 LOC_Os07g12340 LOC_Os01g21120 LOC_Os05g45410 LOC_Os09g25060 LOC_Os09g35030 LOC_Os02g41510 LOC_Os04g23550 LOC_Os01g58420 LOC_Os01g12440 LOC_Os03g53020 LOC_Os10g41330 LOC_Os01g01870 LOC_Os05g35500 LOC_Os01g56690 LOC_Os07g42510 LOC_Os03g08470 LOC_Os01g66270 LOC_Os01g04800 LOC_Os05g39720 LOC_Os09g28354 LOC_Os04g52090 LOC_Os05g46020 LOC_Os04g46440 LOC_Os01g61080 LOC_Os05g…
REGULATION_OF_BIOSYNTHETIC_PROCESS	1538	GO:0009889 regulation of biosynthetic process, GOslim:biological_process	61	4.14e-18	7.02e-16	LOC_Os05g41780 LOC_Os08g36920 LOC_Os07g12340 LOC_Os01g21120 LOC_Os05g45410 LOC_Os09g25060 LOC_Os09g35030 LOC_Os02g41510 LOC_Os04g23550 LOC_Os01g58420 LOC_Os01g12440 LOC_Os03g53020 LOC_Os10g41330 LOC_Os01g01870 LOC_Os05g35500 LOC_Os01g56690 LOC_Os07g42510 LOC_Os03g08470 LOC_Os01g66270 LOC_Os01g04800 LOC_Os05g39720 LOC_Os09g28354 LOC_Os04g52090 LOC_Os05g46020 LOC_Os04g46440 LOC_Os01g61080 LOC_Os05g…
REGULATION_OF_CELLULAR_METABOLIC_PROCESS	1560	GO:0031323 regulation of cellular metabolic process, GOslim:biological_process	61	7.86e-18	1.11e-15	LOC_Os05g41780 LOC_Os08g36920 LOC_Os07g12340 LOC_Os01g21120 LOC_Os05g45410 LOC_Os09g25060 LOC_Os09g35030 LOC_Os02g41510 LOC_Os04g23550 LOC_Os01g58420 LOC_Os01g12440 LOC_Os03g53020 LOC_Os10g41330 LOC_Os01g01870 LOC_Os05g35500 LOC_Os01g56690 LOC_Os07g42510 LOC_Os03g08470 LOC_Os01g66270 LOC_Os01g04800 LOC_Os05g39720 LOC_Os09g28354 LOC_Os04g52090 LOC_Os05g46020 LOC_Os04g46440 LOC_Os01g61080 LOC_Os05g…
REGULATION_OF_GENE_EXPRESSION	1559	GO:0010468 regulation of gene expression, GOslim:biological_process	61	7.64e-18	1.11e-15	LOC_Os05g41780 LOC_Os08g36920 LOC_Os07g12340 LOC_Os01g21120 LOC_Os05g45410 LOC_Os09g25060 LOC_Os09g35030 LOC_Os02g41510 LOC_Os04g23550 LOC_Os01g58420 LOC_Os01g12440 LOC_Os03g53020 LOC_Os10g41330 LOC_Os01g01870 LOC_Os05g35500 LOC_Os01g56690 LOC_Os07g42510 LOC_Os03g08470 LOC_Os01g66270 LOC_Os01g04800 LOC_Os05g39720 LOC_Os09g28354 LOC_Os04g52090 LOC_Os05g46020 LOC_Os04g46440 LOC_Os01g61080 LOC_Os05g…
TRANSCRIPTION_REGULATOR_ACTIVITY	989	GO:0030528 transcription regulator activity, GOslim:molecular_function	48	1.14e-17	2.03e-15	LOC_Os05g41780 LOC_Os08g36920 LOC_Os01g21120 LOC_Os05g45410 LOC_Os09g25060 LOC_Os09g35030 LOC_Os04g23550 LOC_Os01g58420 LOC_Os01g12440 LOC_Os03g53020 LOC_Os10g41330 LOC_Os01g01870 LOC_Os01g56690 LOC_Os07g42510 LOC_Os03g08470 LOC_Os01g66270 LOC_Os01g04800 LOC_Os05g39720 LOC_Os09g28354 LOC_Os04g52090 LOC_Os05g46020 LOC_Os04g46440 LOC_Os01g61080 LOC_Os05g27730 LOC_Os01g14440 LOC_Os03g21710 LOC_Os05g…
REGULATION_OF_PRIMARY_METABOLIC_PROCESS	1589	GO:0080090 regulation of primary metabolic process, GOslim:biological_process	61	1.8e-17	2.35e-15	LOC_Os05g41780 LOC_Os08g36920 LOC_Os07g12340 LOC_Os01g21120 LOC_Os05g45410 LOC_Os09g25060 LOC_Os09g35030 LOC_Os02g41510 LOC_Os04g23550 LOC_Os01g58420 LOC_Os01g12440 LOC_Os03g53020 LOC_Os10g41330 LOC_Os01g01870 LOC_Os05g35500 LOC_Os01g56690 LOC_Os07g42510 LOC_Os03g08470 LOC_Os01g66270 LOC_Os01g04800 LOC_Os05g39720 LOC_Os09g28354 LOC_Os04g52090 LOC_Os05g46020 LOC_Os04g46440 LOC_Os01g61080 LOC_Os05g…
TRANSCRIPTION,_DNA-DEPENDENT_ALTERNATIVE	1598	GO:0006350 transcription, DNA-dependent, GOslim:biological_process	61	2.32e-17	2.81e-15	LOC_Os05g41780 LOC_Os08g36920 LOC_Os07g12340 LOC_Os01g21120 LOC_Os05g45410 LOC_Os09g25060 LOC_Os09g35030 LOC_Os02g41510 LOC_Os04g23550 LOC_Os01g58420 LOC_Os01g12440 LOC_Os03g53020 LOC_Os10g41330 LOC_Os01g01870 LOC_Os05g35500 LOC_Os01g56690 LOC_Os07g42510 LOC_Os03g08470 LOC_Os01g66270 LOC_Os01g04800 LOC_Os05g39720 LOC_Os09g28354 LOC_Os04g52090 LOC_Os05g46020 LOC_Os04g46440 LOC_Os01g61080 LOC_Os05g…
REGULATION_OF_MACROMOLECULE_METABOLIC_PROCESS	1612	GO:0060255 regulation of macromolecule metabolic process, GOslim:biological_process	61	3.43e-17	3.87e-15	LOC_Os05g41780 LOC_Os08g36920 LOC_Os07g12340 LOC_Os01g21120 LOC_Os05g45410 LOC_Os09g25060 LOC_Os09g35030 LOC_Os02g41510 LOC_Os04g23550 LOC_Os01g58420 LOC_Os01g12440 LOC_Os03g53020 LOC_Os10g41330 LOC_Os01g01870 LOC_Os05g35500 LOC_Os01g56690 LOC_Os07g42510 LOC_Os03g08470 LOC_Os01g66270 LOC_Os01g04800 LOC_Os05g39720 LOC_Os09g28354 LOC_Os04g52090 LOC_Os05g46020 LOC_Os04g46440 LOC_Os01g61080 LOC_Os05g…
REGULATION_OF_METABOLIC_PROCESS	1630	GO:0019222 regulation of metabolic process, GOslim:biological_process	61	5.62e-17	5.96e-15	LOC_Os05g41780 LOC_Os08g36920 LOC_Os07g12340 LOC_Os01g21120 LOC_Os05g45410 LOC_Os09g25060 LOC_Os09g35030 LOC_Os02g41510 LOC_Os04g23550 LOC_Os01g58420 LOC_Os01g12440 LOC_Os03g53020 LOC_Os10g41330 LOC_Os01g01870 LOC_Os05g35500 LOC_Os01g56690 LOC_Os07g42510 LOC_Os03g08470 LOC_Os01g66270 LOC_Os01g04800 LOC_Os05g39720 LOC_Os09g28354 LOC_Os04g52090 LOC_Os05g46020 LOC_Os04g46440 LOC_Os01g61080 LOC_Os05g…
CELLULAR_MACROMOLECULE_METABOLIC_PROCESS	5328	GO:0044260 cellular macromolecule metabolic process, GOslim:biological_process	121	8.62e-16	8.6e-14	LOC_Os02g33680 LOC_Os09g25090 LOC_Os06g48160 LOC_Os05g41780 LOC_Os08g36920 LOC_Os07g12340 LOC_Os05g25390 LOC_Os01g21120 LOC_Os05g45410 LOC_Os09g25060 LOC_Os07g35810 LOC_Os09g35030 LOC_Os02g41510 LOC_Os04g23550 LOC_Os09g31486 LOC_Os01g58420 LOC_Os08g35600 LOC_Os09g18020 LOC_Os01g12440 LOC_Os04g34140 LOC_Os03g53020 LOC_Os10g41330 LOC_Os07g35390 LOC_Os01g01870 LOC_Os05g35500 LOC_Os01g56690 LOC_Os01g…
REGULATION_OF_CELLULAR_PROCESS	1898	GO:0050794 regulation of cellular process, GOslim:biological_process	64	1.08e-15	1.02e-13	LOC_Os09g25090 LOC_Os05g41780 LOC_Os08g36920 LOC_Os07g12340 LOC_Os01g21120 LOC_Os05g45410 LOC_Os09g25060 LOC_Os09g35030 LOC_Os02g41510 LOC_Os04g23550 LOC_Os01g58420 LOC_Os01g12440 LOC_Os03g53020 LOC_Os10g41330 LOC_Os01g01870 LOC_Os02g03280 LOC_Os05g35500 LOC_Os01g56690 LOC_Os07g42510 LOC_Os03g08470 LOC_Os01g66270 LOC_Os01g04800 LOC_Os05g39720 LOC_Os09g28354 LOC_Os04g52090 LOC_Os05g46020 LOC_Os04g…
CELLULAR_METABOLIC_PROCESS	6576	GO:0044237 cellular metabolic process, GOslim:biological_process	137	5.45e-15	4.86e-13	LOC_Os02g33680 LOC_Os01g40070 LOC_Os09g25090 LOC_Os06g48160 LOC_Os05g41780 LOC_Os08g36920 LOC_Os07g12340 LOC_Os05g25390 LOC_Os01g21120 LOC_Os05g45410 LOC_Os09g25060 LOC_Os07g35810 LOC_Os09g35030 LOC_Os02g41510 LOC_Os04g23550 LOC_Os09g31486 LOC_Os01g58420 LOC_Os08g35600 LOC_Os02g54890 LOC_Os08g10010 LOC_Os09g18020 LOC_Os09g04050 LOC_Os01g12440 LOC_Os04g38950 LOC_Os04g34140 LOC_Os03g53020 LOC_Os10g…
REGULATION_OF_BIOLOGICAL_PROCESS	1988	GO:0050789 regulation of biological process, GOslim:biological_process	64	8.54e-15	7.25e-13	LOC_Os09g25090 LOC_Os05g41780 LOC_Os08g36920 LOC_Os07g12340 LOC_Os01g21120 LOC_Os05g45410 LOC_Os09g25060 LOC_Os09g35030 LOC_Os02g41510 LOC_Os04g23550 LOC_Os01g58420 LOC_Os01g12440 LOC_Os03g53020 LOC_Os10g41330 LOC_Os01g01870 LOC_Os02g03280 LOC_Os05g35500 LOC_Os01g56690 LOC_Os07g42510 LOC_Os03g08470 LOC_Os01g66270 LOC_Os01g04800 LOC_Os05g39720 LOC_Os09g28354 LOC_Os04g52090 LOC_Os05g46020 LOC_Os04g…
BIOLOGICAL_REGULATION	2100	GO:0065007 biological regulation, GOslim:biological_process	66	9.34e-15	7.55e-13	LOC_Os09g25090 LOC_Os05g41780 LOC_Os08g36920 LOC_Os07g12340 LOC_Os01g21120 LOC_Os05g45410 LOC_Os09g25060 LOC_Os09g35030 LOC_Os02g41510 LOC_Os04g23550 LOC_Os01g58420 LOC_Os01g12440 LOC_Os03g53020 LOC_Os10g41330 LOC_Os01g01870 LOC_Os02g03280 LOC_Os05g35500 LOC_Os01g56690 LOC_Os07g42510 LOC_Os03g08470 LOC_Os01g66270 LOC_Os01g04800 LOC_Os05g39720 LOC_Os09g28354 LOC_Os04g52090 LOC_Os05g46020 LOC_Os04g…
TRANSITION_METAL_ION_BINDING	2838	GO:0046914 transition metal ion binding, GOslim:molecular_function	79	9.86e-15	1.56e-12	LOC_Os02g14430 LOC_Os09g29310 LOC_Os08g37670 LOC_Os09g21710 LOC_Os01g16450 LOC_Os01g74040 LOC_Os03g12500 LOC_Os05g37190 LOC_Os02g46100 LOC_Os08g10010 LOC_Os11g42200 LOC_Os04g31610 LOC_Os02g52210 LOC_Os04g37430 LOC_Os07g47990 LOC_Os01g57730 LOC_Os09g23530 LOC_Os08g39840 LOC_Os06g30640 LOC_Os03g55540 LOC_Os06g13180 LOC_Os02g45780 LOC_Os09g36500 LOC_Os04g59150 LOC_Os09g39940 LOC_Os01g22352 LOC_Os08g…
NITROGEN_COMPOUND_METABOLIC_PROCESS	2897	GO:0006807 nitrogen compound metabolic process, GOslim:biological_process	78	7.93e-14	6.12e-12	LOC_Os05g41780 LOC_Os08g36920 LOC_Os07g12340 LOC_Os01g21120 LOC_Os05g45410 LOC_Os09g25060 LOC_Os09g35030 LOC_Os02g41510 LOC_Os04g23550 LOC_Os01g58420 LOC_Os01g12440 LOC_Os04g38950 LOC_Os03g53020 LOC_Os10g41330 LOC_Os01g01870 LOC_Os05g35500 LOC_Os01g56690 LOC_Os07g42510 LOC_Os03g08470 LOC_Os01g66270 LOC_Os08g34290 LOC_Os01g04800 LOC_Os05g39720 LOC_Os09g28354 LOC_Os04g52090 LOC_Os05g46020 LOC_Os04g…
NUCLEUS	1495	GO:0005634 nucleus, GOslim:cellular_component	52	1.97e-13	2.38e-11	LOC_Os05g41780 LOC_Os08g36920 LOC_Os01g21120 LOC_Os05g45410 LOC_Os09g25060 LOC_Os09g35030 LOC_Os04g23550 LOC_Os01g58420 LOC_Os05g37190 LOC_Os01g12440 LOC_Os03g53020 LOC_Os10g41330 LOC_Os01g01870 LOC_Os01g56690 LOC_Os07g42510 LOC_Os03g08470 LOC_Os01g66270 LOC_Os01g04800 LOC_Os05g39720 LOC_Os09g28354 LOC_Os04g52090 LOC_Os05g46020 LOC_Os04g46440 LOC_Os01g61080 LOC_Os05g27730 LOC_Os01g14440 LOC_Os03g…
CELLULAR_PROCESS	7980	GO:0009987 cellular process, GOslim:biological_process	151	3.41e-13	2.52e-11	LOC_Os02g33680 LOC_Os01g40070 LOC_Os09g25090 LOC_Os06g48160 LOC_Os05g41780 LOC_Os08g36920 LOC_Os07g12340 LOC_Os05g25390 LOC_Os06g08460 LOC_Os05g13580 LOC_Os01g21120 LOC_Os05g45410 LOC_Os09g25060 LOC_Os07g35810 LOC_Os09g35030 LOC_Os03g18770 LOC_Os02g41510 LOC_Os04g23550 LOC_Os09g31486 LOC_Os01g58420 LOC_Os08g35600 LOC_Os02g54890 LOC_Os08g10010 LOC_Os01g55510 LOC_Os05g31620 LOC_Os09g18020 LOC_Os09g…
ELECTRON_TRANSPORT	1055	GO:0006118 electron transport, GOslim:biological_process	41	2.9e-12	2.05e-10	LOC_Os02g14430 LOC_Os08g37670 LOC_Os01g16450 LOC_Os03g12500 LOC_Os04g37430 LOC_Os07g47990 LOC_Os01g57730 LOC_Os08g39840 LOC_Os06g30640 LOC_Os04g59150 LOC_Os09g39940 LOC_Os01g22352 LOC_Os08g37660 LOC_Os08g04340 LOC_Os09g26960 LOC_Os10g02040 LOC_Os06g43304 LOC_Os07g42590 LOC_Os08g39850 LOC_Os03g55070 LOC_Os10g38110 LOC_Os03g63390 LOC_Os08g04350 LOC_Os01g43750 LOC_Os03g55800 LOC_Os07g48020 LOC_Os01g…
INTRACELLULAR_MEMBRANE-BOUNDED_ORGANELLE	1808	GO:0043231 intracellular membrane-bounded organelle, GOslim:cellular_component	54	1.9e-11	1.48e-09	LOC_Os05g41780 LOC_Os08g36920 LOC_Os01g21120 LOC_Os05g45410 LOC_Os09g25060 LOC_Os09g35030 LOC_Os04g23550 LOC_Os01g58420 LOC_Os05g37190 LOC_Os01g12440 LOC_Os03g53020 LOC_Os10g41330 LOC_Os01g01870 LOC_Os01g56690 LOC_Os07g42510 LOC_Os03g08470 LOC_Os01g66270 LOC_Os01g04800 LOC_Os05g39720 LOC_Os09g28354 LOC_Os04g52090 LOC_Os05g46020 LOC_Os04g46440 LOC_Os01g61080 LOC_Os05g27730 LOC_Os01g14440 LOC_Os03g…
MEMBRANE-BOUNDED_ORGANELLE	1821	GO:0043227 membrane-bounded organelle, GOslim:cellular_component	54	2.45e-11	1.48e-09	LOC_Os05g41780 LOC_Os08g36920 LOC_Os01g21120 LOC_Os05g45410 LOC_Os09g25060 LOC_Os09g35030 LOC_Os04g23550 LOC_Os01g58420 LOC_Os05g37190 LOC_Os01g12440 LOC_Os03g53020 LOC_Os10g41330 LOC_Os01g01870 LOC_Os01g56690 LOC_Os07g42510 LOC_Os03g08470 LOC_Os01g66270 LOC_Os01g04800 LOC_Os05g39720 LOC_Os09g28354 LOC_Os04g52090 LOC_Os05g46020 LOC_Os04g46440 LOC_Os01g61080 LOC_Os05g27730 LOC_Os01g14440 LOC_Os03g…
INTRACELLULAR_PART	3107	GO:0044424 intracellular part, GOslim:cellular_component	75	3.98e-11	1.92e-09	LOC_Os02g33680 LOC_Os05g41780 LOC_Os08g36920 LOC_Os06g08460 LOC_Os05g13580 LOC_Os01g21120 LOC_Os05g45410 LOC_Os09g25060 LOC_Os09g35030 LOC_Os04g23550 LOC_Os01g58420 LOC_Os05g37190 LOC_Os01g55510 LOC_Os05g31620 LOC_Os01g12440 LOC_Os04g34140 LOC_Os03g53020 LOC_Os10g41330 LOC_Os01g01870 LOC_Os01g56690 LOC_Os07g42510 LOC_Os03g08470 LOC_Os01g66270 LOC_Os01g04800 LOC_Os05g39720 LOC_Os09g28354 LOC_Os04g…
NUCLEOBASE-CONTAINING_COMPOUND_METABOLIC_PROCESS	2512	GO:0006139 nucleobase-containing compound metabolic process, GOslim:biological_process	65	5.83e-11	3.96e-09	LOC_Os05g41780 LOC_Os08g36920 LOC_Os07g12340 LOC_Os01g21120 LOC_Os05g45410 LOC_Os09g25060 LOC_Os09g35030 LOC_Os02g41510 LOC_Os04g23550 LOC_Os01g58420 LOC_Os01g12440 LOC_Os03g53020 LOC_Os10g41330 LOC_Os01g01870 LOC_Os05g35500 LOC_Os01g56690 LOC_Os07g42510 LOC_Os03g08470 LOC_Os01g66270 LOC_Os01g04800 LOC_Os05g39720 LOC_Os09g28354 LOC_Os04g52090 LOC_Os05g46020 LOC_Os04g46440 LOC_Os01g61080 LOC_Os05g…
GENE_EXPRESSION	2459	GO:0010467 gene expression, GOslim:biological_process	64	6.59e-11	4.3e-09	LOC_Os05g41780 LOC_Os08g36920 LOC_Os07g12340 LOC_Os01g21120 LOC_Os05g45410 LOC_Os09g25060 LOC_Os09g35030 LOC_Os02g41510 LOC_Os04g23550 LOC_Os01g58420 LOC_Os01g12440 LOC_Os03g53020 LOC_Os10g41330 LOC_Os01g01870 LOC_Os05g35500 LOC_Os01g56690 LOC_Os07g42510 LOC_Os03g08470 LOC_Os01g66270 LOC_Os01g04800 LOC_Os05g39720 LOC_Os09g28354 LOC_Os04g52090 LOC_Os05g46020 LOC_Os04g46440 LOC_Os01g61080 LOC_Os05g…
BIOSYNTHETIC_PROCESS	3274	GO:0009058 biosynthetic process, GOslim:biological_process	77	6.94e-11	4.36e-09	LOC_Os05g41780 LOC_Os08g36920 LOC_Os07g12340 LOC_Os01g21120 LOC_Os05g45410 LOC_Os09g25060 LOC_Os09g35030 LOC_Os02g41510 LOC_Os04g23550 LOC_Os01g58420 LOC_Os01g12440 LOC_Os04g38950 LOC_Os03g53020 LOC_Os10g41330 LOC_Os01g01870 LOC_Os05g35500 LOC_Os01g56690 LOC_Os07g42510 LOC_Os03g08470 LOC_Os01g66270 LOC_Os08g34290 LOC_Os01g04800 LOC_Os05g39720 LOC_Os09g28354 LOC_Os04g52090 LOC_Os05g46020 LOC_Os06g…
DNA_BINDING	2023	GO:0003677 DNA binding, GOslim:molecular_function	57	4.47e-11	6.33e-09	LOC_Os05g41780 LOC_Os08g36920 LOC_Os07g12340 LOC_Os05g07010 LOC_Os01g21120 LOC_Os05g45410 LOC_Os09g25060 LOC_Os09g35030 LOC_Os02g41510 LOC_Os01g58420 LOC_Os01g12440 LOC_Os10g41330 LOC_Os05g35500 LOC_Os07g42510 LOC_Os03g08470 LOC_Os01g66270 LOC_Os01g04800 LOC_Os05g39720 LOC_Os09g28354 LOC_Os04g52090 LOC_Os05g46020 LOC_Os04g46440 LOC_Os01g61080 LOC_Os05g27730 LOC_Os08g34240 LOC_Os01g14440 LOC_Os03g…
IRON_ION_BINDING	691	GO:0005506 iron ion binding, GOslim:molecular_function	31	4.9e-11	6.33e-09	LOC_Os02g14430 LOC_Os01g16450 LOC_Os03g12500 LOC_Os04g37430 LOC_Os07g47990 LOC_Os01g57730 LOC_Os08g39840 LOC_Os06g30640 LOC_Os04g59150 LOC_Os01g22352 LOC_Os09g26960 LOC_Os10g02040 LOC_Os06g43304 LOC_Os08g39850 LOC_Os10g38110 LOC_Os01g43750 LOC_Os03g55800 LOC_Os07g48020 LOC_Os01g38110 LOC_Os04g59190 LOC_Os05g04500 LOC_Os11g05380 LOC_Os01g22249 LOC_Os02g47470 LOC_Os01g61610 LOC_Os12g02060 LOC_Os06g…
CELLULAR_MACROMOLECULE_BIOSYNTHETIC_PROCESS	2546	GO:0034645 cellular macromolecule biosynthetic process, GOslim:biological_process	64	2.59e-10	1.57e-08	LOC_Os05g41780 LOC_Os08g36920 LOC_Os07g12340 LOC_Os01g21120 LOC_Os05g45410 LOC_Os09g25060 LOC_Os09g35030 LOC_Os02g41510 LOC_Os04g23550 LOC_Os01g58420 LOC_Os01g12440 LOC_Os03g53020 LOC_Os10g41330 LOC_Os01g01870 LOC_Os05g35500 LOC_Os01g56690 LOC_Os07g42510 LOC_Os03g08470 LOC_Os01g66270 LOC_Os01g04800 LOC_Os05g39720 LOC_Os09g28354 LOC_Os04g52090 LOC_Os05g46020 LOC_Os04g46440 LOC_Os01g61080 LOC_Os05g…
MACROMOLECULE_BIOSYNTHETIC_PROCESS	2550	GO:0009059 macromolecule biosynthetic process, GOslim:biological_process	64	2.76e-10	1.61e-08	LOC_Os05g41780 LOC_Os08g36920 LOC_Os07g12340 LOC_Os01g21120 LOC_Os05g45410 LOC_Os09g25060 LOC_Os09g35030 LOC_Os02g41510 LOC_Os04g23550 LOC_Os01g58420 LOC_Os01g12440 LOC_Os03g53020 LOC_Os10g41330 LOC_Os01g01870 LOC_Os05g35500 LOC_Os01g56690 LOC_Os07g42510 LOC_Os03g08470 LOC_Os01g66270 LOC_Os01g04800 LOC_Os05g39720 LOC_Os09g28354 LOC_Os04g52090 LOC_Os05g46020 LOC_Os04g46440 LOC_Os01g61080 LOC_Os05g…
RESPONSE_TO_OXIDATIVE_STRESS	185	GO:0006979 response to oxidative stress, GOslim:biological_process	16	4.64e-10	2.62e-08	LOC_Os02g14430 LOC_Os01g16450 LOC_Os07g47990 LOC_Os01g57730 LOC_Os06g30640 LOC_Os04g59150 LOC_Os01g22352 LOC_Os10g02040 LOC_Os07g48020 LOC_Os04g59190 LOC_Os05g04500 LOC_Os01g22249 LOC_Os12g02060 LOC_Os05g41590 LOC_Os04g55740 LOC_Os01g73200
PEROXIDASE_ACTIVITY	182	GO:0004601 peroxidase activity, GOslim:molecular_function	16	3.72e-10	4.06e-08	LOC_Os02g14430 LOC_Os01g16450 LOC_Os07g47990 LOC_Os01g57730 LOC_Os06g30640 LOC_Os04g59150 LOC_Os01g22352 LOC_Os10g02040 LOC_Os07g48020 LOC_Os04g59190 LOC_Os05g04500 LOC_Os01g22249 LOC_Os12g02060 LOC_Os05g41590 LOC_Os04g55740 LOC_Os01g73200
OXIDOREDUCTASE_ACTIVITY,_ACTING_ON_PEROXIDE_AS_ACCEPTOR	182	GO:0016684 oxidoreductase activity, acting on peroxide as acceptor, GOslim:molecular_function	16	3.72e-10	4.06e-08	LOC_Os02g14430 LOC_Os01g16450 LOC_Os07g47990 LOC_Os01g57730 LOC_Os06g30640 LOC_Os04g59150 LOC_Os01g22352 LOC_Os10g02040 LOC_Os07g48020 LOC_Os04g59190 LOC_Os05g04500 LOC_Os01g22249 LOC_Os12g02060 LOC_Os05g41590 LOC_Os04g55740 LOC_Os01g73200
INTRACELLULAR_ORGANELLE	2468	GO:0043229 intracellular organelle, GOslim:cellular_component	61	1.32e-09	4.54e-08	LOC_Os05g41780 LOC_Os08g36920 LOC_Os05g13580 LOC_Os01g21120 LOC_Os05g45410 LOC_Os09g25060 LOC_Os09g35030 LOC_Os04g23550 LOC_Os01g58420 LOC_Os05g37190 LOC_Os01g55510 LOC_Os05g31620 LOC_Os01g12440 LOC_Os03g53020 LOC_Os10g41330 LOC_Os01g01870 LOC_Os01g56690 LOC_Os07g42510 LOC_Os03g08470 LOC_Os01g66270 LOC_Os01g04800 LOC_Os05g39720 LOC_Os09g28354 LOC_Os04g52090 LOC_Os05g46020 LOC_Os04g46440 LOC_Os01g…
ORGANELLE	2468	GO:0043226 organelle, GOslim:cellular_component	61	1.32e-09	4.54e-08	LOC_Os05g41780 LOC_Os08g36920 LOC_Os05g13580 LOC_Os01g21120 LOC_Os05g45410 LOC_Os09g25060 LOC_Os09g35030 LOC_Os04g23550 LOC_Os01g58420 LOC_Os05g37190 LOC_Os01g55510 LOC_Os05g31620 LOC_Os01g12440 LOC_Os03g53020 LOC_Os10g41330 LOC_Os01g01870 LOC_Os01g56690 LOC_Os07g42510 LOC_Os03g08470 LOC_Os01g66270 LOC_Os01g04800 LOC_Os05g39720 LOC_Os09g28354 LOC_Os04g52090 LOC_Os05g46020 LOC_Os04g46440 LOC_Os01g…
CELL	5550	GO:0005623 cell, GOslim:cellular_component	105	3.44e-09	9.22e-08	LOC_Os02g33680 LOC_Os06g48160 LOC_Os05g41780 LOC_Os08g36920 LOC_Os10g37760 LOC_Os03g10300 LOC_Os06g08460 LOC_Os07g39350 LOC_Os05g13580 LOC_Os01g21120 LOC_Os05g45410 LOC_Os09g25060 LOC_Os09g35030 LOC_Os04g23550 LOC_Os01g58420 LOC_Os05g37190 LOC_Os01g55510 LOC_Os05g31620 LOC_Os01g12440 LOC_Os04g34140 LOC_Os03g53020 LOC_Os01g50100 LOC_Os10g41330 LOC_Os01g01870 LOC_Os03g57310 LOC_Os02g03280 LOC_Os01g…
CELL_PART	5550	GO:0044464 cell part, GOslim:cellular_component	105	3.44e-09	9.22e-08	LOC_Os02g33680 LOC_Os06g48160 LOC_Os05g41780 LOC_Os08g36920 LOC_Os10g37760 LOC_Os03g10300 LOC_Os06g08460 LOC_Os07g39350 LOC_Os05g13580 LOC_Os01g21120 LOC_Os05g45410 LOC_Os09g25060 LOC_Os09g35030 LOC_Os04g23550 LOC_Os01g58420 LOC_Os05g37190 LOC_Os01g55510 LOC_Os05g31620 LOC_Os01g12440 LOC_Os04g34140 LOC_Os03g53020 LOC_Os01g50100 LOC_Os10g41330 LOC_Os01g01870 LOC_Os03g57310 LOC_Os02g03280 LOC_Os01g…
HEME_BINDING	605	GO:0020037 heme binding, GOslim:molecular_function	27	9.73e-10	9.86e-08	LOC_Os02g14430 LOC_Os01g16450 LOC_Os03g12500 LOC_Os07g47990 LOC_Os01g57730 LOC_Os06g30640 LOC_Os04g59150 LOC_Os01g22352 LOC_Os09g26960 LOC_Os10g02040 LOC_Os06g43304 LOC_Os10g38110 LOC_Os01g43750 LOC_Os03g55800 LOC_Os07g48020 LOC_Os01g38110 LOC_Os04g59190 LOC_Os05g04500 LOC_Os11g05380 LOC_Os01g22249 LOC_Os02g47470 LOC_Os12g02060 LOC_Os06g43320 LOC_Os05g41590 LOC_Os09g26980 LOC_Os04g55740 LOC_Os01g…
INTRACELLULAR	3733	GO:0005622 intracellular, GOslim:cellular_component	79	4.24e-09	1.02e-07	LOC_Os02g33680 LOC_Os05g41780 LOC_Os08g36920 LOC_Os06g08460 LOC_Os05g13580 LOC_Os01g21120 LOC_Os05g45410 LOC_Os09g25060 LOC_Os09g35030 LOC_Os04g23550 LOC_Os01g58420 LOC_Os05g37190 LOC_Os01g55510 LOC_Os05g31620 LOC_Os01g12440 LOC_Os04g34140 LOC_Os03g53020 LOC_Os10g41330 LOC_Os01g01870 LOC_Os01g56690 LOC_Os07g42510 LOC_Os03g08470 LOC_Os01g66270 LOC_Os03g55540 LOC_Os01g04800 LOC_Os05g39720 LOC_Os09g…
TETRAPYRROLE_BINDING	612	GO:0046906 tetrapyrrole binding, GOslim:molecular_function	27	1.23e-09	1.1e-07	LOC_Os02g14430 LOC_Os01g16450 LOC_Os03g12500 LOC_Os07g47990 LOC_Os01g57730 LOC_Os06g30640 LOC_Os04g59150 LOC_Os01g22352 LOC_Os09g26960 LOC_Os10g02040 LOC_Os06g43304 LOC_Os10g38110 LOC_Os01g43750 LOC_Os03g55800 LOC_Os07g48020 LOC_Os01g38110 LOC_Os04g59190 LOC_Os05g04500 LOC_Os11g05380 LOC_Os01g22249 LOC_Os02g47470 LOC_Os12g02060 LOC_Os06g43320 LOC_Os05g41590 LOC_Os09g26980 LOC_Os04g55740 LOC_Os01g…
ANTIOXIDANT_ACTIVITY	199	GO:0016209 antioxidant activity, GOslim:molecular_function	16	1.24e-09	1.1e-07	LOC_Os02g14430 LOC_Os01g16450 LOC_Os07g47990 LOC_Os01g57730 LOC_Os06g30640 LOC_Os04g59150 LOC_Os01g22352 LOC_Os10g02040 LOC_Os07g48020 LOC_Os04g59190 LOC_Os05g04500 LOC_Os01g22249 LOC_Os12g02060 LOC_Os05g41590 LOC_Os04g55740 LOC_Os01g73200
CELLULAR_PROTEIN_MODIFICATION_PROCESS	1922	GO:0006464 cellular protein modification process, GOslim:biological_process	51	3.49e-09	1.91e-07	LOC_Os02g33680 LOC_Os09g25090 LOC_Os05g25390 LOC_Os07g35810 LOC_Os08g35600 LOC_Os09g18020 LOC_Os04g34140 LOC_Os07g35390 LOC_Os01g04550 LOC_Os10g28240 LOC_Os11g44430 LOC_Os01g66860 LOC_Os11g36160 LOC_Os11g10290 LOC_Os09g23570 LOC_Os06g10160 LOC_Os02g06930 LOC_Os09g27010 LOC_Os06g02555 LOC_Os08g34240 LOC_Os01g02300 LOC_Os08g24630 LOC_Os07g35370 LOC_Os09g21120 LOC_Os07g40630 LOC_Os09g38850 LOC_Os03g…
CELLULAR_BIOSYNTHETIC_PROCESS	3054	GO:0044249 cellular biosynthetic process, GOslim:biological_process	69	3.72e-09	1.94e-07	LOC_Os05g41780 LOC_Os08g36920 LOC_Os07g12340 LOC_Os01g21120 LOC_Os05g45410 LOC_Os09g25060 LOC_Os09g35030 LOC_Os02g41510 LOC_Os04g23550 LOC_Os01g58420 LOC_Os01g12440 LOC_Os03g53020 LOC_Os10g41330 LOC_Os01g01870 LOC_Os05g35500 LOC_Os01g56690 LOC_Os07g42510 LOC_Os03g08470 LOC_Os01g66270 LOC_Os08g34290 LOC_Os01g04800 LOC_Os05g39720 LOC_Os09g28354 LOC_Os04g52090 LOC_Os05g46020 LOC_Os02g44230 LOC_Os04g…
POST-TRANSLATIONAL_PROTEIN_MODIFICATION	1750	GO:0043687 post-translational protein modification, GOslim:biological_process	48	3.78e-09	1.94e-07	LOC_Os02g33680 LOC_Os09g25090 LOC_Os05g25390 LOC_Os07g35810 LOC_Os08g35600 LOC_Os09g18020 LOC_Os04g34140 LOC_Os07g35390 LOC_Os01g04550 LOC_Os10g28240 LOC_Os11g44430 LOC_Os01g66860 LOC_Os11g36160 LOC_Os11g10290 LOC_Os09g23570 LOC_Os06g10160 LOC_Os02g06930 LOC_Os09g27010 LOC_Os06g02555 LOC_Os08g34240 LOC_Os01g02300 LOC_Os08g24630 LOC_Os07g35370 LOC_Os09g21120 LOC_Os07g40630 LOC_Os09g38850 LOC_Os03g…
MACROMOLECULE_MODIFICATION	1965	GO:0043412 macromolecule modification, GOslim:biological_process	51	7.04e-09	3.51e-07	LOC_Os02g33680 LOC_Os09g25090 LOC_Os05g25390 LOC_Os07g35810 LOC_Os08g35600 LOC_Os09g18020 LOC_Os04g34140 LOC_Os07g35390 LOC_Os01g04550 LOC_Os10g28240 LOC_Os11g44430 LOC_Os01g66860 LOC_Os11g36160 LOC_Os11g10290 LOC_Os09g23570 LOC_Os06g10160 LOC_Os02g06930 LOC_Os09g27010 LOC_Os06g02555 LOC_Os08g34240 LOC_Os01g02300 LOC_Os08g24630 LOC_Os07g35370 LOC_Os09g21120 LOC_Os07g40630 LOC_Os09g38850 LOC_Os03g…
OXIDOREDUCTASE_ACTIVITY	1686	GO:0016491 oxidoreductase activity, GOslim:molecular_function	46	9.44e-09	7.88e-07	LOC_Os02g14430 LOC_Os01g16450 LOC_Os03g12500 LOC_Os08g10010 LOC_Os11g42200 LOC_Os04g37430 LOC_Os07g47990 LOC_Os01g57730 LOC_Os09g23530 LOC_Os08g39840 LOC_Os06g30640 LOC_Os04g59150 LOC_Os01g22352 LOC_Os09g26960 LOC_Os10g02040 LOC_Os06g43304 LOC_Os04g10010 LOC_Os08g39850 LOC_Os06g44040 LOC_Os03g55070 LOC_Os10g38110 LOC_Os07g46870 LOC_Os09g23560 LOC_Os01g43750 LOC_Os03g55800 LOC_Os07g48020 LOC_Os11g…
REGULATION_OF_TRANSCRIPTION,_DNA-DEPENDENT	773	GO:0006355 regulation of transcription, DNA-dependent, GOslim:biological_process	28	3.59e-08	1.74e-06	LOC_Os05g41780 LOC_Os08g36920 LOC_Os01g21120 LOC_Os05g45410 LOC_Os09g35030 LOC_Os01g58420 LOC_Os01g12440 LOC_Os10g41330 LOC_Os07g42510 LOC_Os03g08470 LOC_Os01g66270 LOC_Os01g04800 LOC_Os09g28354 LOC_Os04g52090 LOC_Os04g46440 LOC_Os05g41760 LOC_Os09g35010 LOC_Os04g57340 LOC_Os09g28440 LOC_Os06g09810 LOC_Os02g43790 LOC_Os06g10780 LOC_Os01g47730 LOC_Os06g50480 LOC_Os07g47790 LOC_Os03g08960 LOC_Os02g…
REGULATION_OF_RNA_METABOLIC_PROCESS	776	GO:0051252 regulation of RNA metabolic process, GOslim:biological_process	28	3.88e-08	1.83e-06	LOC_Os05g41780 LOC_Os08g36920 LOC_Os01g21120 LOC_Os05g45410 LOC_Os09g35030 LOC_Os01g58420 LOC_Os01g12440 LOC_Os10g41330 LOC_Os07g42510 LOC_Os03g08470 LOC_Os01g66270 LOC_Os01g04800 LOC_Os09g28354 LOC_Os04g52090 LOC_Os04g46440 LOC_Os05g41760 LOC_Os09g35010 LOC_Os04g57340 LOC_Os09g28440 LOC_Os06g09810 LOC_Os02g43790 LOC_Os06g10780 LOC_Os01g47730 LOC_Os06g50480 LOC_Os07g47790 LOC_Os03g08960 LOC_Os02g…
RESPONSE_TO_CHEMICAL_STIMULUS	297	GO:0042221 response to chemical stimulus, GOslim:biological_process	17	4.43e-08	2.03e-06	LOC_Os02g14430 LOC_Os01g16450 LOC_Os07g47990 LOC_Os01g57730 LOC_Os06g30640 LOC_Os04g59150 LOC_Os01g22352 LOC_Os10g02040 LOC_Os07g48020 LOC_Os04g59190 LOC_Os05g04500 LOC_Os01g22249 LOC_Os05g50710 LOC_Os12g02060 LOC_Os05g41590 LOC_Os04g55740 LOC_Os01g73200
TRANSCRIPTION,_DNA-DEPENDENT	806	GO:0006351 transcription, DNA-dependent, GOslim:biological_process	28	8.26e-08	3.69e-06	LOC_Os05g41780 LOC_Os08g36920 LOC_Os01g21120 LOC_Os05g45410 LOC_Os09g35030 LOC_Os01g58420 LOC_Os01g12440 LOC_Os10g41330 LOC_Os07g42510 LOC_Os03g08470 LOC_Os01g66270 LOC_Os01g04800 LOC_Os09g28354 LOC_Os04g52090 LOC_Os04g46440 LOC_Os05g41760 LOC_Os09g35010 LOC_Os04g57340 LOC_Os09g28440 LOC_Os06g09810 LOC_Os02g43790 LOC_Os06g10780 LOC_Os01g47730 LOC_Os06g50480 LOC_Os07g47790 LOC_Os03g08960 LOC_Os02g…
RNA_BIOSYNTHETIC_PROCESS	808	GO:0032774 RNA biosynthetic process, GOslim:biological_process	28	8.68e-08	3.77e-06	LOC_Os05g41780 LOC_Os08g36920 LOC_Os01g21120 LOC_Os05g45410 LOC_Os09g35030 LOC_Os01g58420 LOC_Os01g12440 LOC_Os10g41330 LOC_Os07g42510 LOC_Os03g08470 LOC_Os01g66270 LOC_Os01g04800 LOC_Os09g28354 LOC_Os04g52090 LOC_Os04g46440 LOC_Os05g41760 LOC_Os09g35010 LOC_Os04g57340 LOC_Os09g28440 LOC_Os06g09810 LOC_Os02g43790 LOC_Os06g10780 LOC_Os01g47730 LOC_Os06g50480 LOC_Os07g47790 LOC_Os03g08960 LOC_Os02g…
TRANSFERASE_ACTIVITY	3084	GO:0016740 transferase activity, GOslim:molecular_function	66	6.12e-08	4.83e-06	LOC_Os09g25090 LOC_Os06g48160 LOC_Os03g10300 LOC_Os02g11070 LOC_Os05g25390 LOC_Os07g35810 LOC_Os08g35600 LOC_Os09g18020 LOC_Os01g22560 LOC_Os07g35390 LOC_Os12g13800 LOC_Os01g04550 LOC_Os10g28240 LOC_Os11g44430 LOC_Os01g66860 LOC_Os11g36160 LOC_Os11g10290 LOC_Os09g23570 LOC_Os06g10160 LOC_Os02g46910 LOC_Os06g13760 LOC_Os11g45400 LOC_Os05g38350 LOC_Os02g06930 LOC_Os09g27010 LOC_Os06g02555 LOC_Os04g…
PROTEIN_TYROSINE_KINASE_ACTIVITY	1399	GO:0004713 protein tyrosine kinase activity, GOslim:molecular_function	39	7.63e-08	5.7e-06	LOC_Os09g25090 LOC_Os05g25390 LOC_Os07g35810 LOC_Os08g35600 LOC_Os09g18020 LOC_Os07g35390 LOC_Os01g04550 LOC_Os11g44430 LOC_Os01g66860 LOC_Os11g36160 LOC_Os11g10290 LOC_Os09g23570 LOC_Os06g10160 LOC_Os02g06930 LOC_Os09g27010 LOC_Os06g02555 LOC_Os08g34240 LOC_Os01g02300 LOC_Os08g24630 LOC_Os07g35370 LOC_Os07g40630 LOC_Os09g38850 LOC_Os03g17700 LOC_Os08g10290 LOC_Os01g50410 LOC_Os01g02290 LOC_Os04g…
PROTEIN_SERINE/THREONINE_KINASE_ACTIVITY	1394	GO:0004674 protein serine/threonine kinase activity, GOslim:molecular_function	38	1.93e-07	1.37e-05	LOC_Os09g25090 LOC_Os05g25390 LOC_Os07g35810 LOC_Os08g35600 LOC_Os09g18020 LOC_Os07g35390 LOC_Os01g04550 LOC_Os11g44430 LOC_Os01g66860 LOC_Os11g36160 LOC_Os09g23570 LOC_Os06g10160 LOC_Os02g06930 LOC_Os09g27010 LOC_Os06g02555 LOC_Os08g34240 LOC_Os01g02300 LOC_Os08g24630 LOC_Os07g35370 LOC_Os07g40630 LOC_Os09g38850 LOC_Os03g17700 LOC_Os08g10290 LOC_Os01g50410 LOC_Os01g02290 LOC_Os04g28780 LOC_Os05g…
PROTEIN_PHOSPHORYLATION	1545	GO:0006468 protein phosphorylation, GOslim:biological_process	40	3.32e-07	1.41e-05	LOC_Os09g25090 LOC_Os05g25390 LOC_Os07g35810 LOC_Os08g35600 LOC_Os09g18020 LOC_Os07g35390 LOC_Os01g04550 LOC_Os10g28240 LOC_Os11g44430 LOC_Os01g66860 LOC_Os11g36160 LOC_Os11g10290 LOC_Os09g23570 LOC_Os06g10160 LOC_Os02g06930 LOC_Os09g27010 LOC_Os06g02555 LOC_Os08g34240 LOC_Os01g02300 LOC_Os08g24630 LOC_Os07g35370 LOC_Os07g40630 LOC_Os09g38850 LOC_Os03g17700 LOC_Os08g10290 LOC_Os01g50410 LOC_Os01g…
PROTEIN_KINASE_ACTIVITY	1547	GO:0004672 protein kinase activity, GOslim:molecular_function	40	3.43e-07	2.32e-05	LOC_Os09g25090 LOC_Os05g25390 LOC_Os07g35810 LOC_Os08g35600 LOC_Os09g18020 LOC_Os07g35390 LOC_Os01g04550 LOC_Os10g28240 LOC_Os11g44430 LOC_Os01g66860 LOC_Os11g36160 LOC_Os11g10290 LOC_Os09g23570 LOC_Os06g10160 LOC_Os02g06930 LOC_Os09g27010 LOC_Os06g02555 LOC_Os08g34240 LOC_Os01g02300 LOC_Os08g24630 LOC_Os07g35370 LOC_Os07g40630 LOC_Os09g38850 LOC_Os03g17700 LOC_Os08g10290 LOC_Os01g50410 LOC_Os01g…
COPPER_ION_BINDING	134	GO:0005507 copper ion binding, GOslim:molecular_function	11	3.95e-07	2.55e-05	LOC_Os08g37670 LOC_Os11g42200 LOC_Os09g39940 LOC_Os08g37660 LOC_Os08g04340 LOC_Os07g42590 LOC_Os03g63390 LOC_Os08g04350 LOC_Os11g16260 LOC_Os06g11490 LOC_Os11g24140
PHOSPHATE-CONTAINING_COMPOUND_METABOLIC_PROCESS	1786	GO:0006796 phosphate-containing compound metabolic process, GOslim:biological_process	43	7.82e-07	3.16e-05	LOC_Os09g25090 LOC_Os05g25390 LOC_Os07g35810 LOC_Os08g35600 LOC_Os09g18020 LOC_Os07g35390 LOC_Os01g04550 LOC_Os10g28240 LOC_Os11g44430 LOC_Os01g66860 LOC_Os11g36160 LOC_Os11g10290 LOC_Os09g23570 LOC_Os06g10160 LOC_Os02g06930 LOC_Os09g27010 LOC_Os06g02555 LOC_Os08g34240 LOC_Os01g02300 LOC_Os08g24630 LOC_Os07g35370 LOC_Os07g40630 LOC_Os09g38850 LOC_Os03g17700 LOC_Os08g10290 LOC_Os01g50410 LOC_Os01g…
PHOSPHORUS_METABOLIC_PROCESS	1786	GO:0006793 phosphorus metabolic process, GOslim:biological_process	43	7.82e-07	3.16e-05	LOC_Os09g25090 LOC_Os05g25390 LOC_Os07g35810 LOC_Os08g35600 LOC_Os09g18020 LOC_Os07g35390 LOC_Os01g04550 LOC_Os10g28240 LOC_Os11g44430 LOC_Os01g66860 LOC_Os11g36160 LOC_Os11g10290 LOC_Os09g23570 LOC_Os06g10160 LOC_Os02g06930 LOC_Os09g27010 LOC_Os06g02555 LOC_Os08g34240 LOC_Os01g02300 LOC_Os08g24630 LOC_Os07g35370 LOC_Os07g40630 LOC_Os09g38850 LOC_Os03g17700 LOC_Os08g10290 LOC_Os01g50410 LOC_Os01g…
SEQUENCE-SPECIFIC_DNA_BINDING	451	GO:0043565 sequence-specific DNA binding, GOslim:molecular_function	19	6.76e-07	4.17e-05	LOC_Os05g45410 LOC_Os09g25060 LOC_Os05g39720 LOC_Os09g28354 LOC_Os05g46020 LOC_Os01g61080 LOC_Os05g27730 LOC_Os01g14440 LOC_Os03g21710 LOC_Os09g16510 LOC_Os08g13840 LOC_Os01g51690 LOC_Os06g44010 LOC_Os06g50480 LOC_Os02g08440 LOC_Os03g08960 LOC_Os02g56250 LOC_Os01g43550 LOC_Os06g48290
PHOSPHOTRANSFERASE_ACTIVITY,_ALCOHOL_GROUP_AS_ACCEPTOR	1685	GO:0016773 phosphotransferase activity, alcohol group as acceptor, GOslim:molecular_function	41	1.1e-06	6.49e-05	LOC_Os09g25090 LOC_Os05g25390 LOC_Os07g35810 LOC_Os08g35600 LOC_Os09g18020 LOC_Os07g35390 LOC_Os01g04550 LOC_Os10g28240 LOC_Os11g44430 LOC_Os01g66860 LOC_Os11g36160 LOC_Os11g10290 LOC_Os09g23570 LOC_Os06g10160 LOC_Os02g06930 LOC_Os09g27010 LOC_Os06g02555 LOC_Os08g34240 LOC_Os01g02300 LOC_Os08g24630 LOC_Os07g35370 LOC_Os07g40630 LOC_Os09g38850 LOC_Os03g17700 LOC_Os08g10290 LOC_Os01g50410 LOC_Os01g…
PHOSPHORYLATION	1668	GO:0016310 phosphorylation, GOslim:biological_process	40	2.1e-06	8.27e-05	LOC_Os09g25090 LOC_Os05g25390 LOC_Os07g35810 LOC_Os08g35600 LOC_Os09g18020 LOC_Os07g35390 LOC_Os01g04550 LOC_Os10g28240 LOC_Os11g44430 LOC_Os01g66860 LOC_Os11g36160 LOC_Os11g10290 LOC_Os09g23570 LOC_Os06g10160 LOC_Os02g06930 LOC_Os09g27010 LOC_Os06g02555 LOC_Os08g34240 LOC_Os01g02300 LOC_Os08g24630 LOC_Os07g35370 LOC_Os07g40630 LOC_Os09g38850 LOC_Os03g17700 LOC_Os08g10290 LOC_Os01g50410 LOC_Os01g…
KINASE_ACTIVITY	1714	GO:0016301 kinase activity, GOslim:molecular_function	41	1.66e-06	9.41e-05	LOC_Os09g25090 LOC_Os05g25390 LOC_Os07g35810 LOC_Os08g35600 LOC_Os09g18020 LOC_Os07g35390 LOC_Os01g04550 LOC_Os10g28240 LOC_Os11g44430 LOC_Os01g66860 LOC_Os11g36160 LOC_Os11g10290 LOC_Os09g23570 LOC_Os06g10160 LOC_Os02g06930 LOC_Os09g27010 LOC_Os06g02555 LOC_Os08g34240 LOC_Os01g02300 LOC_Os08g24630 LOC_Os07g35370 LOC_Os07g40630 LOC_Os09g38850 LOC_Os03g17700 LOC_Os08g10290 LOC_Os01g50410 LOC_Os01g…
BACTERIAL-TYPE_FLAGELLUM	8	GO:0009288 bacterial-type flagellum, GOslim:cellular_component	4	5.31e-06	9.87e-05	LOC_Os05g13580 LOC_Os05g31620 LOC_Os01g04330 LOC_Os01g72100
CELL_PROJECTION	8	GO:0042995 cell projection, GOslim:cellular_component	4	5.31e-06	9.87e-05	LOC_Os05g13580 LOC_Os05g31620 LOC_Os01g04330 LOC_Os01g72100
FLAGELLUM	8	GO:0019861 flagellum, GOslim:cellular_component	4	5.31e-06	9.87e-05	LOC_Os05g13580 LOC_Os05g31620 LOC_Os01g04330 LOC_Os01g72100
CARBOHYDRATE_METABOLIC_PROCESS	859	GO:0005975 carbohydrate metabolic process, GOslim:biological_process	26	2.81e-06	0.000108	LOC_Os06g48160 LOC_Os07g35350 LOC_Os02g54890 LOC_Os07g35560 LOC_Os02g46910 LOC_Os06g13760 LOC_Os01g49320 LOC_Os02g44230 LOC_Os08g41440 LOC_Os04g51460 LOC_Os01g71340 LOC_Os10g39680 LOC_Os02g50600 LOC_Os02g05744 LOC_Os10g28080 LOC_Os05g33130 LOC_Os06g25010 LOC_Os09g27950 LOC_Os01g51570 LOC_Os04g38530 LOC_Os01g71350 LOC_Os04g41680 LOC_Os06g51060 LOC_Os03g58900 LOC_Os05g41590 LOC_Os11g47600
HYDROLASE_ACTIVITY,_ACTING_ON_GLYCOSYL_BONDS	452	GO:0016798 hydrolase activity, acting on glycosyl bonds, GOslim:molecular_function	18	2.82e-06	0.000154	LOC_Os06g48160 LOC_Os07g35350 LOC_Os07g35560 LOC_Os02g46910 LOC_Os01g49320 LOC_Os04g51460 LOC_Os01g71340 LOC_Os10g39680 LOC_Os02g05744 LOC_Os10g28080 LOC_Os05g33130 LOC_Os06g25010 LOC_Os01g51570 LOC_Os08g38170 LOC_Os01g71350 LOC_Os04g41680 LOC_Os06g51060 LOC_Os11g47600
HYDROLASE_ACTIVITY,_HYDROLYZING_O-GLYCOSYL_COMPOUNDS	409	GO:0004553 hydrolase activity, hydrolyzing O-glycosyl compounds, GOslim:molecular_function	17	3.07e-06	0.000162	LOC_Os06g48160 LOC_Os07g35350 LOC_Os07g35560 LOC_Os02g46910 LOC_Os01g49320 LOC_Os04g51460 LOC_Os01g71340 LOC_Os10g39680 LOC_Os02g05744 LOC_Os10g28080 LOC_Os05g33130 LOC_Os06g25010 LOC_Os01g51570 LOC_Os01g71350 LOC_Os04g41680 LOC_Os06g51060 LOC_Os11g47600
CELL_MOTILITY	8	GO:0048870 cell motility, GOslim:biological_process	4	5.31e-06	0.000184	LOC_Os05g13580 LOC_Os05g31620 LOC_Os01g04330 LOC_Os01g72100
LOCOMOTION	8	GO:0040011 locomotion, GOslim:biological_process	4	5.31e-06	0.000184	LOC_Os05g13580 LOC_Os05g31620 LOC_Os01g04330 LOC_Os01g72100
CELLULAR_COMPONENT_MOVEMENT	8	GO:0006928 cellular component movement, GOslim:biological_process	4	5.31e-06	0.000184	LOC_Os05g13580 LOC_Os05g31620 LOC_Os01g04330 LOC_Os01g72100
LOCALIZATION_OF_CELL	8	GO:0051674 localization of cell, GOslim:biological_process	4	5.31e-06	0.000184	LOC_Os05g13580 LOC_Os05g31620 LOC_Os01g04330 LOC_Os01g72100
CILIARY_OR_FLAGELLAR_MOTILITY	8	GO:0001539 ciliary or flagellar motility, GOslim:biological_process	4	5.31e-06	0.000184	LOC_Os05g13580 LOC_Os05g31620 LOC_Os01g04330 LOC_Os01g72100
RNA_METABOLIC_PROCESS	1126	GO:0016070 RNA metabolic process, GOslim:biological_process	30	5.8e-06	0.000197	LOC_Os05g41780 LOC_Os08g36920 LOC_Os01g21120 LOC_Os05g45410 LOC_Os09g35030 LOC_Os01g58420 LOC_Os01g12440 LOC_Os10g41330 LOC_Os07g42510 LOC_Os03g08470 LOC_Os01g66270 LOC_Os01g04800 LOC_Os09g28354 LOC_Os04g52090 LOC_Os04g46440 LOC_Os05g18780 LOC_Os05g41760 LOC_Os09g35010 LOC_Os05g24660 LOC_Os04g57340 LOC_Os09g28440 LOC_Os06g09810 LOC_Os02g43790 LOC_Os06g10780 LOC_Os01g47730 LOC_Os06g50480 LOC_Os07g…
NUCLEIC_ACID_BINDING	3311	GO:0003676 nucleic acid binding, GOslim:molecular_function	63	5.68e-06	0.000283	LOC_Os05g41780 LOC_Os08g36920 LOC_Os07g12340 LOC_Os05g07010 LOC_Os01g21120 LOC_Os05g45410 LOC_Os09g25060 LOC_Os09g35030 LOC_Os02g41510 LOC_Os01g58420 LOC_Os05g37190 LOC_Os01g12440 LOC_Os10g41330 LOC_Os05g35500 LOC_Os07g42510 LOC_Os03g08470 LOC_Os01g66270 LOC_Os03g55540 LOC_Os01g04800 LOC_Os05g39720 LOC_Os09g28354 LOC_Os04g52090 LOC_Os05g46020 LOC_Os04g46440 LOC_Os01g61080 LOC_Os05g27730 LOC_Os08g…
CALCIUM_ION_BINDING	384	GO:0005509 calcium ion binding, GOslim:molecular_function	16	5.79e-06	0.000283	LOC_Os05g13580 LOC_Os05g31620 LOC_Os03g21380 LOC_Os10g28240 LOC_Os01g72530 LOC_Os09g38850 LOC_Os01g04330 LOC_Os09g31025 LOC_Os06g46950 LOC_Os09g30490 LOC_Os07g43800 LOC_Os01g72100 LOC_Os01g72080 LOC_Os10g07556 LOC_Os09g24580 LOC_Os03g19720
RESPONSE_TO_STRESS	820	GO:0006950 response to stress, GOslim:biological_process	24	1.15e-05	0.000382	LOC_Os02g14430 LOC_Os01g16450 LOC_Os07g47990 LOC_Os01g57730 LOC_Os03g20840 LOC_Os06g30640 LOC_Os04g59150 LOC_Os01g22352 LOC_Os03g18850 LOC_Os10g02040 LOC_Os07g48020 LOC_Os04g59190 LOC_Os05g04500 LOC_Os08g38170 LOC_Os01g22249 LOC_Os06g31890 LOC_Os01g21250 LOC_Os05g50710 LOC_Os12g02060 LOC_Os12g36850 LOC_Os12g36830 LOC_Os05g41590 LOC_Os04g55740 LOC_Os01g73200
PROTEIN_UBIQUITINATION	71	GO:0016567 protein ubiquitination, GOslim:biological_process	7	1.74e-05	0.000548	LOC_Os02g33680 LOC_Os04g34140 LOC_Os09g21120 LOC_Os06g13870 LOC_Os02g34410 LOC_Os02g57700 LOC_Os05g39930
PROTEIN_MODIFICATION_BY_SMALL_PROTEIN_CONJUGATION_OR_REMOVAL	71	GO:0070647 protein modification by small protein conjugation or removal, GOslim:biological_process	7	1.74e-05	0.000548	LOC_Os02g33680 LOC_Os04g34140 LOC_Os09g21120 LOC_Os06g13870 LOC_Os02g34410 LOC_Os02g57700 LOC_Os05g39930
PROTEIN_MODIFICATION_BY_SMALL_PROTEIN_CONJUGATION	71	GO:0032446 protein modification by small protein conjugation, GOslim:biological_process	7	1.74e-05	0.000548	LOC_Os02g33680 LOC_Os04g34140 LOC_Os09g21120 LOC_Os06g13870 LOC_Os02g34410 LOC_Os02g57700 LOC_Os05g39930
PROTEIN_METABOLIC_PROCESS	4043	GO:0019538 protein metabolic process, GOslim:biological_process	71	1.96e-05	0.000606	LOC_Os02g33680 LOC_Os09g25090 LOC_Os05g25390 LOC_Os07g35810 LOC_Os09g31486 LOC_Os08g35600 LOC_Os01g44130 LOC_Os09g18020 LOC_Os04g34140 LOC_Os07g35390 LOC_Os01g04550 LOC_Os09g29710 LOC_Os10g28240 LOC_Os11g44430 LOC_Os05g50580 LOC_Os06g13180 LOC_Os01g66860 LOC_Os11g36160 LOC_Os10g24954 LOC_Os11g10290 LOC_Os09g23570 LOC_Os06g10160 LOC_Os05g33400 LOC_Os02g06930 LOC_Os09g27010 LOC_Os06g02555 LOC_Os11g…
LOCALIZATION	1601	GO:0051179 localization, GOslim:biological_process	36	2.57e-05	0.000779	LOC_Os06g08460 LOC_Os03g01300 LOC_Os07g39350 LOC_Os05g13580 LOC_Os04g57200 LOC_Os05g31620 LOC_Os01g50100 LOC_Os03g57310 LOC_Os04g39350 LOC_Os10g28240 LOC_Os10g36100 LOC_Os07g26110 LOC_Os11g38160 LOC_Os02g37290 LOC_Os03g11900 LOC_Os11g24070 LOC_Os02g37300 LOC_Os01g67810 LOC_Os02g47090 LOC_Os03g01320 LOC_Os08g37370 LOC_Os07g37385 LOC_Os01g04330 LOC_Os04g39010 LOC_Os02g37330 LOC_Os08g13570 LOC_Os06g…
UBIQUITIN_LIGASE_COMPLEX	87	GO:0000151 ubiquitin ligase complex, GOslim:cellular_component	7	5.86e-05	0.00101	LOC_Os02g33680 LOC_Os04g34140 LOC_Os09g21120 LOC_Os06g13870 LOC_Os02g34410 LOC_Os02g57700 LOC_Os05g39930
HYDROLASE_ACTIVITY	3178	GO:0016787 hydrolase activity, GOslim:molecular_function	59	2.3e-05	0.00109	LOC_Os01g40070 LOC_Os11g37700 LOC_Os06g48160 LOC_Os11g19340 LOC_Os07g35350 LOC_Os01g44130 LOC_Os01g55510 LOC_Os10g35180 LOC_Os05g09740 LOC_Os01g50100 LOC_Os12g44030 LOC_Os07g35560 LOC_Os09g29710 LOC_Os10g28240 LOC_Os05g50580 LOC_Os06g13180 LOC_Os02g43700 LOC_Os10g24954 LOC_Os02g46910 LOC_Os01g49320 LOC_Os01g42410 LOC_Os05g33400 LOC_Os11g06570 LOC_Os01g52230 LOC_Os05g18780 LOC_Os12g44050 LOC_Os01g…
METAL_ION_TRANSPORT	225	GO:0030001 metal ion transport, GOslim:biological_process	11	4.2e-05	0.00125	LOC_Os04g57200 LOC_Os04g39350 LOC_Os10g28240 LOC_Os07g26110 LOC_Os02g37290 LOC_Os02g37300 LOC_Os04g39010 LOC_Os02g37330 LOC_Os04g32920 LOC_Os02g37320 LOC_Os10g30450
UBIQUITIN-PROTEIN_LIGASE_ACTIVITY	82	GO:0004842 ubiquitin-protein ligase activity, GOslim:molecular_function	7	4.12e-05	0.00189	LOC_Os02g33680 LOC_Os04g34140 LOC_Os09g21120 LOC_Os06g13870 LOC_Os02g34410 LOC_Os02g57700 LOC_Os05g39930
TRANSFERASE_ACTIVITY,_TRANSFERRING_PHOSPHORUS-CONTAINING_GROUPS	1994	GO:0016772 transferase activity, transferring phosphorus-containing groups, GOslim:molecular_function	41	5.17e-05	0.00229	LOC_Os09g25090 LOC_Os05g25390 LOC_Os07g35810 LOC_Os08g35600 LOC_Os09g18020 LOC_Os07g35390 LOC_Os01g04550 LOC_Os10g28240 LOC_Os11g44430 LOC_Os01g66860 LOC_Os11g36160 LOC_Os11g10290 LOC_Os09g23570 LOC_Os06g10160 LOC_Os02g06930 LOC_Os09g27010 LOC_Os06g02555 LOC_Os08g34240 LOC_Os01g02300 LOC_Os08g24630 LOC_Os07g35370 LOC_Os07g40630 LOC_Os09g38850 LOC_Os03g17700 LOC_Os08g10290 LOC_Os01g50410 LOC_Os01g…
PEPSIN_A_ACTIVITY	120	GO:0004194 pepsin A activity, GOslim:molecular_function	8	6.15e-05	0.00265	LOC_Os01g44130 LOC_Os05g33400 LOC_Os02g48870 LOC_Os05g33430 LOC_Os01g50170 LOC_Os07g34940 LOC_Os02g21040 LOC_Os11g08100
RESPONSE_TO_STIMULUS	957	GO:0050896 response to stimulus, GOslim:biological_process	24	0.00012	0.00351	LOC_Os02g14430 LOC_Os01g16450 LOC_Os07g47990 LOC_Os01g57730 LOC_Os03g20840 LOC_Os06g30640 LOC_Os04g59150 LOC_Os01g22352 LOC_Os03g18850 LOC_Os10g02040 LOC_Os07g48020 LOC_Os04g59190 LOC_Os05g04500 LOC_Os08g38170 LOC_Os01g22249 LOC_Os06g31890 LOC_Os01g21250 LOC_Os05g50710 LOC_Os12g02060 LOC_Os12g36850 LOC_Os12g36830 LOC_Os05g41590 LOC_Os04g55740 LOC_Os01g73200
CELLULAR_PROTEIN_METABOLIC_PROCESS	2971	GO:0044267 cellular protein metabolic process, GOslim:biological_process	53	0.000161	0.00464	LOC_Os02g33680 LOC_Os09g25090 LOC_Os05g25390 LOC_Os07g35810 LOC_Os09g31486 LOC_Os08g35600 LOC_Os09g18020 LOC_Os04g34140 LOC_Os07g35390 LOC_Os01g04550 LOC_Os10g28240 LOC_Os11g44430 LOC_Os01g66860 LOC_Os11g36160 LOC_Os11g10290 LOC_Os09g23570 LOC_Os06g10160 LOC_Os02g06930 LOC_Os09g27010 LOC_Os06g02555 LOC_Os08g34240 LOC_Os01g02300 LOC_Os08g24630 LOC_Os07g35370 LOC_Os09g21120 LOC_Os07g40630 LOC_Os09g…
LYASE_ACTIVITY	304	GO:0016829 lyase activity, GOslim:molecular_function	12	0.000135	0.00565	LOC_Os04g38950 LOC_Os04g27190 LOC_Os05g35290 LOC_Os02g41670 LOC_Os03g13300 LOC_Os09g08130 LOC_Os02g36340 LOC_Os03g24690 LOC_Os03g51740 LOC_Os12g30824 LOC_Os11g28530 LOC_Os04g33390
CHITIN_CATABOLIC_PROCESS	25	GO:0006032 chitin catabolic process, GOslim:biological_process	4	0.000222	0.00606	LOC_Os10g39680 LOC_Os05g33130 LOC_Os04g41680 LOC_Os06g51060
CHITIN_METABOLIC_PROCESS	25	GO:0006030 chitin metabolic process, GOslim:biological_process	4	0.000222	0.00606	LOC_Os10g39680 LOC_Os05g33130 LOC_Os04g41680 LOC_Os06g51060
AMINOGLYCAN_CATABOLIC_PROCESS	25	GO:0006026 aminoglycan catabolic process, GOslim:biological_process	4	0.000222	0.00606	LOC_Os10g39680 LOC_Os05g33130 LOC_Os04g41680 LOC_Os06g51060
AMINOGLYCAN_METABOLIC_PROCESS	28	GO:0006022 aminoglycan metabolic process, GOslim:biological_process	4	0.000327	0.00881	LOC_Os10g39680 LOC_Os05g33130 LOC_Os04g41680 LOC_Os06g51060
CHITINASE_ACTIVITY	25	GO:0004568 chitinase activity, GOslim:molecular_function	4	0.000222	0.00898	LOC_Os10g39680 LOC_Os05g33130 LOC_Os04g41680 LOC_Os06g51060
ELECTRON_CARRIER_ACTIVITY	234	GO:0009055 electron carrier activity, GOslim:molecular_function	10	0.000263	0.0104	LOC_Os08g37670 LOC_Os09g39940 LOC_Os08g37660 LOC_Os08g04340 LOC_Os07g42590 LOC_Os03g63390 LOC_Os08g04350 LOC_Os06g11490 LOC_Os11g24140 LOC_Os02g45710
CHITIN_BINDING	10	GO:0008061 chitin binding, GOslim:molecular_function	3	0.000294	0.0113	LOC_Os05g33130 LOC_Os04g41680 LOC_Os06g51060
TRANSPORT	1582	GO:0006810 transport, GOslim:biological_process	32	0.000445	0.0116	LOC_Os06g08460 LOC_Os03g01300 LOC_Os07g39350 LOC_Os04g57200 LOC_Os01g50100 LOC_Os03g57310 LOC_Os04g39350 LOC_Os10g28240 LOC_Os10g36100 LOC_Os07g26110 LOC_Os11g38160 LOC_Os02g37290 LOC_Os03g11900 LOC_Os11g24070 LOC_Os02g37300 LOC_Os01g67810 LOC_Os02g47090 LOC_Os03g01320 LOC_Os08g37370 LOC_Os07g37385 LOC_Os04g39010 LOC_Os02g37330 LOC_Os08g13570 LOC_Os06g04900 LOC_Os04g32920 LOC_Os09g20510 LOC_Os01g…
ESTABLISHMENT_OF_LOCALIZATION	1582	GO:0051234 establishment of localization, GOslim:biological_process	32	0.000445	0.0116	LOC_Os06g08460 LOC_Os03g01300 LOC_Os07g39350 LOC_Os04g57200 LOC_Os01g50100 LOC_Os03g57310 LOC_Os04g39350 LOC_Os10g28240 LOC_Os10g36100 LOC_Os07g26110 LOC_Os11g38160 LOC_Os02g37290 LOC_Os03g11900 LOC_Os11g24070 LOC_Os02g37300 LOC_Os01g67810 LOC_Os02g47090 LOC_Os03g01320 LOC_Os08g37370 LOC_Os07g37385 LOC_Os04g39010 LOC_Os02g37330 LOC_Os08g13570 LOC_Os06g04900 LOC_Os04g32920 LOC_Os09g20510 LOC_Os01g…
PATTERN_BINDING	11	GO:0001871 pattern binding, GOslim:molecular_function	3	0.000371	0.0135	LOC_Os05g33130 LOC_Os04g41680 LOC_Os06g51060
POLYSACCHARIDE_BINDING	11	GO:0030247 polysaccharide binding, GOslim:molecular_function	3	0.000371	0.0135	LOC_Os05g33130 LOC_Os04g41680 LOC_Os06g51060
AROMATIC_AMINO_ACID_FAMILY_METABOLIC_PROCESS	59	GO:0009072 aromatic amino acid family metabolic process, GOslim:biological_process	5	0.000544	0.014	LOC_Os08g34290 LOC_Os05g35290 LOC_Os02g41670 LOC_Os09g08130 LOC_Os04g33390
LIGASE_ACTIVITY,_FORMING_CARBON-NITROGEN_BONDS	204	GO:0016879 ligase activity, forming carbon-nitrogen bonds, GOslim:molecular_function	9	0.000424	0.015	LOC_Os02g33680 LOC_Os04g34140 LOC_Os05g35290 LOC_Os02g41670 LOC_Os09g21120 LOC_Os06g13870 LOC_Os02g34410 LOC_Os02g57700 LOC_Os05g39930
EXTRACELLULAR_REGION	232	GO:0005576 extracellular region, GOslim:cellular_component	9	0.00102	0.0164	LOC_Os03g21820 LOC_Os06g48160 LOC_Os02g16850 LOC_Os06g13180 LOC_Os02g46910 LOC_Os04g51460 LOC_Os02g50730 LOC_Os01g04050 LOC_Os07g03730
ZINC_ION_BINDING	1876	GO:0008270 zinc ion binding, GOslim:molecular_function	36	0.000518	0.0173	LOC_Os09g29310 LOC_Os09g21710 LOC_Os01g74040 LOC_Os05g37190 LOC_Os02g46100 LOC_Os04g31610 LOC_Os02g52210 LOC_Os09g23530 LOC_Os03g55540 LOC_Os06g13180 LOC_Os02g45780 LOC_Os09g36500 LOC_Os02g35440 LOC_Os05g01940 LOC_Os01g67810 LOC_Os04g37740 LOC_Os02g50730 LOC_Os11g32290 LOC_Os05g03760 LOC_Os09g23560 LOC_Os10g32760 LOC_Os04g30420 LOC_Os05g45060 LOC_Os06g09310 LOC_Os05g39260 LOC_Os09g31200 LOC_Os06g…
ADENYL_RIBONUCLEOTIDE_BINDING	2975	GO:0032559 adenyl ribonucleotide binding, GOslim:molecular_function	51	0.000524	0.0173	LOC_Os09g25090 LOC_Os11g37700 LOC_Os05g25390 LOC_Os07g35810 LOC_Os09g31486 LOC_Os08g35600 LOC_Os10g35180 LOC_Os09g18020 LOC_Os01g50100 LOC_Os07g35390 LOC_Os03g20840 LOC_Os01g04550 LOC_Os10g28240 LOC_Os11g44430 LOC_Os01g66860 LOC_Os11g36160 LOC_Os11g10290 LOC_Os09g23570 LOC_Os06g10160 LOC_Os01g42410 LOC_Os02g06930 LOC_Os09g27010 LOC_Os06g02555 LOC_Os08g34240 LOC_Os01g02300 LOC_Os08g24630 LOC_Os07g…
ATP_BINDING	2972	GO:0005524 ATP binding, GOslim:molecular_function	51	0.000513	0.0173	LOC_Os09g25090 LOC_Os11g37700 LOC_Os05g25390 LOC_Os07g35810 LOC_Os09g31486 LOC_Os08g35600 LOC_Os10g35180 LOC_Os09g18020 LOC_Os01g50100 LOC_Os07g35390 LOC_Os03g20840 LOC_Os01g04550 LOC_Os10g28240 LOC_Os11g44430 LOC_Os01g66860 LOC_Os11g36160 LOC_Os11g10290 LOC_Os09g23570 LOC_Os06g10160 LOC_Os01g42410 LOC_Os02g06930 LOC_Os09g27010 LOC_Os06g02555 LOC_Os08g34240 LOC_Os01g02300 LOC_Os08g24630 LOC_Os07g…
SMALL_CONJUGATING_PROTEIN_LIGASE_ACTIVITY	128	GO:0019787 small conjugating protein ligase activity, GOslim:molecular_function	7	0.000551	0.0178	LOC_Os02g33680 LOC_Os04g34140 LOC_Os09g21120 LOC_Os06g13870 LOC_Os02g34410 LOC_Os02g57700 LOC_Os05g39930
POLYSACCHARIDE_CATABOLIC_PROCESS	35	GO:0000272 polysaccharide catabolic process, GOslim:biological_process	4	0.000707	0.0179	LOC_Os10g39680 LOC_Os05g33130 LOC_Os04g41680 LOC_Os06g51060
MONOOXYGENASE_ACTIVITY	413	GO:0004497 monooxygenase activity, GOslim:molecular_function	13	0.000595	0.0188	LOC_Os03g12500 LOC_Os06g30640 LOC_Os09g26960 LOC_Os06g43304 LOC_Os06g44040 LOC_Os10g38110 LOC_Os01g43750 LOC_Os03g55800 LOC_Os01g38110 LOC_Os11g05380 LOC_Os02g47470 LOC_Os06g43320 LOC_Os09g26980
LIPOXYGENASE_ACTIVITY	14	GO:0016165 lipoxygenase activity, GOslim:molecular_function	3	0.000678	0.0209	LOC_Os04g37430 LOC_Os08g39840 LOC_Os08g39850
POLYSACCHARIDE_METABOLIC_PROCESS	138	GO:0005976 polysaccharide metabolic process, GOslim:biological_process	7	0.000841	0.021	LOC_Os06g48160 LOC_Os02g46910 LOC_Os04g51460 LOC_Os10g39680 LOC_Os05g33130 LOC_Os04g41680 LOC_Os06g51060
TRANSFERASE_ACTIVITY,_TRANSFERRING_ACYL_GROUPS_ALTERNATIVE	176	GO:0008415 transferase activity, transferring acyl groups, GOslim:molecular_function	8	0.000727	0.0213	LOC_Os03g10300 LOC_Os02g11070 LOC_Os01g22560 LOC_Os11g45400 LOC_Os05g38350 LOC_Os06g39750 LOC_Os03g58010 LOC_Os11g32650
CARBOHYDRATE_BINDING	318	GO:0030246 carbohydrate binding, GOslim:molecular_function	11	0.000736	0.0213	LOC_Os03g18910 LOC_Os02g03280 LOC_Os11g10290 LOC_Os08g24670 LOC_Os05g33130 LOC_Os04g28780 LOC_Os04g38530 LOC_Os04g41680 LOC_Os06g51060 LOC_Os03g58900 LOC_Os01g06240
TRANSFERASE_ACTIVITY,_TRANSFERRING_ACYL_GROUPS_OTHER_THAN_AMINO-ACYL_GROUPS	176	GO:0016747 transferase activity, transferring acyl groups other than amino-acyl groups, GOslim:molecular_function	8	0.000727	0.0213	LOC_Os03g10300 LOC_Os02g11070 LOC_Os01g22560 LOC_Os11g45400 LOC_Os05g38350 LOC_Os06g39750 LOC_Os03g58010 LOC_Os11g32650
EXTRACELLULAR_MATRIX	4	GO:0031012 extracellular matrix, GOslim:cellular_component	2	0.00157	0.0223	LOC_Os06g13180 LOC_Os02g50730
PROTEINACEOUS_EXTRACELLULAR_MATRIX	4	GO:0005578 proteinaceous extracellular matrix, GOslim:cellular_component	2	0.00157	0.0223	LOC_Os06g13180 LOC_Os02g50730
CATION_TRANSPORT	334	GO:0006812 cation transport, GOslim:biological_process	11	0.00108	0.0266	LOC_Os04g57200 LOC_Os04g39350 LOC_Os10g28240 LOC_Os07g26110 LOC_Os02g37290 LOC_Os02g37300 LOC_Os04g39010 LOC_Os02g37330 LOC_Os04g32920 LOC_Os02g37320 LOC_Os10g30450
ACID-AMINO_ACID_LIGASE_ACTIVITY	141	GO:0016881 acid-amino acid ligase activity, GOslim:molecular_function	7	0.000948	0.0269	LOC_Os02g33680 LOC_Os04g34140 LOC_Os09g21120 LOC_Os06g13870 LOC_Os02g34410 LOC_Os02g57700 LOC_Os05g39930
ASPARTIC-TYPE_ENDOPEPTIDASE_ACTIVITY	235	GO:0004190 aspartic-type endopeptidase activity, GOslim:molecular_function	9	0.00111	0.0304	LOC_Os01g44130 LOC_Os09g29710 LOC_Os05g33400 LOC_Os02g48870 LOC_Os05g33430 LOC_Os01g50170 LOC_Os07g34940 LOC_Os02g21040 LOC_Os11g08100
ASPARTIC-TYPE_PEPTIDASE_ACTIVITY	235	GO:0070001 aspartic-type peptidase activity, GOslim:molecular_function	9	0.00111	0.0304	LOC_Os01g44130 LOC_Os09g29710 LOC_Os05g33400 LOC_Os02g48870 LOC_Os05g33430 LOC_Os01g50170 LOC_Os07g34940 LOC_Os02g21040 LOC_Os11g08100
RESPONSE_TO_BIOTIC_STIMULUS	18	GO:0009607 response to biotic stimulus, GOslim:biological_process	3	0.00129	0.0311	LOC_Os03g18850 LOC_Os12g36850 LOC_Os12g36830
ION_TRANSPORT	396	GO:0006811 ion transport, GOslim:biological_process	12	0.0013	0.0311	LOC_Os04g57200 LOC_Os04g39350 LOC_Os10g28240 LOC_Os07g26110 LOC_Os02g37290 LOC_Os02g37300 LOC_Os04g39010 LOC_Os02g37330 LOC_Os04g32920 LOC_Os10g30790 LOC_Os02g37320 LOC_Os10g30450
AMINE_METABOLIC_PROCESS	399	GO:0009308 amine metabolic process, GOslim:biological_process	12	0.00139	0.0326	LOC_Os04g38950 LOC_Os08g34290 LOC_Os05g35290 LOC_Os02g41670 LOC_Os03g13300 LOC_Os06g44040 LOC_Os09g08130 LOC_Os10g39680 LOC_Os05g33130 LOC_Os04g41680 LOC_Os06g51060 LOC_Os04g33390
EXOCYST	51	GO:0000145 exocyst, GOslim:cellular_component	4	0.00257	0.0332	LOC_Os06g08460 LOC_Os01g67810 LOC_Os08g13570 LOC_Os01g67820
CELL_CORTEX	52	GO:0005938 cell cortex, GOslim:cellular_component	4	0.00275	0.0332	LOC_Os06g08460 LOC_Os01g67810 LOC_Os08g13570 LOC_Os01g67820
CELL_CORTEX_PART	52	GO:0044448 cell cortex part, GOslim:cellular_component	4	0.00275	0.0332	LOC_Os06g08460 LOC_Os01g67810 LOC_Os08g13570 LOC_Os01g67820
EXTRACELLULAR_REGION_PART	6	GO:0044421 extracellular region part, GOslim:cellular_component	2	0.00289	0.0332	LOC_Os06g13180 LOC_Os02g50730
CELL_WALL_MACROMOLECULE_CATABOLIC_PROCESS	43	GO:0016998 cell wall macromolecule catabolic process, GOslim:biological_process	4	0.00144	0.0334	LOC_Os10g39680 LOC_Os05g33130 LOC_Os04g41680 LOC_Os06g51060
L-PHENYLALANINE_METABOLIC_PROCESS	19	GO:0006558 L-phenylalanine metabolic process, GOslim:biological_process	3	0.00148	0.0339	LOC_Os05g35290 LOC_Os02g41670 LOC_Os04g33390
TRANSFERASE_ACTIVITY,_TRANSFERRING_ACYL_GROUPS	195	GO:0016746 transferase activity, transferring acyl groups, GOslim:molecular_function	8	0.00137	0.0366	LOC_Os03g10300 LOC_Os02g11070 LOC_Os01g22560 LOC_Os11g45400 LOC_Os05g38350 LOC_Os06g39750 LOC_Os03g58010 LOC_Os11g32650
NUCLEOSIDE_BINDING	3125	GO:0001882 nucleoside binding, GOslim:molecular_function	51	0.00149	0.0377	LOC_Os09g25090 LOC_Os11g37700 LOC_Os05g25390 LOC_Os07g35810 LOC_Os09g31486 LOC_Os08g35600 LOC_Os10g35180 LOC_Os09g18020 LOC_Os01g50100 LOC_Os07g35390 LOC_Os03g20840 LOC_Os01g04550 LOC_Os10g28240 LOC_Os11g44430 LOC_Os01g66860 LOC_Os11g36160 LOC_Os11g10290 LOC_Os09g23570 LOC_Os06g10160 LOC_Os01g42410 LOC_Os02g06930 LOC_Os09g27010 LOC_Os06g02555 LOC_Os08g34240 LOC_Os01g02300 LOC_Os08g24630 LOC_Os07g…
ADENYL_NUCLEOTIDE_BINDING	3125	GO:0030554 adenyl nucleotide binding, GOslim:molecular_function	51	0.00149	0.0377	LOC_Os09g25090 LOC_Os11g37700 LOC_Os05g25390 LOC_Os07g35810 LOC_Os09g31486 LOC_Os08g35600 LOC_Os10g35180 LOC_Os09g18020 LOC_Os01g50100 LOC_Os07g35390 LOC_Os03g20840 LOC_Os01g04550 LOC_Os10g28240 LOC_Os11g44430 LOC_Os01g66860 LOC_Os11g36160 LOC_Os11g10290 LOC_Os09g23570 LOC_Os06g10160 LOC_Os01g42410 LOC_Os02g06930 LOC_Os09g27010 LOC_Os06g02555 LOC_Os08g34240 LOC_Os01g02300 LOC_Os08g24630 LOC_Os07g…
PURINE_NUCLEOSIDE_BINDING	3125	GO:0001883 purine nucleoside binding, GOslim:molecular_function	51	0.00149	0.0377	LOC_Os09g25090 LOC_Os11g37700 LOC_Os05g25390 LOC_Os07g35810 LOC_Os09g31486 LOC_Os08g35600 LOC_Os10g35180 LOC_Os09g18020 LOC_Os01g50100 LOC_Os07g35390 LOC_Os03g20840 LOC_Os01g04550 LOC_Os10g28240 LOC_Os11g44430 LOC_Os01g66860 LOC_Os11g36160 LOC_Os11g10290 LOC_Os09g23570 LOC_Os06g10160 LOC_Os01g42410 LOC_Os02g06930 LOC_Os09g27010 LOC_Os06g02555 LOC_Os08g34240 LOC_Os01g02300 LOC_Os08g24630 LOC_Os07g…
OXIDOREDUCTASE_ACTIVITY,_ACTING_ON_SINGLE_DONORS_WITH_INCORPORATION_OF_MOLECULAR_OXYGEN,_INCORPORATION_OF_TWO_ATOMS_OF_OXYGEN	20	GO:0016702 oxidoreductase activity, acting on single donors with incorporation of molecular oxygen, incorporation of two atoms of oxygen, GOslim:molecular_function	3	0.00169	0.0405	LOC_Os04g37430 LOC_Os08g39840 LOC_Os08g39850
DIOXYGENASE_ACTIVITY	20	GO:0051213 dioxygenase activity, GOslim:molecular_function	3	0.00169	0.0405	LOC_Os04g37430 LOC_Os08g39840 LOC_Os08g39850
OXIDOREDUCTASE_ACTIVITY,_ACTING_ON_SINGLE_DONORS_WITH_INCORPORATION_OF_MOLECULAR_OXYGEN	20	GO:0016701 oxidoreductase activity, acting on single donors with incorporation of molecular oxygen, GOslim:molecular_function	3	0.00169	0.0405	LOC_Os04g37430 LOC_Os08g39840 LOC_Os08g39850
CELL_WALL_MACROMOLECULE_METABOLIC_PROCESS	46	GO:0044036 cell wall macromolecule metabolic process, GOslim:biological_process	4	0.00181	0.0409	LOC_Os10g39680 LOC_Os05g33130 LOC_Os04g41680 LOC_Os06g51060
RIBONUCLEOTIDE_BINDING	3154	GO:0032553 ribonucleotide binding, GOslim:molecular_function	51	0.0018	0.0418	LOC_Os09g25090 LOC_Os11g37700 LOC_Os05g25390 LOC_Os07g35810 LOC_Os09g31486 LOC_Os08g35600 LOC_Os10g35180 LOC_Os09g18020 LOC_Os01g50100 LOC_Os07g35390 LOC_Os03g20840 LOC_Os01g04550 LOC_Os10g28240 LOC_Os11g44430 LOC_Os01g66860 LOC_Os11g36160 LOC_Os11g10290 LOC_Os09g23570 LOC_Os06g10160 LOC_Os01g42410 LOC_Os02g06930 LOC_Os09g27010 LOC_Os06g02555 LOC_Os08g34240 LOC_Os01g02300 LOC_Os08g24630 LOC_Os07g…
PURINE_RIBONUCLEOTIDE_BINDING	3154	GO:0032555 purine ribonucleotide binding, GOslim:molecular_function	51	0.0018	0.0418	LOC_Os09g25090 LOC_Os11g37700 LOC_Os05g25390 LOC_Os07g35810 LOC_Os09g31486 LOC_Os08g35600 LOC_Os10g35180 LOC_Os09g18020 LOC_Os01g50100 LOC_Os07g35390 LOC_Os03g20840 LOC_Os01g04550 LOC_Os10g28240 LOC_Os11g44430 LOC_Os01g66860 LOC_Os11g36160 LOC_Os11g10290 LOC_Os09g23570 LOC_Os06g10160 LOC_Os01g42410 LOC_Os02g06930 LOC_Os09g27010 LOC_Os06g02555 LOC_Os08g34240 LOC_Os01g02300 LOC_Os08g24630 LOC_Os07g…
AMINE_CATABOLIC_PROCESS	21	GO:0009310 amine catabolic process, GOslim:biological_process	3	0.00191	0.0421	LOC_Os05g35290 LOC_Os02g41670 LOC_Os06g44040
CELLULAR_AMINO_ACID_CATABOLIC_PROCESS	21	GO:0009063 cellular amino acid catabolic process, GOslim:biological_process	3	0.00191	0.0421	LOC_Os05g35290 LOC_Os02g41670 LOC_Os06g44040
LIGASE_ACTIVITY	315	GO:0016874 ligase activity, GOslim:molecular_function	10	0.00232	0.0531	LOC_Os02g33680 LOC_Os04g34140 LOC_Os05g35290 LOC_Os02g41670 LOC_Os09g21120 LOC_Os06g13870 LOC_Os09g23560 LOC_Os02g34410 LOC_Os02g57700 LOC_Os05g39930
ORGANIC_ACID_CATABOLIC_PROCESS	24	GO:0016054 organic acid catabolic process, GOslim:biological_process	3	0.0027	0.058	LOC_Os05g35290 LOC_Os02g41670 LOC_Os06g44040
CARBOXYLIC_ACID_CATABOLIC_PROCESS	24	GO:0046395 carboxylic acid catabolic process, GOslim:biological_process	3	0.0027	0.058	LOC_Os05g35290 LOC_Os02g41670 LOC_Os06g44040
EXOCYTOSIS	58	GO:0006887 exocytosis, GOslim:biological_process	4	0.00398	0.0843	LOC_Os06g08460 LOC_Os01g67810 LOC_Os08g13570 LOC_Os01g67820
CELL_WALL_ORGANIZATION_OR_BIOGENESIS	138	GO:0071554 cell wall organization or biogenesis, GOslim:biological_process	6	0.00406	0.085	LOC_Os03g21820 LOC_Os02g16850 LOC_Os10g39680 LOC_Os05g33130 LOC_Os04g41680 LOC_Os06g51060
CELLULAR_AROMATIC_COMPOUND_METABOLIC_PROCESS	139	GO:0006725 cellular aromatic compound metabolic process, GOslim:biological_process	6	0.0042	0.0869	LOC_Os08g34290 LOC_Os05g35290 LOC_Os02g41670 LOC_Os05g18780 LOC_Os09g08130 LOC_Os04g33390
L-PHENYLALANINE_CATABOLIC_PROCESS	8	GO:0006559 L-phenylalanine catabolic process, GOslim:biological_process	2	0.00457	0.0913	LOC_Os05g35290 LOC_Os02g41670
AROMATIC_AMINO_ACID_FAMILY_CATABOLIC_PROCESS	8	GO:0009074 aromatic amino acid family catabolic process, GOslim:biological_process	2	0.00457	0.0913	LOC_Os05g35290 LOC_Os02g41670
AROMATIC_COMPOUND_CATABOLIC_PROCESS	8	GO:0019439 aromatic compound catabolic process, GOslim:biological_process	2	0.00457	0.0913	LOC_Os05g35290 LOC_Os02g41670
AMMONIA-LYASE_ACTIVITY	8	GO:0016841 ammonia-lyase activity, GOslim:molecular_function	2	0.00457	0.1014	LOC_Os05g35290 LOC_Os02g41670
PURINE_NUCLEOTIDE_BINDING	3308	GO:0017076 purine nucleotide binding, GOslim:molecular_function	51	0.00455	0.1014	LOC_Os09g25090 LOC_Os11g37700 LOC_Os05g25390 LOC_Os07g35810 LOC_Os09g31486 LOC_Os08g35600 LOC_Os10g35180 LOC_Os09g18020 LOC_Os01g50100 LOC_Os07g35390 LOC_Os03g20840 LOC_Os01g04550 LOC_Os10g28240 LOC_Os11g44430 LOC_Os01g66860 LOC_Os11g36160 LOC_Os11g10290 LOC_Os09g23570 LOC_Os06g10160 LOC_Os01g42410 LOC_Os02g06930 LOC_Os09g27010 LOC_Os06g02555 LOC_Os08g34240 LOC_Os01g02300 LOC_Os08g24630 LOC_Os07g…
XYLOGLUCAN:XYLOGLUCOSYL_TRANSFERASE_ACTIVITY	30	GO:0016762 xyloglucan:xyloglucosyl transferase activity, GOslim:molecular_function	3	0.00481	0.105	LOC_Os06g48160 LOC_Os02g46910 LOC_Os04g51460
ENDOPEPTIDASE_ACTIVITY	410	GO:0004175 endopeptidase activity, GOslim:molecular_function	11	0.00496	0.1067	LOC_Os01g44130 LOC_Os09g29710 LOC_Os06g13180 LOC_Os05g33400 LOC_Os02g48870 LOC_Os05g33430 LOC_Os02g50730 LOC_Os01g50170 LOC_Os07g34940 LOC_Os02g21040 LOC_Os11g08100
TRANSFERASE_ACTIVITY,_TRANSFERRING_HEXOSYL_GROUPS	473	GO:0016758 transferase activity, transferring hexosyl groups, GOslim:molecular_function	12	0.00525	0.1111	LOC_Os06g48160 LOC_Os02g46910 LOC_Os06g13760 LOC_Os04g46980 LOC_Os04g12960 LOC_Os04g51460 LOC_Os02g50600 LOC_Os07g10230 LOC_Os03g17850 LOC_Os09g27950 LOC_Os03g58900 LOC_Os03g19310
LIPID_TRANSPORT	105	GO:0006869 lipid transport, GOslim:biological_process	5	0.00592	0.1155	LOC_Os03g01300 LOC_Os10g36100 LOC_Os11g24070 LOC_Os03g01320 LOC_Os07g37385
LIPID_LOCALIZATION	105	GO:0010876 lipid localization, GOslim:biological_process	5	0.00592	0.1155	LOC_Os03g01300 LOC_Os10g36100 LOC_Os11g24070 LOC_Os03g01320 LOC_Os07g37385
SECRETION	73	GO:0046903 secretion, GOslim:biological_process	4	0.00854	0.1628	LOC_Os06g08460 LOC_Os01g67810 LOC_Os08g13570 LOC_Os01g67820
SECRETION_BY_CELL	73	GO:0032940 secretion by cell, GOslim:biological_process	4	0.00854	0.1628	LOC_Os06g08460 LOC_Os01g67810 LOC_Os08g13570 LOC_Os01g67820
AMMONIA_LIGASE_ACTIVITY	12	GO:0016211 ammonia ligase activity, GOslim:molecular_function	2	0.009	0.1799	LOC_Os05g35290 LOC_Os02g41670
RACEMASE_AND_EPIMERASE_ACTIVITY,_ACTING_ON_CARBOHYDRATES_AND_DERIVATIVES	12	GO:0016857 racemase and epimerase activity, acting on carbohydrates and derivatives, GOslim:molecular_function	2	0.009	0.1799	LOC_Os02g54890 LOC_Os08g41440
TRANSFERASE_ACTIVITY,_TRANSFERRING_GLYCOSYL_GROUPS	508	GO:0016757 transferase activity, transferring glycosyl groups, GOslim:molecular_function	12	0.00887	0.1799	LOC_Os06g48160 LOC_Os02g46910 LOC_Os06g13760 LOC_Os04g46980 LOC_Os04g12960 LOC_Os04g51460 LOC_Os02g50600 LOC_Os07g10230 LOC_Os03g17850 LOC_Os09g27950 LOC_Os03g58900 LOC_Os03g19310
ACID-AMMONIA_(OR_AMIDE)_LIGASE_ACTIVITY	12	GO:0016880 acid-ammonia (or amide) ligase activity, GOslim:molecular_function	2	0.009	0.1799	LOC_Os05g35290 LOC_Os02g41670
NUCLEOTIDE_BINDING	3702	GO:0000166 nucleotide binding, GOslim:molecular_function	54	0.0101	0.199	LOC_Os09g25090 LOC_Os11g37700 LOC_Os05g25390 LOC_Os07g35810 LOC_Os09g31486 LOC_Os08g35600 LOC_Os10g35180 LOC_Os09g18020 LOC_Os01g50100 LOC_Os07g35390 LOC_Os03g20840 LOC_Os01g04550 LOC_Os10g28240 LOC_Os11g44430 LOC_Os01g66860 LOC_Os11g36160 LOC_Os11g10290 LOC_Os09g23570 LOC_Os06g10160 LOC_Os01g42410 LOC_Os02g06930 LOC_Os09g27010 LOC_Os06g02555 LOC_Os08g34240 LOC_Os01g02300 LOC_Os08g24630 LOC_Os07g…
VIRION_PART	1	GO:0044423 virion part, GOslim:cellular_component	1	0.0206	0.2077	LOC_Os01g62670
VIRAL_CAPSID	1	GO:0019028 viral capsid, GOslim:cellular_component	1	0.0206	0.2077	LOC_Os01g62670
VIRION	1	GO:0019012 virion, GOslim:cellular_component	1	0.0206	0.2077	LOC_Os01g62670
CATION:SUGAR_SYMPORTER_ACTIVITY	80	GO:0005402 cation:sugar symporter activity, GOslim:molecular_function	4	0.0115	0.2178	LOC_Os07g39350 LOC_Os11g38160 LOC_Os03g11900 LOC_Os06g04900
SOLUTE:HYDROGEN_SYMPORTER_ACTIVITY	80	GO:0015295 solute:hydrogen symporter activity, GOslim:molecular_function	4	0.0115	0.2178	LOC_Os07g39350 LOC_Os11g38160 LOC_Os03g11900 LOC_Os06g04900
SUGAR:HYDROGEN_SYMPORTER_ACTIVITY	80	GO:0005351 sugar:hydrogen symporter activity, GOslim:molecular_function	4	0.0115	0.2178	LOC_Os07g39350 LOC_Os11g38160 LOC_Os03g11900 LOC_Os06g04900
CARBOHYDRATE_TRANSMEMBRANE_TRANSPORTER_ACTIVITY	85	GO:0015144 carbohydrate transmembrane transporter activity, GOslim:molecular_function	4	0.014	0.2579	LOC_Os07g39350 LOC_Os11g38160 LOC_Os03g11900 LOC_Os06g04900
SUGAR_TRANSMEMBRANE_TRANSPORTER_ACTIVITY	85	GO:0051119 sugar transmembrane transporter activity, GOslim:molecular_function	4	0.014	0.2579	LOC_Os07g39350 LOC_Os11g38160 LOC_Os03g11900 LOC_Os06g04900
CARBOHYDRATE_TRANSPORT	85	GO:0008643 carbohydrate transport, GOslim:biological_process	4	0.014	0.2638	LOC_Os07g39350 LOC_Os11g38160 LOC_Os03g11900 LOC_Os06g04900
CATABOLIC_PROCESS	415	GO:0009056 catabolic process, GOslim:biological_process	10	0.0142	0.2652	LOC_Os01g40070 LOC_Os05g35290 LOC_Os02g41670 LOC_Os06g44040 LOC_Os10g39680 LOC_Os05g33130 LOC_Os01g09220 LOC_Os04g41680 LOC_Os06g51060 LOC_Os05g41590
PROTEIN_COMPLEX	813	GO:0043234 protein complex, GOslim:cellular_component	15	0.0279	0.27	LOC_Os02g33680 LOC_Os06g08460 LOC_Os01g55510 LOC_Os04g34140 LOC_Os09g21120 LOC_Os01g67810 LOC_Os06g13870 LOC_Os08g13570 LOC_Os02g34410 LOC_Os03g55320 LOC_Os02g57700 LOC_Os03g18150 LOC_Os01g67820 LOC_Os05g41590 LOC_Os05g39930
SYMPORTER_ACTIVITY	87	GO:0015293 symporter activity, GOslim:molecular_function	4	0.0151	0.2708	LOC_Os07g39350 LOC_Os11g38160 LOC_Os03g11900 LOC_Os06g04900
SOLUTE:CATION_SYMPORTER_ACTIVITY	87	GO:0015294 solute:cation symporter activity, GOslim:molecular_function	4	0.0151	0.2708	LOC_Os07g39350 LOC_Os11g38160 LOC_Os03g11900 LOC_Os06g04900
CARBOHYDRATE_CATABOLIC_PROCESS	139	GO:0016052 carbohydrate catabolic process, GOslim:biological_process	5	0.0175	0.3234	LOC_Os10g39680 LOC_Os05g33130 LOC_Os04g41680 LOC_Os06g51060 LOC_Os05g41590
LIPASE_ACTIVITY	93	GO:0016298 lipase activity, GOslim:molecular_function	4	0.0186	0.3304	LOC_Os01g40070 LOC_Os11g19340 LOC_Os02g43700 LOC_Os01g09220
CARBON-CARBON_LYASE_ACTIVITY	94	GO:0016830 carbon-carbon lyase activity, GOslim:molecular_function	4	0.0193	0.3375	LOC_Os04g38950 LOC_Os03g13300 LOC_Os09g08130 LOC_Os02g36340
PHOSPHOLIPASE_A2_ACTIVITY	19	GO:0004623 phospholipase A2 activity, GOslim:molecular_function	2	0.0198	0.3427	LOC_Os01g40070 LOC_Os01g09220
INOSITOL-1,4,5-TRISPHOSPHATE_3-KINASE_ACTIVITY	1	GO:0008440 inositol-1,4,5-trisphosphate 3-kinase activity, GOslim:molecular_function	1	0.0206	0.3529	LOC_Os02g32370
REGULATION_OF_CELL_DEATH	1	GO:0010941 regulation of cell death, GOslim:biological_process	1	0.0206	0.3537	LOC_Os02g03280
NEGATIVE_REGULATION_OF_PROGRAMMED_CELL_DEATH	1	GO:0043069 negative regulation of programmed cell death, GOslim:biological_process	1	0.0206	0.3537	LOC_Os02g03280
NEGATIVE_REGULATION_OF_CELL_DEATH	1	GO:0060548 negative regulation of cell death, GOslim:biological_process	1	0.0206	0.3537	LOC_Os02g03280
REGULATION_OF_APOPTOTIC_PROCESS	1	GO:0042981 regulation of apoptotic process, GOslim:biological_process	1	0.0206	0.3537	LOC_Os02g03280
AROMATIC_COMPOUND_BIOSYNTHETIC_PROCESS	53	GO:0019438 aromatic compound biosynthetic process, GOslim:biological_process	3	0.0205	0.3537	LOC_Os08g34290 LOC_Os05g18780 LOC_Os04g33390
NEGATIVE_REGULATION_OF_APOPTOTIC_PROCESS	1	GO:0043066 negative regulation of apoptotic process, GOslim:biological_process	1	0.0206	0.3537	LOC_Os02g03280
REGULATION_OF_PROGRAMMED_CELL_DEATH	1	GO:0043067 regulation of programmed cell death, GOslim:biological_process	1	0.0206	0.3537	LOC_Os02g03280
CELLULAR_AMINO_ACID_METABOLIC_PROCESS	319	GO:0006520 cellular amino acid metabolic process, GOslim:biological_process	8	0.0218	0.37	LOC_Os04g38950 LOC_Os08g34290 LOC_Os05g35290 LOC_Os02g41670 LOC_Os03g13300 LOC_Os06g44040 LOC_Os09g08130 LOC_Os04g33390
ISOMERASE_ACTIVITY	149	GO:0016853 isomerase activity, GOslim:molecular_function	5	0.0227	0.3833	LOC_Os02g54890 LOC_Os08g34290 LOC_Os08g41440 LOC_Os08g34240 LOC_Os04g38530
APOPLAST	71	GO:0048046 apoplast, GOslim:cellular_component	3	0.0419	0.3891	LOC_Os06g48160 LOC_Os02g46910 LOC_Os04g51460
RACEMASE_AND_EPIMERASE_ACTIVITY	22	GO:0016854 racemase and epimerase activity, GOslim:molecular_function	2	0.0255	0.4257	LOC_Os02g54890 LOC_Os08g41440
LIPID_CATABOLIC_PROCESS	22	GO:0016042 lipid catabolic process, GOslim:biological_process	2	0.0255	0.4283	LOC_Os01g40070 LOC_Os01g09220
CELLULAR_NITROGEN_COMPOUND_METABOLIC_PROCESS	461	GO:0034641 cellular nitrogen compound metabolic process, GOslim:biological_process	10	0.0266	0.4429	LOC_Os04g38950 LOC_Os08g34290 LOC_Os05g35290 LOC_Os02g41670 LOC_Os05g18780 LOC_Os03g13300 LOC_Os06g44040 LOC_Os09g08130 LOC_Os02g36340 LOC_Os04g33390
PROTEIN_BINDING	2762	GO:0005515 protein binding, GOslim:molecular_function	40	0.0272	0.4495	LOC_Os09g29310 LOC_Os01g74040 LOC_Os03g18770 LOC_Os09g31486 LOC_Os02g46100 LOC_Os09g18020 LOC_Os02g52210 LOC_Os03g20840 LOC_Os03g57310 LOC_Os04g42620 LOC_Os11g36160 LOC_Os02g45780 LOC_Os09g36500 LOC_Os09g23570 LOC_Os02g35440 LOC_Os05g01940 LOC_Os07g07990 LOC_Os07g40630 LOC_Os04g37740 LOC_Os08g10290 LOC_Os05g01380 LOC_Os10g32760 LOC_Os01g05870 LOC_Os05g45060 LOC_Os06g09310 LOC_Os05g39260 LOC_Os06g…
CELL_WALL	80	GO:0005618 cell wall, GOslim:cellular_component	3	0.0555	0.4967	LOC_Os06g48160 LOC_Os02g46910 LOC_Os04g51460
SERINE-TYPE_ENDOPEPTIDASE_INHIBITOR_ACTIVITY	66	GO:0004867 serine-type endopeptidase inhibitor activity, GOslim:molecular_function	3	0.0351	0.5734	LOC_Os01g04050 LOC_Os01g16200 LOC_Os03g52390
CELLULAR_AMINE_METABOLIC_PROCESS	352	GO:0044106 cellular amine metabolic process, GOslim:biological_process	8	0.0356	0.5859	LOC_Os04g38950 LOC_Os08g34290 LOC_Os05g35290 LOC_Os02g41670 LOC_Os03g13300 LOC_Os06g44040 LOC_Os09g08130 LOC_Os04g33390
GLYCEROL-3-PHOSPHATE_DEHYDROGENASE_COMPLEX	6	GO:0009331 glycerol-3-phosphate dehydrogenase complex, GOslim:cellular_component	1	0.0704	0.6072	LOC_Os05g41590
GTP_CYCLOHYDROLASE_II_ACTIVITY	3	GO:0003935 GTP cyclohydrolase II activity, GOslim:molecular_function	1	0.0409	0.6442	LOC_Os02g36340
INDOLE-3-GLYCEROL-PHOSPHATE_SYNTHASE_ACTIVITY	3	GO:0004425 indole-3-glycerol-phosphate synthase activity, GOslim:molecular_function	1	0.0409	0.6442	LOC_Os09g08130
3,4-DIHYDROXY-2-BUTANONE-4-PHOSPHATE_SYNTHASE_ACTIVITY	3	GO:0008686 3,4-dihydroxy-2-butanone-4-phosphate synthase activity, GOslim:molecular_function	1	0.0409	0.6442	LOC_Os02g36340
RESPONSE_TO_DESICCATION	3	GO:0009269 response to desiccation, GOslim:biological_process	1	0.0409	0.6601	LOC_Os05g50710
RESPONSE_TO_WATER_DEPRIVATION	3	GO:0009414 response to water deprivation, GOslim:biological_process	1	0.0409	0.6601	LOC_Os05g50710
OXOACID_METABOLIC_PROCESS	433	GO:0043436 oxoacid metabolic process, GOslim:biological_process	9	0.0428	0.6788	LOC_Os08g10010 LOC_Os04g38950 LOC_Os08g34290 LOC_Os05g35290 LOC_Os02g41670 LOC_Os03g13300 LOC_Os06g44040 LOC_Os09g08130 LOC_Os04g33390
CARBOXYLIC_ACID_METABOLIC_PROCESS	433	GO:0019752 carboxylic acid metabolic process, GOslim:biological_process	9	0.0428	0.6788	LOC_Os08g10010 LOC_Os04g38950 LOC_Os08g34290 LOC_Os05g35290 LOC_Os02g41670 LOC_Os03g13300 LOC_Os06g44040 LOC_Os09g08130 LOC_Os04g33390
ORGANIC_ACID_METABOLIC_PROCESS	434	GO:0006082 organic acid metabolic process, GOslim:biological_process	9	0.0433	0.6804	LOC_Os08g10010 LOC_Os04g38950 LOC_Os08g34290 LOC_Os05g35290 LOC_Os02g41670 LOC_Os03g13300 LOC_Os06g44040 LOC_Os09g08130 LOC_Os04g33390
CELLULAR_KETONE_METABOLIC_PROCESS	437	GO:0042180 cellular ketone metabolic process, GOslim:biological_process	9	0.0449	0.6982	LOC_Os08g10010 LOC_Os04g38950 LOC_Os08g34290 LOC_Os05g35290 LOC_Os02g41670 LOC_Os03g13300 LOC_Os06g44040 LOC_Os09g08130 LOC_Os04g33390
CELLULAR_AMINO_ACID_METABOLIC_PROCESS_ALTERNATIVE	372	GO:0006519 cellular amino acid metabolic process, GOslim:biological_process	8	0.0463	0.7137	LOC_Os04g38950 LOC_Os08g34290 LOC_Os05g35290 LOC_Os02g41670 LOC_Os03g13300 LOC_Os06g44040 LOC_Os09g08130 LOC_Os04g33390
ESTABLISHMENT_OF_LOCALIZATION_IN_CELL	307	GO:0051649 establishment of localization in cell, GOslim:biological_process	7	0.0468	0.7153	LOC_Os06g08460 LOC_Os03g57310 LOC_Os01g67810 LOC_Os08g37370 LOC_Os08g13570 LOC_Os01g67820 LOC_Os01g47730
WATER-SOLUBLE_VITAMIN_METABOLIC_PROCESS	32	GO:0006767 water-soluble vitamin metabolic process, GOslim:biological_process	2	0.0484	0.721	LOC_Os05g18780 LOC_Os02g36340
WATER-SOLUBLE_VITAMIN_BIOSYNTHETIC_PROCESS	32	GO:0042364 water-soluble vitamin biosynthetic process, GOslim:biological_process	2	0.0484	0.721	LOC_Os05g18780 LOC_Os02g36340
SMALL_MOLECULE_CATABOLIC_PROCESS	127	GO:0044282 small molecule catabolic process, GOslim:biological_process	4	0.0481	0.721	LOC_Os05g35290 LOC_Os02g41670 LOC_Os06g44040 LOC_Os05g41590
VITAMIN_BIOSYNTHETIC_PROCESS	33	GO:0009110 vitamin biosynthetic process, GOslim:biological_process	2	0.051	0.7216	LOC_Os05g18780 LOC_Os02g36340
PLANT-TYPE_CELL_WALL_ORGANIZATION_OR_BIOGENESIS	33	GO:0071669 plant-type cell wall organization or biogenesis, GOslim:biological_process	2	0.051	0.7216	LOC_Os03g21820 LOC_Os02g16850
HISTIDINE_CATABOLIC_PROCESS	4	GO:0006548 histidine catabolic process, GOslim:biological_process	1	0.0508	0.7216	LOC_Os06g44040
HISTIDINE_FAMILY_AMINO_ACID_CATABOLIC_PROCESS	4	GO:0009077 histidine family amino acid catabolic process, GOslim:biological_process	1	0.0508	0.7216	LOC_Os06g44040
PLANT-TYPE_CELL_WALL_ORGANIZATION	33	GO:0009664 plant-type cell wall organization, GOslim:biological_process	2	0.051	0.7216	LOC_Os03g21820 LOC_Os02g16850
VITAMIN_METABOLIC_PROCESS	33	GO:0006766 vitamin metabolic process, GOslim:biological_process	2	0.051	0.7216	LOC_Os05g18780 LOC_Os02g36340
CELLULAR_LOCALIZATION	315	GO:0051641 cellular localization, GOslim:biological_process	7	0.0522	0.7322	LOC_Os06g08460 LOC_Os03g57310 LOC_Os01g67810 LOC_Os08g37370 LOC_Os08g13570 LOC_Os01g67820 LOC_Os01g47730
PEPTIDASE_ACTIVITY,_ACTING_ON_L-AMINO_ACID_PEPTIDES	950	GO:0070011 peptidase activity, acting on L-amino acid peptides, GOslim:molecular_function	16	0.0471	0.7345	LOC_Os01g44130 LOC_Os09g29710 LOC_Os05g50580 LOC_Os06g13180 LOC_Os10g24954 LOC_Os05g33400 LOC_Os11g06570 LOC_Os01g67810 LOC_Os02g48870 LOC_Os05g33430 LOC_Os02g50730 LOC_Os03g52070 LOC_Os01g50170 LOC_Os07g34940 LOC_Os02g21040 LOC_Os11g08100
OXIDOREDUCTASE_ACTIVITY,_ACTING_ON_PAIRED_DONORS,_WITH_INCORPORATION_OR_REDUCTION_OF_MOLECULAR_OXYGEN,_REDUCED_ASCORBATE_AS_ONE_DONOR,_AND_INCORPORATION_OF_ONE_ATOM_OF_OXYGEN	4	GO:0016715 oxidoreductase activity, acting on paired donors, with incorporation or reduction of molecular oxygen, reduced ascorbate as one donor, and incorporation of one atom of oxygen, GOslim:molecular_function	1	0.0508	0.7357	LOC_Os06g44040
ANTHRANILATE_SYNTHASE_ACTIVITY	4	GO:0004049 anthranilate synthase activity, GOslim:molecular_function	1	0.0508	0.7357	LOC_Os04g38950
GTP_CYCLOHYDROLASE_ACTIVITY	4	GO:0003933 GTP cyclohydrolase activity, GOslim:molecular_function	1	0.0508	0.7357	LOC_Os02g36340
MAGNESIUM_ION_BINDING	129	GO:0000287 magnesium ion binding, GOslim:molecular_function	4	0.0503	0.7357	LOC_Os04g27190 LOC_Os03g24690 LOC_Os12g30824 LOC_Os11g28530
DOPAMINE_BETA-MONOOXYGENASE_ACTIVITY	4	GO:0004500 dopamine beta-monooxygenase activity, GOslim:molecular_function	1	0.0508	0.7357	LOC_Os06g44040
CHORISMATE_MUTASE_ACTIVITY	4	GO:0004106 chorismate mutase activity, GOslim:molecular_function	1	0.0508	0.7357	LOC_Os08g34290
PEPTIDASE_ACTIVITY	960	GO:0008233 peptidase activity, GOslim:molecular_function	16	0.0507	0.7357	LOC_Os01g44130 LOC_Os09g29710 LOC_Os05g50580 LOC_Os06g13180 LOC_Os10g24954 LOC_Os05g33400 LOC_Os11g06570 LOC_Os01g67810 LOC_Os02g48870 LOC_Os05g33430 LOC_Os02g50730 LOC_Os03g52070 LOC_Os01g50170 LOC_Os07g34940 LOC_Os02g21040 LOC_Os11g08100
CHORISMATE_METABOLIC_PROCESS	34	GO:0046417 chorismate metabolic process, GOslim:biological_process	2	0.0537	0.7404	LOC_Os08g34290 LOC_Os04g33390
AROMATIC_AMINO_ACID_FAMILY_BIOSYNTHETIC_PROCESS	34	GO:0009073 aromatic amino acid family biosynthetic process, GOslim:biological_process	2	0.0537	0.7404	LOC_Os08g34290 LOC_Os04g33390
VESICLE-MEDIATED_TRANSPORT	192	GO:0016192 vesicle-mediated transport, GOslim:biological_process	5	0.0554	0.7579	LOC_Os06g08460 LOC_Os03g57310 LOC_Os01g67810 LOC_Os08g13570 LOC_Os01g67820
PHOSPHATASE_ACTIVITY	190	GO:0016791 phosphatase activity, GOslim:molecular_function	5	0.0535	0.7665	LOC_Os05g09740 LOC_Os01g52230 LOC_Os12g44050 LOC_Os03g55320 LOC_Os03g18150
EXTERNAL_ENCAPSULATING_STRUCTURE	100	GO:0030312 external encapsulating structure, GOslim:cellular_component	3	0.0922	0.7677	LOC_Os06g48160 LOC_Os02g46910 LOC_Os04g51460
POLYOL_CATABOLIC_PROCESS	5	GO:0046174 polyol catabolic process, GOslim:biological_process	1	0.0606	0.7977	LOC_Os05g41590
GLYCEROL-3-PHOSPHATE_CATABOLIC_PROCESS	5	GO:0046168 glycerol-3-phosphate catabolic process, GOslim:biological_process	1	0.0606	0.7977	LOC_Os05g41590
GLYCEROL_CATABOLIC_PROCESS	5	GO:0019563 glycerol catabolic process, GOslim:biological_process	1	0.0606	0.7977	LOC_Os05g41590
ALDITOL_CATABOLIC_PROCESS	5	GO:0019405 alditol catabolic process, GOslim:biological_process	1	0.0606	0.7977	LOC_Os05g41590
THIAMINE_BIOSYNTHETIC_PROCESS	5	GO:0009228 thiamine biosynthetic process, GOslim:biological_process	1	0.0606	0.7977	LOC_Os05g18780
CARBON-NITROGEN_LYASE_ACTIVITY	35	GO:0016840 carbon-nitrogen lyase activity, GOslim:molecular_function	2	0.0564	0.7999	LOC_Os05g35290 LOC_Os02g41670
GLYCEROL-3-PHOSPHATE_DEHYDROGENASE_[NAD+]_ACTIVITY	5	GO:0004367 glycerol-3-phosphate dehydrogenase [NAD+] activity, GOslim:molecular_function	1	0.0606	0.8356	LOC_Os05g41590
GLUTAMATE_DECARBOXYLASE_ACTIVITY	5	GO:0004351 glutamate decarboxylase activity, GOslim:molecular_function	1	0.0606	0.8356	LOC_Os03g13300
STRUCTURAL_CONSTITUENT_OF_CELL_WALL	5	GO:0005199 structural constituent of cell wall, GOslim:molecular_function	1	0.0606	0.8356	LOC_Os07g37385
INTEGRAL_TO_MEMBRANE	752	GO:0016021 integral to membrane, GOslim:cellular_component	12	0.104	0.8375	LOC_Os10g37760 LOC_Os03g10300 LOC_Os07g39350 LOC_Os01g50100 LOC_Os02g03280 LOC_Os11g38160 LOC_Os03g11900 LOC_Os05g50770 LOC_Os06g04900 LOC_Os09g20510 LOC_Os10g30790 LOC_Os03g19310
GALACTOSYLTRANSFERASE_ACTIVITY	37	GO:0008378 galactosyltransferase activity, GOslim:molecular_function	2	0.0619	0.8443	LOC_Os09g27950 LOC_Os03g58900
CARBOHYDRATE_BINDING_ALTERNATIVE	265	GO:0005529 carbohydrate binding, GOslim:molecular_function	6	0.0646	0.8653	LOC_Os02g03280 LOC_Os11g10290 LOC_Os08g24670 LOC_Os04g28780 LOC_Os03g58900 LOC_Os01g06240
SECONDARY_ACTIVE_TRANSMEMBRANE_TRANSPORTER_ACTIVITY	201	GO:0015291 secondary active transmembrane transporter activity, GOslim:molecular_function	5	0.0645	0.8653	LOC_Os07g39350 LOC_Os11g38160 LOC_Os03g11900 LOC_Os06g04900 LOC_Os10g30790
ENDOPEPTIDASE_INHIBITOR_ACTIVITY	87	GO:0004866 endopeptidase inhibitor activity, GOslim:molecular_function	3	0.0674	0.8939	LOC_Os01g04050 LOC_Os01g16200 LOC_Os03g52390
INTRINSIC_TO_MEMBRANE	767	GO:0031224 intrinsic to membrane, GOslim:cellular_component	12	0.1152	0.8977	LOC_Os10g37760 LOC_Os03g10300 LOC_Os07g39350 LOC_Os01g50100 LOC_Os02g03280 LOC_Os11g38160 LOC_Os03g11900 LOC_Os05g50770 LOC_Os06g04900 LOC_Os09g20510 LOC_Os10g30790 LOC_Os03g19310
PEPTIDASE_INHIBITOR_ACTIVITY	89	GO:0030414 peptidase inhibitor activity, GOslim:molecular_function	3	0.071	0.9076	LOC_Os01g04050 LOC_Os01g16200 LOC_Os03g52390
CYCLOHYDROLASE_ACTIVITY	6	GO:0019238 cyclohydrolase activity, GOslim:molecular_function	1	0.0704	0.9076	LOC_Os02g36340
DNA-3-METHYLADENINE_GLYCOSYLASE_ACTIVITY	6	GO:0008725 DNA-3-methyladenine glycosylase activity, GOslim:molecular_function	1	0.0704	0.9076	LOC_Os08g38170
ALKYLBASE_DNA_N-GLYCOSYLASE_ACTIVITY	6	GO:0003905 alkylbase DNA N-glycosylase activity, GOslim:molecular_function	1	0.0704	0.9076	LOC_Os08g38170
GLUTAMINE_FAMILY_AMINO_ACID_METABOLIC_PROCESS	40	GO:0009064 glutamine family amino acid metabolic process, GOslim:biological_process	2	0.0705	0.9197	LOC_Os04g38950 LOC_Os03g13300
PHOSPHOLIPASE_ACTIVITY	41	GO:0004620 phospholipase activity, GOslim:molecular_function	2	0.0734	0.9302	LOC_Os01g40070 LOC_Os01g09220
ORGANOPHOSPHATE_METABOLIC_PROCESS	91	GO:0019637 organophosphate metabolic process, GOslim:biological_process	3	0.0747	0.967	LOC_Os01g40070 LOC_Os01g09220 LOC_Os05g41590
INOSITOL_TRISPHOSPHATE_KINASE_ACTIVITY	7	GO:0051766 inositol trisphosphate kinase activity, GOslim:molecular_function	1	0.08	0.9707	LOC_Os02g32370
OXO-ACID-LYASE_ACTIVITY	7	GO:0016833 oxo-acid-lyase activity, GOslim:molecular_function	1	0.08	0.9707	LOC_Os04g38950
PHOSPHATE_ION_TRANSMEMBRANE_TRANSPORTER_ACTIVITY	7	GO:0015114 phosphate ion transmembrane transporter activity, GOslim:molecular_function	1	0.08	0.9707	LOC_Os10g30790
METALLOENDOPEPTIDASE_ACTIVITY	43	GO:0004222 metalloendopeptidase activity, GOslim:molecular_function	2	0.0794	0.9707	LOC_Os06g13180 LOC_Os02g50730
INORGANIC_PHOSPHATE_TRANSMEMBRANE_TRANSPORTER_ACTIVITY	7	GO:0005315 inorganic phosphate transmembrane transporter activity, GOslim:molecular_function	1	0.08	0.9707	LOC_Os10g30790
ACTIVE_TRANSMEMBRANE_TRANSPORTER_ACTIVITY	421	GO:0022804 active transmembrane transporter activity, GOslim:molecular_function	8	0.0807	0.9707	LOC_Os07g39350 LOC_Os01g50100 LOC_Os10g28240 LOC_Os11g38160 LOC_Os03g11900 LOC_Os06g04900 LOC_Os10g30790 LOC_Os03g43980
POLLINATION	95	GO:0009856 pollination, GOslim:biological_process	3	0.0823	0.9828	LOC_Os11g10290 LOC_Os04g28780 LOC_Os01g06240
PHOSPHATE_ION_TRANSPORT	7	GO:0006817 phosphate ion transport, GOslim:biological_process	1	0.08	0.9828	LOC_Os10g30790
MULTICELLULAR_ORGANISMAL_PROCESS	150	GO:0032501 multicellular organismal process, GOslim:biological_process	4	0.0772	0.9828	LOC_Os11g10290 LOC_Os04g51160 LOC_Os04g28780 LOC_Os01g06240
RESPIRATORY_GASEOUS_EXCHANGE	7	GO:0007585 respiratory gaseous exchange, GOslim:biological_process	1	0.08	0.9828	LOC_Os04g51160
CELL_RECOGNITION	95	GO:0008037 cell recognition, GOslim:biological_process	3	0.0823	0.9828	LOC_Os11g10290 LOC_Os04g28780 LOC_Os01g06240
PROTEOLYSIS	1187	GO:0006508 proteolysis, GOslim:biological_process	18	0.0809	0.9828	LOC_Os01g44130 LOC_Os09g29710 LOC_Os05g50580 LOC_Os06g13180 LOC_Os10g24954 LOC_Os05g33400 LOC_Os11g06570 LOC_Os01g67810 LOC_Os02g48870 LOC_Os05g33430 LOC_Os02g50730 LOC_Os03g52070 LOC_Os01g50170 LOC_Os07g34940 LOC_Os02g21040 LOC_Os11g08100 LOC_Os01g58290 LOC_Os02g17000
GLUCAN_METABOLIC_PROCESS	94	GO:0044042 glucan metabolic process, GOslim:biological_process	3	0.0803	0.9828	LOC_Os06g48160 LOC_Os02g46910 LOC_Os04g51460
RECOGNITION_OF_POLLEN	95	GO:0048544 recognition of pollen, GOslim:biological_process	3	0.0823	0.9828	LOC_Os11g10290 LOC_Os04g28780 LOC_Os01g06240
CELLULAR_GLUCAN_METABOLIC_PROCESS	94	GO:0006073 cellular glucan metabolic process, GOslim:biological_process	3	0.0803	0.9828	LOC_Os06g48160 LOC_Os02g46910 LOC_Os04g51460
POLLEN-PISTIL_INTERACTION	95	GO:0009875 pollen-pistil interaction, GOslim:biological_process	3	0.0823	0.9828	LOC_Os11g10290 LOC_Os04g28780 LOC_Os01g06240
GLYCEROL-3-PHOSPHATE_METABOLIC_PROCESS	7	GO:0006072 glycerol-3-phosphate metabolic process, GOslim:biological_process	1	0.08	0.9828	LOC_Os05g41590
INORGANIC_ANION_TRANSMEMBRANE_TRANSPORTER_ACTIVITY	18	GO:0015103 inorganic anion transmembrane transporter activity, GOslim:molecular_function	1	0.1798	1	LOC_Os10g30790
ORGANIC_ACID_TRANSPORT	34	GO:0015849 organic acid transport, GOslim:biological_process	1	0.3058	1	LOC_Os03g43980
ORGANELLE_PART	634	GO:0044422 organelle part, GOslim:cellular_component	2	0.9902	1	LOC_Os01g55510 LOC_Os04g51160
AMINO_ACID_BINDING	90	GO:0016597 amino acid binding, GOslim:molecular_function	1	0.6131	1	LOC_Os04g47780
TRYPTOPHAN_METABOLIC_PROCESS	13	GO:0006568 tryptophan metabolic process, GOslim:biological_process	1	0.1358	1	LOC_Os09g08130
INTRACELLULAR_TRANSPORT	234	GO:0046907 intracellular transport, GOslim:biological_process	3	0.4463	1	LOC_Os03g57310 LOC_Os08g37370 LOC_Os01g47730
DNA_N-GLYCOSYLASE_ACTIVITY	9	GO:0019104 DNA N-glycosylase activity, GOslim:molecular_function	1	0.099	1	LOC_Os08g38170
HETEROCYCLE_CATABOLIC_PROCESS	19	GO:0046700 heterocycle catabolic process, GOslim:biological_process	1	0.1883	1	LOC_Os06g44040
ENZYME_REGULATOR_ACTIVITY	243	GO:0030234 enzyme regulator activity, GOslim:molecular_function	3	0.4704	1	LOC_Os01g04050 LOC_Os01g16200 LOC_Os03g52390
CELLULAR_MACROMOLECULE_LOCALIZATION	208	GO:0070727 cellular macromolecule localization, GOslim:biological_process	2	0.6422	1	LOC_Os03g57310 LOC_Os01g47730
PROTEIN_LOCALIZATION	298	GO:0008104 protein localization, GOslim:biological_process	2	0.8192	1	LOC_Os03g57310 LOC_Os01g47730
CELLULAR_NITROGEN_COMPOUND_BIOSYNTHETIC_PROCESS	225	GO:0044271 cellular nitrogen compound biosynthetic process, GOslim:biological_process	4	0.2152	1	LOC_Os08g34290 LOC_Os05g18780 LOC_Os02g36340 LOC_Os04g33390
VITAMIN_B6_BINDING	138	GO:0070279 vitamin B6 binding, GOslim:molecular_function	2	0.427	1	LOC_Os03g13300 LOC_Os03g51740
GLUCURONOSYLTRANSFERASE_ACTIVITY	14	GO:0015020 glucuronosyltransferase activity, GOslim:molecular_function	1	0.1448	1	LOC_Os03g17850
MITOCHONDRIAL_PART	108	GO:0044429 mitochondrial part, GOslim:cellular_component	1	0.6794	1	LOC_Os04g51160
MICROTUBULE_MOTOR_ACTIVITY	51	GO:0003777 microtubule motor activity, GOslim:molecular_function	1	0.4187	1	LOC_Os01g55510
ATPASE_ACTIVITY,_COUPLED_TO_TRANSMEMBRANE_MOVEMENT_OF_IONS,_PHOSPHORYLATIVE_MECHANISM	66	GO:0015662 ATPase activity, coupled to transmembrane movement of ions, phosphorylative mechanism, GOslim:molecular_function	1	0.5029	1	LOC_Os10g28240
PROTEIN_FOLDING	198	GO:0006457 protein folding, GOslim:biological_process	1	0.8749	1	LOC_Os09g31486
1-AMINOCYCLOPROPANE-1-CARBOXYLATE_SYNTHASE_ACTIVITY	18	GO:0016847 1-aminocyclopropane-1-carboxylate synthase activity, GOslim:molecular_function	1	0.1798	1	LOC_Os03g51740
INOSITOL_OR_PHOSPHATIDYLINOSITOL_KINASE_ACTIVITY	30	GO:0004428 inositol or phosphatidylinositol kinase activity, GOslim:molecular_function	1	0.2763	1	LOC_Os02g32370
ATPASE_ACTIVITY	389	GO:0016887 ATPase activity, GOslim:molecular_function	6	0.229	1	LOC_Os11g37700 LOC_Os10g35180 LOC_Os01g50100 LOC_Os10g28240 LOC_Os01g42410 LOC_Os08g43120
MICROTUBULE-BASED_PROCESS	81	GO:0007017 microtubule-based process, GOslim:biological_process	1	0.575	1	LOC_Os01g55510
NEGATIVE_REGULATION_OF_CELLULAR_PROCESS	43	GO:0048523 negative regulation of cellular process, GOslim:biological_process	1	0.3681	1	LOC_Os02g03280
ENZYME_INHIBITOR_ACTIVITY	167	GO:0004857 enzyme inhibitor activity, GOslim:molecular_function	3	0.2592	1	LOC_Os01g04050 LOC_Os01g16200 LOC_Os03g52390
DEFENSE_RESPONSE	435	GO:0006952 defense response, GOslim:biological_process	5	0.481	1	LOC_Os03g20840 LOC_Os03g18850 LOC_Os06g31890 LOC_Os12g36850 LOC_Os12g36830
AMINO_ACID_TRANSMEMBRANE_TRANSPORTER_ACTIVITY	27	GO:0015171 amino acid transmembrane transporter activity, GOslim:molecular_function	1	0.2533	1	LOC_Os03g43980
MONOCARBOXYLIC_ACID_METABOLIC_PROCESS	76	GO:0032787 monocarboxylic acid metabolic process, GOslim:biological_process	1	0.5522	1	LOC_Os08g10010
STRUCTURAL_CONSTITUENT_OF_RIBOSOME	465	GO:0003735 structural constituent of ribosome, GOslim:molecular_function	1	0.9924	1	LOC_Os04g38530
CELL_WALL_ORGANIZATION	76	GO:0071555 cell wall organization, GOslim:biological_process	2	0.1941	1	LOC_Os03g21820 LOC_Os02g16850
INORGANIC_ANION_TRANSPORT	33	GO:0015698 inorganic anion transport, GOslim:biological_process	1	0.2986	1	LOC_Os10g30790
REGULATION_OF_CATALYTIC_ACTIVITY	106	GO:0050790 regulation of catalytic activity, GOslim:biological_process	2	0.3087	1	LOC_Os01g58290 LOC_Os02g17000
SIGNALING_ALTERNATIVE	306	GO:0023046 signaling, GOslim:biological_process	3	0.6232	1	LOC_Os09g25090 LOC_Os08g34240 LOC_Os01g47730
CARBON-OXYGEN_LYASE_ACTIVITY	79	GO:0016835 carbon-oxygen lyase activity, GOslim:molecular_function	1	0.566	1	LOC_Os04g33390
PHOSPHOPANTETHEINE_BINDING	49	GO:0031177 phosphopantetheine binding, GOslim:molecular_function	1	0.4064	1	LOC_Os04g47780
INTRACELLULAR_NON-MEMBRANE-BOUNDED_ORGANELLE	726	GO:0043232 intracellular non-membrane-bounded organelle, GOslim:cellular_component	7	0.6383	1	LOC_Os05g13580 LOC_Os01g55510 LOC_Os05g31620 LOC_Os08g34240 LOC_Os01g04330 LOC_Os01g72100 LOC_Os04g38530
LIPID_METABOLIC_PROCESS	436	GO:0006629 lipid metabolic process, GOslim:biological_process	6	0.311	1	LOC_Os01g40070 LOC_Os11g19340 LOC_Os08g10010 LOC_Os01g44130 LOC_Os02g43700 LOC_Os01g09220
SUBSTRATE-SPECIFIC_TRANSPORTER_ACTIVITY	626	GO:0022892 substrate-specific transporter activity, GOslim:molecular_function	8	0.3378	1	LOC_Os07g39350 LOC_Os10g28240 LOC_Os11g38160 LOC_Os03g11900 LOC_Os06g04900 LOC_Os04g32920 LOC_Os10g30790 LOC_Os03g43980
OXIDOREDUCTASE_ACTIVITY,_ACTING_ON_CH-OH_GROUP_OF_DONORS	114	GO:0016614 oxidoreductase activity, acting on CH-OH group of donors, GOslim:molecular_function	2	0.339	1	LOC_Os03g55070 LOC_Os05g41590
MONOVALENT_INORGANIC_CATION_TRANSMEMBRANE_TRANSPORTER_ACTIVITY	150	GO:0015077 monovalent inorganic cation transmembrane transporter activity, GOslim:molecular_function	1	0.7933	1	LOC_Os04g32920
METAL_ION_TRANSMEMBRANE_TRANSPORTER_ACTIVITY	104	GO:0046873 metal ion transmembrane transporter activity, GOslim:molecular_function	2	0.301	1	LOC_Os10g28240 LOC_Os04g32920
CYTOPLASMIC_PART	961	GO:0044444 cytoplasmic part, GOslim:cellular_component	8	0.7881	1	LOC_Os06g08460 LOC_Os01g67810 LOC_Os08g37370 LOC_Os04g51160 LOC_Os08g13570 LOC_Os04g38530 LOC_Os01g67820 LOC_Os05g41590
NUCLEAR_TRANSPORT	59	GO:0051169 nuclear transport, GOslim:biological_process	1	0.4652	1	LOC_Os01g47730
ALCOHOL_CATABOLIC_PROCESS	103	GO:0046164 alcohol catabolic process, GOslim:biological_process	1	0.6622	1	LOC_Os05g41590
TRANSFERASE_ACTIVITY,_TRANSFERRING_NITROGENOUS_GROUPS	57	GO:0016769 transferase activity, transferring nitrogenous groups, GOslim:molecular_function	1	0.454	1	LOC_Os03g51740
SMALL_MOLECULE_METABOLIC_PROCESS	884	GO:0044281 small molecule metabolic process, GOslim:biological_process	12	0.2241	1	LOC_Os08g10010 LOC_Os04g38950 LOC_Os08g34290 LOC_Os05g35290 LOC_Os02g41670 LOC_Os05g18780 LOC_Os03g13300 LOC_Os06g44040 LOC_Os09g08130 LOC_Os02g36340 LOC_Os05g41590 LOC_Os04g33390
RIBONUCLEASE_ACTIVITY	128	GO:0004540 ribonuclease activity, GOslim:molecular_function	1	0.7399	1	LOC_Os05g18780
CARBON-SULFUR_LYASE_ACTIVITY	27	GO:0016846 carbon-sulfur lyase activity, GOslim:molecular_function	1	0.2533	1	LOC_Os03g51740
DISACCHARIDE_METABOLIC_PROCESS	41	GO:0005984 disaccharide metabolic process, GOslim:biological_process	1	0.3547	1	LOC_Os02g44230
UNFOLDED_PROTEIN_BINDING	125	GO:0051082 unfolded protein binding, GOslim:molecular_function	1	0.7316	1	LOC_Os09g31486
DIVALENT_METAL_ION_TRANSPORT	12	GO:0070838 divalent metal ion transport, GOslim:biological_process	1	0.1268	1	LOC_Os10g28240
OXIDOREDUCTASE_ACTIVITY,_ACTING_ON_THE_CH-OH_GROUP_OF_DONORS,_NAD_OR_NADP_AS_ACCEPTOR	101	GO:0016616 oxidoreductase activity, acting on the CH-OH group of donors, NAD or NADP as acceptor, GOslim:molecular_function	2	0.2895	1	LOC_Os03g55070 LOC_Os05g41590
CELLULAR_AMINO_ACID_BIOSYNTHETIC_PROCESS	125	GO:0008652 cellular amino acid biosynthetic process, GOslim:biological_process	2	0.38	1	LOC_Os08g34290 LOC_Os04g33390
SMALL_GTPASE_MEDIATED_SIGNAL_TRANSDUCTION	118	GO:0007264 small GTPase mediated signal transduction, GOslim:biological_process	1	0.7112	1	LOC_Os01g47730
EXOPEPTIDASE_ACTIVITY	85	GO:0008238 exopeptidase activity, GOslim:molecular_function	2	0.2282	1	LOC_Os05g50580 LOC_Os03g52070
TREHALOSE_METABOLIC_PROCESS	29	GO:0005991 trehalose metabolic process, GOslim:biological_process	1	0.2687	1	LOC_Os02g44230
IDENTICAL_PROTEIN_BINDING	56	GO:0042802 identical protein binding, GOslim:molecular_function	2	0.1217	1	LOC_Os01g58290 LOC_Os02g17000
TRNA_PROCESSING	51	GO:0008033 tRNA processing, GOslim:biological_process	2	0.1048	1	LOC_Os05g18780 LOC_Os05g24660
MOTOR_ACTIVITY	65	GO:0003774 motor activity, GOslim:molecular_function	1	0.4977	1	LOC_Os01g55510
OLIGOSACCHARIDE_METABOLIC_PROCESS	43	GO:0009311 oligosaccharide metabolic process, GOslim:biological_process	1	0.3681	1	LOC_Os02g44230
GLYCOSIDE_METABOLIC_PROCESS	41	GO:0016137 glycoside metabolic process, GOslim:biological_process	1	0.3547	1	LOC_Os02g44230
THIAMINE_METABOLIC_PROCESS	8	GO:0006772 thiamine metabolic process, GOslim:biological_process	1	0.0896	1	LOC_Os05g18780
TRANSCRIPTION_FACTOR_BINDING	43	GO:0008134 transcription factor binding, GOslim:molecular_function	1	0.3681	1	LOC_Os01g47730
CYTOSKELETON	121	GO:0005856 cytoskeleton, GOslim:cellular_component	1	0.7201	1	LOC_Os01g55510
MONOVALENT_INORGANIC_CATION_TRANSPORT	172	GO:0015672 monovalent inorganic cation transport, GOslim:biological_process	2	0.5402	1	LOC_Os10g28240 LOC_Os04g32920
CELLULAR_MODIFIED_AMINO_ACID_METABOLIC_PROCESS	56	GO:0006575 cellular modified amino acid metabolic process, GOslim:biological_process	1	0.4482	1	LOC_Os09g08130
CATION_TRANSMEMBRANE_TRANSPORTER_ACTIVITY	368	GO:0008324 cation transmembrane transporter activity, GOslim:molecular_function	6	0.1949	1	LOC_Os07g39350 LOC_Os10g28240 LOC_Os11g38160 LOC_Os03g11900 LOC_Os06g04900 LOC_Os04g32920
HYDROLASE_ACTIVITY,_ACTING_ON_ACID_ANHYDRIDES	775	GO:0016817 hydrolase activity, acting on acid anhydrides, GOslim:molecular_function	9	0.4261	1	LOC_Os11g37700 LOC_Os01g55510 LOC_Os10g35180 LOC_Os01g50100 LOC_Os10g28240 LOC_Os01g42410 LOC_Os08g43120 LOC_Os01g47730 LOC_Os03g58790
FMN_BINDING	33	GO:0010181 FMN binding, GOslim:molecular_function	1	0.2986	1	LOC_Os06g11240
ION_TRANSMEMBRANE_TRANSPORTER_ACTIVITY	473	GO:0015075 ion transmembrane transporter activity, GOslim:molecular_function	7	0.2334	1	LOC_Os07g39350 LOC_Os10g28240 LOC_Os11g38160 LOC_Os03g11900 LOC_Os06g04900 LOC_Os04g32920 LOC_Os10g30790
RESPONSE_TO_ABIOTIC_STIMULUS	48	GO:0009628 response to abiotic stimulus, GOslim:biological_process	1	0.4002	1	LOC_Os05g50710
APOPTOTIC_PROCESS	465	GO:0006915 apoptotic process, GOslim:biological_process	3	0.865	1	LOC_Os03g20840 LOC_Os02g03280 LOC_Os09g35630
RNA_PROCESSING	171	GO:0006396 RNA processing, GOslim:biological_process	2	0.5371	1	LOC_Os05g18780 LOC_Os05g24660
N-ACYLTRANSFERASE_ACTIVITY	46	GO:0016410 N-acyltransferase activity, GOslim:molecular_function	1	0.3875	1	LOC_Os03g58010
HYDROLASE_ACTIVITY,_ACTING_ON_ACID_ANHYDRIDES,_IN_PHOSPHORUS-CONTAINING_ANHYDRIDES	761	GO:0016818 hydrolase activity, acting on acid anhydrides, in phosphorus-containing anhydrides, GOslim:molecular_function	9	0.4056	1	LOC_Os11g37700 LOC_Os01g55510 LOC_Os10g35180 LOC_Os01g50100 LOC_Os10g28240 LOC_Os01g42410 LOC_Os08g43120 LOC_Os01g47730 LOC_Os03g58790
UDP-GLYCOSYLTRANSFERASE_ACTIVITY	92	GO:0008194 UDP-glycosyltransferase activity, GOslim:molecular_function	1	0.6211	1	LOC_Os03g17850
DNA_TOPOISOMERASE_(ATP-HYDROLYZING)_ACTIVITY	15	GO:0003918 DNA topoisomerase (ATP-hydrolyzing) activity, GOslim:molecular_function	1	0.1537	1	LOC_Os08g34240
DNA_TOPOLOGICAL_CHANGE	24	GO:0006265 DNA topological change, GOslim:biological_process	1	0.2295	1	LOC_Os08g34240
DNA_TOPOISOMERASE_ACTIVITY	21	GO:0003916 DNA topoisomerase activity, GOslim:molecular_function	1	0.205	1	LOC_Os08g34240
PROTEIN_SERINE/THREONINE_PHOSPHATASE_ACTIVITY	51	GO:0004722 protein serine/threonine phosphatase activity, GOslim:molecular_function	2	0.1048	1	LOC_Os03g55320 LOC_Os03g18150
POLYOL_METABOLIC_PROCESS	28	GO:0019751 polyol metabolic process, GOslim:biological_process	1	0.261	1	LOC_Os05g41590
ESTABLISHMENT_OF_PROTEIN_LOCALIZATION	287	GO:0045184 establishment of protein localization, GOslim:biological_process	2	0.8028	1	LOC_Os03g57310 LOC_Os01g47730
PROTEIN_DIMERIZATION_ACTIVITY	423	GO:0046983 protein dimerization activity, GOslim:molecular_function	2	0.9358	1	LOC_Os06g50480 LOC_Os06g39590
NUTRIENT_RESERVOIR_ACTIVITY	78	GO:0045735 nutrient reservoir activity, GOslim:molecular_function	1	0.5615	1	LOC_Os10g28080
MITOCHONDRION	123	GO:0005739 mitochondrion, GOslim:cellular_component	2	0.3726	1	LOC_Os08g37370 LOC_Os04g51160
THIAMINE-CONTAINING_COMPOUND_METABOLIC_PROCESS	8	GO:0042723 thiamine-containing compound metabolic process, GOslim:biological_process	1	0.0896	1	LOC_Os05g18780
CELLULAR_POLYSACCHARIDE_METABOLIC_PROCESS	99	GO:0044264 cellular polysaccharide metabolic process, GOslim:biological_process	3	0.0902	1	LOC_Os06g48160 LOC_Os02g46910 LOC_Os04g51460
MEMBRANE_PART	1004	GO:0044425 membrane part, GOslim:cellular_component	12	0.3651	1	LOC_Os10g37760 LOC_Os03g10300 LOC_Os07g39350 LOC_Os01g50100 LOC_Os02g03280 LOC_Os11g38160 LOC_Os03g11900 LOC_Os05g50770 LOC_Os06g04900 LOC_Os09g20510 LOC_Os10g30790 LOC_Os03g19310
CARBOXYLIC_ACID_TRANSMEMBRANE_TRANSPORTER_ACTIVITY	37	GO:0046943 carboxylic acid transmembrane transporter activity, GOslim:molecular_function	1	0.3272	1	LOC_Os03g43980
AMINE_TRANSPORT	30	GO:0015837 amine transport, GOslim:biological_process	1	0.2763	1	LOC_Os03g43980
TRANSPORTER_ACTIVITY	1085	GO:0005215 transporter activity, GOslim:molecular_function	12	0.4666	1	LOC_Os07g39350 LOC_Os01g50100 LOC_Os10g28240 LOC_Os11g38160 LOC_Os03g11900 LOC_Os01g67810 LOC_Os02g47090 LOC_Os06g04900 LOC_Os04g32920 LOC_Os09g20510 LOC_Os10g30790 LOC_Os03g43980
INDOLALKYLAMINE_METABOLIC_PROCESS	13	GO:0006586 indolalkylamine metabolic process, GOslim:biological_process	1	0.1358	1	LOC_Os09g08130
CHROMOSOME	129	GO:0005694 chromosome, GOslim:cellular_component	1	0.7426	1	LOC_Os08g34240
TRNA_DIMETHYLALLYLTRANSFERASE_ACTIVITY	10	GO:0004811 tRNA dimethylallyltransferase activity, GOslim:molecular_function	1	0.1084	1	LOC_Os05g24660
ATPASE_ACTIVITY,_COUPLED	297	GO:0042623 ATPase activity, coupled, GOslim:molecular_function	2	0.8178	1	LOC_Os01g50100 LOC_Os10g28240
ATPASE_ACTIVITY,_COUPLED_TO_MOVEMENT_OF_SUBSTANCES	164	GO:0043492 ATPase activity, coupled to movement of substances, GOslim:molecular_function	2	0.515	1	LOC_Os01g50100 LOC_Os10g28240
MACROMOLECULAR_COMPLEX	1404	GO:0032991 macromolecular complex, GOslim:cellular_component	16	0.4037	1	LOC_Os02g33680 LOC_Os06g08460 LOC_Os01g55510 LOC_Os04g34140 LOC_Os09g21120 LOC_Os01g67810 LOC_Os06g13870 LOC_Os08g13570 LOC_Os02g34410 LOC_Os03g55320 LOC_Os02g57700 LOC_Os03g18150 LOC_Os04g38530 LOC_Os01g67820 LOC_Os05g41590 LOC_Os05g39930
POTASSIUM_ION_TRANSPORT	55	GO:0006813 potassium ion transport, GOslim:biological_process	1	0.4424	1	LOC_Os04g32920
GLYCEROL_METABOLIC_PROCESS	20	GO:0006071 glycerol metabolic process, GOslim:biological_process	1	0.1967	1	LOC_Os05g41590
METALLOPEPTIDASE_ACTIVITY	105	GO:0008237 metallopeptidase activity, GOslim:molecular_function	3	0.1026	1	LOC_Os06g13180 LOC_Os01g67810 LOC_Os02g50730
NEGATIVE_REGULATION_OF_CATALYTIC_ACTIVITY	48	GO:0043086 negative regulation of catalytic activity, GOslim:biological_process	2	0.0951	1	LOC_Os01g58290 LOC_Os02g17000
RECEPTOR_SIGNALING_PROTEIN_ACTIVITY	16	GO:0005057 receptor signaling protein activity, GOslim:molecular_function	1	0.1625	1	LOC_Os03g17700
MACROMOLECULE_LOCALIZATION	406	GO:0033036 macromolecule localization, GOslim:biological_process	7	0.1405	1	LOC_Os03g01300 LOC_Os03g57310 LOC_Os10g36100 LOC_Os11g24070 LOC_Os03g01320 LOC_Os07g37385 LOC_Os01g47730
DNA_REPAIR	114	GO:0006281 DNA repair, GOslim:biological_process	1	0.6989	1	LOC_Os08g38170
AMINE_TRANSMEMBRANE_TRANSPORTER_ACTIVITY	27	GO:0005275 amine transmembrane transporter activity, GOslim:molecular_function	1	0.2533	1	LOC_Os03g43980
DICARBOXYLIC_ACID_METABOLIC_PROCESS	59	GO:0043648 dicarboxylic acid metabolic process, GOslim:biological_process	2	0.1321	1	LOC_Os08g34290 LOC_Os04g33390
CELLULAR_BIOGENIC_AMINE_METABOLIC_PROCESS	41	GO:0006576 cellular biogenic amine metabolic process, GOslim:biological_process	1	0.3547	1	LOC_Os09g08130
PROTEIN_GLYCOSYLATION	55	GO:0006486 protein glycosylation, GOslim:biological_process	2	0.1183	1	LOC_Os09g27950 LOC_Os03g58900
ORGANIC_ACID_TRANSMEMBRANE_TRANSPORTER_ACTIVITY	37	GO:0005342 organic acid transmembrane transporter activity, GOslim:molecular_function	1	0.3272	1	LOC_Os03g43980
CALCIUM_ION_TRANSPORT	12	GO:0006816 calcium ion transport, GOslim:biological_process	1	0.1268	1	LOC_Os10g28240
TRANSMEMBRANE_TRANSPORTER_ACTIVITY	671	GO:0022857 transmembrane transporter activity, GOslim:molecular_function	9	0.2765	1	LOC_Os07g39350 LOC_Os01g50100 LOC_Os10g28240 LOC_Os11g38160 LOC_Os03g11900 LOC_Os06g04900 LOC_Os04g32920 LOC_Os10g30790 LOC_Os03g43980
AROMATIC_AMINO_ACID_FAMILY_BIOSYNTHETIC_PROCESS,_PREPHENATE_PATHWAY	14	GO:0009095 aromatic amino acid family biosynthetic process, prephenate pathway, GOslim:biological_process	1	0.1448	1	LOC_Os04g33390
NCRNA_PROCESSING	76	GO:0034470 ncRNA processing, GOslim:biological_process	2	0.1941	1	LOC_Os05g18780 LOC_Os05g24660
SIGNALING	473	GO:0023052 signaling, GOslim:biological_process	6	0.3785	1	LOC_Os09g25090 LOC_Os11g10290 LOC_Os08g34240 LOC_Os04g28780 LOC_Os01g47730 LOC_Os01g06240
RIBOFLAVIN_METABOLIC_PROCESS	10	GO:0006771 riboflavin metabolic process, GOslim:biological_process	1	0.1084	1	LOC_Os02g36340
ALDITOL_METABOLIC_PROCESS	20	GO:0019400 alditol metabolic process, GOslim:biological_process	1	0.1967	1	LOC_Os05g41590
SMALL_MOLECULE_BIOSYNTHETIC_PROCESS	250	GO:0044283 small molecule biosynthetic process, GOslim:biological_process	4	0.271	1	LOC_Os08g34290 LOC_Os05g18780 LOC_Os02g36340 LOC_Os04g33390
GLYCOPROTEIN_BIOSYNTHETIC_PROCESS	55	GO:0009101 glycoprotein biosynthetic process, GOslim:biological_process	2	0.1183	1	LOC_Os09g27950 LOC_Os03g58900
FATTY_ACID_METABOLIC_PROCESS	42	GO:0006631 fatty acid metabolic process, GOslim:biological_process	1	0.3614	1	LOC_Os08g10010
ENVELOPE	145	GO:0031975 envelope, GOslim:cellular_component	1	0.7822	1	LOC_Os04g51160
SERINE-TYPE_EXOPEPTIDASE_ACTIVITY	62	GO:0070008 serine-type exopeptidase activity, GOslim:molecular_function	2	0.1427	1	LOC_Os05g50580 LOC_Os03g52070
ALCOHOL_METABOLIC_PROCESS	189	GO:0006066 alcohol metabolic process, GOslim:biological_process	1	0.8625	1	LOC_Os05g41590
REGULATION_OF_MOLECULAR_FUNCTION	107	GO:0065009 regulation of molecular function, GOslim:biological_process	2	0.3125	1	LOC_Os01g58290 LOC_Os02g17000
HETEROCYCLE_BIOSYNTHETIC_PROCESS	80	GO:0018130 heterocycle biosynthetic process, GOslim:biological_process	1	0.5705	1	LOC_Os05g18780
RIBOSOME	466	GO:0005840 ribosome, GOslim:cellular_component	1	0.9925	1	LOC_Os04g38530
CARBOXYLIC_ACID_TRANSPORT	34	GO:0046942 carboxylic acid transport, GOslim:biological_process	1	0.3058	1	LOC_Os03g43980
MULTI-ORGANISM_PROCESS	107	GO:0051704 multi-organism process, GOslim:biological_process	3	0.1069	1	LOC_Os11g10290 LOC_Os04g28780 LOC_Os01g06240
SUBSTRATE-SPECIFIC_TRANSMEMBRANE_TRANSPORTER_ACTIVITY	536	GO:0022891 substrate-specific transmembrane transporter activity, GOslim:molecular_function	8	0.2068	1	LOC_Os07g39350 LOC_Os10g28240 LOC_Os11g38160 LOC_Os03g11900 LOC_Os06g04900 LOC_Os04g32920 LOC_Os10g30790 LOC_Os03g43980
GUANYL_RIBONUCLEOTIDE_BINDING	210	GO:0032561 guanyl ribonucleotide binding, GOslim:molecular_function	1	0.8897	1	LOC_Os01g47730
POTASSIUM_ION_TRANSMEMBRANE_TRANSPORTER_ACTIVITY	30	GO:0015079 potassium ion transmembrane transporter activity, GOslim:molecular_function	1	0.2763	1	LOC_Os04g32920
ATPASE_ACTIVITY,_COUPLED_TO_TRANSMEMBRANE_MOVEMENT_OF_IONS	112	GO:0042625 ATPase activity, coupled to transmembrane movement of ions, GOslim:molecular_function	1	0.6925	1	LOC_Os10g28240
PREPHENATE_DEHYDRATASE_ACTIVITY	11	GO:0004664 prephenate dehydratase activity, GOslim:molecular_function	1	0.1176	1	LOC_Os04g33390
TRANSFERASE_ACTIVITY,_TRANSFERRING_ONE-CARBON_GROUPS	192	GO:0016741 transferase activity, transferring one-carbon groups, GOslim:molecular_function	2	0.5992	1	LOC_Os12g13800 LOC_Os01g20206
EXONUCLEASE_ACTIVITY	49	GO:0004527 exonuclease activity, GOslim:molecular_function	1	0.4064	1	LOC_Os11g32290
RIBONUCLEOPROTEIN_COMPLEX	531	GO:0030529 ribonucleoprotein complex, GOslim:cellular_component	1	0.9962	1	LOC_Os04g38530
DISACCHARIDE_BIOSYNTHETIC_PROCESS	28	GO:0046351 disaccharide biosynthetic process, GOslim:biological_process	1	0.261	1	LOC_Os02g44230
CARBOXYLESTERASE_ACTIVITY	172	GO:0004091 carboxylesterase activity, GOslim:molecular_function	4	0.1116	1	LOC_Os01g40070 LOC_Os11g19340 LOC_Os02g43700 LOC_Os01g09220
OXIDOREDUCTASE_ACTIVITY,_ACTING_ON_PAIRED_DONORS,_WITH_OXIDATION_OF_A_PAIR_OF_DONORS_RESULTING_IN_THE_REDUCTION_OF_MOLECULAR_OXYGEN_TO_TWO_MOLECULES_OF_WATER	19	GO:0016717 oxidoreductase activity, acting on paired donors, with oxidation of a pair of donors resulting in the reduction of molecular oxygen to two molecules of water, GOslim:molecular_function	1	0.1883	1	LOC_Os08g10010
CYTOPLASM	1254	GO:0005737 cytoplasm, GOslim:cellular_component	10	0.8457	1	LOC_Os06g08460 LOC_Os05g35290 LOC_Os02g41670 LOC_Os01g67810 LOC_Os08g37370 LOC_Os04g51160 LOC_Os08g13570 LOC_Os04g38530 LOC_Os01g67820 LOC_Os05g41590
CARBOHYDRATE_BIOSYNTHETIC_PROCESS	150	GO:0016051 carbohydrate biosynthetic process, GOslim:biological_process	3	0.2126	1	LOC_Os06g13760 LOC_Os02g44230 LOC_Os02g50600
PHOSPHOLIPID_METABOLIC_PROCESS	84	GO:0006644 phospholipid metabolic process, GOslim:biological_process	2	0.2244	1	LOC_Os01g40070 LOC_Os01g09220
ACTIN_BINDING	57	GO:0003779 actin binding, GOslim:molecular_function	1	0.454	1	LOC_Os03g18770
NEGATIVE_REGULATION_OF_MOLECULAR_FUNCTION	48	GO:0044092 negative regulation of molecular function, GOslim:biological_process	2	0.0951	1	LOC_Os01g58290 LOC_Os02g17000
ATPASE_ACTIVITY,_COUPLED_TO_TRANSMEMBRANE_MOVEMENT_OF_SUBSTANCES	164	GO:0042626 ATPase activity, coupled to transmembrane movement of substances, GOslim:molecular_function	2	0.515	1	LOC_Os01g50100 LOC_Os10g28240
GLUTAMATE_METABOLIC_PROCESS	9	GO:0006536 glutamate metabolic process, GOslim:biological_process	1	0.099	1	LOC_Os03g13300
CATION-TRANSPORTING_ATPASE_ACTIVITY	69	GO:0019829 cation-transporting ATPase activity, GOslim:molecular_function	1	0.5183	1	LOC_Os10g28240
NAD_BINDING	54	GO:0051287 NAD binding, GOslim:molecular_function	2	0.1149	1	LOC_Os03g55070 LOC_Os05g41590
NUCLEOSIDE-TRIPHOSPHATASE_ACTIVITY	726	GO:0017111 nucleoside-triphosphatase activity, GOslim:molecular_function	9	0.3545	1	LOC_Os11g37700 LOC_Os01g55510 LOC_Os10g35180 LOC_Os01g50100 LOC_Os10g28240 LOC_Os01g42410 LOC_Os08g43120 LOC_Os01g47730 LOC_Os03g58790
CARBOXYLIC_ACID_BINDING	98	GO:0031406 carboxylic acid binding, GOslim:molecular_function	1	0.6441	1	LOC_Os04g47780
DEPHOSPHORYLATION	83	GO:0016311 dephosphorylation, GOslim:biological_process	2	0.2206	1	LOC_Os03g55320 LOC_Os03g18150
ANION_TRANSMEMBRANE_TRANSPORTER_ACTIVITY	39	GO:0008509 anion transmembrane transporter activity, GOslim:molecular_function	1	0.3411	1	LOC_Os10g30790
HYDROLASE_ACTIVITY,_HYDROLYZING_N-GLYCOSYL_COMPOUNDS	42	GO:0016799 hydrolase activity, hydrolyzing N-glycosyl compounds, GOslim:molecular_function	1	0.3614	1	LOC_Os08g38170
STRUCTURAL_MOLECULE_ACTIVITY	538	GO:0005198 structural molecule activity, GOslim:molecular_function	3	0.9203	1	LOC_Os01g62670 LOC_Os07g37385 LOC_Os04g38530
AMINE_BIOSYNTHETIC_PROCESS	143	GO:0009309 amine biosynthetic process, GOslim:biological_process	2	0.4446	1	LOC_Os08g34290 LOC_Os04g33390
COENZYME_BINDING	378	GO:0050662 coenzyme binding, GOslim:molecular_function	6	0.2109	1	LOC_Os02g54890 LOC_Os09g04050 LOC_Os08g41440 LOC_Os03g55070 LOC_Os06g11240 LOC_Os05g41590
CELLULAR_MACROMOLECULE_CATABOLIC_PROCESS	251	GO:0044265 cellular macromolecule catabolic process, GOslim:biological_process	1	0.9282	1	LOC_Os05g41590
COFACTOR_BINDING	542	GO:0048037 cofactor binding, GOslim:molecular_function	8	0.2148	1	LOC_Os02g54890 LOC_Os09g04050 LOC_Os08g41440 LOC_Os03g13300 LOC_Os03g55070 LOC_Os03g51740 LOC_Os06g11240 LOC_Os05g41590
ACID_PHOSPHATASE_ACTIVITY	45	GO:0003993 acid phosphatase activity, GOslim:molecular_function	2	0.0856	1	LOC_Os05g09740 LOC_Os12g44050
CYTOSKELETON_ORGANIZATION	49	GO:0007010 cytoskeleton organization, GOslim:biological_process	1	0.4064	1	LOC_Os03g18770
MICROTUBULE_ASSOCIATED_COMPLEX	51	GO:0005875 microtubule associated complex, GOslim:cellular_component	1	0.4187	1	LOC_Os01g55510
PROTEIN_TRANSPORT	287	GO:0015031 protein transport, GOslim:biological_process	2	0.8028	1	LOC_Os03g57310 LOC_Os01g47730
TRIGLYCERIDE_LIPASE_ACTIVITY	47	GO:0004806 triglyceride lipase activity, GOslim:molecular_function	2	0.0919	1	LOC_Os11g19340 LOC_Os02g43700
REPRODUCTION	117	GO:0000003 reproduction, GOslim:biological_process	3	0.1293	1	LOC_Os11g10290 LOC_Os04g28780 LOC_Os01g06240
HYDROGEN_TRANSPORT	99	GO:0006818 hydrogen transport, GOslim:biological_process	1	0.6478	1	LOC_Os10g28240
SERINE-TYPE_PEPTIDASE_ACTIVITY	131	GO:0008236 serine-type peptidase activity, GOslim:molecular_function	2	0.4019	1	LOC_Os05g50580 LOC_Os03g52070
RECEPTOR_SIGNALING_PROTEIN_SERINE/THREONINE_KINASE_ACTIVITY	16	GO:0004702 receptor signaling protein serine/threonine kinase activity, GOslim:molecular_function	1	0.1625	1	LOC_Os03g17700
MICROTUBULE_CYTOSKELETON	84	GO:0015630 microtubule cytoskeleton, GOslim:cellular_component	1	0.5881	1	LOC_Os01g55510
HETEROCYCLE_METABOLIC_PROCESS	248	GO:0046483 heterocycle metabolic process, GOslim:biological_process	3	0.4836	1	LOC_Os05g18780 LOC_Os06g44040 LOC_Os09g08130
CALCIUM-TRANSPORTING_ATPASE_ACTIVITY	12	GO:0005388 calcium-transporting ATPase activity, GOslim:molecular_function	1	0.1268	1	LOC_Os10g28240
INTRACELLULAR_PROTEIN_TRANSPORT	205	GO:0006886 intracellular protein transport, GOslim:biological_process	2	0.6344	1	LOC_Os03g57310 LOC_Os01g47730
SIGNAL_TRANSMISSION	306	GO:0023060 signal transmission, GOslim:biological_process	3	0.6232	1	LOC_Os09g25090 LOC_Os08g34240 LOC_Os01g47730
FLAVIN-CONTAINING_COMPOUND_BIOSYNTHETIC_PROCESS	10	GO:0042727 flavin-containing compound biosynthetic process, GOslim:biological_process	1	0.1084	1	LOC_Os02g36340
TRANSFERASE_ACTIVITY,_TRANSFERRING_ALKYL_OR_ARYL_(OTHER_THAN_METHYL)_GROUPS	50	GO:0016765 transferase activity, transferring alkyl or aryl (other than methyl) groups, GOslim:molecular_function	1	0.4126	1	LOC_Os05g24660
TRNA_METABOLIC_PROCESS	142	GO:0006399 tRNA metabolic process, GOslim:biological_process	2	0.4411	1	LOC_Os05g18780 LOC_Os05g24660
PROTEIN_DEPHOSPHORYLATION	76	GO:0006470 protein dephosphorylation, GOslim:biological_process	2	0.1941	1	LOC_Os03g55320 LOC_Os03g18150
SUBTILASE_ACTIVITY	78	GO:0004289 subtilase activity, GOslim:molecular_function	2	0.2016	1	LOC_Os01g58290 LOC_Os02g17000
MAP_KINASE_ACTIVITY	16	GO:0004707 MAP kinase activity, GOslim:molecular_function	1	0.1625	1	LOC_Os03g17700
GUANYL_NUCLEOTIDE_BINDING	214	GO:0019001 guanyl nucleotide binding, GOslim:molecular_function	1	0.8942	1	LOC_Os01g47730
PHOSPHOPROTEIN_PHOSPHATASE_ACTIVITY	91	GO:0004721 phosphoprotein phosphatase activity, GOslim:molecular_function	2	0.2512	1	LOC_Os03g55320 LOC_Os03g18150
CARBOXYLIC_ACID_BIOSYNTHETIC_PROCESS	159	GO:0046394 carboxylic acid biosynthetic process, GOslim:biological_process	2	0.4988	1	LOC_Os08g34290 LOC_Os04g33390
MOLECULAR_TRANSDUCER_ACTIVITY	167	GO:0060089 molecular transducer activity, GOslim:molecular_function	1	0.827	1	LOC_Os03g17700
PROTON_TRANSPORT	99	GO:0015992 proton transport, GOslim:biological_process	1	0.6478	1	LOC_Os10g28240
PEPTIDE_TRANSPORT	99	GO:0015833 peptide transport, GOslim:biological_process	1	0.6478	1	LOC_Os02g47090
CYSTEINE-TYPE_PEPTIDASE_ACTIVITY	449	GO:0008234 cysteine-type peptidase activity, GOslim:molecular_function	2	0.9487	1	LOC_Os10g24954 LOC_Os11g06570
GALACTOSYLGALACTOSYLXYLOSYLPROTEIN_3-BETA-GLUCURONOSYLTRANSFERASE_ACTIVITY	14	GO:0015018 galactosylgalactosylxylosylprotein 3-beta-glucuronosyltransferase activity, GOslim:molecular_function	1	0.1448	1	LOC_Os03g17850
GLYCOSIDE_BIOSYNTHETIC_PROCESS	28	GO:0016138 glycoside biosynthetic process, GOslim:biological_process	1	0.261	1	LOC_Os02g44230
CELL_COMMUNICATION	157	GO:0007154 cell communication, GOslim:biological_process	3	0.2316	1	LOC_Os11g10290 LOC_Os04g28780 LOC_Os01g06240
CYTOSKELETAL_PROTEIN_BINDING	59	GO:0008092 cytoskeletal protein binding, GOslim:molecular_function	1	0.4652	1	LOC_Os03g18770
DNA_METABOLIC_PROCESS	408	GO:0006259 DNA metabolic process, GOslim:biological_process	2	0.927	1	LOC_Os08g34240 LOC_Os08g38170
TREHALOSE_BIOSYNTHETIC_PROCESS	28	GO:0005992 trehalose biosynthetic process, GOslim:biological_process	1	0.261	1	LOC_Os02g44230
ACETYLTRANSFERASE_ACTIVITY	53	GO:0016407 acetyltransferase activity, GOslim:molecular_function	1	0.4307	1	LOC_Os03g58010
CELLULAR_RESPONSE_TO_STIMULUS	130	GO:0051716 cellular response to stimulus, GOslim:biological_process	1	0.7453	1	LOC_Os08g38170
CARBOXY-LYASE_ACTIVITY	64	GO:0016831 carboxy-lyase activity, GOslim:molecular_function	2	0.1498	1	LOC_Os03g13300 LOC_Os09g08130
CELLULAR_PROTEIN_LOCALIZATION	208	GO:0034613 cellular protein localization, GOslim:biological_process	2	0.6422	1	LOC_Os03g57310 LOC_Os01g47730
OXIDOREDUCTASE_ACTIVITY,_ACTING_ON_PAIRED_DONORS,_WITH_INCORPORATION_OR_REDUCTION_OF_MOLECULAR_OXYGEN	68	GO:0016705 oxidoreductase activity, acting on paired donors, with incorporation or reduction of molecular oxygen, GOslim:molecular_function	2	0.1644	1	LOC_Os08g10010 LOC_Os06g44040
CELL_DEATH	477	GO:0008219 cell death, GOslim:biological_process	3	0.8759	1	LOC_Os03g20840 LOC_Os02g03280 LOC_Os09g35630
O-METHYLTRANSFERASE_ACTIVITY	53	GO:0008171 O-methyltransferase activity, GOslim:molecular_function	1	0.4307	1	LOC_Os12g13800
SIGNAL_TRANSDUCER_ACTIVITY	167	GO:0004871 signal transducer activity, GOslim:molecular_function	1	0.827	1	LOC_Os03g17700
THIAMINE-CONTAINING_COMPOUND_BIOSYNTHETIC_PROCESS	8	GO:0042724 thiamine-containing compound biosynthetic process, GOslim:biological_process	1	0.0896	1	LOC_Os05g18780
FLAVIN-CONTAINING_COMPOUND_METABOLIC_PROCESS	10	GO:0042726 flavin-containing compound metabolic process, GOslim:biological_process	1	0.1084	1	LOC_Os02g36340
CARBOXYPEPTIDASE_ACTIVITY	62	GO:0004180 carboxypeptidase activity, GOslim:molecular_function	2	0.1427	1	LOC_Os05g50580 LOC_Os03g52070
NON-MEMBRANE-BOUNDED_ORGANELLE	726	GO:0043228 non-membrane-bounded organelle, GOslim:cellular_component	7	0.6383	1	LOC_Os05g13580 LOC_Os01g55510 LOC_Os05g31620 LOC_Os08g34240 LOC_Os01g04330 LOC_Os01g72100 LOC_Os04g38530
CELLULAR_COMPONENT_ORGANIZATION	377	GO:0016043 cellular component organization, GOslim:biological_process	1	0.9808	1	LOC_Os03g18770
INORGANIC_CATION_TRANSMEMBRANE_TRANSPORTER_ACTIVITY	199	GO:0022890 inorganic cation transmembrane transporter activity, GOslim:molecular_function	2	0.6185	1	LOC_Os10g28240 LOC_Os04g32920
HISTIDINE_FAMILY_AMINO_ACID_METABOLIC_PROCESS	10	GO:0009075 histidine family amino acid metabolic process, GOslim:biological_process	1	0.1084	1	LOC_Os06g44040
METHYLTRANSFERASE_ACTIVITY	188	GO:0008168 methyltransferase activity, GOslim:molecular_function	2	0.5879	1	LOC_Os12g13800 LOC_Os01g20206
NCRNA_METABOLIC_PROCESS	167	GO:0034660 ncRNA metabolic process, GOslim:biological_process	2	0.5246	1	LOC_Os05g18780 LOC_Os05g24660
SNAP_RECEPTOR_ACTIVITY	11	GO:0005484 SNAP receptor activity, GOslim:molecular_function	1	0.1176	1	LOC_Os03g57310
GLUTAMINE_METABOLIC_PROCESS	14	GO:0006541 glutamine metabolic process, GOslim:biological_process	1	0.1448	1	LOC_Os04g38950
VITAMIN_BINDING	213	GO:0019842 vitamin binding, GOslim:molecular_function	3	0.3886	1	LOC_Os04g47780 LOC_Os03g13300 LOC_Os03g51740
AMINE_BINDING	90	GO:0043176 amine binding, GOslim:molecular_function	1	0.6131	1	LOC_Os04g47780
OLIGOSACCHARIDE_BIOSYNTHETIC_PROCESS	29	GO:0009312 oligosaccharide biosynthetic process, GOslim:biological_process	1	0.2687	1	LOC_Os02g44230
HYDROLASE_ACTIVITY,_ACTING_ON_ACID_ANHYDRIDES,_CATALYZING_TRANSMEMBRANE_MOVEMENT_OF_SUBSTANCES	178	GO:0016820 hydrolase activity, acting on acid anhydrides, catalyzing transmembrane movement of substances, GOslim:molecular_function	2	0.5585	1	LOC_Os01g50100 LOC_Os10g28240
LIPID_BINDING	89	GO:0008289 lipid binding, GOslim:molecular_function	1	0.609	1	LOC_Os11g24070
ORGANELLE_ORGANIZATION	216	GO:0006996 organelle organization, GOslim:biological_process	1	0.8964	1	LOC_Os03g18770
GTP_BINDING	210	GO:0005525 GTP binding, GOslim:molecular_function	1	0.8897	1	LOC_Os01g47730
BASE-EXCISION_REPAIR	20	GO:0006284 base-excision repair, GOslim:biological_process	1	0.1967	1	LOC_Os08g38170
CELLULAR_CATABOLIC_PROCESS	309	GO:0044248 cellular catabolic process, GOslim:biological_process	4	0.4083	1	LOC_Os05g35290 LOC_Os02g41670 LOC_Os06g44040 LOC_Os05g41590
AMINO_ACID_TRANSPORT	30	GO:0006865 amino acid transport, GOslim:biological_process	1	0.2763	1	LOC_Os03g43980
SERINE_HYDROLASE_ACTIVITY	131	GO:0017171 serine hydrolase activity, GOslim:molecular_function	2	0.4019	1	LOC_Os05g50580 LOC_Os03g52070
PRIMARY_ACTIVE_TRANSMEMBRANE_TRANSPORTER_ACTIVITY	193	GO:0015399 primary active transmembrane transporter activity, GOslim:molecular_function	2	0.602	1	LOC_Os01g50100 LOC_Os10g28240
HISTIDINE_METABOLIC_PROCESS	10	GO:0006547 histidine metabolic process, GOslim:biological_process	1	0.1084	1	LOC_Os06g44040
MITOCHONDRIAL_ENVELOPE	96	GO:0005740 mitochondrial envelope, GOslim:cellular_component	1	0.6366	1	LOC_Os04g51160
RIBOFLAVIN_BIOSYNTHETIC_PROCESS	10	GO:0009231 riboflavin biosynthetic process, GOslim:biological_process	1	0.1084	1	LOC_Os02g36340
CELLULAR_CARBOHYDRATE_METABOLIC_PROCESS	369	GO:0044262 cellular carbohydrate metabolic process, GOslim:biological_process	7	0.0988	1	LOC_Os06g48160 LOC_Os02g46910 LOC_Os02g44230 LOC_Os04g51460 LOC_Os09g27950 LOC_Os03g58900 LOC_Os05g41590
MITOCHONDRIAL_TRANSPORT	14	GO:0006839 mitochondrial transport, GOslim:biological_process	1	0.1448	1	LOC_Os08g37370
TRANSLATION	681	GO:0006412 translation, GOslim:biological_process	1	0.9992	1	LOC_Os04g38530
CELLULAR_CARBOHYDRATE_CATABOLIC_PROCESS	103	GO:0044275 cellular carbohydrate catabolic process, GOslim:biological_process	1	0.6622	1	LOC_Os05g41590
INTRACELLULAR_ORGANELLE_PART	634	GO:0044446 intracellular organelle part, GOslim:cellular_component	2	0.9902	1	LOC_Os01g55510 LOC_Os04g51160
PROGRAMMED_CELL_DEATH	465	GO:0012501 programmed cell death, GOslim:biological_process	3	0.865	1	LOC_Os03g20840 LOC_Os02g03280 LOC_Os09g35630
MEMBRANE	2063	GO:0016020 membrane, GOslim:cellular_component	23	0.4122	1	LOC_Os10g37760 LOC_Os03g10300 LOC_Os07g39350 LOC_Os01g50100 LOC_Os03g57310 LOC_Os02g03280 LOC_Os10g28240 LOC_Os11g38160 LOC_Os03g11900 LOC_Os05g50770 LOC_Os01g67810 LOC_Os02g47090 LOC_Os08g37370 LOC_Os10g42780 LOC_Os06g04900 LOC_Os04g32920 LOC_Os03g17850 LOC_Os09g20510 LOC_Os09g27950 LOC_Os10g30790 LOC_Os03g58900 LOC_Os03g43980 LOC_Os03g19310
GLYCOSYLATION	55	GO:0070085 glycosylation, GOslim:biological_process	2	0.1183	1	LOC_Os09g27950 LOC_Os03g58900
L-PHENYLALANINE_BIOSYNTHETIC_PROCESS	11	GO:0009094 L-phenylalanine biosynthetic process, GOslim:biological_process	1	0.1176	1	LOC_Os04g33390
NUCLEOCYTOPLASMIC_TRANSPORT	59	GO:0006913 nucleocytoplasmic transport, GOslim:biological_process	1	0.4652	1	LOC_Os01g47730
ANION_TRANSPORT	50	GO:0006820 anion transport, GOslim:biological_process	1	0.4126	1	LOC_Os10g30790
GLYCOPROTEIN_METABOLIC_PROCESS	65	GO:0009100 glycoprotein metabolic process, GOslim:biological_process	2	0.1534	1	LOC_Os09g27950 LOC_Os03g58900
GTPASE_ACTIVITY	111	GO:0003924 GTPase activity, GOslim:molecular_function	1	0.6893	1	LOC_Os01g47730
SERINE-TYPE_CARBOXYPEPTIDASE_ACTIVITY	62	GO:0004185 serine-type carboxypeptidase activity, GOslim:molecular_function	2	0.1427	1	LOC_Os05g50580 LOC_Os03g52070
P-P-BOND-HYDROLYSIS-DRIVEN_TRANSMEMBRANE_TRANSPORTER_ACTIVITY	193	GO:0015405 P-P-bond-hydrolysis-driven transmembrane transporter activity, GOslim:molecular_function	2	0.602	1	LOC_Os01g50100 LOC_Os10g28240
ORGANIC_ACID_BIOSYNTHETIC_PROCESS	159	GO:0016053 organic acid biosynthetic process, GOslim:biological_process	2	0.4988	1	LOC_Os08g34290 LOC_Os04g33390
SULFUR_COMPOUND_METABOLIC_PROCESS	55	GO:0006790 sulfur compound metabolic process, GOslim:biological_process	1	0.4424	1	LOC_Os05g18780
ORGANELLE_ENVELOPE	125	GO:0031967 organelle envelope, GOslim:cellular_component	1	0.7316	1	LOC_Os04g51160
OLIGOPEPTIDE_TRANSPORT	99	GO:0006857 oligopeptide transport, GOslim:biological_process	1	0.6478	1	LOC_Os02g47090
HYDROLASE_ACTIVITY,_ACTING_ON_ESTER_BONDS	819	GO:0016788 hydrolase activity, acting on ester bonds, GOslim:molecular_function	11	0.2469	1	LOC_Os01g40070 LOC_Os11g19340 LOC_Os05g09740 LOC_Os02g43700 LOC_Os01g52230 LOC_Os05g18780 LOC_Os12g44050 LOC_Os11g32290 LOC_Os03g55320 LOC_Os01g09220 LOC_Os03g18150
MACROMOLECULE_CATABOLIC_PROCESS	316	GO:0009057 macromolecule catabolic process, GOslim:biological_process	5	0.2419	1	LOC_Os10g39680 LOC_Os05g33130 LOC_Os04g41680 LOC_Os06g51060 LOC_Os05g41590
DEATH	477	GO:0016265 death, GOslim:biological_process	3	0.8759	1	LOC_Os03g20840 LOC_Os02g03280 LOC_Os09g35630
NEGATIVE_REGULATION_OF_BIOLOGICAL_PROCESS	45	GO:0048519 negative regulation of biological process, GOslim:biological_process	1	0.3811	1	LOC_Os02g03280
HYDRO-LYASE_ACTIVITY	58	GO:0016836 hydro-lyase activity, GOslim:molecular_function	1	0.4596	1	LOC_Os04g33390
HYDROLASE_ACTIVITY,_ACTING_ON_CARBON-NITROGEN_(BUT_NOT_PEPTIDE)_BONDS,_IN_CYCLIC_AMIDINES	12	GO:0016814 hydrolase activity, acting on carbon-nitrogen (but not peptide) bonds, in cyclic amidines, GOslim:molecular_function	1	0.1268	1	LOC_Os02g36340
DNA_CONFORMATION_CHANGE	95	GO:0071103 DNA conformation change, GOslim:biological_process	1	0.6328	1	LOC_Os08g34240
PYROPHOSPHATASE_ACTIVITY	759	GO:0016462 pyrophosphatase activity, GOslim:molecular_function	9	0.4027	1	LOC_Os11g37700 LOC_Os01g55510 LOC_Os10g35180 LOC_Os01g50100 LOC_Os10g28240 LOC_Os01g42410 LOC_Os08g43120 LOC_Os01g47730 LOC_Os03g58790
CELLULAR_LIPID_METABOLIC_PROCESS	176	GO:0044255 cellular lipid metabolic process, GOslim:biological_process	3	0.2844	1	LOC_Os01g40070 LOC_Os08g10010 LOC_Os01g09220
CELLULAR_CARBOHYDRATE_BIOSYNTHETIC_PROCESS	106	GO:0034637 cellular carbohydrate biosynthetic process, GOslim:biological_process	1	0.6727	1	LOC_Os02g44230
CALCIUM_ION_TRANSMEMBRANE_TRANSPORTER_ACTIVITY	12	GO:0015085 calcium ion transmembrane transporter activity, GOslim:molecular_function	1	0.1268	1	LOC_Os10g28240
PROTEIN_SERINE/THREONINE_PHOSPHATASE_COMPLEX	63	GO:0008287 protein serine/threonine phosphatase complex, GOslim:cellular_component	2	0.1462	1	LOC_Os03g55320 LOC_Os03g18150
INTRAMOLECULAR_TRANSFERASE_ACTIVITY	24	GO:0016866 intramolecular transferase activity, GOslim:molecular_function	1	0.2295	1	LOC_Os08g34290
INDOLE-CONTAINING_COMPOUND_METABOLIC_PROCESS	13	GO:0042430 indole-containing compound metabolic process, GOslim:biological_process	1	0.1358	1	LOC_Os09g08130
RESPONSE_TO_DNA_DAMAGE_STIMULUS	115	GO:0006974 response to DNA damage stimulus, GOslim:biological_process	1	0.702	1	LOC_Os08g38170
CYTOSKELETAL_PART	100	GO:0044430 cytoskeletal part, GOslim:cellular_component	1	0.6515	1	LOC_Os01g55510
N-ACETYLTRANSFERASE_ACTIVITY	45	GO:0008080 N-acetyltransferase activity, GOslim:molecular_function	1	0.3811	1	LOC_Os03g58010
INTRACELLULAR_SIGNAL_TRANSDUCTION_ALT2	160	GO:0007242 intracellular signal transduction, GOslim:biological_process	1	0.8138	1	LOC_Os01g47730
RESPONSE_TO_WATER_STIMULUS	12	GO:0009415 response to water stimulus, GOslim:biological_process	1	0.1268	1	LOC_Os05g50710
PHOSPHORIC_ESTER_HYDROLASE_ACTIVITY	232	GO:0042578 phosphoric ester hydrolase activity, GOslim:molecular_function	5	0.1019	1	LOC_Os05g09740 LOC_Os01g52230 LOC_Os12g44050 LOC_Os03g55320 LOC_Os03g18150
NUCLEASE_ACTIVITY	230	GO:0004518 nuclease activity, GOslim:molecular_function	2	0.6952	1	LOC_Os05g18780 LOC_Os11g32290
PYRIDOXAL_PHOSPHATE_BINDING	138	GO:0030170 pyridoxal phosphate binding, GOslim:molecular_function	2	0.427	1	LOC_Os03g13300 LOC_Os03g51740
MACROMOLECULE_GLYCOSYLATION	55	GO:0043413 macromolecule glycosylation, GOslim:biological_process	2	0.1183	1	LOC_Os09g27950 LOC_Os03g58900
HYDROLASE_ACTIVITY,_ACTING_ON_CARBON-NITROGEN_(BUT_NOT_PEPTIDE)_BONDS	77	GO:0016810 hydrolase activity, acting on carbon-nitrogen (but not peptide) bonds, GOslim:molecular_function	1	0.5569	1	LOC_Os02g36340
SIGNAL_TRANSDUCTION	272	GO:0007165 signal transduction, GOslim:biological_process	3	0.5445	1	LOC_Os09g25090 LOC_Os08g34240 LOC_Os01g47730
REPRODUCTIVE_PROCESS	98	GO:0022414 reproductive process, GOslim:biological_process	3	0.0882	1	LOC_Os11g10290 LOC_Os04g28780 LOC_Os01g06240
CELLULAR_RESPONSE_TO_STRESS	125	GO:0033554 cellular response to stress, GOslim:biological_process	1	0.7316	1	LOC_Os08g38170
ACYL-[ACYL-CARRIER-PROTEIN]_DESATURASE_ACTIVITY	8	GO:0045300 acyl-[acyl-carrier-protein] desaturase activity, GOslim:molecular_function	1	0.0896	1	LOC_Os08g10010
SULFUR_COMPOUND_BIOSYNTHETIC_PROCESS	42	GO:0044272 sulfur compound biosynthetic process, GOslim:biological_process	1	0.3614	1	LOC_Os05g18780

## Sheet: Zero_h_vs_MG-01+LBD1_up_KEGG
Gene Set Name	Number of genes	Description	Number of Genes in Overlap (k)	pvalue	FDR	Query ID
KEGG_PLANT-PATHOGEN_INTERACTION	82	Plant-pathogen interaction	10	4.51e-08	8.19e-06	LOC_Os03g28940 LOC_Os10g25290 LOC_Os01g72530 LOC_Os05g39720 LOC_Os01g61080 LOC_Os05g27730 LOC_Os10g25230 LOC_Os03g08320 LOC_Os01g72100 LOC_Os03g08330
KEGG_BIOSYNTHESIS_OF_SECONDARY_METABOLITES	699	Biosynthesis of secondary metabolites	25	2.43e-07	2.2e-05	LOC_Os02g11070 LOC_Os09g04050 LOC_Os04g48850 LOC_Os04g38950 LOC_Os07g47990 LOC_Os07g05940 LOC_Os01g49320 LOC_Os05g35290 LOC_Os05g05680 LOC_Os10g02040 LOC_Os03g13300 LOC_Os04g10010 LOC_Os03g55070 LOC_Os09g08130 LOC_Os05g33130 LOC_Os06g39750 LOC_Os03g51740 LOC_Os08g29900 LOC_Os12g30824 LOC_Os04g38530 LOC_Os04g41680 LOC_Os11g32650 LOC_Os11g28530 LOC_Os01g73200 LOC_Os04g33390
KEGG_PLANT_HORMONE_SIGNAL_TRANSDUCTION	144	Plant hormone signal transduction	9	3.48e-05	0.00211	LOC_Os03g28940 LOC_Os06g45950 LOC_Os10g25290 LOC_Os07g40290 LOC_Os10g25230 LOC_Os03g08320 LOC_Os01g55940 LOC_Os03g08330 LOC_Os09g15670
KEGG_DITERPENOID_BIOSYNTHESIS	23	Diterpenoid biosynthesis	4	0.000166	0.00756	LOC_Os01g55240 LOC_Os04g10010 LOC_Os12g30824 LOC_Os11g28530
KEGG_ALPHA-LINOLENIC_ACID_METABOLISM	31	alpha-Linolenic acid metabolism	4	0.000465	0.0169	LOC_Os08g39840 LOC_Os08g39850 LOC_Os03g55800 LOC_Os06g11240
KEGG_METABOLIC_PATHWAYS	1324	Metabolic pathways	27	0.00108	0.0327	LOC_Os02g54890 LOC_Os09g04050 LOC_Os04g48850 LOC_Os04g38950 LOC_Os07g47990 LOC_Os01g22560 LOC_Os08g39840 LOC_Os07g05940 LOC_Os11g45400 LOC_Os02g44230 LOC_Os05g38350 LOC_Os05g35290 LOC_Os05g05680 LOC_Os10g02040 LOC_Os03g13300 LOC_Os08g39850 LOC_Os03g55070 LOC_Os09g08130 LOC_Os02g36340 LOC_Os03g55800 LOC_Os03g51740 LOC_Os08g29900 LOC_Os06g11240 LOC_Os02g32370 LOC_Os11g32650 LOC_Os01g73200 LOC_Os04g…
KEGG_PHENYLPROPANOID_BIOSYNTHESIS	86	Phenylpropanoid biosynthesis	5	0.00264	0.0685	LOC_Os09g04050 LOC_Os07g47990 LOC_Os05g35290 LOC_Os10g02040 LOC_Os01g73200
KEGG_AMINO_SUGAR_AND_NUCLEOTIDE_SUGAR_METABOLISM	96	Amino sugar and nucleotide sugar metabolism	5	0.00413	0.0939	LOC_Os02g54890 LOC_Os01g49320 LOC_Os03g55070 LOC_Os05g33130 LOC_Os04g41680
KEGG_PHENYLALANINE,_TYROSINE_AND_TRYPTOPHAN_BIOSYNTHESI	40	Phenylalanine, tyrosine and tryptophan biosynthesi	3	0.0101	0.1665	LOC_Os04g38950 LOC_Os09g08130 LOC_Os04g33390
KEGG_PHENYLALANINE_METABOLISM	75	Phenylalanine metabolism	4	0.00933	0.1665	LOC_Os07g47990 LOC_Os05g35290 LOC_Os10g02040 LOC_Os01g73200
KEGG_GLYCEROLIPID_METABOLISM	40	Glycerolipid metabolism	3	0.0101	0.1665	LOC_Os01g22560 LOC_Os11g45400 LOC_Os05g38350
KEGG_LINOLEIC_ACID_METABOLISM	15	Linoleic acid metabolism	2	0.0132	0.1996	LOC_Os08g39840 LOC_Os08g39850
KEGG_GLYCEROPHOSPHOLIPID_METABOLISM	57	Glycerophospholipid metabolism	3	0.0246	0.3188	LOC_Os01g22560 LOC_Os11g45400 LOC_Os05g38350
KEGG_FATTY_ACID_ELONGATION	21	Fatty acid elongation	2	0.0235	0.3188	LOC_Os02g11070 LOC_Os06g39750
KEGG_CYSTEINE_AND_METHIONINE_METABOLISM	74	Cysteine and methionine metabolism	3	0.0462	0.56	LOC_Os04g48850 LOC_Os05g05680 LOC_Os03g51740
KEGG_ASCORBATE_AND_ALDARATE_METABOLISM	36	Ascorbate and aldarate metabolism	2	0.0591	0.6712	LOC_Os03g55070 LOC_Os06g36560
KEGG_RNA_DEGRADATION	88	RNA degradation	3	0.0692	0.7395	LOC_Os09g31486 LOC_Os03g04970 LOC_Os04g58810
KEGG_INOSITOL_PHOSPHATE_METABOLISM	44	Inositol phosphate metabolism	2	0.0825	0.7889	LOC_Os06g36560 LOC_Os02g32370
KEGG_RIBOFLAVIN_METABOLISM	7	Riboflavin metabolism	1	0.08	0.7889	LOC_Os02g36340
KEGG_TAURINE_AND_HYPOTAURINE_METABOLISM	10	Taurine and hypotaurine metabolism	1	0.1084	0.9847	LOC_Os03g13300
KEGG_FATTY_ACID_BIOSYNTHESIS	27	Fatty acid biosynthesis	1	0.2533	1	LOC_Os08g10010
KEGG_NATURAL_KILLER_CELL_MEDIATED_CYTOTOXICITY	16	Natural killer cell mediated cytotoxicity	1	0.1625	1	LOC_Os03g17700
KEGG_ALANINE,_ASPARTATE_AND_GLUTAMATE_METABOLISM	37	Alanine, aspartate and glutamate metabolism	1	0.3272	1	LOC_Os03g13300
KEGG_BIOSYNTHESIS_OF_UNSATURATED_FATTY_ACIDS	39	Biosynthesis of unsaturated fatty acids	1	0.3411	1	LOC_Os08g10010
KEGG_NICOTINATE_AND_NICOTINAMIDE_METABOLISM	12	Nicotinate and nicotinamide metabolism	1	0.1268	1	LOC_Os06g04900
KEGG_CIRCADIAN_RHYTHM-PLANT	23	Circadian rhythm - plant	1	0.2214	1	LOC_Os11g32650
KEGG_ZEATIN_BIOSYNTHESIS	12	Zeatin biosynthesis	1	0.1268	1	LOC_Os04g46980
KEGG_UBIQUINONE_AND_OTHER_TERPENOID-QUINONE_BIOSYNTHESI	27	Ubiquinone and other terpenoid-quinone biosynthesi	1	0.2533	1	LOC_Os08g29900
KEGG_PEROXISOME	76	Peroxisome	1	0.5522	1	LOC_Os06g04900
KEGG_BASE_EXCISION_REPAIR	42	Base excision repair	1	0.3614	1	LOC_Os08g38170
KEGG_STARCH_AND_SUCROSE_METABOLISM	120	Starch and sucrose metabolism	3	0.1363	1	LOC_Os02g54890 LOC_Os02g44230 LOC_Os03g55070
KEGG_CAROTENOID_BIOSYNTHESIS	24	Carotenoid biosynthesis	1	0.2295	1	LOC_Os07g05940
KEGG_PHOSPHATIDYLINOSITOL_SIGNALING_SYSTEM	42	Phosphatidylinositol signaling system	1	0.3614	1	LOC_Os02g32370
KEGG_PENTOSE_AND_GLUCURONATE_INTERCONVERSIONS	35	Pentose and glucuronate interconversions	1	0.313	1	LOC_Os03g55070
KEGG_GLYCOLYSIS_/_GLUCONEOGENESIS	116	Glycolysis / Gluconeogenesis	1	0.7051	1	LOC_Os04g38530
KEGG_RNA_TRANSPORT	142	RNA transport	1	0.7753	1	LOC_Os05g18780
KEGG_FLAVONOID_BIOSYNTHESIS	14	Flavonoid biosynthesis	1	0.1448	1	LOC_Os11g32650
KEGG_RIBOSOME_BIOGENESIS_IN_EUKARYOTES	80	Ribosome biogenesis in eukaryotes	1	0.5705	1	LOC_Os05g18780
KEGG_PROTEIN_PROCESSING_IN_ENDOPLASMIC_RETICULUM	193	Protein processing in endoplasmic reticulum	2	0.602	1	LOC_Os06g11610 LOC_Os02g52150
KEGG_SNARE_INTERACTIONS_IN_VESICULAR_TRANSPORT	37	SNARE interactions in vesicular transport	1	0.3272	1	LOC_Os03g57310
KEGG_BETA-ALANINE_METABOLISM	26	beta-Alanine metabolism	1	0.2454	1	LOC_Os03g13300
KEGG_BUTANOATE_METABOLISM	22	Butanoate metabolism	1	0.2133	1	LOC_Os03g13300

[truncated: 3 more sheets: Zero_h_vs_MG-01+LBD1_up_PlantCy, Zero_h_vs_MG-01+LBD1_up_PO, Zero_h_vs_MG-01+LBD1_up_referen]
