# Supplementary material for: Rice-Magnaporthe transcriptomics reveals host defense activation induced by red seaweed-biostimulant in rice plants
Source: Front Genet. 2023 Jun 23;14:1132561. doi: 10.3389/fgene.2023.1132561 (PMC10327602; doi:10.3389/fgene.2023.1132561)
Supplement: Supplementary file 4 [file DataSheet2.ZIP › Supplementary file 2/Supplementary file 2D.xlsx]

## Sheet: Zero_h_vs_LDB1_down_GFam_based_
Gene Set Name	Number of genes	Description	Number of Genes in Overlap (k)	pvalue	FDR	Query ID
WALIA_IR29_SALINITY_STRESS_UP	368	IR29 line up regulated after Salinity Stress	17	1.06e-14	4.54e-12	LOC_Os03g02190 LOC_Os04g01140 LOC_Os06g21270 LOC_Os04g26870 LOC_Os03g29150 LOC_Os04g11970 LOC_Os08g16260 LOC_Os04g38220 LOC_Os11g18570 LOC_Os03g14654 LOC_Os10g40620 LOC_Os11g42220 LOC_Os11g32650 LOC_Os08g38170 LOC_Os11g02070 LOC_Os05g04500 LOC_Os07g10440
SU_COLD_OVEREXPRESSION_OF_MYBS3_DN	291	Downregulated genes by overexpression of MYBS3 with cold treatment from 28 to 4 degree (Table S8 PubmedID:20130099)	14	1.52e-12	3.24e-10	LOC_Os06g50230 LOC_Os07g34520 LOC_Os08g43550 LOC_Os08g28400 LOC_Os01g10890 LOC_Os11g26780 LOC_Os11g42550 LOC_Os09g31430 LOC_Os12g32360 LOC_Os10g22050 LOC_Os07g35940 LOC_Os04g27670 LOC_Os11g42500 LOC_Os04g49370
DAI_OSMYB2P-1_PI_STARVATION_48H_DIFF	1312	genes that up- or down-regulated in rice seedling after Pi starvation for 48 h	21	2.21e-09	3.14e-07	LOC_Os07g48450 LOC_Os06g13600 LOC_Os07g34520 LOC_Os01g15320 LOC_Os03g60340 LOC_Os08g34280 LOC_Os12g40900 LOC_Os03g11734 LOC_Os04g38220 LOC_Os01g47400 LOC_Os02g09930 LOC_Os12g08760 LOC_Os04g27670 LOC_Os05g50800 LOC_Os05g38264 LOC_Os04g49160 LOC_Os08g38170 LOC_Os02g44108 LOC_Os04g49370 LOC_Os04g54810 LOC_Os12g01560
DAI_OSMYB2P-1_PI_STARVATION_24H_DIFF	2537	genes that up- or down-regulated in rice seedling after Pi starvation for 24 h	28	1.33e-08	1.42e-06	LOC_Os07g40300 LOC_Os06g13600 LOC_Os11g45990 LOC_Os07g34520 LOC_Os06g24190 LOC_Os09g06464 LOC_Os09g22510 LOC_Os02g13800 LOC_Os06g49660 LOC_Os03g60340 LOC_Os05g51160 LOC_Os08g34280 LOC_Os06g09350 LOC_Os03g11734 LOC_Os08g02180 LOC_Os01g47400 LOC_Os12g32360 LOC_Os02g33060 LOC_Os12g08760 LOC_Os07g47480 LOC_Os05g38264 LOC_Os04g49160 LOC_Os08g38170 LOC_Os02g11790 LOC_Os05g04500 LOC_Os02g44108 LOC_Os04g…
AKIRA_BTH-INDUCIBLE_AND_WRKY45-DEPENDENT_GENES	244	Genome-wide identification of WRKY45-regulated genes that mediate benzothiadiazole-induced defense responses in rice (Table S1 BTH-inducible and WRKY45-dependent genes, PubmedID:24093634)	9	1.43e-07	1.23e-05	LOC_Os04g01140 LOC_Os01g15320 LOC_Os06g11490 LOC_Os02g58214 LOC_Os06g30950 LOC_Os03g11734 LOC_Os10g12050 LOC_Os01g36294 LOC_Os05g04500
DAI_OSMYB2P-1_PI_STARVATION_6H_DIFF	1903	genes that up- or down-regulated in rice seedling after Pi starvation for 6 h	22	2.56e-07	1.56e-05	LOC_Os11g45990 LOC_Os07g34520 LOC_Os01g15320 LOC_Os07g48510 LOC_Os03g60340 LOC_Os08g34280 LOC_Os11g26780 LOC_Os03g11734 LOC_Os06g29630 LOC_Os04g38220 LOC_Os11g45400 LOC_Os02g09930 LOC_Os12g08760 LOC_Os10g40620 LOC_Os01g18744 LOC_Os04g49160 LOC_Os08g06100 LOC_Os08g38170 LOC_Os05g04500 LOC_Os02g44108 LOC_Os04g54810 LOC_Os12g01560
ZHANG_CHILLING_STRESS_LTH-ENRICHED_COMPARED_WITH_IR29	261	LTH-enriched gene compared with IR29 under control condition	9	2.48e-07	1.56e-05	LOC_Os03g12280 LOC_Os12g33160 LOC_Os01g35930 LOC_Os01g35789 LOC_Os02g33060 LOC_Os01g35580 LOC_Os12g36060 LOC_Os04g02620 LOC_Os01g35330
THALAPATI_OS11GSK_DEGS_IN_LEAF_DN	166	Down-regulated differentially expressed genes in leaf	7	1.54e-06	8.22e-05	LOC_Os01g35830 LOC_Os09g31430 LOC_Os01g35789 LOC_Os01g35580 LOC_Os01g36294 LOC_Os04g02620 LOC_Os01g35330
WANG_DROUGHT_TF_GENES	264	TF genes differentially regulated under drought stress	8	2.96e-06	0.000141	LOC_Os07g48450 LOC_Os02g13800 LOC_Os08g43550 LOC_Os05g51160 LOC_Os12g40900 LOC_Os04g50770 LOC_Os01g36460 LOC_Os08g10080
QIU_OSWRKY13_VS_MUDANJIANG_8_DN	270	Down-regulated genes in OsWRKY13-overexpressing plants compared with wild-type Mudanjiang 8	8	3.48e-06	0.000149	LOC_Os09g04050 LOC_Os03g61720 LOC_Os05g51160 LOC_Os12g02370 LOC_Os10g26670 LOC_Os06g30950 LOC_Os03g11734 LOC_Os08g10080
HARKAMAL_SALT-SENSITIVE_GENOTYPE_IR29_ROOTS_UP	574	Genes up-regulated in salt-sensitive rice genotype IR29 roots tissue	10	2.04e-05	0.000793	LOC_Os03g12990 LOC_Os01g63480 LOC_Os09g13650 LOC_Os03g12280 LOC_Os03g60340 LOC_Os08g02180 LOC_Os08g28790 LOC_Os06g33880 LOC_Os02g21890 LOC_Os11g32650
WANG_GIF1_VS_ZHONGHUA11_UP	197	Up-regulated genes of the gif1 mutant versus wild-type Zhonghua11 at 7 DAF	6	5.15e-05	0.00183	LOC_Os06g11490 LOC_Os12g02370 LOC_Os08g28790 LOC_Os04g33450 LOC_Os11g32650 LOC_Os05g04500
WANG_GIF1_VS_ZHONGHUA11_DN	124	Down-regulated genes of the gif1 mutant versus wild-type Zhonghua11 at 7 DAF	5	6.19e-05	0.00203	LOC_Os11g26780 LOC_Os01g68650 LOC_Os06g29630 LOC_Os04g38220 LOC_Os11g42500
YANG_ABL1_UP	313	Up-regulated genes in the?abl1?mutant by GeneChip analysis	7	8.16e-05	0.00249	LOC_Os06g38960 LOC_Os04g26870 LOC_Os03g13200 LOC_Os11g42550 LOC_Os11g02070 LOC_Os07g10440 LOC_Os01g35330
TIE_NIP_AGROBACTERIUM_INFECTION_24H_UP	366	upregulated genes after 24h of Agrobacterium infection in Nipponbare	7	0.000209	0.00596	LOC_Os09g04050 LOC_Os08g34280 LOC_Os12g02370 LOC_Os02g41680 LOC_Os06g29650 LOC_Os12g40900 LOC_Os02g09930
TIE_NIP_AGROBACTERIUM_INFECTION_6H_UP	1164	upregulated genes after 6h of Agrobacterium infection in Nipponbare	12	0.000424	0.0113	LOC_Os09g04050 LOC_Os04g01140 LOC_Os06g49660 LOC_Os08g34280 LOC_Os12g02370 LOC_Os06g39880 LOC_Os02g41680 LOC_Os02g41780 LOC_Os04g43760 LOC_Os01g18744 LOC_Os02g08100 LOC_Os08g06100
DEVESHWAR_ANTHER_DEVELOPMENT_SCP_VS_MA_UP	4746	Upregulated genes comparing anthers at single-celled(SCP) stage with meiotic(MA) stage	29	0.000578	0.013	LOC_Os03g02190 LOC_Os06g38960 LOC_Os04g01140 LOC_Os08g36760 LOC_Os03g61720 LOC_Os09g22510 LOC_Os06g11490 LOC_Os08g34280 LOC_Os03g13200 LOC_Os12g02370 LOC_Os03g20500 LOC_Os03g03164 LOC_Os02g41680 LOC_Os05g48270 LOC_Os03g11734 LOC_Os02g45000 LOC_Os01g47400 LOC_Os09g22410 LOC_Os01g03950 LOC_Os07g47480 LOC_Os03g09930 LOC_Os11g32650 LOC_Os08g10080 LOC_Os08g06100 LOC_Os11g25330 LOC_Os11g02070 LOC_Os04g…
LI_STIGMA_IDENTIFIED_BY_TWO_MICROARRAY_UP	200	Highly expressed candidate genes in stigma identified by both 57 K Affymetrix rice whole-genome array and 10 K rice cDNA microarray.	5	0.000532	0.013	LOC_Os01g15320 LOC_Os12g40900 LOC_Os02g09930 LOC_Os04g43760 LOC_Os01g03950
DEVESHWAR_ANTHER_DEVELOPMENT_PMA_VS_SCP_DN	4746	Downregulated genes comparing pre-meiotic(PMA) stage with anthers at single-celled(SCP) stage	29	0.000578	0.013	LOC_Os06g38960 LOC_Os04g01140 LOC_Os08g36760 LOC_Os10g40420 LOC_Os03g61720 LOC_Os05g10210 LOC_Os06g11490 LOC_Os08g34280 LOC_Os03g13200 LOC_Os12g02370 LOC_Os03g20500 LOC_Os03g03164 LOC_Os02g41680 LOC_Os05g48270 LOC_Os03g11734 LOC_Os02g21890 LOC_Os02g45000 LOC_Os01g47400 LOC_Os12g08760 LOC_Os02g41780 LOC_Os11g32650 LOC_Os08g10080 LOC_Os11g14140 LOC_Os08g06100 LOC_Os11g25330 LOC_Os11g02070 LOC_Os04g…
TIE_NIP_AGROBACTERIUM_INFECTION_1H_UP	1063	upregulated genes after 1h of Agrobacterium infection in Nipponbare	11	0.000712	0.0152	LOC_Os09g04050 LOC_Os06g49660 LOC_Os11g33270 LOC_Os08g34280 LOC_Os12g02370 LOC_Os06g39880 LOC_Os02g41680 LOC_Os04g43760 LOC_Os01g18744 LOC_Os02g08100 LOC_Os08g06100
BEATTY_ROOTS_AND_SHOOTS_NITROGEN_ASSOCIATED_UP	59	upregulated genes associated with nitrogen in transgenic rice	3	0.00105	0.0207	LOC_Os03g29150 LOC_Os07g48510 LOC_Os01g35330
WANG_DROUGHT_PANICLE_SPECIFIC_DN	352	Panicle specific down-regulated genes under drought stress	6	0.00107	0.0207	LOC_Os06g38960 LOC_Os09g25490 LOC_Os03g60340 LOC_Os12g40900 LOC_Os07g29750 LOC_Os10g12750
TIE_NIP_AGROBACTERIUM_INFECTION_1H_DN	271	downregulated genes after 1h of Agrobacterium infection in Nipponbare	5	0.00199	0.0369	LOC_Os07g48450 LOC_Os06g50230 LOC_Os05g51160 LOC_Os03g11734 LOC_Os02g45000
LI_STIGMA_IDENTIFIED_BY_ONE_MICROARRAY_UP	411	Highly expressed candidate genes in stigma identified by 57 K Affymetrix rice whole-genome array.	6	0.0023	0.0393	LOC_Os12g02370 LOC_Os03g20500 LOC_Os02g09930 LOC_Os01g03950 LOC_Os11g32650 LOC_Os03g18300
DUBEY_CHROMIUM_STRESS_DN	1612	genes down-regulated during Cr (VI) stress in rice	13	0.00224	0.0393	LOC_Os03g02190 LOC_Os09g16090 LOC_Os11g33270 LOC_Os05g51160 LOC_Os08g34280 LOC_Os03g20500 LOC_Os06g09350 LOC_Os12g40900 LOC_Os05g48270 LOC_Os02g33060 LOC_Os01g18744 LOC_Os08g10080 LOC_Os11g02070
ZHENG_FE_DEFICIENCY_DN	296	Genes showing down-regulation in response to Fe deficiency regardless of +P or ?P in the medium	5	0.00289	0.0474	LOC_Os07g40300 LOC_Os02g13800 LOC_Os05g51160 LOC_Os08g08120 LOC_Os05g38264
ZHOU_XOC_INFECTION	326	commonly regulated genes in the 9804-Rxo1 and 9804 under the infection of?Xanthomonas oryzae pv. Oryzicola(Xoc)	5	0.00432	0.0683	LOC_Os11g18366 LOC_Os11g18570 LOC_Os04g27670 LOC_Os02g08100 LOC_Os08g38170
GLYCOSYL_HYDROLASE_FAMILY_1_BETA-GLUCOSIDASES	38	Glycosyl Hydrolase Family 1 Beta-Glucosidases	2	0.00726	0.0903	LOC_Os09g31430 LOC_Os01g59819
F-BOX_AND_KELCH_REPEATS_CONTAINING_PROTEINS	25	F-box and Kelch Repeats Containing Proteins	2	0.00336	0.0903	LOC_Os11g14140 LOC_Os02g11790
WRKY_FAMILY_GENES	103	WRKY family genes	3	0.00481	0.0903	LOC_Os09g09630 LOC_Os11g02540 LOC_Os05g14370
CELLULOSE_SYNTHASE-LIKE_FAMILY	34	Cellulose Synthase-like Family	2	0.00591	0.0903	LOC_Os09g30130 LOC_Os02g09930
BTB_PROTEINS_(C4_SUBFAMILY)	2	BTB proteins (C4 subfamily)	1	0.00952	0.0948	LOC_Os11g02070
DAI_OSMYB2P-1_PI_STARVATION_72H_DIFF	2927	genes that up- or down-regulated in rice seedling after Pi starvation for 72 h	18	0.0063	0.0962	LOC_Os11g45990 LOC_Os06g50230 LOC_Os07g34520 LOC_Os06g49660 LOC_Os08g10740 LOC_Os03g20500 LOC_Os06g09350 LOC_Os08g02180 LOC_Os06g29630 LOC_Os12g08760 LOC_Os04g27670 LOC_Os05g08620 LOC_Os08g07330 LOC_Os05g38264 LOC_Os01g40190 LOC_Os04g49160 LOC_Os08g38170 LOC_Os01g35330
SU_COLD_UNDEREXPRESSION_OF_MYBS3_DN	124	Downregulated genes by underexpression of MYBS3 with cold treatment from 28 to 4 degree (Table S10 PubmedID:20130099)	3	0.00792	0.1167	LOC_Os11g45990 LOC_Os11g18366 LOC_Os04g27670
TIE_ZS_AGROBACTERIUM_INFECTION_6H_DN	906	downregulated genes after 6h of Agrobacterium infection in in the indica cultivar ZS	8	0.00933	0.1328	LOC_Os06g50230 LOC_Os07g34520 LOC_Os07g48510 LOC_Os05g51160 LOC_Os12g33160 LOC_Os09g22410 LOC_Os05g50800 LOC_Os08g38170
TIE_ZS_AGROBACTERIUM_INFECTION_1H_UP	1110	upregulated genes after 1h of Agrobacterium infection in in the indica cultivar ZS	9	0.0101	0.1386	LOC_Os07g48830 LOC_Os06g49660 LOC_Os08g34280 LOC_Os06g39880 LOC_Os02g41680 LOC_Os11g26780 LOC_Os12g08760 LOC_Os03g04020 LOC_Os11g32650
RUSSELL_POLLEN_ALLERGENS_DN	47	down-regulated genes of pollen allergen candidates in rice	2	0.0107	0.1434	LOC_Os03g04020 LOC_Os02g44108
PROTEASE_INHIBITOR/SEED_STORAGE/LTP_FAMILY_PROTEIN_PRECURSOR	172	Protease inhibitor/Seed Storage/LTP family protein precursor	3	0.0187	0.155	LOC_Os10g40420 LOC_Os07g37385 LOC_Os03g14654
TIE_NIP_AGROBACTERIUM_INFECTION_12H_UP	421	upregulated genes after 12h of Agrobacterium infection in Nipponbare	5	0.0121	0.1564	LOC_Os09g04050 LOC_Os08g34280 LOC_Os12g02370 LOC_Os02g41680 LOC_Os12g40900
DEVESHWAR_ANTHER_DEVELOPMENT_TPA_VS_SCP_DN	7526	Downregulated genes comparing tri-nucleate pollen(TPA) stage with anthers at single-celled(SCP) stage	35	0.0142	0.1781	LOC_Os06g38960 LOC_Os04g01140 LOC_Os08g36760 LOC_Os10g40420 LOC_Os06g13600 LOC_Os05g10210 LOC_Os07g34520 LOC_Os06g11490 LOC_Os08g34280 LOC_Os03g13200 LOC_Os12g02370 LOC_Os03g20500 LOC_Os06g39880 LOC_Os03g03164 LOC_Os02g41680 LOC_Os10g42610 LOC_Os05g48270 LOC_Os02g21890 LOC_Os03g55530 LOC_Os02g09930 LOC_Os02g41780 LOC_Os09g22410 LOC_Os01g03950 LOC_Os07g47480 LOC_Os03g09930 LOC_Os05g50800 LOC_Os11g…
ZHENG_FE_DEFICIENCY_UP	442	Genes showing up-regulation in response to Fe deficiency regardless of +P or ?P in the medium	5	0.0146	0.1781	LOC_Os11g42550 LOC_Os09g31430 LOC_Os01g47400 LOC_Os05g04500 LOC_Os04g54810
TIE_NIP_AGROBACTERIUM_INFECTION_6H_DN	615	downregulated genes after 6h of Agrobacterium infection in Nipponbare	6	0.015	0.1781	LOC_Os07g34520 LOC_Os03g04680 LOC_Os05g51160 LOC_Os06g29630 LOC_Os02g45000 LOC_Os07g47480
KATHURIA_CHOLINE_OXIDASE_EXPRESSING_TRANSGENIC_WATER-STRESS_UP	166	Genes up-regulated in choline oxidase expressing transgenic indica rice (Line 22) in response to water stress	3	0.0171	0.1969	LOC_Os01g63480 LOC_Os08g43550 LOC_Os03g55530
ENDO-BETA-MANNANASE_FAMILY	9	Endo-Beta-Mannanase Family	1	0.0314	0.2231	LOC_Os01g47400
TIE_NIP_AGROBACTERIUM_INFECTION_24H_DN	480	downregulated genes after 24h of Agrobacterium infection in Nipponbare	5	0.02	0.2248	LOC_Os07g48450 LOC_Os07g34520 LOC_Os03g04680 LOC_Os07g48510 LOC_Os05g51160
CELLULOSE_SYNTHASE_FAMILY	11	Cellulose Synthase Family	1	0.0375	0.2335	LOC_Os09g25490
TIE_ZS_AGROBACTERIUM_INFECTION_6H_UP	1066	upregulated genes after 6h of Agrobacterium infection in in the indica cultivar ZS	8	0.0223	0.2448	LOC_Os09g04050 LOC_Os07g48830 LOC_Os06g11490 LOC_Os08g34280 LOC_Os12g02370 LOC_Os02g41680 LOC_Os12g08760 LOC_Os11g32650
DUBEY_CHROMIUM_STRESS_UP	1139	genes up-regulated during Cr (VI) stress in rice	8	0.0313	0.327	LOC_Os09g04050 LOC_Os07g48830 LOC_Os03g29150 LOC_Os06g49660 LOC_Os12g02370 LOC_Os06g39880 LOC_Os11g45400 LOC_Os12g08760
THALAPATI_OS11GSK_DEGS_IN_PANICLE_DN	9	Down-regulated differentially expressed genes in panicle	1	0.0314	0.327	LOC_Os04g27430
SU_COLD_OVEREXPRESSION_OF_MYBS3_UP	89	Upregulated genes by overexpression of MYBS3 with cold treatment from 28 to 4 degree (Table S7 PubmedID:20130099)	2	0.0343	0.3488	LOC_Os02g41780 LOC_Os07g46320
HU_CHR729_TF_GENES_UP	11	Transcription factor genes that are up-regulated in chr729 mutant	1	0.0375	0.3729	LOC_Os11g02540
TIE_ZS_AGROBACTERIUM_INFECTION_1H_DN	1002	downregulated genes after 1h of Agrobacterium infection in in the indica cultivar ZS	7	0.0436	0.4229	LOC_Os07g40300 LOC_Os06g50230 LOC_Os05g51160 LOC_Os12g33160 LOC_Os07g47480 LOC_Os05g50800 LOC_Os08g38170
WALIA_FL478_SALINITY_STRESS_UP	104	FL478 line up regulated after Salinity Stress	2	0.0452	0.4291	LOC_Os07g48830 LOC_Os05g04500
PANDIT_CSR27_TO_MI48_SALT_UP	16	Genes up regulated in tolerant bulk under salt stress between CSR27 and MI48	1	0.0528	0.49	LOC_Os11g06570
DEVESHWAR_ANTHER_DEVELOPMENT_PMA_VS_SAM_UP	5366	Upregulated genes comparing pre-meiotic(PMA) stage with shoot apical meristem(SAM) stage	24	0.0587	0.5232	LOC_Os07g48450 LOC_Os03g02190 LOC_Os03g61720 LOC_Os07g34520 LOC_Os09g22510 LOC_Os06g11490 LOC_Os03g13200 LOC_Os03g20500 LOC_Os06g39880 LOC_Os03g03164 LOC_Os02g41680 LOC_Os01g10890 LOC_Os02g21890 LOC_Os02g45000 LOC_Os03g55530 LOC_Os04g27670 LOC_Os02g41780 LOC_Os09g22410 LOC_Os08g10080 LOC_Os06g32600 LOC_Os11g14140 LOC_Os11g25330 LOC_Os11g02070 LOC_Os07g10440
JAIN_DOWN-REGULATED_UNDER_ABIOTIC_STRESS	18	Genes down-regulated under abiotic stress conditions	1	0.0588	0.5232	LOC_Os12g40900
EARLY_AUXIN-RESPONSIVE_AUX/IAA_GENE_FAMILY	31	Early Auxin-responsive Aux/IAA Gene Family	1	0.097	0.5365	LOC_Os12g40900
DEVESHWAR_ANTHER_DEVELOPMENT_PMA_VS_TPA_DN	4639	Downregulated genes comparing pre-meiotic(PMA) stage with tri-nucleate pollen(TPA) stage	21	0.0674	0.5874	LOC_Os03g02190 LOC_Os04g01140 LOC_Os03g61720 LOC_Os05g10210 LOC_Os09g09630 LOC_Os09g22510 LOC_Os12g02370 LOC_Os03g03164 LOC_Os02g58214 LOC_Os01g10890 LOC_Os03g11734 LOC_Os02g45000 LOC_Os01g47400 LOC_Os12g08760 LOC_Os04g27670 LOC_Os11g32650 LOC_Os08g10080 LOC_Os08g06100 LOC_Os11g02070 LOC_Os12g01560 LOC_Os07g10440
DEVESHWAR_ANTHER_DEVELOPMENT_MA_VS_PMA_UP	5467	Upregulated genes comparing meiotic(MA) stage with pre-meiotic(PMA) stage	24	0.0694	0.5926	LOC_Os06g38960 LOC_Os04g01140 LOC_Os10g40420 LOC_Os03g61720 LOC_Os05g10210 LOC_Os08g34280 LOC_Os03g13200 LOC_Os12g02370 LOC_Os06g39880 LOC_Os03g03164 LOC_Os02g41680 LOC_Os01g10890 LOC_Os05g48270 LOC_Os03g11734 LOC_Os02g21890 LOC_Os12g08760 LOC_Os02g41780 LOC_Os08g10080 LOC_Os11g14140 LOC_Os08g06100 LOC_Os11g25330 LOC_Os11g02070 LOC_Os04g54810 LOC_Os12g01560
RAPID_ALKALINIZATION_FACTOR_(RALF)_FAMILY_PROTEIN_PRECURSOR	46	Rapid Alkalinization Factor (RALF) family protein precursor	1	0.1392	0.6299	LOC_Os01g15320
PLANT_THIONIN_FAMILY_PROTEIN_PRECURSOR	44	Plant thionin family protein precursor	1	0.1337	0.6299	LOC_Os06g32600
JAIN_SEEDLING_UNDER_WHITE_LIGHT_UP	28	Genes up regulated in seedling under white light	1	0.0883	0.7399	LOC_Os03g20500
DUBEY_CHROMIUM_STRESS_ROOT-SPECIFIC_UP	29	root-specific genes up-regulated during Cr (VI) stress in rice	1	0.0912	0.7495	LOC_Os03g29150
DEVESHWAR_ANTHER_DEVELOPMENT_PMA_VS_SAM_DN	6549	Downregulated genes comparing pre-meiotic(PMA) stage with shoot apical meristem(SAM) stage	27	0.1005	0.8103	LOC_Os06g38960 LOC_Os04g01140 LOC_Os08g36760 LOC_Os10g40420 LOC_Os06g13600 LOC_Os04g26870 LOC_Os05g10210 LOC_Os09g09630 LOC_Os08g34280 LOC_Os12g02370 LOC_Os10g42610 LOC_Os02g58214 LOC_Os12g40900 LOC_Os05g48270 LOC_Os03g11734 LOC_Os01g63880 LOC_Os01g47400 LOC_Os02g09930 LOC_Os12g08760 LOC_Os01g03950 LOC_Os07g47480 LOC_Os03g09930 LOC_Os05g50800 LOC_Os11g32650 LOC_Os08g06100 LOC_Os04g54810 LOC_Os12g…
TIE_NIP_AGROBACTERIUM_INFECTION_12H_DN	587	downregulated genes after 12h of Agrobacterium infection in Nipponbare	4	0.1208	0.9557	LOC_Os07g48830 LOC_Os07g34520 LOC_Os03g04680 LOC_Os05g51160
JAIN_AUXIN_REPRESSED_DOWN-REGULATED_UNDER_ABIOTIC_STRESS	41	Auxin-repressed genes down-regulated under abiotic stress conditions	1	0.1254	0.9563	LOC_Os01g18744
TIE_ZS_AGROBACTERIUM_INFECTION_24H_DN	382	downregulated genes after 24h of Agrobacterium infection in in the indica cultivar ZS	3	0.1252	0.9563	LOC_Os07g34520 LOC_Os04g43760 LOC_Os01g18744
ORYZA_SATIVA_WRKY_GENE_SUPERFAMILY	83	Oryza sativa WRKY Gene Superfamily	1	0.2351	0.9751	LOC_Os11g02540
JAIN_AUXIN_INDUCED_UP-REGULATED_UNDER_ABIOTIC_STRESS	116	Auxin-induced genes up-regulated under abiotic stress conditions	1	0.3116	1	LOC_Os06g39880
TIE_ZS_AGROBACTERIUM_INFECTION_12H_DN	628	downregulated genes after 12h of Agrobacterium infection in in the indica cultivar ZS	4	0.1437	1	LOC_Os04g50770 LOC_Os04g43760 LOC_Os01g18744 LOC_Os08g38170
MALONE_CELL_WALL_METABOLIC_PATHWAYREGULATION_OF_H3K27ME3	215	Cell wall metabolic pathway genes subjected to the regulation of H3K27me3	2	0.1522	1	LOC_Os02g09930 LOC_Os03g04020
KOJIMA_PHYTOHORMONE_METABOLISM	78	Genes involved in phytohormone metabolism	1	0.2228	1	LOC_Os05g48700
ZHANG_CHILLING_STRESS_LTH-REPRESSED_COMPARED_WITH_IR29	229	LTH-repressed genes compared with IR29 under control conditions.	1	0.5204	1	LOC_Os02g13800
DEVESHWAR_ANTHER_DEVELOPMENT_PMA_VS_SCP_UP	6988	Upregulated genes comparing pre-meiotic(PMA) stage with anthers at single-celled(SCP) stage	18	0.8628	1	LOC_Os03g02190 LOC_Os06g13600 LOC_Os07g34520 LOC_Os09g09630 LOC_Os09g22510 LOC_Os06g39880 LOC_Os10g42610 LOC_Os02g58214 LOC_Os01g10890 LOC_Os03g55530 LOC_Os02g09930 LOC_Os04g27670 LOC_Os09g22410 LOC_Os01g03950 LOC_Os07g47480 LOC_Os03g09930 LOC_Os05g50800 LOC_Os06g32600
MARCEL_MAGNAPORTHE_ORYZAE_INVASION_ROOT_DN	748	Genes down-regulated in root tissue after infected with Magnaporthe oryzae strain Guy11	3	0.4286	1	LOC_Os02g13800 LOC_Os12g32360 LOC_Os07g01960
JAIN_AUXIN_INDUCED	317	Induced after auxin treatment	2	0.2699	1	LOC_Os06g39880 LOC_Os01g18744
PANDIT_CSR27_TO_MI48_CONTROL_DN	64	Genes down regulated in tolerant bulk under control between CSR27 and MI48	1	0.1873	1	LOC_Os07g35940
WANG_DROUGHT_ROOT_SPECIFIC_DN	280	Root specific down-regulated genes under drought stress	2	0.2265	1	LOC_Os05g48700 LOC_Os02g11790
HARKAMAL_SALT-SENSITIVE_GENOTYPE_IR29_ROOTS_DN	395	Genes down-regulated in salt-sensitive rice genotype IR29 roots tissue	1	0.7183	1	LOC_Os05g08620
WANG_DROUGHT_UP	53	commonly induced genes by drought in all tissues at all development stages	1	0.1582	1	LOC_Os11g26780
DEVESHWAR_ANTHER_DEVELOPMENT_MA_VS_TPA_DN	4273	Downregulated genes comparing meiotic(MA) stage with tri-nucleate pollen(TPA) stage	18	0.1404	1	LOC_Os03g02190 LOC_Os03g61720 LOC_Os09g09630 LOC_Os09g22510 LOC_Os12g02370 LOC_Os03g03164 LOC_Os02g58214 LOC_Os01g10890 LOC_Os03g11734 LOC_Os02g45000 LOC_Os01g47400 LOC_Os12g08760 LOC_Os04g27670 LOC_Os07g47480 LOC_Os11g32650 LOC_Os08g10080 LOC_Os08g06100 LOC_Os07g10440
HARKAMAL_SALT-TOLERANT_GENOTYPE_FL478_ROOTS_UP	215	Genes up-regulated in salt-tolerant rice genotype FL478 roots tissue	2	0.1522	1	LOC_Os08g36760 LOC_Os01g63480
DEVESHWAR_ANTHER_DEVELOPMENT_TPA_VS_SCP_UP	4208	Upregulated genes comparing tri-nucleate pollen(TPA) stage with anthers at single-celled(SCP) stage	12	0.6983	1	LOC_Os03g02190 LOC_Os03g61720 LOC_Os09g09630 LOC_Os09g22510 LOC_Os02g58214 LOC_Os01g10890 LOC_Os03g11734 LOC_Os02g45000 LOC_Os01g47400 LOC_Os12g08760 LOC_Os04g27670 LOC_Os08g10080
DEVESHWAR_ANTHER_DEVELOPMENT_MA_VS_TPA_UP	7461	Upregulated genes comparing meiotic(MA) stage with tri-nucleate pollen(TPA) stage	29	0.1528	1	LOC_Os06g38960 LOC_Os04g01140 LOC_Os08g36760 LOC_Os10g40420 LOC_Os06g13600 LOC_Os05g10210 LOC_Os07g34520 LOC_Os06g11490 LOC_Os08g34280 LOC_Os03g13200 LOC_Os03g20500 LOC_Os06g39880 LOC_Os02g41680 LOC_Os10g42610 LOC_Os05g48270 LOC_Os02g21890 LOC_Os03g55530 LOC_Os02g09930 LOC_Os02g41780 LOC_Os09g22410 LOC_Os01g03950 LOC_Os03g09930 LOC_Os05g50800 LOC_Os06g32600 LOC_Os11g14140 LOC_Os11g25330 LOC_Os11g…
C2H2_ZINC_FINGER_PROTEINS	179	C2H2 zinc finger proteins	1	0.4371	1	LOC_Os07g40300
DEVESHWAR_ANTHER_DEVELOPMENT_PMA_VS_TPA_UP	7095	Upregulated genes comparing pre-meiotic(PMA) stage with tri-nucleate pollen(TPA) stage	26	0.2567	1	LOC_Os06g38960 LOC_Os08g36760 LOC_Os10g40420 LOC_Os06g13600 LOC_Os07g34520 LOC_Os06g11490 LOC_Os08g34280 LOC_Os03g13200 LOC_Os03g20500 LOC_Os06g39880 LOC_Os02g41680 LOC_Os10g42610 LOC_Os05g48270 LOC_Os02g21890 LOC_Os03g55530 LOC_Os02g09930 LOC_Os02g41780 LOC_Os09g22410 LOC_Os01g03950 LOC_Os07g47480 LOC_Os03g09930 LOC_Os05g50800 LOC_Os06g32600 LOC_Os11g14140 LOC_Os11g25330 LOC_Os04g54810
WEI_EXPRESSION_PROFILES_IN_POLLEN_DN	985	downregulated transcripts in rice pollen.	1	0.958	1	LOC_Os01g35789
TIE_ZS_AGROBACTERIUM_INFECTION_12H_UP	312	upregulated genes after 12h of Agrobacterium infection in in the indica cultivar ZS	2	0.264	1	LOC_Os07g29750 LOC_Os02g44108
THALAPATI_OS11GSK_DEGS_IN_LEAF_UP	109	Up-regulated differentially expressed genes in leaf	1	0.296	1	LOC_Os11g26780
SU_COLD_UNDEREXPRESSION_OF_MYBS3_UP	389	Upregulated genes by underexpression of MYBS3 with cold treatment from 28 to 4 degree (Table S9 PubmedID:20130099)	1	0.7128	1	LOC_Os01g35330
F-BOX_DOMAIN_CONTAINING_PROTEINS	465	F-Box Domain Containing Proteins	2	0.4385	1	LOC_Os09g21796 LOC_Os03g20500
DEVESHWAR_ANTHER_DEVELOPMENT_MA_VS_PMA_DN	6267	Downregulated genes comparing meiotic(MA) stage with pre-meiotic(PMA) stage	23	0.2716	1	LOC_Os03g02190 LOC_Os08g36760 LOC_Os06g13600 LOC_Os07g34520 LOC_Os09g09630 LOC_Os09g22510 LOC_Os06g11490 LOC_Os03g20500 LOC_Os10g42610 LOC_Os02g58214 LOC_Os02g45000 LOC_Os01g47400 LOC_Os03g55530 LOC_Os02g09930 LOC_Os04g27670 LOC_Os09g22410 LOC_Os01g03950 LOC_Os07g47480 LOC_Os03g09930 LOC_Os05g50800 LOC_Os11g32650 LOC_Os06g32600 LOC_Os07g10440
WEI_EXPRESSION_PROFILES_IN_POLLEN_UP	1681	upregulated transcripts in rice pollen.	4	0.787	1	LOC_Os09g30130 LOC_Os01g03950 LOC_Os04g55950 LOC_Os07g01960
DUBEY_CHROMIUM_STRESS_ROOT-SPECIFIC_DN	236	root-specific genes down-regulated during Cr (VI) stress in rice	1	0.531	1	LOC_Os12g33160
JAIN_AUXIN_UP-REGULATED	316	Up regulated after auxin treatment	2	0.2687	1	LOC_Os06g39880 LOC_Os01g18744
KATHURIA_CHOLINE_OXIDASE_EXPRESSING_TRANSGENIC_WATER-STRESS_DN	76	Genes down-regulated in choline oxidase expressing transgenic indica rice (Line 22) in response to water stress	1	0.2178	1	LOC_Os10g42610
MARCEL_MAGNAPORTHE_ORYZAE_INVASION_ROOT_UP	1262	Genes up-regulated in root tissue after infected with Magnaporthe oryzae strain Guy11	4	0.5748	1	LOC_Os02g41680 LOC_Os01g68650 LOC_Os02g08100 LOC_Os04g49370
YANG_ABL1_DN	384	Down-regulated genes in the?abl1?mutant by GeneChip analysis	1	0.7081	1	LOC_Os11g45400
RICE_KINASE_INTERACTOME	149	Rice Kinase Interactome	1	0.3805	1	LOC_Os01g10890
DEVESHWAR_ANTHER_DEVELOPMENT_SCP_VS_MA_DN	6988	Downregulated genes comparing anthers at single-celled(SCP) stage with meiotic(MA) stage	18	0.8628	1	LOC_Os10g40420 LOC_Os06g13600 LOC_Os05g10210 LOC_Os07g34520 LOC_Os09g09630 LOC_Os06g39880 LOC_Os10g42610 LOC_Os02g58214 LOC_Os01g10890 LOC_Os02g21890 LOC_Os03g55530 LOC_Os02g09930 LOC_Os12g08760 LOC_Os04g27670 LOC_Os02g41780 LOC_Os05g50800 LOC_Os06g32600 LOC_Os11g14140

## Sheet: Zero_h_vs_LDB1_down_GO
Gene Set Name	Number of genes	Description	Number of Genes in Overlap (k)	pvalue	FDR	Query ID
CELLULAR_COMPONENT	45586	GO:0005575 cellular_component, GOslim:cellular_component	181	4.02e-15	3.27e-13	LOC_Os07g48450 LOC_Os03g12990 LOC_Os03g02190 LOC_Os07g40300 LOC_Os12g38560 LOC_Os06g38960 LOC_Os11g17970 LOC_Os09g22505 LOC_Os09g04050 LOC_Os04g01140 LOC_Os08g36760 LOC_Os09g25490 LOC_Os06g21270 LOC_Os10g40420 LOC_Os09g16090 LOC_Os07g37385 LOC_Os06g13600 LOC_Os03g61720 LOC_Os12g39440 LOC_Os01g63480 LOC_Os11g45990 LOC_Os04g26870 LOC_Os06g50230 LOC_Os07g48830 LOC_Os05g10210 LOC_Os07g34520 LOC_Os09g…
MOLECULAR_FUNCTION	45586	GO:0003674 molecular_function, GOslim:molecular_function	181	4.02e-15	3.21e-12	LOC_Os07g48450 LOC_Os03g12990 LOC_Os03g02190 LOC_Os07g40300 LOC_Os12g38560 LOC_Os06g38960 LOC_Os11g17970 LOC_Os09g22505 LOC_Os09g04050 LOC_Os04g01140 LOC_Os08g36760 LOC_Os09g25490 LOC_Os06g21270 LOC_Os10g40420 LOC_Os09g16090 LOC_Os07g37385 LOC_Os06g13600 LOC_Os03g61720 LOC_Os12g39440 LOC_Os01g63480 LOC_Os11g45990 LOC_Os04g26870 LOC_Os06g50230 LOC_Os07g48830 LOC_Os05g10210 LOC_Os07g34520 LOC_Os09g…
BIOLOGICAL_PROCESS	45586	GO:0008150 biological_process, GOslim:biological_process	181	4.02e-15	4.29e-12	LOC_Os07g48450 LOC_Os03g12990 LOC_Os03g02190 LOC_Os07g40300 LOC_Os12g38560 LOC_Os06g38960 LOC_Os11g17970 LOC_Os09g22505 LOC_Os09g04050 LOC_Os04g01140 LOC_Os08g36760 LOC_Os09g25490 LOC_Os06g21270 LOC_Os10g40420 LOC_Os09g16090 LOC_Os07g37385 LOC_Os06g13600 LOC_Os03g61720 LOC_Os12g39440 LOC_Os01g63480 LOC_Os11g45990 LOC_Os04g26870 LOC_Os06g50230 LOC_Os07g48830 LOC_Os05g10210 LOC_Os07g34520 LOC_Os09g…
CATALYTIC_ACTIVITY	9113	GO:0003824 catalytic activity, GOslim:molecular_function	59	3.7e-08	1.48e-05	LOC_Os03g02190 LOC_Os09g04050 LOC_Os04g01140 LOC_Os09g25490 LOC_Os09g16090 LOC_Os04g26870 LOC_Os07g48830 LOC_Os05g10210 LOC_Os07g34520 LOC_Os03g29150 LOC_Os11g33270 LOC_Os08g34280 LOC_Os03g13200 LOC_Os04g27430 LOC_Os12g02370 LOC_Os01g08350 LOC_Os09g29670 LOC_Os06g39880 LOC_Os02g41680 LOC_Os01g10890 LOC_Os09g30130 LOC_Os04g11970 LOC_Os07g29750 LOC_Os08g16260 LOC_Os11g42550 LOC_Os11g18366 LOC_Os11g…
IRON_ION_BINDING	691	GO:0005506 iron ion binding, GOslim:molecular_function	13	5e-07	0.000133	LOC_Os04g01140 LOC_Os03g13200 LOC_Os06g39880 LOC_Os08g16260 LOC_Os11g18570 LOC_Os10g05490 LOC_Os05g48700 LOC_Os06g43320 LOC_Os04g33370 LOC_Os10g12050 LOC_Os01g36350 LOC_Os01g36294 LOC_Os05g04500
HEME_BINDING	605	GO:0020037 heme binding, GOslim:molecular_function	12	8.11e-07	0.000146	LOC_Os04g01140 LOC_Os03g13200 LOC_Os06g39880 LOC_Os08g16260 LOC_Os11g18570 LOC_Os10g05490 LOC_Os06g43320 LOC_Os04g33370 LOC_Os10g12050 LOC_Os01g36350 LOC_Os01g36294 LOC_Os05g04500
TETRAPYRROLE_BINDING	612	GO:0046906 tetrapyrrole binding, GOslim:molecular_function	12	9.13e-07	0.000146	LOC_Os04g01140 LOC_Os03g13200 LOC_Os06g39880 LOC_Os08g16260 LOC_Os11g18570 LOC_Os10g05490 LOC_Os06g43320 LOC_Os04g33370 LOC_Os10g12050 LOC_Os01g36350 LOC_Os01g36294 LOC_Os05g04500
MONOOXYGENASE_ACTIVITY	413	GO:0004497 monooxygenase activity, GOslim:molecular_function	10	1.22e-06	0.000163	LOC_Os04g01140 LOC_Os06g39880 LOC_Os08g16260 LOC_Os11g18570 LOC_Os10g05490 LOC_Os06g43320 LOC_Os04g33370 LOC_Os10g12050 LOC_Os01g36350 LOC_Os01g36294
ION_BINDING	3721	GO:0043167 ion binding, GOslim:molecular_function	29	8.43e-06	0.000842	LOC_Os07g40300 LOC_Os04g01140 LOC_Os09g25490 LOC_Os09g06464 LOC_Os06g11490 LOC_Os03g13200 LOC_Os04g27430 LOC_Os06g39880 LOC_Os08g16260 LOC_Os11g18570 LOC_Os09g31430 LOC_Os01g47400 LOC_Os10g05490 LOC_Os05g48700 LOC_Os08g08120 LOC_Os07g35940 LOC_Os04g27670 LOC_Os06g43320 LOC_Os09g22410 LOC_Os04g33370 LOC_Os07g47480 LOC_Os08g07330 LOC_Os01g59819 LOC_Os11g42220 LOC_Os10g12050 LOC_Os01g36350 LOC_Os04g…
CATION_BINDING	3717	GO:0043169 cation binding, GOslim:molecular_function	29	8.26e-06	0.000842	LOC_Os07g40300 LOC_Os04g01140 LOC_Os09g25490 LOC_Os09g06464 LOC_Os06g11490 LOC_Os03g13200 LOC_Os04g27430 LOC_Os06g39880 LOC_Os08g16260 LOC_Os11g18570 LOC_Os09g31430 LOC_Os01g47400 LOC_Os10g05490 LOC_Os05g48700 LOC_Os08g08120 LOC_Os07g35940 LOC_Os04g27670 LOC_Os06g43320 LOC_Os09g22410 LOC_Os04g33370 LOC_Os07g47480 LOC_Os08g07330 LOC_Os01g59819 LOC_Os11g42220 LOC_Os10g12050 LOC_Os01g36350 LOC_Os04g…
HYDROLASE_ACTIVITY,_ACTING_ON_GLYCOSYL_BONDS	452	GO:0016798 hydrolase activity, acting on glycosyl bonds, GOslim:molecular_function	9	1.93e-05	0.00171	LOC_Os11g33270 LOC_Os07g29750 LOC_Os09g31430 LOC_Os01g47400 LOC_Os07g35940 LOC_Os01g03950 LOC_Os01g59819 LOC_Os08g38170 LOC_Os04g54810
OXIDOREDUCTASE_ACTIVITY	1686	GO:0016491 oxidoreductase activity, GOslim:molecular_function	17	3.56e-05	0.00284	LOC_Os04g01140 LOC_Os04g26870 LOC_Os03g29150 LOC_Os03g13200 LOC_Os06g39880 LOC_Os08g16260 LOC_Os11g18570 LOC_Os10g05490 LOC_Os05g48700 LOC_Os06g43320 LOC_Os04g33370 LOC_Os11g42220 LOC_Os10g12050 LOC_Os01g36350 LOC_Os01g36294 LOC_Os05g04500 LOC_Os04g02620
HYDROLASE_ACTIVITY,_HYDROLYZING_O-GLYCOSYL_COMPOUNDS	409	GO:0004553 hydrolase activity, hydrolyzing O-glycosyl compounds, GOslim:molecular_function	8	6.35e-05	0.00461	LOC_Os11g33270 LOC_Os07g29750 LOC_Os09g31430 LOC_Os01g47400 LOC_Os07g35940 LOC_Os01g03950 LOC_Os01g59819 LOC_Os04g54810
TRANSFERASE_ACTIVITY,_TRANSFERRING_HEXOSYL_GROUPS	473	GO:0016758 transferase activity, transferring hexosyl groups, GOslim:molecular_function	8	0.000169	0.0104	LOC_Os09g25490 LOC_Os09g16090 LOC_Os07g48830 LOC_Os11g33270 LOC_Os09g30130 LOC_Os07g29750 LOC_Os05g45180 LOC_Os09g21160
METAL_ION_BINDING	3513	GO:0046872 metal ion binding, GOslim:molecular_function	25	0.000158	0.0104	LOC_Os07g40300 LOC_Os04g01140 LOC_Os09g25490 LOC_Os09g06464 LOC_Os06g11490 LOC_Os03g13200 LOC_Os04g27430 LOC_Os06g39880 LOC_Os08g16260 LOC_Os11g18570 LOC_Os10g05490 LOC_Os05g48700 LOC_Os08g08120 LOC_Os04g27670 LOC_Os06g43320 LOC_Os09g22410 LOC_Os04g33370 LOC_Os07g47480 LOC_Os08g07330 LOC_Os11g42220 LOC_Os10g12050 LOC_Os01g36350 LOC_Os04g32830 LOC_Os01g36294 LOC_Os05g04500
CARBOHYDRATE_METABOLIC_PROCESS	859	GO:0005975 carbohydrate metabolic process, GOslim:biological_process	12	2.61e-05	0.0139	LOC_Os09g25490 LOC_Os07g48830 LOC_Os11g33270 LOC_Os09g30130 LOC_Os07g29750 LOC_Os09g31430 LOC_Os01g47400 LOC_Os07g35940 LOC_Os09g22410 LOC_Os01g03950 LOC_Os01g59819 LOC_Os04g54810
ELECTRON_TRANSPORT	1055	GO:0006118 electron transport, GOslim:biological_process	13	4.3e-05	0.0153	LOC_Os04g01140 LOC_Os06g11490 LOC_Os03g13200 LOC_Os06g39880 LOC_Os08g16260 LOC_Os11g18570 LOC_Os10g05490 LOC_Os06g43320 LOC_Os04g33370 LOC_Os10g12050 LOC_Os01g36350 LOC_Os01g36294 LOC_Os05g04500
TRANSFERASE_ACTIVITY,_TRANSFERRING_GLYCOSYL_GROUPS	508	GO:0016757 transferase activity, transferring glycosyl groups, GOslim:molecular_function	8	0.000271	0.0155	LOC_Os09g25490 LOC_Os09g16090 LOC_Os07g48830 LOC_Os11g33270 LOC_Os09g30130 LOC_Os07g29750 LOC_Os05g45180 LOC_Os09g21160
BINDING	11705	GO:0005488 binding, GOslim:molecular_function	57	0.000427	0.0228	LOC_Os07g48450 LOC_Os03g12990 LOC_Os03g02190 LOC_Os07g40300 LOC_Os09g04050 LOC_Os04g01140 LOC_Os09g25490 LOC_Os06g13600 LOC_Os09g09630 LOC_Os09g06464 LOC_Os03g29150 LOC_Os02g13800 LOC_Os08g43550 LOC_Os06g11490 LOC_Os05g51160 LOC_Os08g34280 LOC_Os03g13200 LOC_Os04g27430 LOC_Os09g29670 LOC_Os06g39880 LOC_Os03g03164 LOC_Os10g42610 LOC_Os01g10890 LOC_Os12g40900 LOC_Os10g23090 LOC_Os12g33160 LOC_Os04g…
POLYSACCHARIDE_METABOLIC_PROCESS	138	GO:0005976 polysaccharide metabolic process, GOslim:biological_process	5	0.000101	0.0268	LOC_Os09g25490 LOC_Os11g33270 LOC_Os09g30130 LOC_Os07g29750 LOC_Os07g35940
EXTRACELLULAR_REGION	232	GO:0005576 extracellular region, GOslim:cellular_component	5	0.00102	0.0414	LOC_Os03g12990 LOC_Os11g33270 LOC_Os05g51160 LOC_Os07g29750 LOC_Os02g44108
TRANSITION_METAL_ION_BINDING	2838	GO:0046914 transition metal ion binding, GOslim:molecular_function	20	0.000838	0.0419	LOC_Os07g40300 LOC_Os04g01140 LOC_Os09g25490 LOC_Os09g06464 LOC_Os06g11490 LOC_Os03g13200 LOC_Os06g39880 LOC_Os08g16260 LOC_Os11g18570 LOC_Os10g05490 LOC_Os05g48700 LOC_Os08g08120 LOC_Os06g43320 LOC_Os04g33370 LOC_Os08g07330 LOC_Os11g42220 LOC_Os10g12050 LOC_Os01g36350 LOC_Os01g36294 LOC_Os05g04500
GLUCAN_METABOLIC_PROCESS	94	GO:0044042 glucan metabolic process, GOslim:biological_process	4	0.000284	0.0505	LOC_Os09g25490 LOC_Os11g33270 LOC_Os09g30130 LOC_Os07g29750
CELLULAR_GLUCAN_METABOLIC_PROCESS	94	GO:0006073 cellular glucan metabolic process, GOslim:biological_process	4	0.000284	0.0505	LOC_Os09g25490 LOC_Os11g33270 LOC_Os09g30130 LOC_Os07g29750
CELLULAR_POLYSACCHARIDE_METABOLIC_PROCESS	99	GO:0044264 cellular polysaccharide metabolic process, GOslim:biological_process	4	0.000343	0.0523	LOC_Os09g25490 LOC_Os11g33270 LOC_Os09g30130 LOC_Os07g29750
RECEPTOR_BINDING	17	GO:0005102 receptor binding, GOslim:molecular_function	2	0.00166	0.0782	LOC_Os03g12990 LOC_Os05g51160
TRANSFERASE_ACTIVITY,_TRANSFERRING_ACYL_GROUPS_ALTERNATIVE	176	GO:0008415 transferase activity, transferring acyl groups, GOslim:molecular_function	4	0.00272	0.1144	LOC_Os11g45400 LOC_Os03g55530 LOC_Os11g32650 LOC_Os02g37700
TRANSFERASE_ACTIVITY,_TRANSFERRING_ACYL_GROUPS_OTHER_THAN_AMINO-ACYL_GROUPS	176	GO:0016747 transferase activity, transferring acyl groups other than amino-acyl groups, GOslim:molecular_function	4	0.00272	0.1144	LOC_Os11g45400 LOC_Os03g55530 LOC_Os11g32650 LOC_Os02g37700
LYASE_ACTIVITY	304	GO:0016829 lyase activity, GOslim:molecular_function	5	0.00323	0.129	LOC_Os07g34520 LOC_Os04g27430 LOC_Os02g41680 LOC_Os11g18366 LOC_Os04g27670
SEQUENCE-SPECIFIC_DNA_BINDING	451	GO:0043565 sequence-specific DNA binding, GOslim:molecular_function	6	0.0036	0.1372	LOC_Os09g09630 LOC_Os02g13800 LOC_Os03g03164 LOC_Os10g23090 LOC_Os11g02540 LOC_Os05g14370
TRANSFERASE_ACTIVITY,_TRANSFERRING_ACYL_GROUPS	195	GO:0016746 transferase activity, transferring acyl groups, GOslim:molecular_function	4	0.00389	0.1413	LOC_Os11g45400 LOC_Os03g55530 LOC_Os11g32650 LOC_Os02g37700
CELLULOSE_SYNTHASE_(UDP-FORMING)_ACTIVITY	31	GO:0016760 cellulose synthase (UDP-forming) activity, GOslim:molecular_function	2	0.00499	0.1594	LOC_Os09g25490 LOC_Os09g30130
CELLULOSE_SYNTHASE_ACTIVITY	31	GO:0016759 cellulose synthase activity, GOslim:molecular_function	2	0.00499	0.1594	LOC_Os09g25490 LOC_Os09g30130
XYLOGLUCAN:XYLOGLUCOSYL_TRANSFERASE_ACTIVITY	30	GO:0016762 xyloglucan:xyloglucosyl transferase activity, GOslim:molecular_function	2	0.00469	0.1594	LOC_Os11g33270 LOC_Os07g29750
METABOLIC_PROCESS	9541	GO:0008152 metabolic process, GOslim:biological_process	47	0.0013	0.1726	LOC_Os07g48450 LOC_Os03g02190 LOC_Os09g04050 LOC_Os09g25490 LOC_Os09g16090 LOC_Os07g48830 LOC_Os07g34520 LOC_Os09g09630 LOC_Os03g29150 LOC_Os02g13800 LOC_Os08g43550 LOC_Os11g33270 LOC_Os08g34280 LOC_Os04g27430 LOC_Os12g02370 LOC_Os01g08350 LOC_Os03g03164 LOC_Os02g41680 LOC_Os01g10890 LOC_Os12g40900 LOC_Os09g30130 LOC_Os10g23090 LOC_Os07g29750 LOC_Os01g36460 LOC_Os11g18366 LOC_Os11g45400 LOC_Os09g…
ISOCITRATE_LYASE_ACTIVITY	1	GO:0004451 isocitrate lyase activity, GOslim:molecular_function	1	0.00636	0.1954	LOC_Os07g34520
MAGNESIUM_ION_BINDING	129	GO:0000287 magnesium ion binding, GOslim:molecular_function	3	0.0088	0.2605	LOC_Os04g27430 LOC_Os04g27670 LOC_Os09g22410
ACID_PHOSPHATASE_ACTIVITY	45	GO:0003993 acid phosphatase activity, GOslim:molecular_function	2	0.00991	0.283	LOC_Os05g10210 LOC_Os05g09740
TRANSFERASE_ACTIVITY	3084	GO:0016740 transferase activity, GOslim:molecular_function	18	0.0104	0.2878	LOC_Os03g02190 LOC_Os09g25490 LOC_Os09g16090 LOC_Os07g48830 LOC_Os11g33270 LOC_Os01g10890 LOC_Os09g30130 LOC_Os04g11970 LOC_Os07g29750 LOC_Os11g42550 LOC_Os11g45400 LOC_Os03g55530 LOC_Os09g22410 LOC_Os05g45180 LOC_Os09g21160 LOC_Os11g32650 LOC_Os08g06100 LOC_Os02g37700
CHALCONE_ISOMERASE_ACTIVITY	3	GO:0045430 chalcone isomerase activity, GOslim:molecular_function	1	0.0127	0.3376	LOC_Os12g02370
O-METHYLTRANSFERASE_ACTIVITY	53	GO:0008171 O-methyltransferase activity, GOslim:molecular_function	2	0.0134	0.3454	LOC_Os04g11970 LOC_Os08g06100
DNA_BINDING	2023	GO:0003677 DNA binding, GOslim:molecular_function	13	0.0139	0.346	LOC_Os07g48450 LOC_Os09g09630 LOC_Os09g06464 LOC_Os02g13800 LOC_Os08g43550 LOC_Os05g51160 LOC_Os03g03164 LOC_Os10g23090 LOC_Os01g36460 LOC_Os08g08120 LOC_Os08g10080 LOC_Os11g02540 LOC_Os05g14370
STEROID_DEHYDROGENASE_ACTIVITY	5	GO:0016229 steroid dehydrogenase activity, GOslim:molecular_function	1	0.0189	0.3786	LOC_Os03g29150
UDP-GLUCOSYLTRANSFERASE_ACTIVITY	58	GO:0035251 UDP-glucosyltransferase activity, GOslim:molecular_function	2	0.0158	0.3786	LOC_Os09g25490 LOC_Os09g30130
3-BETA-HYDROXY-DELTA5-STEROID_DEHYDROGENASE_ACTIVITY	5	GO:0003854 3-beta-hydroxy-delta5-steroid dehydrogenase activity, GOslim:molecular_function	1	0.0189	0.3786	LOC_Os03g29150
STEROID_DEHYDROGENASE_ACTIVITY,_ACTING_ON_THE_CH-OH_GROUP_OF_DONORS,_NAD_OR_NADP_AS_ACCEPTOR	5	GO:0033764 steroid dehydrogenase activity, acting on the CH-OH group of donors, NAD or NADP as acceptor, GOslim:molecular_function	1	0.0189	0.3786	LOC_Os03g29150
GROWTH_FACTOR_ACTIVITY	5	GO:0008083 growth factor activity, GOslim:molecular_function	1	0.0189	0.3786	LOC_Os03g12990
INTRAMOLECULAR_LYASE_ACTIVITY	5	GO:0016872 intramolecular lyase activity, GOslim:molecular_function	1	0.0189	0.3786	LOC_Os12g02370
STRUCTURAL_CONSTITUENT_OF_CELL_WALL	5	GO:0005199 structural constituent of cell wall, GOslim:molecular_function	1	0.0189	0.3786	LOC_Os07g37385
SEQUENCE-SPECIFIC_DNA_BINDING_TRANSCRIPTION_FACTOR_ACTIVITY	636	GO:0003700 sequence-specific DNA binding transcription factor activity, GOslim:molecular_function	6	0.0174	0.3786	LOC_Os09g09630 LOC_Os02g13800 LOC_Os03g03164 LOC_Os10g23090 LOC_Os11g02540 LOC_Os05g14370
DNA-3-METHYLADENINE_GLYCOSYLASE_ACTIVITY	6	GO:0008725 DNA-3-methyladenine glycosylase activity, GOslim:molecular_function	1	0.0221	0.4102	LOC_Os08g38170
ALKYLBASE_DNA_N-GLYCOSYLASE_ACTIVITY	6	GO:0003905 alkylbase DNA N-glycosylase activity, GOslim:molecular_function	1	0.0221	0.4102	LOC_Os08g38170
GLUCOSYLTRANSFERASE_ACTIVITY	68	GO:0046527 glucosyltransferase activity, GOslim:molecular_function	2	0.0211	0.4102	LOC_Os09g25490 LOC_Os09g30130
ESTABLISHMENT_OF_LOCALIZATION	1582	GO:0051234 establishment of localization, GOslim:biological_process	11	0.0136	0.4475	LOC_Os11g17970 LOC_Os10g40420 LOC_Os07g37385 LOC_Os01g08350 LOC_Os03g11734 LOC_Os04g38220 LOC_Os03g14654 LOC_Os10g02210 LOC_Os07g47480 LOC_Os03g09930 LOC_Os04g32830
REGULATION_OF_NUCLEOBASE-CONTAINING_COMPOUND_METABOLIC_PROCESS	1501	GO:0019219 regulation of nucleobase-containing compound metabolic process, GOslim:biological_process	11	0.00949	0.4475	LOC_Os07g48450 LOC_Os09g09630 LOC_Os02g13800 LOC_Os08g43550 LOC_Os03g03164 LOC_Os12g40900 LOC_Os10g23090 LOC_Os01g36460 LOC_Os08g10080 LOC_Os11g02540 LOC_Os05g14370
REGULATION_OF_BIOLOGICAL_PROCESS	1988	GO:0050789 regulation of biological process, GOslim:biological_process	13	0.0122	0.4475	LOC_Os07g48450 LOC_Os09g09630 LOC_Os02g13800 LOC_Os08g43550 LOC_Os07g48510 LOC_Os03g03164 LOC_Os01g10890 LOC_Os12g40900 LOC_Os10g23090 LOC_Os01g36460 LOC_Os08g10080 LOC_Os11g02540 LOC_Os05g14370
RESPONSE_TO_STIMULUS	957	GO:0050896 response to stimulus, GOslim:biological_process	8	0.0126	0.4475	LOC_Os03g13200 LOC_Os11g26780 LOC_Os03g11734 LOC_Os12g33160 LOC_Os08g07330 LOC_Os06g32600 LOC_Os08g38170 LOC_Os05g04500
TRANSCRIPTION,_DNA-DEPENDENT_ALTERNATIVE	1598	GO:0006350 transcription, DNA-dependent, GOslim:biological_process	11	0.0145	0.4475	LOC_Os07g48450 LOC_Os09g09630 LOC_Os02g13800 LOC_Os08g43550 LOC_Os03g03164 LOC_Os12g40900 LOC_Os10g23090 LOC_Os01g36460 LOC_Os08g10080 LOC_Os11g02540 LOC_Os05g14370
LOCALIZATION	1601	GO:0051179 localization, GOslim:biological_process	11	0.0147	0.4475	LOC_Os11g17970 LOC_Os10g40420 LOC_Os07g37385 LOC_Os01g08350 LOC_Os03g11734 LOC_Os04g38220 LOC_Os03g14654 LOC_Os10g02210 LOC_Os07g47480 LOC_Os03g09930 LOC_Os04g32830
CELLULOSE_METABOLIC_PROCESS	35	GO:0030243 cellulose metabolic process, GOslim:biological_process	2	0.00624	0.4475	LOC_Os09g25490 LOC_Os09g30130
FLAVONOID_BIOSYNTHETIC_PROCESS	3	GO:0009813 flavonoid biosynthetic process, GOslim:biological_process	1	0.0127	0.4475	LOC_Os12g02370
REGULATION_OF_PRIMARY_METABOLIC_PROCESS	1589	GO:0080090 regulation of primary metabolic process, GOslim:biological_process	11	0.014	0.4475	LOC_Os07g48450 LOC_Os09g09630 LOC_Os02g13800 LOC_Os08g43550 LOC_Os03g03164 LOC_Os12g40900 LOC_Os10g23090 LOC_Os01g36460 LOC_Os08g10080 LOC_Os11g02540 LOC_Os05g14370
REGULATION_OF_CELLULAR_BIOSYNTHETIC_PROCESS	1538	GO:0031326 regulation of cellular biosynthetic process, GOslim:biological_process	11	0.0112	0.4475	LOC_Os07g48450 LOC_Os09g09630 LOC_Os02g13800 LOC_Os08g43550 LOC_Os03g03164 LOC_Os12g40900 LOC_Os10g23090 LOC_Os01g36460 LOC_Os08g10080 LOC_Os11g02540 LOC_Os05g14370
CARBOHYDRATE_BIOSYNTHETIC_PROCESS	150	GO:0016051 carbohydrate biosynthetic process, GOslim:biological_process	3	0.0131	0.4475	LOC_Os09g25490 LOC_Os07g48830 LOC_Os09g30130
BIOSYNTHETIC_PROCESS	3274	GO:0009058 biosynthetic process, GOslim:biological_process	19	0.0091	0.4475	LOC_Os07g48450 LOC_Os09g25490 LOC_Os07g48830 LOC_Os09g09630 LOC_Os03g29150 LOC_Os02g13800 LOC_Os08g43550 LOC_Os12g02370 LOC_Os01g08350 LOC_Os03g03164 LOC_Os02g41680 LOC_Os12g40900 LOC_Os09g30130 LOC_Os10g23090 LOC_Os01g36460 LOC_Os11g32650 LOC_Os08g10080 LOC_Os11g02540 LOC_Os05g14370
CELLULOSE_BIOSYNTHETIC_PROCESS	35	GO:0030244 cellulose biosynthetic process, GOslim:biological_process	2	0.00624	0.4475	LOC_Os09g25490 LOC_Os09g30130
LIPID_LOCALIZATION	105	GO:0010876 lipid localization, GOslim:biological_process	3	0.00507	0.4475	LOC_Os10g40420 LOC_Os07g37385 LOC_Os03g14654
FLAVONOID_METABOLIC_PROCESS	3	GO:0009812 flavonoid metabolic process, GOslim:biological_process	1	0.0127	0.4475	LOC_Os12g02370
REGULATION_OF_NITROGEN_COMPOUND_METABOLIC_PROCESS	1501	GO:0051171 regulation of nitrogen compound metabolic process, GOslim:biological_process	11	0.00949	0.4475	LOC_Os07g48450 LOC_Os09g09630 LOC_Os02g13800 LOC_Os08g43550 LOC_Os03g03164 LOC_Os12g40900 LOC_Os10g23090 LOC_Os01g36460 LOC_Os08g10080 LOC_Os11g02540 LOC_Os05g14370
REGULATION_OF_GENE_EXPRESSION	1559	GO:0010468 regulation of gene expression, GOslim:biological_process	11	0.0123	0.4475	LOC_Os07g48450 LOC_Os09g09630 LOC_Os02g13800 LOC_Os08g43550 LOC_Os03g03164 LOC_Os12g40900 LOC_Os10g23090 LOC_Os01g36460 LOC_Os08g10080 LOC_Os11g02540 LOC_Os05g14370
REGULATION_OF_TRANSCRIPTION,_DNA-DEPENDENT_ALTERNATIVE	1495	GO:0045449 regulation of transcription, DNA-dependent, GOslim:biological_process	11	0.00923	0.4475	LOC_Os07g48450 LOC_Os09g09630 LOC_Os02g13800 LOC_Os08g43550 LOC_Os03g03164 LOC_Os12g40900 LOC_Os10g23090 LOC_Os01g36460 LOC_Os08g10080 LOC_Os11g02540 LOC_Os05g14370
REGULATION_OF_CELLULAR_METABOLIC_PROCESS	1560	GO:0031323 regulation of cellular metabolic process, GOslim:biological_process	11	0.0123	0.4475	LOC_Os07g48450 LOC_Os09g09630 LOC_Os02g13800 LOC_Os08g43550 LOC_Os03g03164 LOC_Os12g40900 LOC_Os10g23090 LOC_Os01g36460 LOC_Os08g10080 LOC_Os11g02540 LOC_Os05g14370
CELLULAR_CARBOHYDRATE_METABOLIC_PROCESS	369	GO:0044262 cellular carbohydrate metabolic process, GOslim:biological_process	5	0.00716	0.4475	LOC_Os09g25490 LOC_Os11g33270 LOC_Os09g30130 LOC_Os07g29750 LOC_Os09g22410
TRANSPORT	1582	GO:0006810 transport, GOslim:biological_process	11	0.0136	0.4475	LOC_Os11g17970 LOC_Os10g40420 LOC_Os07g37385 LOC_Os01g08350 LOC_Os03g11734 LOC_Os04g38220 LOC_Os03g14654 LOC_Os10g02210 LOC_Os07g47480 LOC_Os03g09930 LOC_Os04g32830
PHENYLPROPANOID_BIOSYNTHETIC_PROCESS	3	GO:0009699 phenylpropanoid biosynthetic process, GOslim:biological_process	1	0.0127	0.4475	LOC_Os12g02370
REGULATION_OF_CELLULAR_PROCESS	1898	GO:0050794 regulation of cellular process, GOslim:biological_process	13	0.00852	0.4475	LOC_Os07g48450 LOC_Os09g09630 LOC_Os02g13800 LOC_Os08g43550 LOC_Os07g48510 LOC_Os03g03164 LOC_Os01g10890 LOC_Os12g40900 LOC_Os10g23090 LOC_Os01g36460 LOC_Os08g10080 LOC_Os11g02540 LOC_Os05g14370
REGULATION_OF_MACROMOLECULE_BIOSYNTHETIC_PROCESS	1538	GO:0010556 regulation of macromolecule biosynthetic process, GOslim:biological_process	11	0.0112	0.4475	LOC_Os07g48450 LOC_Os09g09630 LOC_Os02g13800 LOC_Os08g43550 LOC_Os03g03164 LOC_Os12g40900 LOC_Os10g23090 LOC_Os01g36460 LOC_Os08g10080 LOC_Os11g02540 LOC_Os05g14370
PHENYLPROPANOID_METABOLIC_PROCESS	3	GO:0009698 phenylpropanoid metabolic process, GOslim:biological_process	1	0.0127	0.4475	LOC_Os12g02370
REGULATION_OF_BIOSYNTHETIC_PROCESS	1538	GO:0009889 regulation of biosynthetic process, GOslim:biological_process	11	0.0112	0.4475	LOC_Os07g48450 LOC_Os09g09630 LOC_Os02g13800 LOC_Os08g43550 LOC_Os03g03164 LOC_Os12g40900 LOC_Os10g23090 LOC_Os01g36460 LOC_Os08g10080 LOC_Os11g02540 LOC_Os05g14370
LIPID_TRANSPORT	105	GO:0006869 lipid transport, GOslim:biological_process	3	0.00507	0.4475	LOC_Os10g40420 LOC_Os07g37385 LOC_Os03g14654
REGULATION_OF_MACROMOLECULE_METABOLIC_PROCESS	1612	GO:0060255 regulation of macromolecule metabolic process, GOslim:biological_process	11	0.0154	0.4553	LOC_Os07g48450 LOC_Os09g09630 LOC_Os02g13800 LOC_Os08g43550 LOC_Os03g03164 LOC_Os12g40900 LOC_Os10g23090 LOC_Os01g36460 LOC_Os08g10080 LOC_Os11g02540 LOC_Os05g14370
OXO-ACID-LYASE_ACTIVITY	7	GO:0016833 oxo-acid-lyase activity, GOslim:molecular_function	1	0.0252	0.4575	LOC_Os07g34520
RESPONSE_TO_CHEMICAL_STIMULUS	297	GO:0042221 response to chemical stimulus, GOslim:biological_process	4	0.016	0.4624	LOC_Os03g13200 LOC_Os11g26780 LOC_Os03g11734 LOC_Os05g04500
REGULATION_OF_METABOLIC_PROCESS	1630	GO:0019222 regulation of metabolic process, GOslim:biological_process	11	0.0165	0.4641	LOC_Os07g48450 LOC_Os09g09630 LOC_Os02g13800 LOC_Os08g43550 LOC_Os03g03164 LOC_Os12g40900 LOC_Os10g23090 LOC_Os01g36460 LOC_Os08g10080 LOC_Os11g02540 LOC_Os05g14370
RESPONSE_TO_STRESS	820	GO:0006950 response to stress, GOslim:biological_process	7	0.0172	0.4716	LOC_Os03g13200 LOC_Os11g26780 LOC_Os12g33160 LOC_Os08g07330 LOC_Os06g32600 LOC_Os08g38170 LOC_Os05g04500
GLUCAN_BIOSYNTHETIC_PROCESS	64	GO:0009250 glucan biosynthetic process, GOslim:biological_process	2	0.0189	0.481	LOC_Os09g25490 LOC_Os09g30130
STEROID_BIOSYNTHETIC_PROCESS	5	GO:0006694 steroid biosynthetic process, GOslim:biological_process	1	0.0189	0.481	LOC_Os03g29150
BIOLOGICAL_REGULATION	2100	GO:0065007 biological regulation, GOslim:biological_process	13	0.0182	0.481	LOC_Os07g48450 LOC_Os09g09630 LOC_Os02g13800 LOC_Os08g43550 LOC_Os07g48510 LOC_Os03g03164 LOC_Os01g10890 LOC_Os12g40900 LOC_Os10g23090 LOC_Os01g36460 LOC_Os08g10080 LOC_Os11g02540 LOC_Os05g14370
AMMONIA-LYASE_ACTIVITY	8	GO:0016841 ammonia-lyase activity, GOslim:molecular_function	1	0.0283	0.4915	LOC_Os02g41680
SECONDARY_ACTIVE_TRANSMEMBRANE_TRANSPORTER_ACTIVITY	201	GO:0015291 secondary active transmembrane transporter activity, GOslim:molecular_function	3	0.0278	0.4915	LOC_Os03g11734 LOC_Os04g38220 LOC_Os03g09930
DNA_N-GLYCOSYLASE_ACTIVITY	9	GO:0019104 DNA N-glycosylase activity, GOslim:molecular_function	1	0.0314	0.5336	LOC_Os08g38170
CELLULAR_POLYSACCHARIDE_BIOSYNTHETIC_PROCESS	69	GO:0033692 cellular polysaccharide biosynthetic process, GOslim:biological_process	2	0.0217	0.5378	LOC_Os09g25490 LOC_Os09g30130
POTASSIUM_ION_BINDING	11	GO:0030955 potassium ion binding, GOslim:molecular_function	1	0.0375	0.5556	LOC_Os09g22410
BETA-AMYLASE_ACTIVITY	10	GO:0016161 beta-amylase activity, GOslim:molecular_function	1	0.0345	0.5556	LOC_Os07g35940
SULFATE_TRANSMEMBRANE_TRANSPORTER_ACTIVITY	11	GO:0015116 sulfate transmembrane transporter activity, GOslim:molecular_function	1	0.0375	0.5556	LOC_Os03g09930
ALKALI_METAL_ION_BINDING	11	GO:0031420 alkali metal ion binding, GOslim:molecular_function	1	0.0375	0.5556	LOC_Os09g22410
SECONDARY_ACTIVE_SULFATE_TRANSMEMBRANE_TRANSPORTER_ACTIVITY	11	GO:0008271 secondary active sulfate transmembrane transporter activity, GOslim:molecular_function	1	0.0375	0.5556	LOC_Os03g09930
UDP-GLYCOSYLTRANSFERASE_ACTIVITY	92	GO:0008194 UDP-glycosyltransferase activity, GOslim:molecular_function	2	0.0364	0.5556	LOC_Os09g25490 LOC_Os09g30130
PYRUVATE_KINASE_ACTIVITY	11	GO:0004743 pyruvate kinase activity, GOslim:molecular_function	1	0.0375	0.5556	LOC_Os09g22410
POLYSACCHARIDE_BIOSYNTHETIC_PROCESS	72	GO:0000271 polysaccharide biosynthetic process, GOslim:biological_process	2	0.0234	0.5677	LOC_Os09g25490 LOC_Os09g30130
HORMONE_ACTIVITY	12	GO:0005179 hormone activity, GOslim:molecular_function	1	0.0406	0.5693	LOC_Os05g51160
ACID-AMMONIA_(OR_AMIDE)_LIGASE_ACTIVITY	12	GO:0016880 acid-ammonia (or amide) ligase activity, GOslim:molecular_function	1	0.0406	0.5693	LOC_Os02g41680
AMMONIA_LIGASE_ACTIVITY	12	GO:0016211 ammonia ligase activity, GOslim:molecular_function	1	0.0406	0.5693	LOC_Os02g41680
APOPLAST	71	GO:0048046 apoplast, GOslim:cellular_component	2	0.0228	0.5752	LOC_Os11g33270 LOC_Os07g29750
CELL_WALL	80	GO:0005618 cell wall, GOslim:cellular_component	2	0.0283	0.5752	LOC_Os11g33270 LOC_Os07g29750
CELL_PROLIFERATION	7	GO:0008283 cell proliferation, GOslim:biological_process	1	0.0252	0.5967	LOC_Os03g12990
AROMATIC_COMPOUND_CATABOLIC_PROCESS	8	GO:0019439 aromatic compound catabolic process, GOslim:biological_process	1	0.0283	0.6283	LOC_Os02g41680
L-PHENYLALANINE_CATABOLIC_PROCESS	8	GO:0006559 L-phenylalanine catabolic process, GOslim:biological_process	1	0.0283	0.6283	LOC_Os02g41680
AROMATIC_AMINO_ACID_FAMILY_CATABOLIC_PROCESS	8	GO:0009074 aromatic amino acid family catabolic process, GOslim:biological_process	1	0.0283	0.6283	LOC_Os02g41680
PROTEIN_DIMERIZATION_ACTIVITY	423	GO:0046983 protein dimerization activity, GOslim:molecular_function	4	0.0483	0.6542	LOC_Os12g40900 LOC_Os04g11970 LOC_Os04g55950 LOC_Os08g06100
ACTIVE_TRANSMEMBRANE_TRANSPORTER_ACTIVITY	421	GO:0022804 active transmembrane transporter activity, GOslim:molecular_function	4	0.0476	0.6542	LOC_Os01g08350 LOC_Os03g11734 LOC_Os04g38220 LOC_Os03g09930
EXTERNAL_ENCAPSULATING_STRUCTURE	100	GO:0030312 external encapsulating structure, GOslim:cellular_component	2	0.0422	0.685	LOC_Os11g33270 LOC_Os07g29750
AMYLASE_ACTIVITY	17	GO:0016160 amylase activity, GOslim:molecular_function	1	0.0558	0.743	LOC_Os07g35940
INORGANIC_ANION_TRANSMEMBRANE_TRANSPORTER_ACTIVITY	18	GO:0015103 inorganic anion transmembrane transporter activity, GOslim:molecular_function	1	0.0588	0.7578	LOC_Os03g09930
PHOSPHATIDYLCHOLINE-STEROL_O-ACYLTRANSFERASE_ACTIVITY	18	GO:0004607 phosphatidylcholine-sterol O-acyltransferase activity, GOslim:molecular_function	1	0.0588	0.7578	LOC_Os02g37700
OLIGOPEPTIDE_TRANSPORT	99	GO:0006857 oligopeptide transport, GOslim:biological_process	2	0.0414	0.8336	LOC_Os11g17970 LOC_Os10g02210
PEPTIDE_TRANSPORT	99	GO:0015833 peptide transport, GOslim:biological_process	2	0.0414	0.8336	LOC_Os11g17970 LOC_Os10g02210
STEROID_METABOLIC_PROCESS	12	GO:0008202 steroid metabolic process, GOslim:biological_process	1	0.0406	0.8336	LOC_Os03g29150
RESPONSE_TO_WATER_STIMULUS	12	GO:0009415 response to water stimulus, GOslim:biological_process	1	0.0406	0.8336	LOC_Os11g26780
ION_TRANSPORT	396	GO:0006811 ion transport, GOslim:biological_process	4	0.0396	0.8336	LOC_Os01g08350 LOC_Os07g47480 LOC_Os03g09930 LOC_Os04g32830
SULFATE_TRANSPORT	13	GO:0008272 sulfate transport, GOslim:biological_process	1	0.0437	0.862	LOC_Os03g09930
COPPER_ION_BINDING	134	GO:0005507 copper ion binding, GOslim:molecular_function	2	0.0701	0.8898	LOC_Os06g11490 LOC_Os11g42220
CELLULAR_CARBOHYDRATE_BIOSYNTHETIC_PROCESS	106	GO:0034637 cellular carbohydrate biosynthetic process, GOslim:biological_process	2	0.0467	0.906	LOC_Os09g25490 LOC_Os09g30130
CELL	5550	GO:0005623 cell, GOslim:cellular_component	24	0.0791	0.9179	LOC_Os07g40300 LOC_Os11g17970 LOC_Os09g25490 LOC_Os09g09630 LOC_Os09g06464 LOC_Os02g13800 LOC_Os11g33270 LOC_Os01g08350 LOC_Os03g03164 LOC_Os02g41680 LOC_Os05g05930 LOC_Os12g40900 LOC_Os03g11734 LOC_Os09g30130 LOC_Os10g23090 LOC_Os07g29750 LOC_Os04g38220 LOC_Os08g08120 LOC_Os10g02210 LOC_Os08g07330 LOC_Os03g09930 LOC_Os04g55950 LOC_Os11g02540 LOC_Os05g14370
CELL_PART	5550	GO:0044464 cell part, GOslim:cellular_component	24	0.0791	0.9179	LOC_Os07g40300 LOC_Os11g17970 LOC_Os09g25490 LOC_Os09g09630 LOC_Os09g06464 LOC_Os02g13800 LOC_Os11g33270 LOC_Os01g08350 LOC_Os03g03164 LOC_Os02g41680 LOC_Os05g05930 LOC_Os12g40900 LOC_Os03g11734 LOC_Os09g30130 LOC_Os10g23090 LOC_Os07g29750 LOC_Os04g38220 LOC_Os08g08120 LOC_Os10g02210 LOC_Os08g07330 LOC_Os03g09930 LOC_Os04g55950 LOC_Os11g02540 LOC_Os05g14370
O-ACYLTRANSFERASE_ACTIVITY	24	GO:0008374 O-acyltransferase activity, GOslim:molecular_function	1	0.0766	0.9569	LOC_Os02g37700
PRIMARY_METABOLIC_PROCESS	7728	GO:0044238 primary metabolic process, GOslim:biological_process	32	0.074	1	LOC_Os07g48450 LOC_Os03g02190 LOC_Os09g25490 LOC_Os07g48830 LOC_Os09g09630 LOC_Os03g29150 LOC_Os02g13800 LOC_Os08g43550 LOC_Os11g33270 LOC_Os12g02370 LOC_Os01g08350 LOC_Os03g03164 LOC_Os02g41680 LOC_Os01g10890 LOC_Os12g40900 LOC_Os09g30130 LOC_Os10g23090 LOC_Os07g29750 LOC_Os01g36460 LOC_Os09g31430 LOC_Os01g47400 LOC_Os07g35940 LOC_Os09g22410 LOC_Os01g03950 LOC_Os01g59819 LOC_Os08g10080 LOC_Os11g…
SYMPORTER_ACTIVITY	87	GO:0015293 symporter activity, GOslim:molecular_function	1	0.2448	1	LOC_Os04g38220
SMALL_MOLECULE_BIOSYNTHETIC_PROCESS	250	GO:0044283 small molecule biosynthetic process, GOslim:biological_process	1	0.5515	1	LOC_Os12g02370
RIBONUCLEOTIDE_BIOSYNTHETIC_PROCESS	80	GO:0009260 ribonucleotide biosynthetic process, GOslim:biological_process	1	0.2277	1	LOC_Os01g08350
DEFENSE_RESPONSE	435	GO:0006952 defense response, GOslim:biological_process	3	0.1643	1	LOC_Os12g33160 LOC_Os08g07330 LOC_Os06g32600
PROTEIN_METABOLIC_PROCESS	4043	GO:0019538 protein metabolic process, GOslim:biological_process	3	0.9998	1	LOC_Os03g02190 LOC_Os01g10890 LOC_Os11g06570
CELLULAR_MACROMOLECULE_METABOLIC_PROCESS	5328	GO:0044260 cellular macromolecule metabolic process, GOslim:biological_process	19	0.3421	1	LOC_Os07g48450 LOC_Os03g02190 LOC_Os09g25490 LOC_Os09g09630 LOC_Os02g13800 LOC_Os08g43550 LOC_Os11g33270 LOC_Os03g03164 LOC_Os01g10890 LOC_Os12g40900 LOC_Os09g30130 LOC_Os10g23090 LOC_Os07g29750 LOC_Os01g36460 LOC_Os09g22410 LOC_Os08g10080 LOC_Os11g02540 LOC_Os05g14370 LOC_Os08g38170
NITROGEN_COMPOUND_METABOLIC_PROCESS	2897	GO:0006807 nitrogen compound metabolic process, GOslim:biological_process	14	0.0823	1	LOC_Os07g48450 LOC_Os09g09630 LOC_Os02g13800 LOC_Os08g43550 LOC_Os01g08350 LOC_Os03g03164 LOC_Os02g41680 LOC_Os12g40900 LOC_Os10g23090 LOC_Os01g36460 LOC_Os08g10080 LOC_Os11g02540 LOC_Os05g14370 LOC_Os08g38170
NUCLEOSIDE_PHOSPHATE_METABOLIC_PROCESS	144	GO:0006753 nucleoside phosphate metabolic process, GOslim:biological_process	1	0.3705	1	LOC_Os01g08350
NUCLEOSIDE_BINDING	3125	GO:0001882 nucleoside binding, GOslim:molecular_function	5	0.9733	1	LOC_Os03g02190 LOC_Os09g29670 LOC_Os01g10890 LOC_Os12g33160 LOC_Os08g07330
HETEROCYCLE_METABOLIC_PROCESS	248	GO:0046483 heterocycle metabolic process, GOslim:biological_process	1	0.5487	1	LOC_Os01g08350
ZINC_ION_BINDING	1876	GO:0008270 zinc ion binding, GOslim:molecular_function	5	0.7181	1	LOC_Os07g40300 LOC_Os09g25490 LOC_Os09g06464 LOC_Os08g08120 LOC_Os08g07330
PROTEIN_COMPLEX	813	GO:0043234 protein complex, GOslim:cellular_component	1	0.9267	1	LOC_Os01g08350
PURINE_RIBONUCLEOTIDE_METABOLIC_PROCESS	77	GO:0009150 purine ribonucleotide metabolic process, GOslim:biological_process	1	0.2203	1	LOC_Os01g08350
MACROMOLECULE_MODIFICATION	1965	GO:0043412 macromolecule modification, GOslim:biological_process	2	0.9873	1	LOC_Os03g02190 LOC_Os01g10890
NUCLEUS	1495	GO:0005634 nucleus, GOslim:cellular_component	8	0.1087	1	LOC_Os09g09630 LOC_Os02g13800 LOC_Os03g03164 LOC_Os12g40900 LOC_Os10g23090 LOC_Os04g55950 LOC_Os11g02540 LOC_Os05g14370
SMALL_MOLECULE_METABOLIC_PROCESS	884	GO:0044281 small molecule metabolic process, GOslim:biological_process	5	0.1552	1	LOC_Os07g34520 LOC_Os12g02370 LOC_Os01g08350 LOC_Os02g41680 LOC_Os09g22410
MACROMOLECULE_METABOLIC_PROCESS	6374	GO:0043170 macromolecule metabolic process, GOslim:biological_process	21	0.4742	1	LOC_Os07g48450 LOC_Os03g02190 LOC_Os09g25490 LOC_Os09g09630 LOC_Os02g13800 LOC_Os08g43550 LOC_Os11g33270 LOC_Os03g03164 LOC_Os01g10890 LOC_Os12g40900 LOC_Os09g30130 LOC_Os10g23090 LOC_Os07g29750 LOC_Os01g36460 LOC_Os07g35940 LOC_Os09g22410 LOC_Os08g10080 LOC_Os11g02540 LOC_Os05g14370 LOC_Os08g38170 LOC_Os11g06570
NUCLEIC_ACID_BINDING	3311	GO:0003676 nucleic acid binding, GOslim:molecular_function	15	0.1107	1	LOC_Os07g48450 LOC_Os07g40300 LOC_Os09g09630 LOC_Os09g06464 LOC_Os02g13800 LOC_Os08g43550 LOC_Os05g51160 LOC_Os03g03164 LOC_Os10g23090 LOC_Os01g36460 LOC_Os08g08120 LOC_Os08g07330 LOC_Os08g10080 LOC_Os11g02540 LOC_Os05g14370
NUCLEOTIDE_BINDING	3702	GO:0000166 nucleotide binding, GOslim:molecular_function	5	0.9928	1	LOC_Os03g02190 LOC_Os09g29670 LOC_Os01g10890 LOC_Os12g33160 LOC_Os08g07330
SIGNALING_ALTERNATIVE	306	GO:0023046 signaling, GOslim:biological_process	1	0.6252	1	LOC_Os01g10890
CELLULAR_MACROMOLECULE_BIOSYNTHETIC_PROCESS	2546	GO:0034645 cellular macromolecule biosynthetic process, GOslim:biological_process	13	0.0662	1	LOC_Os07g48450 LOC_Os09g25490 LOC_Os09g09630 LOC_Os02g13800 LOC_Os08g43550 LOC_Os03g03164 LOC_Os12g40900 LOC_Os09g30130 LOC_Os10g23090 LOC_Os01g36460 LOC_Os08g10080 LOC_Os11g02540 LOC_Os05g14370
HOMEOSTATIC_PROCESS	148	GO:0042592 homeostatic process, GOslim:biological_process	1	0.3785	1	LOC_Os07g48510
CELLULAR_RESPONSE_TO_STRESS	125	GO:0033554 cellular response to stress, GOslim:biological_process	1	0.3311	1	LOC_Os08g38170
PRIMARY_ACTIVE_TRANSMEMBRANE_TRANSPORTER_ACTIVITY	193	GO:0015399 primary active transmembrane transporter activity, GOslim:molecular_function	1	0.4618	1	LOC_Os01g08350
ION_TRANSMEMBRANE_TRANSPORT	55	GO:0034220 ion transmembrane transport, GOslim:biological_process	1	0.1636	1	LOC_Os01g08350
LIGASE_ACTIVITY,_FORMING_CARBON-NITROGEN_BONDS	204	GO:0016879 ligase activity, forming carbon-nitrogen bonds, GOslim:molecular_function	1	0.4804	1	LOC_Os02g41680
STRUCTURAL_MOLECULE_ACTIVITY	538	GO:0005198 structural molecule activity, GOslim:molecular_function	1	0.8221	1	LOC_Os07g37385
PROTEIN_TYROSINE_KINASE_ACTIVITY	1399	GO:0004713 protein tyrosine kinase activity, GOslim:molecular_function	2	0.9393	1	LOC_Os03g02190 LOC_Os01g10890
DNA_REPAIR	114	GO:0006281 DNA repair, GOslim:biological_process	1	0.3072	1	LOC_Os08g38170
APOPTOTIC_PROCESS	465	GO:0006915 apoptotic process, GOslim:biological_process	2	0.4385	1	LOC_Os12g33160 LOC_Os08g07330
SMALL_MOLECULE_CATABOLIC_PROCESS	127	GO:0044282 small molecule catabolic process, GOslim:biological_process	2	0.064	1	LOC_Os02g41680 LOC_Os09g22410
CELLULAR_AMINO_ACID_METABOLIC_PROCESS_ALTERNATIVE	372	GO:0006519 cellular amino acid metabolic process, GOslim:biological_process	2	0.3342	1	LOC_Os12g02370 LOC_Os02g41680
ANTIOXIDANT_ACTIVITY	199	GO:0016209 antioxidant activity, GOslim:molecular_function	2	0.1348	1	LOC_Os03g13200 LOC_Os05g04500
PROTON-TRANSPORTING_ATPASE_ACTIVITY,_ROTATIONAL_MECHANISM	57	GO:0046961 proton-transporting ATPase activity, rotational mechanism, GOslim:molecular_function	1	0.1689	1	LOC_Os01g08350
SUGAR:HYDROGEN_SYMPORTER_ACTIVITY	80	GO:0005351 sugar:hydrogen symporter activity, GOslim:molecular_function	1	0.2277	1	LOC_Os04g38220
LIPID_METABOLIC_PROCESS	436	GO:0006629 lipid metabolic process, GOslim:biological_process	2	0.4069	1	LOC_Os03g29150 LOC_Os02g37700
CELLULAR_MACROMOLECULE_CATABOLIC_PROCESS	251	GO:0044265 cellular macromolecule catabolic process, GOslim:biological_process	1	0.553	1	LOC_Os09g22410
N-ACETYLTRANSFERASE_ACTIVITY	45	GO:0008080 N-acetyltransferase activity, GOslim:molecular_function	1	0.1365	1	LOC_Os03g55530
AMINE_METABOLIC_PROCESS	399	GO:0009308 amine metabolic process, GOslim:biological_process	1	0.7219	1	LOC_Os02g41680
POLYSACCHARIDE_CATABOLIC_PROCESS	35	GO:0000272 polysaccharide catabolic process, GOslim:biological_process	1	0.1085	1	LOC_Os07g35940
PHOSPHORYLATION	1668	GO:0016310 phosphorylation, GOslim:biological_process	3	0.9034	1	LOC_Os03g02190 LOC_Os01g08350 LOC_Os01g10890
AMINE_CATABOLIC_PROCESS	21	GO:0009310 amine catabolic process, GOslim:biological_process	1	0.0677	1	LOC_Os02g41680
CYSTEINE-TYPE_PEPTIDASE_ACTIVITY	449	GO:0008234 cysteine-type peptidase activity, GOslim:molecular_function	1	0.7631	1	LOC_Os11g06570
SIGNAL_TRANSDUCTION	272	GO:0007165 signal transduction, GOslim:biological_process	1	0.582	1	LOC_Os01g10890
HEXOSE_CATABOLIC_PROCESS	98	GO:0019320 hexose catabolic process, GOslim:biological_process	1	0.2709	1	LOC_Os09g22410
ATPASE_ACTIVITY	389	GO:0016887 ATPase activity, GOslim:molecular_function	2	0.3538	1	LOC_Os01g08350 LOC_Os09g29670
HYDROLASE_ACTIVITY,_ACTING_ON_ESTER_BONDS	819	GO:0016788 hydrolase activity, acting on ester bonds, GOslim:molecular_function	2	0.7379	1	LOC_Os05g10210 LOC_Os05g09740
CATABOLIC_PROCESS	415	GO:0009056 catabolic process, GOslim:biological_process	3	0.1491	1	LOC_Os02g41680 LOC_Os07g35940 LOC_Os09g22410
ELECTRON_CARRIER_ACTIVITY	234	GO:0009055 electron carrier activity, GOslim:molecular_function	1	0.528	1	LOC_Os06g11490
CELLULAR_METABOLIC_PROCESS	6576	GO:0044237 cellular metabolic process, GOslim:biological_process	25	0.2059	1	LOC_Os07g48450 LOC_Os03g02190 LOC_Os09g04050 LOC_Os09g25490 LOC_Os07g34520 LOC_Os09g09630 LOC_Os02g13800 LOC_Os08g43550 LOC_Os11g33270 LOC_Os08g34280 LOC_Os12g02370 LOC_Os01g08350 LOC_Os03g03164 LOC_Os02g41680 LOC_Os01g10890 LOC_Os12g40900 LOC_Os09g30130 LOC_Os10g23090 LOC_Os07g29750 LOC_Os01g36460 LOC_Os09g22410 LOC_Os08g10080 LOC_Os11g02540 LOC_Os05g14370 LOC_Os08g38170
PEPTIDASE_ACTIVITY	960	GO:0008233 peptidase activity, GOslim:molecular_function	1	0.9545	1	LOC_Os11g06570
MONOSACCHARIDE_METABOLIC_PROCESS	143	GO:0005996 monosaccharide metabolic process, GOslim:biological_process	1	0.3685	1	LOC_Os09g22410
MONOSACCHARIDE_CATABOLIC_PROCESS	98	GO:0046365 monosaccharide catabolic process, GOslim:biological_process	1	0.2709	1	LOC_Os09g22410
ALCOHOL_METABOLIC_PROCESS	189	GO:0006066 alcohol metabolic process, GOslim:biological_process	1	0.4549	1	LOC_Os09g22410
TRANSCRIPTION,_DNA-DEPENDENT	806	GO:0006351 transcription, DNA-dependent, GOslim:biological_process	3	0.4765	1	LOC_Os02g13800 LOC_Os03g03164 LOC_Os10g23090
OXIDOREDUCTASE_ACTIVITY,_ACTING_ON_CH-OH_GROUP_OF_DONORS	114	GO:0016614 oxidoreductase activity, acting on CH-OH group of donors, GOslim:molecular_function	1	0.3072	1	LOC_Os03g29150
RESPONSE_TO_DRUG	65	GO:0042493 response to drug, GOslim:biological_process	1	0.1898	1	LOC_Os03g11734
INTRACELLULAR_MEMBRANE-BOUNDED_ORGANELLE	1808	GO:0043231 intracellular membrane-bounded organelle, GOslim:cellular_component	8	0.2235	1	LOC_Os09g09630 LOC_Os02g13800 LOC_Os03g03164 LOC_Os12g40900 LOC_Os10g23090 LOC_Os04g55950 LOC_Os11g02540 LOC_Os05g14370
SUBSTRATE-SPECIFIC_TRANSPORTER_ACTIVITY	626	GO:0022892 substrate-specific transporter activity, GOslim:molecular_function	3	0.3239	1	LOC_Os01g08350 LOC_Os04g38220 LOC_Os03g09930
CARBOHYDRATE_TRANSPORT	85	GO:0008643 carbohydrate transport, GOslim:biological_process	1	0.24	1	LOC_Os04g38220
MONOVALENT_INORGANIC_CATION_TRANSPORT	172	GO:0015672 monovalent inorganic cation transport, GOslim:biological_process	1	0.4244	1	LOC_Os01g08350
TRANSMEMBRANE_TRANSPORT	117	GO:0055085 transmembrane transport, GOslim:biological_process	2	0.0555	1	LOC_Os01g08350 LOC_Os03g11734
ALCOHOL_CATABOLIC_PROCESS	103	GO:0046164 alcohol catabolic process, GOslim:biological_process	1	0.2824	1	LOC_Os09g22410
METHYLTRANSFERASE_ACTIVITY	188	GO:0008168 methyltransferase activity, GOslim:molecular_function	2	0.123	1	LOC_Os04g11970 LOC_Os08g06100
PROTEIN_SERINE/THREONINE_KINASE_ACTIVITY	1394	GO:0004674 protein serine/threonine kinase activity, GOslim:molecular_function	2	0.9385	1	LOC_Os03g02190 LOC_Os01g10890
N-ACYLTRANSFERASE_ACTIVITY	46	GO:0016410 N-acyltransferase activity, GOslim:molecular_function	1	0.1392	1	LOC_Os03g55530
REGULATION_OF_TRANSCRIPTION,_DNA-DEPENDENT	773	GO:0006355 regulation of transcription, DNA-dependent, GOslim:biological_process	3	0.4495	1	LOC_Os02g13800 LOC_Os03g03164 LOC_Os10g23090
OXOACID_METABOLIC_PROCESS	433	GO:0043436 oxoacid metabolic process, GOslim:biological_process	2	0.4035	1	LOC_Os07g34520 LOC_Os02g41680
ANION_TRANSPORT	50	GO:0006820 anion transport, GOslim:biological_process	1	0.1501	1	LOC_Os03g09930
PURINE_NUCLEOSIDE_TRIPHOSPHATE_METABOLIC_PROCESS	60	GO:0009144 purine nucleoside triphosphate metabolic process, GOslim:biological_process	1	0.1768	1	LOC_Os01g08350
CARBOHYDRATE_CATABOLIC_PROCESS	139	GO:0016052 carbohydrate catabolic process, GOslim:biological_process	2	0.0746	1	LOC_Os07g35940 LOC_Os09g22410
SUGAR_TRANSMEMBRANE_TRANSPORTER_ACTIVITY	85	GO:0051119 sugar transmembrane transporter activity, GOslim:molecular_function	1	0.24	1	LOC_Os04g38220
OXIDOREDUCTASE_ACTIVITY,_ACTING_ON_PEROXIDE_AS_ACCEPTOR	182	GO:0016684 oxidoreductase activity, acting on peroxide as acceptor, GOslim:molecular_function	2	0.1168	1	LOC_Os03g13200 LOC_Os05g04500
SECONDARY_METABOLIC_PROCESS	36	GO:0019748 secondary metabolic process, GOslim:biological_process	1	0.1113	1	LOC_Os12g02370
COFACTOR_BINDING	542	GO:0048037 cofactor binding, GOslim:molecular_function	2	0.5179	1	LOC_Os09g04050 LOC_Os08g34280
CARBOXYLIC_ACID_CATABOLIC_PROCESS	24	GO:0046395 carboxylic acid catabolic process, GOslim:biological_process	1	0.0766	1	LOC_Os02g41680
ION_TRANSMEMBRANE_TRANSPORTER_ACTIVITY	473	GO:0015075 ion transmembrane transporter activity, GOslim:molecular_function	3	0.1942	1	LOC_Os01g08350 LOC_Os04g38220 LOC_Os03g09930
PHOSPHATE-CONTAINING_COMPOUND_METABOLIC_PROCESS	1786	GO:0006796 phosphate-containing compound metabolic process, GOslim:biological_process	3	0.9264	1	LOC_Os03g02190 LOC_Os01g08350 LOC_Os01g10890
RESPONSE_TO_ABIOTIC_STIMULUS	48	GO:0009628 response to abiotic stimulus, GOslim:biological_process	1	0.1447	1	LOC_Os11g26780
MACROMOLECULE_LOCALIZATION	406	GO:0033036 macromolecule localization, GOslim:biological_process	3	0.1425	1	LOC_Os10g40420 LOC_Os07g37385 LOC_Os03g14654
SOLUTE:CATION_SYMPORTER_ACTIVITY	87	GO:0015294 solute:cation symporter activity, GOslim:molecular_function	1	0.2448	1	LOC_Os04g38220
RIBONUCLEOTIDE_BINDING	3154	GO:0032553 ribonucleotide binding, GOslim:molecular_function	5	0.9749	1	LOC_Os03g02190 LOC_Os09g29670 LOC_Os01g10890 LOC_Os12g33160 LOC_Os08g07330
OXIDOREDUCTASE_ACTIVITY,_ACTING_ON_THE_CH-OH_GROUP_OF_DONORS,_NAD_OR_NADP_AS_ACCEPTOR	101	GO:0016616 oxidoreductase activity, acting on the CH-OH group of donors, NAD or NADP as acceptor, GOslim:molecular_function	1	0.2778	1	LOC_Os03g29150
L-PHENYLALANINE_METABOLIC_PROCESS	19	GO:0006558 L-phenylalanine metabolic process, GOslim:biological_process	1	0.0618	1	LOC_Os02g41680
GLUCOSE_METABOLIC_PROCESS	110	GO:0006006 glucose metabolic process, GOslim:biological_process	1	0.2983	1	LOC_Os09g22410
CELLULAR_CATABOLIC_PROCESS	309	GO:0044248 cellular catabolic process, GOslim:biological_process	2	0.2605	1	LOC_Os02g41680 LOC_Os09g22410
HEXOSE_METABOLIC_PROCESS	127	GO:0019318 hexose metabolic process, GOslim:biological_process	1	0.3354	1	LOC_Os09g22410
MACROMOLECULE_CATABOLIC_PROCESS	316	GO:0009057 macromolecule catabolic process, GOslim:biological_process	2	0.2687	1	LOC_Os07g35940 LOC_Os09g22410
PURINE_NUCLEOTIDE_METABOLIC_PROCESS	83	GO:0006163 purine nucleotide metabolic process, GOslim:biological_process	1	0.2351	1	LOC_Os01g08350
AROMATIC_COMPOUND_BIOSYNTHETIC_PROCESS	53	GO:0019438 aromatic compound biosynthetic process, GOslim:biological_process	1	0.1582	1	LOC_Os12g02370
RNA_METABOLIC_PROCESS	1126	GO:0016070 RNA metabolic process, GOslim:biological_process	3	0.6993	1	LOC_Os02g13800 LOC_Os03g03164 LOC_Os10g23090
PROTON-TRANSPORTING_TWO-SECTOR_ATPASE_COMPLEX	89	GO:0016469 proton-transporting two-sector ATPase complex, GOslim:cellular_component	1	0.2496	1	LOC_Os01g08350
HYDROLASE_ACTIVITY,_ACTING_ON_ACID_ANHYDRIDES	775	GO:0016817 hydrolase activity, acting on acid anhydrides, GOslim:molecular_function	2	0.7097	1	LOC_Os01g08350 LOC_Os09g29670
SIGNALING	473	GO:0023052 signaling, GOslim:biological_process	1	0.7807	1	LOC_Os01g10890
MEMBRANE_PART	1004	GO:0044425 membrane part, GOslim:cellular_component	4	0.3998	1	LOC_Os01g08350 LOC_Os05g05930 LOC_Os04g38220 LOC_Os03g09930
CELL_REDOX_HOMEOSTASIS	107	GO:0045454 cell redox homeostasis, GOslim:biological_process	1	0.2915	1	LOC_Os07g48510
PURINE_NUCLEOTIDE_BIOSYNTHETIC_PROCESS	83	GO:0006164 purine nucleotide biosynthetic process, GOslim:biological_process	1	0.2351	1	LOC_Os01g08350
TRANSFERASE_ACTIVITY,_TRANSFERRING_ONE-CARBON_GROUPS	192	GO:0016741 transferase activity, transferring one-carbon groups, GOslim:molecular_function	2	0.1273	1	LOC_Os04g11970 LOC_Os08g06100
ADENYL_NUCLEOTIDE_BINDING	3125	GO:0030554 adenyl nucleotide binding, GOslim:molecular_function	5	0.9733	1	LOC_Os03g02190 LOC_Os09g29670 LOC_Os01g10890 LOC_Os12g33160 LOC_Os08g07330
CELLULAR_AMINO_ACID_CATABOLIC_PROCESS	21	GO:0009063 cellular amino acid catabolic process, GOslim:biological_process	1	0.0677	1	LOC_Os02g41680
INTRINSIC_TO_MEMBRANE	767	GO:0031224 intrinsic to membrane, GOslim:cellular_component	3	0.4445	1	LOC_Os05g05930 LOC_Os04g38220 LOC_Os03g09930
PYROPHOSPHATASE_ACTIVITY	759	GO:0016462 pyrophosphatase activity, GOslim:molecular_function	2	0.6989	1	LOC_Os01g08350 LOC_Os09g29670
PURINE_RIBONUCLEOTIDE_BIOSYNTHETIC_PROCESS	77	GO:0009152 purine ribonucleotide biosynthetic process, GOslim:biological_process	1	0.2203	1	LOC_Os01g08350
ATPASE_ACTIVITY,_COUPLED_TO_TRANSMEMBRANE_MOVEMENT_OF_IONS	112	GO:0042625 ATPase activity, coupled to transmembrane movement of ions, GOslim:molecular_function	1	0.3027	1	LOC_Os01g08350
NUCLEOSIDE_TRIPHOSPHATE_BIOSYNTHETIC_PROCESS	62	GO:0009142 nucleoside triphosphate biosynthetic process, GOslim:biological_process	1	0.182	1	LOC_Os01g08350
NUCLEOTIDE_METABOLIC_PROCESS	144	GO:0009117 nucleotide metabolic process, GOslim:biological_process	1	0.3705	1	LOC_Os01g08350
PEROXIDASE_ACTIVITY	182	GO:0004601 peroxidase activity, GOslim:molecular_function	2	0.1168	1	LOC_Os03g13200 LOC_Os05g04500
HYDROLASE_ACTIVITY	3178	GO:0016787 hydrolase activity, GOslim:molecular_function	15	0.0859	1	LOC_Os05g10210 LOC_Os11g33270 LOC_Os01g08350 LOC_Os09g29670 LOC_Os07g29750 LOC_Os09g31430 LOC_Os01g47400 LOC_Os07g35940 LOC_Os01g03950 LOC_Os05g09740 LOC_Os01g59819 LOC_Os08g38170 LOC_Os11g25330 LOC_Os11g06570 LOC_Os04g54810
POST-TRANSLATIONAL_PROTEIN_MODIFICATION	1750	GO:0043687 post-translational protein modification, GOslim:biological_process	2	0.9767	1	LOC_Os03g02190 LOC_Os01g10890
ISOMERASE_ACTIVITY	149	GO:0016853 isomerase activity, GOslim:molecular_function	1	0.3805	1	LOC_Os12g02370
INORGANIC_CATION_TRANSMEMBRANE_TRANSPORTER_ACTIVITY	199	GO:0022890 inorganic cation transmembrane transporter activity, GOslim:molecular_function	1	0.472	1	LOC_Os01g08350
PURINE_NUCLEOSIDE_TRIPHOSPHATE_BIOSYNTHETIC_PROCESS	60	GO:0009145 purine nucleoside triphosphate biosynthetic process, GOslim:biological_process	1	0.1768	1	LOC_Os01g08350
PROTEIN_KINASE_ACTIVITY	1547	GO:0004672 protein kinase activity, GOslim:molecular_function	2	0.9592	1	LOC_Os03g02190 LOC_Os01g10890
SOLUTE:HYDROGEN_SYMPORTER_ACTIVITY	80	GO:0015295 solute:hydrogen symporter activity, GOslim:molecular_function	1	0.2277	1	LOC_Os04g38220
RIBONUCLEOSIDE_TRIPHOSPHATE_METABOLIC_PROCESS	60	GO:0009199 ribonucleoside triphosphate metabolic process, GOslim:biological_process	1	0.1768	1	LOC_Os01g08350
CYTOPLASM	1254	GO:0005737 cytoplasm, GOslim:cellular_component	1	0.9825	1	LOC_Os02g41680
PHOSPHATASE_ACTIVITY	190	GO:0016791 phosphatase activity, GOslim:molecular_function	2	0.1252	1	LOC_Os05g10210 LOC_Os05g09740
CELLULAR_RESPONSE_TO_STIMULUS	130	GO:0051716 cellular response to stimulus, GOslim:biological_process	1	0.3417	1	LOC_Os08g38170
CELLULAR_PROTEIN_MODIFICATION_PROCESS	1922	GO:0006464 cellular protein modification process, GOslim:biological_process	2	0.9856	1	LOC_Os03g02190 LOC_Os01g10890
ANION_TRANSMEMBRANE_TRANSPORTER_ACTIVITY	39	GO:0008509 anion transmembrane transporter activity, GOslim:molecular_function	1	0.1198	1	LOC_Os03g09930
HYDROLASE_ACTIVITY,_ACTING_ON_ACID_ANHYDRIDES,_CATALYZING_TRANSMEMBRANE_MOVEMENT_OF_SUBSTANCES	178	GO:0016820 hydrolase activity, acting on acid anhydrides, catalyzing transmembrane movement of substances, GOslim:molecular_function	1	0.4353	1	LOC_Os01g08350
PROTEIN_BINDING	2762	GO:0005515 protein binding, GOslim:molecular_function	9	0.5233	1	LOC_Os03g12990 LOC_Os09g25490 LOC_Os05g51160 LOC_Os12g40900 LOC_Os04g11970 LOC_Os03g43650 LOC_Os04g55950 LOC_Os08g06100 LOC_Os11g02070
PROTEOLYSIS	1187	GO:0006508 proteolysis, GOslim:biological_process	1	0.9782	1	LOC_Os11g06570
PROTON_TRANSPORT	99	GO:0015992 proton transport, GOslim:biological_process	1	0.2732	1	LOC_Os01g08350
CELLULAR_PROTEIN_METABOLIC_PROCESS	2971	GO:0044267 cellular protein metabolic process, GOslim:biological_process	2	0.9993	1	LOC_Os03g02190 LOC_Os01g10890
P-P-BOND-HYDROLYSIS-DRIVEN_TRANSMEMBRANE_TRANSPORTER_ACTIVITY	193	GO:0015405 P-P-bond-hydrolysis-driven transmembrane transporter activity, GOslim:molecular_function	1	0.4618	1	LOC_Os01g08350
METAL_ION_TRANSPORT	225	GO:0030001 metal ion transport, GOslim:biological_process	2	0.1633	1	LOC_Os07g47480 LOC_Os04g32830
REPRODUCTION	117	GO:0000003 reproduction, GOslim:biological_process	1	0.3138	1	LOC_Os02g44108
NUCLEOSIDE-TRIPHOSPHATASE_ACTIVITY	726	GO:0017111 nucleoside-triphosphatase activity, GOslim:molecular_function	2	0.6755	1	LOC_Os01g08350 LOC_Os09g29670
ATP_SYNTHESIS_COUPLED_PROTON_TRANSPORT	55	GO:0015986 ATP synthesis coupled proton transport, GOslim:biological_process	1	0.1636	1	LOC_Os01g08350
PROTEIN_PHOSPHORYLATION	1545	GO:0006468 protein phosphorylation, GOslim:biological_process	2	0.959	1	LOC_Os03g02190 LOC_Os01g10890
GENERATION_OF_PRECURSOR_METABOLITES_AND_ENERGY	246	GO:0006091 generation of precursor metabolites and energy, GOslim:biological_process	2	0.1871	1	LOC_Os01g08350 LOC_Os09g22410
GLUCOSE_CATABOLIC_PROCESS	98	GO:0006007 glucose catabolic process, GOslim:biological_process	1	0.2709	1	LOC_Os09g22410
ATP_METABOLIC_PROCESS	55	GO:0046034 ATP metabolic process, GOslim:biological_process	1	0.1636	1	LOC_Os01g08350
LIGASE_ACTIVITY	315	GO:0016874 ligase activity, GOslim:molecular_function	1	0.6358	1	LOC_Os02g41680
RNA_BIOSYNTHETIC_PROCESS	808	GO:0032774 RNA biosynthetic process, GOslim:biological_process	3	0.4781	1	LOC_Os02g13800 LOC_Os03g03164 LOC_Os10g23090
HYDROLASE_ACTIVITY,_ACTING_ON_ACID_ANHYDRIDES,_IN_PHOSPHORUS-CONTAINING_ANHYDRIDES	761	GO:0016818 hydrolase activity, acting on acid anhydrides, in phosphorus-containing anhydrides, GOslim:molecular_function	2	0.7002	1	LOC_Os01g08350 LOC_Os09g29670
ATPASE_ACTIVITY,_COUPLED_TO_TRANSMEMBRANE_MOVEMENT_OF_SUBSTANCES	164	GO:0042626 ATPase activity, coupled to transmembrane movement of substances, GOslim:molecular_function	1	0.4095	1	LOC_Os01g08350
ANTIPORTER_ACTIVITY	97	GO:0015297 antiporter activity, GOslim:molecular_function	1	0.2685	1	LOC_Os03g11734
ATP_BIOSYNTHETIC_PROCESS	55	GO:0006754 ATP biosynthetic process, GOslim:biological_process	1	0.1636	1	LOC_Os01g08350
CARBON-NITROGEN_LYASE_ACTIVITY	35	GO:0016840 carbon-nitrogen lyase activity, GOslim:molecular_function	1	0.1085	1	LOC_Os02g41680
INTRACELLULAR	3733	GO:0005622 intracellular, GOslim:cellular_component	13	0.4149	1	LOC_Os07g40300 LOC_Os09g09630 LOC_Os09g06464 LOC_Os02g13800 LOC_Os03g03164 LOC_Os02g41680 LOC_Os12g40900 LOC_Os10g23090 LOC_Os08g08120 LOC_Os08g07330 LOC_Os04g55950 LOC_Os11g02540 LOC_Os05g14370
CELLULAR_KETONE_METABOLIC_PROCESS	437	GO:0042180 cellular ketone metabolic process, GOslim:biological_process	2	0.408	1	LOC_Os07g34520 LOC_Os02g41680
CARBOHYDRATE_TRANSMEMBRANE_TRANSPORTER_ACTIVITY	85	GO:0015144 carbohydrate transmembrane transporter activity, GOslim:molecular_function	1	0.24	1	LOC_Os04g38220
PURINE_RIBONUCLEOSIDE_TRIPHOSPHATE_METABOLIC_PROCESS	60	GO:0009205 purine ribonucleoside triphosphate metabolic process, GOslim:biological_process	1	0.1768	1	LOC_Os01g08350
ORGANIC_ACID_METABOLIC_PROCESS	434	GO:0006082 organic acid metabolic process, GOslim:biological_process	2	0.4047	1	LOC_Os07g34520 LOC_Os02g41680
INTRACELLULAR_PART	3107	GO:0044424 intracellular part, GOslim:cellular_component	9	0.6643	1	LOC_Os09g09630 LOC_Os02g13800 LOC_Os03g03164 LOC_Os02g41680 LOC_Os12g40900 LOC_Os10g23090 LOC_Os04g55950 LOC_Os11g02540 LOC_Os05g14370
ATPASE_ACTIVITY,_COUPLED_TO_MOVEMENT_OF_SUBSTANCES	164	GO:0043492 ATPase activity, coupled to movement of substances, GOslim:molecular_function	1	0.4095	1	LOC_Os01g08350
SIGNAL_TRANSMISSION	306	GO:0023060 signal transmission, GOslim:biological_process	1	0.6252	1	LOC_Os01g10890
PHOSPHORUS_METABOLIC_PROCESS	1786	GO:0006793 phosphorus metabolic process, GOslim:biological_process	3	0.9264	1	LOC_Os03g02190 LOC_Os01g08350 LOC_Os01g10890
PURINE_RIBONUCLEOSIDE_TRIPHOSPHATE_BIOSYNTHETIC_PROCESS	60	GO:0009206 purine ribonucleoside triphosphate biosynthetic process, GOslim:biological_process	1	0.1768	1	LOC_Os01g08350
LIPID_BIOSYNTHETIC_PROCESS	105	GO:0008610 lipid biosynthetic process, GOslim:biological_process	1	0.287	1	LOC_Os03g29150
PEPTIDASE_ACTIVITY,_ACTING_ON_L-AMINO_ACID_PEPTIDES	950	GO:0070011 peptidase activity, acting on L-amino acid peptides, GOslim:molecular_function	1	0.953	1	LOC_Os11g06570
TRANSFERASE_ACTIVITY,_TRANSFERRING_PHOSPHORUS-CONTAINING_GROUPS	1994	GO:0016772 transferase activity, transferring phosphorus-containing groups, GOslim:molecular_function	3	0.955	1	LOC_Os03g02190 LOC_Os01g10890 LOC_Os09g22410
INTRACELLULAR_ORGANELLE	2468	GO:0043229 intracellular organelle, GOslim:cellular_component	8	0.5332	1	LOC_Os09g09630 LOC_Os02g13800 LOC_Os03g03164 LOC_Os12g40900 LOC_Os10g23090 LOC_Os04g55950 LOC_Os11g02540 LOC_Os05g14370
PURINE_NUCLEOTIDE_BINDING	3308	GO:0017076 purine nucleotide binding, GOslim:molecular_function	5	0.9822	1	LOC_Os03g02190 LOC_Os09g29670 LOC_Os01g10890 LOC_Os12g33160 LOC_Os08g07330
NUCLEOTIDE_BIOSYNTHETIC_PROCESS	108	GO:0009165 nucleotide biosynthetic process, GOslim:biological_process	1	0.2938	1	LOC_Os01g08350
RIBONUCLEOSIDE_TRIPHOSPHATE_BIOSYNTHETIC_PROCESS	60	GO:0009201 ribonucleoside triphosphate biosynthetic process, GOslim:biological_process	1	0.1768	1	LOC_Os01g08350
RESPONSE_TO_OXIDATIVE_STRESS	185	GO:0006979 response to oxidative stress, GOslim:biological_process	2	0.1199	1	LOC_Os03g13200 LOC_Os05g04500
CATION-TRANSPORTING_ATPASE_ACTIVITY	69	GO:0019829 cation-transporting ATPase activity, GOslim:molecular_function	1	0.2001	1	LOC_Os01g08350
ENERGY_COUPLED_PROTON_TRANSPORT,_DOWN_ELECTROCHEMICAL_GRADIENT	55	GO:0015985 energy coupled proton transport, down electrochemical gradient, GOslim:biological_process	1	0.1636	1	LOC_Os01g08350
REGULATION_OF_RNA_METABOLIC_PROCESS	776	GO:0051252 regulation of RNA metabolic process, GOslim:biological_process	3	0.452	1	LOC_Os02g13800 LOC_Os03g03164 LOC_Os10g23090
PHOSPHOTRANSFERASE_ACTIVITY,_ALCOHOL_GROUP_AS_ACCEPTOR	1685	GO:0016773 phosphotransferase activity, alcohol group as acceptor, GOslim:molecular_function	3	0.9071	1	LOC_Os03g02190 LOC_Os01g10890 LOC_Os09g22410
REGULATION_OF_BIOLOGICAL_QUALITY	178	GO:0065008 regulation of biological quality, GOslim:biological_process	1	0.4353	1	LOC_Os07g48510
NUCLEOBASE-CONTAINING_COMPOUND_METABOLIC_PROCESS	2512	GO:0006139 nucleobase-containing compound metabolic process, GOslim:biological_process	13	0.061	1	LOC_Os07g48450 LOC_Os09g09630 LOC_Os02g13800 LOC_Os08g43550 LOC_Os01g08350 LOC_Os03g03164 LOC_Os12g40900 LOC_Os10g23090 LOC_Os01g36460 LOC_Os08g10080 LOC_Os11g02540 LOC_Os05g14370 LOC_Os08g38170
CELLULAR_PROCESS	7980	GO:0009987 cellular process, GOslim:biological_process	30	0.194	1	LOC_Os07g48450 LOC_Os03g12990 LOC_Os03g02190 LOC_Os09g04050 LOC_Os09g25490 LOC_Os07g34520 LOC_Os09g09630 LOC_Os02g13800 LOC_Os08g43550 LOC_Os07g48510 LOC_Os11g33270 LOC_Os08g34280 LOC_Os12g02370 LOC_Os01g08350 LOC_Os03g03164 LOC_Os02g41680 LOC_Os01g10890 LOC_Os12g40900 LOC_Os03g11734 LOC_Os09g30130 LOC_Os10g23090 LOC_Os12g33160 LOC_Os07g29750 LOC_Os01g36460 LOC_Os09g22410 LOC_Os08g07330 LOC_Os08g…
MACROMOLECULAR_COMPLEX	1404	GO:0032991 macromolecular complex, GOslim:cellular_component	1	0.9893	1	LOC_Os01g08350
PURINE_NUCLEOSIDE_BINDING	3125	GO:0001883 purine nucleoside binding, GOslim:molecular_function	5	0.9733	1	LOC_Os03g02190 LOC_Os09g29670 LOC_Os01g10890 LOC_Os12g33160 LOC_Os08g07330
MEMBRANE-BOUNDED_ORGANELLE	1821	GO:0043227 membrane-bounded organelle, GOslim:cellular_component	8	0.229	1	LOC_Os09g09630 LOC_Os02g13800 LOC_Os03g03164 LOC_Os12g40900 LOC_Os10g23090 LOC_Os04g55950 LOC_Os11g02540 LOC_Os05g14370
HYDROLASE_ACTIVITY,_HYDROLYZING_N-GLYCOSYL_COMPOUNDS	42	GO:0016799 hydrolase activity, hydrolyzing N-glycosyl compounds, GOslim:molecular_function	1	0.1281	1	LOC_Os08g38170
NUCLEOBASE-CONTAINING_SMALL_MOLECULE_METABOLIC_PROCESS	171	GO:0055086 nucleobase-containing small molecule metabolic process, GOslim:biological_process	1	0.4226	1	LOC_Os01g08350
CELLULAR_AROMATIC_COMPOUND_METABOLIC_PROCESS	139	GO:0006725 cellular aromatic compound metabolic process, GOslim:biological_process	2	0.0746	1	LOC_Os12g02370 LOC_Os02g41680
ORGANIC_ACID_CATABOLIC_PROCESS	24	GO:0016054 organic acid catabolic process, GOslim:biological_process	1	0.0766	1	LOC_Os02g41680
CELLULAR_HOMEOSTASIS	120	GO:0019725 cellular homeostasis, GOslim:biological_process	1	0.3203	1	LOC_Os07g48510
ORGANELLE	2468	GO:0043226 organelle, GOslim:cellular_component	8	0.5332	1	LOC_Os09g09630 LOC_Os02g13800 LOC_Os03g03164 LOC_Os12g40900 LOC_Os10g23090 LOC_Os04g55950 LOC_Os11g02540 LOC_Os05g14370
TRANSCRIPTION_REGULATOR_ACTIVITY	989	GO:0030528 transcription regulator activity, GOslim:molecular_function	6	0.0996	1	LOC_Os09g09630 LOC_Os02g13800 LOC_Os03g03164 LOC_Os10g23090 LOC_Os11g02540 LOC_Os05g14370
BASE-EXCISION_REPAIR	20	GO:0006284 base-excision repair, GOslim:biological_process	1	0.0648	1	LOC_Os08g38170
GLYCOLYSIS	80	GO:0006096 glycolysis, GOslim:biological_process	1	0.2277	1	LOC_Os09g22410
ADENYL_RIBONUCLEOTIDE_BINDING	2975	GO:0032559 adenyl ribonucleotide binding, GOslim:molecular_function	5	0.9632	1	LOC_Os03g02190 LOC_Os09g29670 LOC_Os01g10890 LOC_Os12g33160 LOC_Os08g07330
HYDROGEN_TRANSPORT	99	GO:0006818 hydrogen transport, GOslim:biological_process	1	0.2732	1	LOC_Os01g08350
CELLULAR_MODIFIED_AMINO_ACID_METABOLIC_PROCESS	56	GO:0006575 cellular modified amino acid metabolic process, GOslim:biological_process	1	0.1662	1	LOC_Os12g02370
DNA_METABOLIC_PROCESS	408	GO:0006259 DNA metabolic process, GOslim:biological_process	1	0.7298	1	LOC_Os08g38170
CELLULAR_NITROGEN_COMPOUND_METABOLIC_PROCESS	461	GO:0034641 cellular nitrogen compound metabolic process, GOslim:biological_process	1	0.7721	1	LOC_Os02g41680
SEXUAL_REPRODUCTION	22	GO:0019953 sexual reproduction, GOslim:biological_process	1	0.0707	1	LOC_Os02g44108
CELLULAR_BIOSYNTHETIC_PROCESS	3054	GO:0044249 cellular biosynthetic process, GOslim:biological_process	15	0.0662	1	LOC_Os07g48450 LOC_Os09g25490 LOC_Os09g09630 LOC_Os02g13800 LOC_Os08g43550 LOC_Os12g02370 LOC_Os01g08350 LOC_Os03g03164 LOC_Os12g40900 LOC_Os09g30130 LOC_Os10g23090 LOC_Os01g36460 LOC_Os08g10080 LOC_Os11g02540 LOC_Os05g14370
AROMATIC_AMINO_ACID_FAMILY_METABOLIC_PROCESS	59	GO:0009072 aromatic amino acid family metabolic process, GOslim:biological_process	1	0.1742	1	LOC_Os02g41680
DRUG_TRANSMEMBRANE_TRANSPORT	62	GO:0006855 drug transmembrane transport, GOslim:biological_process	1	0.182	1	LOC_Os03g11734
CELL_DEATH	477	GO:0008219 cell death, GOslim:biological_process	2	0.4514	1	LOC_Os12g33160 LOC_Os08g07330
CATION_TRANSPORT	334	GO:0006812 cation transport, GOslim:biological_process	3	0.0933	1	LOC_Os01g08350 LOC_Os07g47480 LOC_Os04g32830
CATION_TRANSMEMBRANE_TRANSPORTER_ACTIVITY	368	GO:0008324 cation transmembrane transporter activity, GOslim:molecular_function	2	0.3296	1	LOC_Os01g08350 LOC_Os04g38220
COENZYME_BINDING	378	GO:0050662 coenzyme binding, GOslim:molecular_function	2	0.3412	1	LOC_Os09g04050 LOC_Os08g34280
DEATH	477	GO:0016265 death, GOslim:biological_process	2	0.4514	1	LOC_Os12g33160 LOC_Os08g07330
PURINE_RIBONUCLEOTIDE_BINDING	3154	GO:0032555 purine ribonucleotide binding, GOslim:molecular_function	5	0.9749	1	LOC_Os03g02190 LOC_Os09g29670 LOC_Os01g10890 LOC_Os12g33160 LOC_Os08g07330
CARBON-CARBON_LYASE_ACTIVITY	94	GO:0016830 carbon-carbon lyase activity, GOslim:molecular_function	1	0.2615	1	LOC_Os07g34520
PHOSPHORIC_ESTER_HYDROLASE_ACTIVITY	232	GO:0042578 phosphoric ester hydrolase activity, GOslim:molecular_function	2	0.1712	1	LOC_Os05g10210 LOC_Os05g09740
OXIDATIVE_PHOSPHORYLATION	89	GO:0006119 oxidative phosphorylation, GOslim:biological_process	1	0.2496	1	LOC_Os01g08350
INTEGRAL_TO_MEMBRANE	752	GO:0016021 integral to membrane, GOslim:cellular_component	3	0.432	1	LOC_Os05g05930 LOC_Os04g38220 LOC_Os03g09930
MEMBRANE	2063	GO:0016020 membrane, GOslim:cellular_component	9	0.2164	1	LOC_Os11g17970 LOC_Os09g25490 LOC_Os01g08350 LOC_Os05g05930 LOC_Os03g11734 LOC_Os09g30130 LOC_Os04g38220 LOC_Os10g02210 LOC_Os03g09930
RIBONUCLEOTIDE_METABOLIC_PROCESS	80	GO:0009259 ribonucleotide metabolic process, GOslim:biological_process	1	0.2277	1	LOC_Os01g08350
SUBSTRATE-SPECIFIC_TRANSMEMBRANE_TRANSPORTER_ACTIVITY	536	GO:0022891 substrate-specific transmembrane transporter activity, GOslim:molecular_function	3	0.2464	1	LOC_Os01g08350 LOC_Os04g38220 LOC_Os03g09930
HYDROGEN_ION_TRANSPORTING_ATP_SYNTHASE_ACTIVITY,_ROTATIONAL_MECHANISM	50	GO:0046933 hydrogen ion transporting ATP synthase activity, rotational mechanism, GOslim:molecular_function	1	0.1501	1	LOC_Os01g08350
CARBOXYLIC_ACID_METABOLIC_PROCESS	433	GO:0019752 carboxylic acid metabolic process, GOslim:biological_process	2	0.4035	1	LOC_Os07g34520 LOC_Os02g41680
CATION:SUGAR_SYMPORTER_ACTIVITY	80	GO:0005402 cation:sugar symporter activity, GOslim:molecular_function	1	0.2277	1	LOC_Os04g38220
CELLULAR_CARBOHYDRATE_CATABOLIC_PROCESS	103	GO:0044275 cellular carbohydrate catabolic process, GOslim:biological_process	1	0.2824	1	LOC_Os09g22410
DRUG_TRANSMEMBRANE_TRANSPORTER_ACTIVITY	65	GO:0015238 drug transmembrane transporter activity, GOslim:molecular_function	1	0.1898	1	LOC_Os03g11734
ATP_BINDING	2972	GO:0005524 ATP binding, GOslim:molecular_function	5	0.9629	1	LOC_Os03g02190 LOC_Os09g29670 LOC_Os01g10890 LOC_Os12g33160 LOC_Os08g07330
CELLULAR_AMINE_METABOLIC_PROCESS	352	GO:0044106 cellular amine metabolic process, GOslim:biological_process	1	0.6766	1	LOC_Os02g41680
CELLULAR_AMINO_ACID_METABOLIC_PROCESS	319	GO:0006520 cellular amino acid metabolic process, GOslim:biological_process	1	0.6405	1	LOC_Os02g41680
HYDROGEN_ION_TRANSMEMBRANE_TRANSPORTER_ACTIVITY	120	GO:0015078 hydrogen ion transmembrane transporter activity, GOslim:molecular_function	1	0.3203	1	LOC_Os01g08350
MONOVALENT_INORGANIC_CATION_TRANSMEMBRANE_TRANSPORTER_ACTIVITY	150	GO:0015077 monovalent inorganic cation transmembrane transporter activity, GOslim:molecular_function	1	0.3825	1	LOC_Os01g08350
NUCLEOSIDE_TRIPHOSPHATE_METABOLIC_PROCESS	62	GO:0009141 nucleoside triphosphate metabolic process, GOslim:biological_process	1	0.182	1	LOC_Os01g08350
CELLULAR_MODIFIED_AMINO_ACID_BIOSYNTHETIC_PROCESS	32	GO:0042398 cellular modified amino acid biosynthetic process, GOslim:biological_process	1	0.0999	1	LOC_Os12g02370
KINASE_ACTIVITY	1714	GO:0016301 kinase activity, GOslim:molecular_function	3	0.9131	1	LOC_Os03g02190 LOC_Os01g10890 LOC_Os09g22410
ACETYLTRANSFERASE_ACTIVITY	53	GO:0016407 acetyltransferase activity, GOslim:molecular_function	1	0.1582	1	LOC_Os03g55530
GENE_EXPRESSION	2459	GO:0010467 gene expression, GOslim:biological_process	11	0.1658	1	LOC_Os07g48450 LOC_Os09g09630 LOC_Os02g13800 LOC_Os08g43550 LOC_Os03g03164 LOC_Os12g40900 LOC_Os10g23090 LOC_Os01g36460 LOC_Os08g10080 LOC_Os11g02540 LOC_Os05g14370
TRANSMEMBRANE_TRANSPORTER_ACTIVITY	671	GO:0022857 transmembrane transporter activity, GOslim:molecular_function	4	0.1694	1	LOC_Os01g08350 LOC_Os03g11734 LOC_Os04g38220 LOC_Os03g09930
DRUG_TRANSPORT	65	GO:0015893 drug transport, GOslim:biological_process	1	0.1898	1	LOC_Os03g11734
RESPONSE_TO_DNA_DAMAGE_STIMULUS	115	GO:0006974 response to DNA damage stimulus, GOslim:biological_process	1	0.3094	1	LOC_Os08g38170
INORGANIC_ANION_TRANSPORT	33	GO:0015698 inorganic anion transport, GOslim:biological_process	1	0.1028	1	LOC_Os03g09930
TRANSPORTER_ACTIVITY	1085	GO:0005215 transporter activity, GOslim:molecular_function	6	0.1366	1	LOC_Os11g17970 LOC_Os01g08350 LOC_Os03g11734 LOC_Os04g38220 LOC_Os10g02210 LOC_Os03g09930
MACROMOLECULE_BIOSYNTHETIC_PROCESS	2550	GO:0009059 macromolecule biosynthetic process, GOslim:biological_process	13	0.0669	1	LOC_Os07g48450 LOC_Os09g25490 LOC_Os09g09630 LOC_Os02g13800 LOC_Os08g43550 LOC_Os03g03164 LOC_Os12g40900 LOC_Os09g30130 LOC_Os10g23090 LOC_Os01g36460 LOC_Os08g10080 LOC_Os11g02540 LOC_Os05g14370
PROGRAMMED_CELL_DEATH	465	GO:0012501 programmed cell death, GOslim:biological_process	2	0.4385	1	LOC_Os12g33160 LOC_Os08g07330
ATPASE_ACTIVITY,_COUPLED	297	GO:0042623 ATPase activity, coupled, GOslim:molecular_function	1	0.6142	1	LOC_Os01g08350

## Sheet: Zero_h_vs_LDB1_down_KEGG
Gene Set Name	Number of genes	Description	Number of Genes in Overlap (k)	pvalue	FDR	Query ID
KEGG_PHENYLPROPANOID_BIOSYNTHESIS	86	Phenylpropanoid biosynthesis	7	2.22e-08	1.6e-06	LOC_Os09g04050 LOC_Os08g34280 LOC_Os03g13200 LOC_Os02g41680 LOC_Os09g31430 LOC_Os04g43760 LOC_Os02g08100
KEGG_PHENYLALANINE_METABOLISM	75	Phenylalanine metabolism	4	0.000124	0.00446	LOC_Os03g13200 LOC_Os02g41680 LOC_Os04g43760 LOC_Os02g08100
KEGG_BIOSYNTHESIS_OF_SECONDARY_METABOLITES	699	Biosynthesis of secondary metabolites	9	0.000483	0.00869	LOC_Os09g04050 LOC_Os08g34280 LOC_Os03g13200 LOC_Os02g41680 LOC_Os09g31430 LOC_Os04g43760 LOC_Os04g33370 LOC_Os11g32650 LOC_Os02g08100
KEGG_METABOLIC_PATHWAYS	1324	Metabolic pathways	13	0.000387	0.00869	LOC_Os09g04050 LOC_Os07g34520 LOC_Os08g34280 LOC_Os03g13200 LOC_Os02g41680 LOC_Os06g29650 LOC_Os11g45400 LOC_Os09g31430 LOC_Os04g43760 LOC_Os04g33370 LOC_Os11g32650 LOC_Os02g08100 LOC_Os04g54810
KEGG_FLAVONE_AND_FLAVONOL_BIOSYNTHESIS	2	Flavone and flavonol biosynthesis	1	0.00952	0.137	LOC_Os08g06100
KEGG_GLYCEROPHOSPHOLIPID_METABOLISM	57	Glycerophospholipid metabolism	2	0.0153	0.1836	LOC_Os06g29650 LOC_Os11g45400
KEGG_FLAVONOID_BIOSYNTHESIS	14	Flavonoid biosynthesis	1	0.0467	0.3976	LOC_Os11g32650
KEGG_LIMONENE_AND_PINENE_DEGRADATION	15	Limonene and pinene degradation	1	0.0497	0.3976	LOC_Os04g33370
KEGG_STILBENOID,_DIARYLHEPTANOID_AND_GINGEROL_BIOSYNTHE	15	Stilbenoid, diarylheptanoid and gingerol biosynthe	1	0.0497	0.3976	LOC_Os04g33370
KEGG_STARCH_AND_SUCROSE_METABOLISM	120	Starch and sucrose metabolism	2	0.058	0.4175	LOC_Os09g31430 LOC_Os04g54810
KEGG_UBIQUINONE_AND_OTHER_TERPENOID-QUINONE_BIOSYNTHESI	27	Ubiquinone and other terpenoid-quinone biosynthesi	1	0.0854	0.439	LOC_Os02g08100
KEGG_DITERPENOID_BIOSYNTHESIS	23	Diterpenoid biosynthesis	1	0.0737	0.439	LOC_Os05g48700
KEGG_CYANOAMINO_ACID_METABOLISM	25	Cyanoamino acid metabolism	1	0.0796	0.439	LOC_Os09g31430
KEGG_CIRCADIAN_RHYTHM-PLANT	23	Circadian rhythm - plant	1	0.0737	0.439	LOC_Os11g32650
KEGG_INOSITOL_PHOSPHATE_METABOLISM	44	Inositol phosphate metabolism	1	0.1337	0.5344	LOC_Os06g29650
KEGG_GLYCEROLIPID_METABOLISM	40	Glycerolipid metabolism	1	0.1226	0.5344	LOC_Os11g45400
KEGG_PHOSPHATIDYLINOSITOL_SIGNALING_SYSTEM	42	Phosphatidylinositol signaling system	1	0.1281	0.5344	LOC_Os06g29650
KEGG_BASE_EXCISION_REPAIR	42	Base excision repair	1	0.1281	0.5344	LOC_Os08g38170
KEGG_GLYOXYLATE_AND_DICARBOXYLATE_METABOLISM	54	Glyoxylate and dicarboxylate metabolism	1	0.1609	0.6093	LOC_Os07g34520
KEGG_AMINO_SUGAR_AND_NUCLEOTIDE_SUGAR_METABOLISM	96	Amino sugar and nucleotide sugar metabolism	1	0.2662	0.9577	LOC_Os04g54810

## Sheet: Zero_h_vs_LDB1_down_miRNA
Gene Set Name	Number of genes	Description	Number of Genes in Overlap (k)	pvalue	FDR	Query ID
PMRD_PREDICTED_OSA-MIR164A	11	Predicted targets of osa-miR164a through web-service psRNATarget	2	0.000776	0.0623	LOC_Os06g49660 LOC_Os08g10080
PMRD_PREDICTED_OSA-MIRF11938-AKR	10	Predicted targets of osa-miRf11938-akr through web-service psRNATarget	2	0.000658	0.0623	LOC_Os02g45930 LOC_Os12g40900
PMRD_PREDICTED_OSA-MIR164C	8	Predicted targets of osa-miR164c through web-service psRNATarget	2	0.000451	0.0623	LOC_Os06g49660 LOC_Os08g10080
PMRD_PREDICTED_OSA-MIR164B	11	Predicted targets of osa-miR164b through web-service psRNATarget	2	0.000776	0.0623	LOC_Os06g49660 LOC_Os08g10080
PMRD_PREDICTED_OSA-MIR164D	10	Predicted targets of osa-miR164d through web-service psRNATarget	2	0.000658	0.0623	LOC_Os06g49660 LOC_Os08g10080
PMRD_PREDICTED_OSA-MIR164F	11	Predicted targets of osa-miR164f through web-service psRNATarget	2	0.000776	0.0623	LOC_Os06g49660 LOC_Os08g10080
PMRD_PREDICTED_OSA-MIRF10508-AKR	16	Predicted targets of osa-miRf10508-akr through web-service psRNATarget	2	0.00151	0.1037	LOC_Os05g10210 LOC_Os05g09740
PMRD_PREDICTED_OSA-MIR395J	4	Predicted targets of osa-miR395j through web-service psRNATarget	1	0.0159	0.3064	LOC_Os03g09930
PMRD_PREDICTED_OSA-MIRF11880-AKR	4	Predicted targets of osa-miRf11880-akr through web-service psRNATarget	1	0.0159	0.3064	LOC_Os01g15320
PMRD_PREDICTED_OSA-MIR395P	4	Predicted targets of osa-miR395p through web-service psRNATarget	1	0.0159	0.3064	LOC_Os03g09930
PMRD_PREDICTED_OSA-MIR395R	4	Predicted targets of osa-miR395r through web-service psRNATarget	1	0.0159	0.3064	LOC_Os03g09930
PMRD_PREDICTED_OSA-MIR395Q	4	Predicted targets of osa-miR395q through web-service psRNATarget	1	0.0159	0.3064	LOC_Os03g09930
PMRD_PREDICTED_OSA-MIR395K	4	Predicted targets of osa-miR395k through web-service psRNATarget	1	0.0159	0.3064	LOC_Os03g09930
PMRD_PREDICTED_OSA-MIR395G	4	Predicted targets of osa-miR395g through web-service psRNATarget	1	0.0159	0.3064	LOC_Os03g09930
PMRD_PREDICTED_OSA-MIR395N	4	Predicted targets of osa-miR395n through web-service psRNATarget	1	0.0159	0.3064	LOC_Os03g09930
PMRD_PREDICTED_OSA-MIR395S	4	Predicted targets of osa-miR395s through web-service psRNATarget	1	0.0159	0.3064	LOC_Os03g09930
PMRD_PREDICTED_OSA-MIRF10831-AKR	4	Predicted targets of osa-miRf10831-akr through web-service psRNATarget	1	0.0159	0.3064	LOC_Os11g17970
PMRD_PREDICTED_OSA-MIR395L	4	Predicted targets of osa-miR395l through web-service psRNATarget	1	0.0159	0.3064	LOC_Os03g09930
PMRD_PREDICTED_OSA-MIRF11381-AKR	3	Predicted targets of osa-miRf11381-akr through web-service psRNATarget	1	0.0127	0.3064	LOC_Os04g38220
PMRD_PREDICTED_OSA-MIR395M	4	Predicted targets of osa-miR395m through web-service psRNATarget	1	0.0159	0.3064	LOC_Os03g09930
PMRD_PREDICTED_OSA-MIR395D	4	Predicted targets of osa-miR395d through web-service psRNATarget	1	0.0159	0.3064	LOC_Os03g09930
PMRD_PREDICTED_OSA-MIR395I	4	Predicted targets of osa-miR395i through web-service psRNATarget	1	0.0159	0.3064	LOC_Os03g09930
PMRD_PREDICTED_OSA-MIR395B	4	Predicted targets of osa-miR395b through web-service psRNATarget	1	0.0159	0.3064	LOC_Os03g09930
PMRD_PREDICTED_OSA-MIR395H	4	Predicted targets of osa-miR395h through web-service psRNATarget	1	0.0159	0.3064	LOC_Os03g09930
PMRD_PREDICTED_OSA-MIR395E	4	Predicted targets of osa-miR395e through web-service psRNATarget	1	0.0159	0.3064	LOC_Os03g09930
PMRD_PREDICTED_OSA-MIRF10970-AKR	6	Predicted targets of osa-miRf10970-akr through web-service psRNATarget	1	0.0222	0.3812	LOC_Os03g47010
PMRD_PREDICTED_OSA-MIRF10420-AKR	7	Predicted targets of osa-miRf10420-akr through web-service psRNATarget	1	0.0253	0.3812	LOC_Os01g10890
PMRD_PREDICTED_OSA-MIRF10022-AKR	7	Predicted targets of osa-miRf10022-akr through web-service psRNATarget	1	0.0253	0.3812	LOC_Os01g36350
PMRD_PREDICTED_OSA-MIRF11941-AKR	7	Predicted targets of osa-miRf11941-akr through web-service psRNATarget	1	0.0253	0.3812	LOC_Os11g18366
PMRD_PREDICTED_OSA-MIRF11143-AKR	7	Predicted targets of osa-miRf11143-akr through web-service psRNATarget	1	0.0253	0.3812	LOC_Os11g25330
PMRD_PREDICTED_OSA-MIRF10098-AKR	6	Predicted targets of osa-miRf10098-akr through web-service psRNATarget	1	0.0222	0.3812	LOC_Os04g33370
PMRD_PREDICTED_OSA-MIRF11014-AKR	7	Predicted targets of osa-miRf11014-akr through web-service psRNATarget	1	0.0253	0.3812	LOC_Os06g43320
PMRD_PREDICTED_OSA-MIRF10865-AKR	8	Predicted targets of osa-miRf10865-akr through web-service psRNATarget	1	0.0284	0.4152	LOC_Os01g36350
PMRD_PREDICTED_OSA-MIRF10577-AKR	9	Predicted targets of osa-miRf10577-akr through web-service psRNATarget	1	0.0315	0.4471	LOC_Os06g39880
PMRD_PREDICTED_OSA-MIRF10604-AKR	10	Predicted targets of osa-miRf10604-akr through web-service psRNATarget	1	0.0346	0.4637	LOC_Os12g08760
PMRD_PREDICTED_OSA-MIRF11154-AKR	10	Predicted targets of osa-miRf11154-akr through web-service psRNATarget	1	0.0346	0.4637	LOC_Os01g36350
PMRD_PREDICTED_OSA-MIR809A	22	Predicted targets of osa-miR809a through web-service psRNATarget	1	0.0711	0.485	LOC_Os04g49160
PMRD_PREDICTED_OSA-MIRF11060-AKR	12	Predicted targets of osa-miRf11060-akr through web-service psRNATarget	1	0.0408	0.485	LOC_Os01g63880
PMRD_PREDICTED_OSA-MIR818B	23	Predicted targets of osa-miR818b through web-service psRNATarget	1	0.0741	0.485	LOC_Os01g63880
PMRD_PREDICTED_OSA-MIRF11855-AKR	15	Predicted targets of osa-miRf11855-akr through web-service psRNATarget	1	0.05	0.485	LOC_Os11g32650
PMRD_PREDICTED_OSA-MIR809D	22	Predicted targets of osa-miR809d through web-service psRNATarget	1	0.0711	0.485	LOC_Os04g49160
PMRD_PREDICTED_OSA-MIRF10355-AKR	30	Predicted targets of osa-miRf10355-akr through web-service psRNATarget	1	0.0946	0.485	LOC_Os11g06570
PMRD_PREDICTED_OSA-MIRF10582-AKR	30	Predicted targets of osa-miRf10582-akr through web-service psRNATarget	1	0.0946	0.485	LOC_Os11g06570
PMRD_PREDICTED_OSA-MIRF10481-AKR	26	Predicted targets of osa-miRf10481-akr through web-service psRNATarget	1	0.0829	0.485	LOC_Os03g60340
PMRD_PREDICTED_OSA-MIRF10016-AKR	30	Predicted targets of osa-miRf10016-akr through web-service psRNATarget	1	0.0946	0.485	LOC_Os11g06570
PMRD_PREDICTED_OSA-MIRF11125-AKR	30	Predicted targets of osa-miRf11125-akr through web-service psRNATarget	1	0.0946	0.485	LOC_Os11g06570
PMRD_PREDICTED_OSA-MIR2864.1	16	Predicted targets of osa-miR2864.1 through web-service psRNATarget	1	0.053	0.485	LOC_Os03g11734
PMRD_PREDICTED_OSA-MIRF10172-AKR	19	Predicted targets of osa-miRf10172-akr through web-service psRNATarget	1	0.0621	0.485	LOC_Os01g36350
PMRD_PREDICTED_OSA-MIRF10229-AKR	14	Predicted targets of osa-miRf10229-akr through web-service psRNATarget	1	0.0469	0.485	LOC_Os05g48700
PMRD_PREDICTED_OSA-MIRF10531-AKR	30	Predicted targets of osa-miRf10531-akr through web-service psRNATarget	1	0.0946	0.485	LOC_Os11g06570
PMRD_PREDICTED_OSA-MIR818C	23	Predicted targets of osa-miR818c through web-service psRNATarget	1	0.0741	0.485	LOC_Os01g63880
PMRD_PREDICTED_OSA-MIRF11059-AKR	22	Predicted targets of osa-miRf11059-akr through web-service psRNATarget	1	0.0711	0.485	LOC_Os01g63880
PMRD_PREDICTED_OSA-MIR809C	22	Predicted targets of osa-miR809c through web-service psRNATarget	1	0.0711	0.485	LOC_Os04g49160
PMRD_PREDICTED_OSA-MIRF11015-AKR	12	Predicted targets of osa-miRf11015-akr through web-service psRNATarget	1	0.0408	0.485	LOC_Os06g43320
PMRD_PREDICTED_OSA-MIR809G	22	Predicted targets of osa-miR809g through web-service psRNATarget	1	0.0711	0.485	LOC_Os04g49160
PMRD_PREDICTED_OSA-MIRF11552-AKR	30	Predicted targets of osa-miRf11552-akr through web-service psRNATarget	1	0.0946	0.485	LOC_Os11g06570
PMRD_PREDICTED_OSA-MIRF10631-AKR	30	Predicted targets of osa-miRf10631-akr through web-service psRNATarget	1	0.0946	0.485	LOC_Os11g06570
PMRD_PREDICTED_OSA-MIR809H	22	Predicted targets of osa-miR809h through web-service psRNATarget	1	0.0711	0.485	LOC_Os04g49160
PMRD_PREDICTED_OSA-MIRF10530-AKR	30	Predicted targets of osa-miRf10530-akr through web-service psRNATarget	1	0.0946	0.485	LOC_Os11g06570
PMRD_PREDICTED_OSA-MIRF10805-AKR	15	Predicted targets of osa-miRf10805-akr through web-service psRNATarget	1	0.05	0.485	LOC_Os04g02620
PMRD_PREDICTED_OSA-MIR809B	22	Predicted targets of osa-miR809b through web-service psRNATarget	1	0.0711	0.485	LOC_Os04g49160
PMRD_PREDICTED_OSA-MIR1436	25	Predicted targets of osa-miR1436 through web-service psRNATarget	1	0.08	0.485	LOC_Os01g63880
PMRD_PREDICTED_OSA-MIR818A	23	Predicted targets of osa-miR818a through web-service psRNATarget	1	0.0741	0.485	LOC_Os01g63880
PMRD_PREDICTED_OSA-MIRF11090-AKR	20	Predicted targets of osa-miRf11090-akr through web-service psRNATarget	1	0.0651	0.485	LOC_Os06g49660
PMRD_PREDICTED_OSA-MIRF11707-AKR	30	Predicted targets of osa-miRf11707-akr through web-service psRNATarget	1	0.0946	0.485	LOC_Os11g06570
PMRD_PREDICTED_OSA-MIRF11647-AKR	17	Predicted targets of osa-miRf11647-akr through web-service psRNATarget	1	0.0561	0.485	LOC_Os06g43320
PMRD_PREDICTED_OSA-MIRF12044-AKR	12	Predicted targets of osa-miRf12044-akr through web-service psRNATarget	1	0.0408	0.485	LOC_Os12g08760
PMRD_PREDICTED_OSA-MIRF11666-AKR	30	Predicted targets of osa-miRf11666-akr through web-service psRNATarget	1	0.0946	0.485	LOC_Os11g06570
PMRD_PREDICTED_OSA-MIRF11255-AKR	30	Predicted targets of osa-miRf11255-akr through web-service psRNATarget	1	0.0946	0.485	LOC_Os11g06570
PMRD_PREDICTED_OSA-MIR818E	23	Predicted targets of osa-miR818e through web-service psRNATarget	1	0.0741	0.485	LOC_Os01g63880
PMRD_PREDICTED_OSA-MIRF10406-AKR	20	Predicted targets of osa-miRf10406-akr through web-service psRNATarget	1	0.0651	0.485	LOC_Os01g63880
PMRD_PREDICTED_OSA-MIRF10233-AKR	30	Predicted targets of osa-miRf10233-akr through web-service psRNATarget	1	0.0946	0.485	LOC_Os11g06570
PMRD_PREDICTED_OSA-MIRF11725-AKR	30	Predicted targets of osa-miRf11725-akr through web-service psRNATarget	1	0.0946	0.485	LOC_Os11g06570
PMRD_PREDICTED_OSA-MIRF11896-AKR	30	Predicted targets of osa-miRf11896-akr through web-service psRNATarget	1	0.0946	0.485	LOC_Os11g06570
PMRD_PREDICTED_OSA-MIRF11050-AKR	17	Predicted targets of osa-miRf11050-akr through web-service psRNATarget	1	0.0561	0.485	LOC_Os04g02620
PMRD_PREDICTED_OSA-MIR437	13	Predicted targets of osa-miR437 through web-service psRNATarget	1	0.0439	0.485	LOC_Os11g42220
PMRD_PREDICTED_OSA-MIR809F	22	Predicted targets of osa-miR809f through web-service psRNATarget	1	0.0711	0.485	LOC_Os04g49160
PMRD_PREDICTED_OSA-MIR818D	23	Predicted targets of osa-miR818d through web-service psRNATarget	1	0.0741	0.485	LOC_Os01g63880
PMRD_PREDICTED_OSA-MIRF10212-AKR	22	Predicted targets of osa-miRf10212-akr through web-service psRNATarget	1	0.0711	0.485	LOC_Os01g63880
PMRD_PREDICTED_OSA-MIRF10632-AKR	18	Predicted targets of osa-miRf10632-akr through web-service psRNATarget	1	0.0591	0.485	LOC_Os12g40900
PMRD_PREDICTED_OSA-MIR809E	22	Predicted targets of osa-miR809e through web-service psRNATarget	1	0.0711	0.485	LOC_Os04g49160
PMRD_PREDICTED_OSA-MIRF10292-AKR	16	Predicted targets of osa-miRf10292-akr through web-service psRNATarget	1	0.053	0.485	LOC_Os04g49160
PMRD_PREDICTED_OSA-MIRF10732-AKR	30	Predicted targets of osa-miRf10732-akr through web-service psRNATarget	1	0.0946	0.485	LOC_Os11g06570
PMRD_PREDICTED_OSA-MIRF10207-AKR	11	Predicted targets of osa-miRf10207-akr through web-service psRNATarget	1	0.0377	0.485	LOC_Os01g63880
PMRD_PREDICTED_OSA-MIRF10192-AKR	30	Predicted targets of osa-miRf10192-akr through web-service psRNATarget	1	0.0946	0.485	LOC_Os11g06570
PMRD_PREDICTED_OSA-MIRF11574-AKR	30	Predicted targets of osa-miRf11574-akr through web-service psRNATarget	1	0.0946	0.485	LOC_Os11g06570
PMRD_PREDICTED_OSA-MIR531B	15	Predicted targets of osa-miR531b through web-service psRNATarget	1	0.05	0.485	LOC_Os01g59819
PMRD_PREDICTED_OSA-MIRF11876-AKR	30	Predicted targets of osa-miRf11876-akr through web-service psRNATarget	1	0.0946	0.485	LOC_Os11g06570
PMRD_PREDICTED_OSA-MIRF11311-AKR	30	Predicted targets of osa-miRf11311-akr through web-service psRNATarget	1	0.0946	0.485	LOC_Os11g06570
PMRD_PREDICTED_OSA-MIRF10922-AKR	30	Predicted targets of osa-miRf10922-akr through web-service psRNATarget	1	0.0946	0.485	LOC_Os11g06570
PMRD_PREDICTED_OSA-MIRF11527-AKR	30	Predicted targets of osa-miRf11527-akr through web-service psRNATarget	1	0.0946	0.485	LOC_Os11g06570
PMRD_PREDICTED_OSA-MIRF10081-AKR	30	Predicted targets of osa-miRf10081-akr through web-service psRNATarget	1	0.0946	0.485	LOC_Os11g06570
PMRD_PREDICTED_OSA-MIRF10012-AKR	30	Predicted targets of osa-miRf10012-akr through web-service psRNATarget	1	0.0946	0.485	LOC_Os11g06570
PMRD_PREDICTED_OSA-MIRF11430-AKR	30	Predicted targets of osa-miRf11430-akr through web-service psRNATarget	1	0.0946	0.485	LOC_Os11g06570

## Sheet: Zero_h_vs_LDB1_down_PlantCyc
Gene Set Name	Number of genes	Description	Number of Genes in Overlap (k)	pvalue	FDR	Query ID
PHENYLPROPANOID_BIOSYNTHESIS	31	phenylpropanoid biosynthesis	3	0.000177	0.0185	LOC_Os08g34280 LOC_Os02g08100 LOC_Os08g06100
SALICYLATE_BIOSYNTHESIS	10	salicylate biosynthesis	2	0.000651	0.0269	LOC_Os02g41680 LOC_Os04g43760
PHENYLPROPANOID_BIOSYNTHESIS,_INITIAL_REACTIONS	11	phenylpropanoid biosynthesis, initial reactions	2	0.000768	0.0269	LOC_Os02g41680 LOC_Os04g43760
FLAVONOID_BIOSYNTHESIS	17	flavonoid biosynthesis	2	0.00166	0.0349	LOC_Os11g32650 LOC_Os02g08100
CELLULOSE_BIOSYNTHESIS	67	cellulose biosynthesis	3	0.00148	0.0349	LOC_Os09g25490 LOC_Os09g30130 LOC_Os02g09930
SUBERIN_BIOSYNTHESIS	19	suberin biosynthesis	2	0.00203	0.0356	LOC_Os02g41680 LOC_Os04g43760
BRASSINOSTEROID_BIOSYNTHESIS_II	91	brassinosteroid biosynthesis II	3	0.00344	0.0516	LOC_Os09g04050 LOC_Os03g29150 LOC_Os08g34280
CYTOKININS_9-N-GLUCOSIDE_BIOSYNTHESIS	162	cytokinins 9-N-glucoside biosynthesis	3	0.016	0.1682	LOC_Os09g16090 LOC_Os05g45180 LOC_Os09g21160
CYTOKININS-O-GLUCOSIDE_BIOSYNTHESIS	161	cytokinins-O-glucoside biosynthesis	3	0.0158	0.1682	LOC_Os09g16090 LOC_Os05g45180 LOC_Os09g21160
CYTOKININS_7-N-GLUCOSIDE_BIOSYNTHESIS	162	cytokinins 7-N-glucoside biosynthesis	3	0.016	0.1682	LOC_Os09g16090 LOC_Os05g45180 LOC_Os09g21160
FLAVONOL_BIOSYNTHESIS	5	flavonol biosynthesis	1	0.0189	0.181	LOC_Os08g06100
FATTY_ACID_BIOSYNTHESIS_-_INITIAL_STEPS	25	fatty acid biosynthesis - initial steps	1	0.0796	0.6623	LOC_Os03g26530
TCA_CYCLE_VARIATION_I	39	TCA cycle variation I	1	0.1198	0.6623	LOC_Os07g34520
UDP-N-ACETYLGALACTOSAMINE_BIOSYNTHESIS	37	UDP-N-acetylgalactosamine biosynthesis	1	0.1141	0.6623	LOC_Os03g29150
BETANIDIN_DEGRADATION	180	betanidin degradation	2	0.1147	0.6623	LOC_Os03g13200 LOC_Os05g04500
PHOSPHOLIPID_BIOSYNTHESIS_I	36	phospholipid biosynthesis I	1	0.1113	0.6623	LOC_Os11g45400
DTDP-L-RHAMNOSE_BIOSYNTHESIS_I	36	dTDP-L-rhamnose biosynthesis I	1	0.1113	0.6623	LOC_Os03g29150
FATTY_ACID_ELONGATION_--_SATURATED	27	fatty acid elongation -- saturated	1	0.0854	0.6623	LOC_Os03g26530
PHOSPHOLIPID_BIOSYNTHESIS_II	34	phospholipid biosynthesis II	1	0.1056	0.6623	LOC_Os06g29650
UDP-GALACTOSE_BIOSYNTHESIS_(SALVAGE_PATHWAY_FROM_GALACTOSE_USING_UDP-GLUCOSE)	47	UDP-galactose biosynthesis (salvage pathway from galactose using UDP-glucose)	1	0.1419	0.7457	LOC_Os03g29150
STARCH_DEGRADATION	54	starch degradation	1	0.1609	0.7939	LOC_Os07g35940
GALACTOSE_DEGRADATION_II	56	galactose degradation II	1	0.1662	0.7939	LOC_Os03g29150
UDP-GLUCOSE_CONVERSION	73	UDP-glucose conversion	1	0.2103	0.9606	LOC_Os03g29150
GLYCOLYSIS_I	107	glycolysis I	1	0.2915	1	LOC_Os11g42500
SUCROSE_DEGRADATION_TO_ETHANOL_AND_LACTATE_(ANAEROBIC)	191	sucrose degradation to ethanol and lactate (anaerobic)	1	0.4583	1	LOC_Os11g42500
GLYCOLYSIS_IV_(PLANT_CYTOSOL)	98	glycolysis IV (plant cytosol)	1	0.2709	1	LOC_Os11g42500
TRIACYLGLYCEROL_DEGRADATION	99	triacylglycerol degradation	1	0.2732	1	LOC_Os01g47400

## Sheet: Zero_h_vs_LDB1_down_PO
Gene Set Name	Number of genes	Description	Number of Genes in Overlap (k)	pvalue	FDR	Query ID
SHOOT_SYSTEM	15789	PO:0009006 shoot system	132	1.38e-35	1.39e-33	LOC_Os07g48450 LOC_Os03g12990 LOC_Os03g02190 LOC_Os07g40300 LOC_Os12g38560 LOC_Os06g38960 LOC_Os11g17970 LOC_Os09g22505 LOC_Os09g04050 LOC_Os04g01140 LOC_Os08g36760 LOC_Os09g25490 LOC_Os06g21270 LOC_Os03g61720 LOC_Os12g39440 LOC_Os11g45990 LOC_Os04g26870 LOC_Os06g50230 LOC_Os07g48830 LOC_Os05g10210 LOC_Os07g34520 LOC_Os06g24190 LOC_Os09g06464 LOC_Os09g22510 LOC_Os03g29150 LOC_Os03g04680 LOC_Os02g…
VASCULAR_LEAF	13760	PO:0009025 vascular leaf	113	3.68e-27	1.84e-25	LOC_Os07g48450 LOC_Os03g12990 LOC_Os07g40300 LOC_Os06g38960 LOC_Os11g17970 LOC_Os09g22505 LOC_Os09g04050 LOC_Os04g01140 LOC_Os08g36760 LOC_Os09g25490 LOC_Os06g21270 LOC_Os10g40420 LOC_Os06g13600 LOC_Os03g61720 LOC_Os12g39440 LOC_Os11g45990 LOC_Os04g26870 LOC_Os06g50230 LOC_Os07g48830 LOC_Os05g10210 LOC_Os07g34520 LOC_Os09g21796 LOC_Os09g09630 LOC_Os09g06464 LOC_Os03g29150 LOC_Os09g13650 LOC_Os06g…
INFLORESCENCE	16672	PO:0009049 inflorescence	111	1.08e-18	3.59e-17	LOC_Os07g48450 LOC_Os03g12990 LOC_Os07g40300 LOC_Os06g38960 LOC_Os11g17970 LOC_Os09g22505 LOC_Os09g04050 LOC_Os04g01140 LOC_Os08g36760 LOC_Os09g25490 LOC_Os06g13600 LOC_Os12g39440 LOC_Os01g63480 LOC_Os11g45990 LOC_Os04g26870 LOC_Os06g50230 LOC_Os07g48830 LOC_Os05g10210 LOC_Os07g34520 LOC_Os09g21796 LOC_Os09g09630 LOC_Os06g24190 LOC_Os09g22510 LOC_Os03g29150 LOC_Os03g04680 LOC_Os02g13800 LOC_Os06g…
ROOT	12268	PO:0009005 root	87	5.15e-15	1.29e-13	LOC_Os07g48450 LOC_Os03g12990 LOC_Os06g38960 LOC_Os09g22505 LOC_Os04g01140 LOC_Os08g36760 LOC_Os09g25490 LOC_Os01g63480 LOC_Os11g45990 LOC_Os06g50230 LOC_Os07g48830 LOC_Os07g34520 LOC_Os09g09630 LOC_Os06g24190 LOC_Os09g22510 LOC_Os03g29150 LOC_Os03g04680 LOC_Os02g13800 LOC_Os06g49660 LOC_Os08g43550 LOC_Os06g11490 LOC_Os02g45930 LOC_Os07g48510 LOC_Os10g11590 LOC_Os03g60340 LOC_Os11g33270 LOC_Os05g…
WHOLE_PLANT	11966	PO:0000003 whole plant	84	4.11e-14	8.23e-13	LOC_Os07g48450 LOC_Os03g12990 LOC_Os07g40300 LOC_Os06g38960 LOC_Os09g22505 LOC_Os08g36760 LOC_Os10g40420 LOC_Os06g13600 LOC_Os01g63480 LOC_Os06g50230 LOC_Os07g48830 LOC_Os05g10210 LOC_Os07g34520 LOC_Os06g24190 LOC_Os09g06464 LOC_Os09g22510 LOC_Os03g04680 LOC_Os06g49660 LOC_Os08g43550 LOC_Os06g11490 LOC_Os02g45930 LOC_Os07g48510 LOC_Os03g60340 LOC_Os08g34280 LOC_Os01g04590 LOC_Os12g02370 LOC_Os03g…
COTYLEDON	5588	PO:0020030 cotyledon	52	1.09e-12	1.82e-11	LOC_Os07g48450 LOC_Os09g04050 LOC_Os09g25490 LOC_Os11g45990 LOC_Os04g26870 LOC_Os05g10210 LOC_Os07g34520 LOC_Os06g24190 LOC_Os09g06464 LOC_Os09g13650 LOC_Os06g49660 LOC_Os08g43550 LOC_Os08g10740 LOC_Os06g11490 LOC_Os03g60340 LOC_Os01g04590 LOC_Os03g13200 LOC_Os03g03164 LOC_Os06g29650 LOC_Os11g26780 LOC_Os12g40900 LOC_Os05g48270 LOC_Os03g11734 LOC_Os01g63880 LOC_Os02g21890 LOC_Os04g33450 LOC_Os11g…
FLOWER	9509	PO:0009046 flower	65	5.33e-10	7.63e-09	LOC_Os07g48450 LOC_Os03g02190 LOC_Os11g17970 LOC_Os09g22505 LOC_Os09g04050 LOC_Os04g01140 LOC_Os09g25490 LOC_Os09g16090 LOC_Os12g39440 LOC_Os01g63480 LOC_Os11g45990 LOC_Os04g26870 LOC_Os06g50230 LOC_Os07g48830 LOC_Os06g49660 LOC_Os08g10740 LOC_Os06g11490 LOC_Os02g45930 LOC_Os07g48510 LOC_Os03g60340 LOC_Os11g33270 LOC_Os08g34280 LOC_Os01g04590 LOC_Os12g02370 LOC_Os03g20500 LOC_Os04g38042 LOC_Os03g…
PLANT_CALLUS	16131	PO:0005052 plant callus	88	9.76e-09	1.22e-07	LOC_Os07g48450 LOC_Os03g12990 LOC_Os07g40300 LOC_Os12g38560 LOC_Os06g38960 LOC_Os09g22505 LOC_Os09g04050 LOC_Os04g01140 LOC_Os08g36760 LOC_Os09g25490 LOC_Os12g39440 LOC_Os11g45990 LOC_Os04g26870 LOC_Os06g50230 LOC_Os07g48830 LOC_Os05g10210 LOC_Os07g34520 LOC_Os09g21796 LOC_Os09g22510 LOC_Os02g13800 LOC_Os06g49660 LOC_Os08g43550 LOC_Os08g10740 LOC_Os02g45930 LOC_Os07g48510 LOC_Os10g11590 LOC_Os03g…
SHOOT_APEX	1676	PO:0000037 shoot apex	17	3.31e-05	0.000368	LOC_Os07g48450 LOC_Os06g13600 LOC_Os06g50230 LOC_Os06g11490 LOC_Os07g48510 LOC_Os12g02370 LOC_Os03g20500 LOC_Os10g42610 LOC_Os12g40900 LOC_Os09g31430 LOC_Os08g08120 LOC_Os01g35580 LOC_Os03g04020 LOC_Os07g47480 LOC_Os03g09930 LOC_Os08g38170 LOC_Os02g44108
ADULT_VASCULAR_LEAF	3908	PO:0006340 adult vascular leaf	27	0.000136	0.00136	LOC_Os09g25490 LOC_Os06g50230 LOC_Os05g10210 LOC_Os07g34520 LOC_Os06g49660 LOC_Os08g43550 LOC_Os07g48510 LOC_Os03g60340 LOC_Os05g51160 LOC_Os08g34280 LOC_Os03g20500 LOC_Os02g41680 LOC_Os08g16260 LOC_Os04g38220 LOC_Os11g45400 LOC_Os03g55530 LOC_Os12g08760 LOC_Os02g41780 LOC_Os03g04020 LOC_Os04g43760 LOC_Os03g14654 LOC_Os05g50800 LOC_Os05g38264 LOC_Os11g32650 LOC_Os02g08100 LOC_Os11g25330 LOC_Os02g…
SEED	8413	PO:0009010 seed	46	0.000149	0.00136	LOC_Os07g48450 LOC_Os12g38560 LOC_Os09g25490 LOC_Os06g21270 LOC_Os09g16090 LOC_Os06g13600 LOC_Os11g45990 LOC_Os04g26870 LOC_Os06g50230 LOC_Os07g34520 LOC_Os03g04680 LOC_Os09g13650 LOC_Os08g43550 LOC_Os05g51160 LOC_Os08g34280 LOC_Os08g28400 LOC_Os03g20500 LOC_Os03g03164 LOC_Os10g42610 LOC_Os03g11734 LOC_Os09g30130 LOC_Os12g33160 LOC_Os06g33880 LOC_Os07g29750 LOC_Os01g36460 LOC_Os11g18570 LOC_Os09g…
PLANT_STRUCTURE	5869	PO:0009011 plant structure	33	0.000982	0.0082	LOC_Os11g45990 LOC_Os06g50230 LOC_Os03g04680 LOC_Os09g13650 LOC_Os08g43550 LOC_Os06g11490 LOC_Os08g34280 LOC_Os12g02370 LOC_Os03g03164 LOC_Os02g41680 LOC_Os10g42610 LOC_Os05g48270 LOC_Os12g33160 LOC_Os04g33450 LOC_Os02g45000 LOC_Os09g31430 LOC_Os02g09930 LOC_Os12g08760 LOC_Os03g43650 LOC_Os03g04020 LOC_Os03g14654 LOC_Os05g09740 LOC_Os11g42500 LOC_Os05g38264 LOC_Os11g01570 LOC_Os01g36350 LOC_Os11g…
STEM	1601	PO:0009047 stem	12	0.0058	0.0447	LOC_Os09g22505 LOC_Os04g26870 LOC_Os03g60340 LOC_Os12g40900 LOC_Os11g42550 LOC_Os09g31430 LOC_Os04g43760 LOC_Os04g33370 LOC_Os05g09740 LOC_Os02g08100 LOC_Os08g06100 LOC_Os11g25330
SPIKELET	958	PO:0009051 spikelet	8	0.0127	0.0908	LOC_Os09g25490 LOC_Os12g39440 LOC_Os06g11490 LOC_Os04g33450 LOC_Os03g04020 LOC_Os05g09740 LOC_Os08g06100 LOC_Os05g04500
PLANT_EMBRYO	3233	PO:0009009 plant embryo	18	0.0162	0.108	LOC_Os07g48450 LOC_Os09g22505 LOC_Os04g01140 LOC_Os08g36760 LOC_Os06g13600 LOC_Os07g48510 LOC_Os03g03164 LOC_Os02g41680 LOC_Os09g30130 LOC_Os11g18366 LOC_Os11g18570 LOC_Os02g09930 LOC_Os01g69960 LOC_Os03g04020 LOC_Os04g43760 LOC_Os02g08100 LOC_Os11g14140 LOC_Os04g49370
CULTURED_PLANT_CELL	146	PO:0000005 cultured plant cell	2	0.0811	0.4782	LOC_Os08g10740 LOC_Os06g39880
GYNOECIUM	7758	PO:0009062 gynoecium	32	0.077	0.4782	LOC_Os06g38960 LOC_Os11g17970 LOC_Os09g22505 LOC_Os11g45990 LOC_Os07g34520 LOC_Os09g21796 LOC_Os09g06464 LOC_Os09g22510 LOC_Os08g10740 LOC_Os02g45930 LOC_Os07g48510 LOC_Os08g34280 LOC_Os03g20500 LOC_Os11g26780 LOC_Os06g30950 LOC_Os12g40900 LOC_Os05g48270 LOC_Os03g11734 LOC_Os10g23090 LOC_Os12g33160 LOC_Os08g02180 LOC_Os11g18366 LOC_Os02g45000 LOC_Os01g47400 LOC_Os02g09930 LOC_Os12g08760 LOC_Os01g…
LEAF_SHEATH	323	PO:0020104 leaf sheath	3	0.0865	0.4818	LOC_Os11g18570 LOC_Os12g08760 LOC_Os02g44108
COLEOPTILE	42	PO:0020033 coleoptile	1	0.1281	0.6759	LOC_Os12g40900
PROPHYLL	1629	PO:0009042 prophyll	8	0.153	0.7667	LOC_Os10g42610 LOC_Os06g09350 LOC_Os03g11734 LOC_Os01g47400 LOC_Os01g35580 LOC_Os03g14654 LOC_Os05g50800 LOC_Os02g08100
LEAF_PRODUCTION_STAGE	65	PO:0007133 leaf production stage	1	0.1898	0.906	LOC_Os12g40900
ROOT_TIP	73	PO:0000025 root tip	1	0.2103	0.9578	LOC_Os05g38264
ANTHER	1188	PO:0009066 anther	5	0.3311	1	LOC_Os08g34280 LOC_Os04g33370 LOC_Os11g32650 LOC_Os02g08100 LOC_Os11g14140
CULTURED_PLANT_CALLUS	6915	PO:0000009 cultured plant callus	24	0.3644	1	LOC_Os03g12990 LOC_Os07g48830 LOC_Os09g22510 LOC_Os10g42610 LOC_Os06g09350 LOC_Os05g48270 LOC_Os03g11734 LOC_Os11g30500 LOC_Os08g02180 LOC_Os06g29630 LOC_Os02g21890 LOC_Os02g45000 LOC_Os12g32360 LOC_Os02g33060 LOC_Os01g35580 LOC_Os01g03950 LOC_Os03g14654 LOC_Os05g38264 LOC_Os01g40190 LOC_Os04g55950 LOC_Os11g14140 LOC_Os02g11790 LOC_Os12g36060 LOC_Os01g35330
SPIKELET_FLORET	873	PO:0009082 spikelet floret	3	0.5295	1	LOC_Os12g39440 LOC_Os04g33450 LOC_Os04g43760
ENDOSPERM	1882	PO:0009089 endosperm	6	0.5588	1	LOC_Os06g38960 LOC_Os06g11490 LOC_Os01g63880 LOC_Os05g38264 LOC_Os11g32650 LOC_Os08g06100

## Sheet: Zero_h_vs_LDB1_down_references_
Gene Set Name	Number of genes	Description	Number of Genes in Overlap (k)	pvalue	FDR	Query ID
WALIA_IR29_SALINITY_STRESS_UP	368	IR29 line up regulated after Salinity Stress	17	1.06e-14	4.54e-12	LOC_Os03g02190 LOC_Os04g01140 LOC_Os06g21270 LOC_Os04g26870 LOC_Os03g29150 LOC_Os04g11970 LOC_Os08g16260 LOC_Os04g38220 LOC_Os11g18570 LOC_Os03g14654 LOC_Os10g40620 LOC_Os11g42220 LOC_Os11g32650 LOC_Os08g38170 LOC_Os11g02070 LOC_Os05g04500 LOC_Os07g10440
SU_COLD_OVEREXPRESSION_OF_MYBS3_DN	291	Downregulated genes by overexpression of MYBS3 with cold treatment from 28 to 4 degree (Table S8 PubmedID:20130099)	14	1.52e-12	3.24e-10	LOC_Os06g50230 LOC_Os07g34520 LOC_Os08g43550 LOC_Os08g28400 LOC_Os01g10890 LOC_Os11g26780 LOC_Os11g42550 LOC_Os09g31430 LOC_Os12g32360 LOC_Os10g22050 LOC_Os07g35940 LOC_Os04g27670 LOC_Os11g42500 LOC_Os04g49370
DAI_OSMYB2P-1_PI_STARVATION_48H_DIFF	1312	genes that up- or down-regulated in rice seedling after Pi starvation for 48 h	21	2.21e-09	3.14e-07	LOC_Os07g48450 LOC_Os06g13600 LOC_Os07g34520 LOC_Os01g15320 LOC_Os03g60340 LOC_Os08g34280 LOC_Os12g40900 LOC_Os03g11734 LOC_Os04g38220 LOC_Os01g47400 LOC_Os02g09930 LOC_Os12g08760 LOC_Os04g27670 LOC_Os05g50800 LOC_Os05g38264 LOC_Os04g49160 LOC_Os08g38170 LOC_Os02g44108 LOC_Os04g49370 LOC_Os04g54810 LOC_Os12g01560
DAI_OSMYB2P-1_PI_STARVATION_24H_DIFF	2537	genes that up- or down-regulated in rice seedling after Pi starvation for 24 h	28	1.33e-08	1.42e-06	LOC_Os07g40300 LOC_Os06g13600 LOC_Os11g45990 LOC_Os07g34520 LOC_Os06g24190 LOC_Os09g06464 LOC_Os09g22510 LOC_Os02g13800 LOC_Os06g49660 LOC_Os03g60340 LOC_Os05g51160 LOC_Os08g34280 LOC_Os06g09350 LOC_Os03g11734 LOC_Os08g02180 LOC_Os01g47400 LOC_Os12g32360 LOC_Os02g33060 LOC_Os12g08760 LOC_Os07g47480 LOC_Os05g38264 LOC_Os04g49160 LOC_Os08g38170 LOC_Os02g11790 LOC_Os05g04500 LOC_Os02g44108 LOC_Os04g…
AKIRA_BTH-INDUCIBLE_AND_WRKY45-DEPENDENT_GENES	244	Genome-wide identification of WRKY45-regulated genes that mediate benzothiadiazole-induced defense responses in rice (Table S1 BTH-inducible and WRKY45-dependent genes, PubmedID:24093634)	9	1.43e-07	1.23e-05	LOC_Os04g01140 LOC_Os01g15320 LOC_Os06g11490 LOC_Os02g58214 LOC_Os06g30950 LOC_Os03g11734 LOC_Os10g12050 LOC_Os01g36294 LOC_Os05g04500
ZHANG_CHILLING_STRESS_LTH-ENRICHED_COMPARED_WITH_IR29	261	LTH-enriched gene compared with IR29 under control condition	9	2.48e-07	1.56e-05	LOC_Os03g12280 LOC_Os12g33160 LOC_Os01g35930 LOC_Os01g35789 LOC_Os02g33060 LOC_Os01g35580 LOC_Os12g36060 LOC_Os04g02620 LOC_Os01g35330
DAI_OSMYB2P-1_PI_STARVATION_6H_DIFF	1903	genes that up- or down-regulated in rice seedling after Pi starvation for 6 h	22	2.56e-07	1.56e-05	LOC_Os11g45990 LOC_Os07g34520 LOC_Os01g15320 LOC_Os07g48510 LOC_Os03g60340 LOC_Os08g34280 LOC_Os11g26780 LOC_Os03g11734 LOC_Os06g29630 LOC_Os04g38220 LOC_Os11g45400 LOC_Os02g09930 LOC_Os12g08760 LOC_Os10g40620 LOC_Os01g18744 LOC_Os04g49160 LOC_Os08g06100 LOC_Os08g38170 LOC_Os05g04500 LOC_Os02g44108 LOC_Os04g54810 LOC_Os12g01560
THALAPATI_OS11GSK_DEGS_IN_LEAF_DN	166	Down-regulated differentially expressed genes in leaf	7	1.54e-06	8.22e-05	LOC_Os01g35830 LOC_Os09g31430 LOC_Os01g35789 LOC_Os01g35580 LOC_Os01g36294 LOC_Os04g02620 LOC_Os01g35330
WANG_DROUGHT_TF_GENES	264	TF genes differentially regulated under drought stress	8	2.96e-06	0.000141	LOC_Os07g48450 LOC_Os02g13800 LOC_Os08g43550 LOC_Os05g51160 LOC_Os12g40900 LOC_Os04g50770 LOC_Os01g36460 LOC_Os08g10080
QIU_OSWRKY13_VS_MUDANJIANG_8_DN	270	Down-regulated genes in OsWRKY13-overexpressing plants compared with wild-type Mudanjiang 8	8	3.48e-06	0.000149	LOC_Os09g04050 LOC_Os03g61720 LOC_Os05g51160 LOC_Os12g02370 LOC_Os10g26670 LOC_Os06g30950 LOC_Os03g11734 LOC_Os08g10080
HARKAMAL_SALT-SENSITIVE_GENOTYPE_IR29_ROOTS_UP	574	Genes up-regulated in salt-sensitive rice genotype IR29 roots tissue	10	2.04e-05	0.000793	LOC_Os03g12990 LOC_Os01g63480 LOC_Os09g13650 LOC_Os03g12280 LOC_Os03g60340 LOC_Os08g02180 LOC_Os08g28790 LOC_Os06g33880 LOC_Os02g21890 LOC_Os11g32650
WANG_GIF1_VS_ZHONGHUA11_UP	197	Up-regulated genes of the gif1 mutant versus wild-type Zhonghua11 at 7 DAF	6	5.15e-05	0.00183	LOC_Os06g11490 LOC_Os12g02370 LOC_Os08g28790 LOC_Os04g33450 LOC_Os11g32650 LOC_Os05g04500
WANG_GIF1_VS_ZHONGHUA11_DN	124	Down-regulated genes of the gif1 mutant versus wild-type Zhonghua11 at 7 DAF	5	6.19e-05	0.00203	LOC_Os11g26780 LOC_Os01g68650 LOC_Os06g29630 LOC_Os04g38220 LOC_Os11g42500
YANG_ABL1_UP	313	Up-regulated genes in the?abl1?mutant by GeneChip analysis	7	8.16e-05	0.00249	LOC_Os06g38960 LOC_Os04g26870 LOC_Os03g13200 LOC_Os11g42550 LOC_Os11g02070 LOC_Os07g10440 LOC_Os01g35330
TIE_NIP_AGROBACTERIUM_INFECTION_24H_UP	366	upregulated genes after 24h of Agrobacterium infection in Nipponbare	7	0.000209	0.00596	LOC_Os09g04050 LOC_Os08g34280 LOC_Os12g02370 LOC_Os02g41680 LOC_Os06g29650 LOC_Os12g40900 LOC_Os02g09930
TIE_NIP_AGROBACTERIUM_INFECTION_6H_UP	1164	upregulated genes after 6h of Agrobacterium infection in Nipponbare	12	0.000424	0.0113	LOC_Os09g04050 LOC_Os04g01140 LOC_Os06g49660 LOC_Os08g34280 LOC_Os12g02370 LOC_Os06g39880 LOC_Os02g41680 LOC_Os02g41780 LOC_Os04g43760 LOC_Os01g18744 LOC_Os02g08100 LOC_Os08g06100
LI_STIGMA_IDENTIFIED_BY_TWO_MICROARRAY_UP	200	Highly expressed candidate genes in stigma identified by both 57 K Affymetrix rice whole-genome array and 10 K rice cDNA microarray.	5	0.000532	0.013	LOC_Os01g15320 LOC_Os12g40900 LOC_Os02g09930 LOC_Os04g43760 LOC_Os01g03950
DEVESHWAR_ANTHER_DEVELOPMENT_SCP_VS_MA_UP	4746	Upregulated genes comparing anthers at single-celled(SCP) stage with meiotic(MA) stage	29	0.000578	0.013	LOC_Os03g02190 LOC_Os06g38960 LOC_Os04g01140 LOC_Os08g36760 LOC_Os03g61720 LOC_Os09g22510 LOC_Os06g11490 LOC_Os08g34280 LOC_Os03g13200 LOC_Os12g02370 LOC_Os03g20500 LOC_Os03g03164 LOC_Os02g41680 LOC_Os05g48270 LOC_Os03g11734 LOC_Os02g45000 LOC_Os01g47400 LOC_Os09g22410 LOC_Os01g03950 LOC_Os07g47480 LOC_Os03g09930 LOC_Os11g32650 LOC_Os08g10080 LOC_Os08g06100 LOC_Os11g25330 LOC_Os11g02070 LOC_Os04g…
DEVESHWAR_ANTHER_DEVELOPMENT_PMA_VS_SCP_DN	4746	Downregulated genes comparing pre-meiotic(PMA) stage with anthers at single-celled(SCP) stage	29	0.000578	0.013	LOC_Os06g38960 LOC_Os04g01140 LOC_Os08g36760 LOC_Os10g40420 LOC_Os03g61720 LOC_Os05g10210 LOC_Os06g11490 LOC_Os08g34280 LOC_Os03g13200 LOC_Os12g02370 LOC_Os03g20500 LOC_Os03g03164 LOC_Os02g41680 LOC_Os05g48270 LOC_Os03g11734 LOC_Os02g21890 LOC_Os02g45000 LOC_Os01g47400 LOC_Os12g08760 LOC_Os02g41780 LOC_Os11g32650 LOC_Os08g10080 LOC_Os11g14140 LOC_Os08g06100 LOC_Os11g25330 LOC_Os11g02070 LOC_Os04g…
TIE_NIP_AGROBACTERIUM_INFECTION_1H_UP	1063	upregulated genes after 1h of Agrobacterium infection in Nipponbare	11	0.000712	0.0152	LOC_Os09g04050 LOC_Os06g49660 LOC_Os11g33270 LOC_Os08g34280 LOC_Os12g02370 LOC_Os06g39880 LOC_Os02g41680 LOC_Os04g43760 LOC_Os01g18744 LOC_Os02g08100 LOC_Os08g06100
BEATTY_ROOTS_AND_SHOOTS_NITROGEN_ASSOCIATED_UP	59	upregulated genes associated with nitrogen in transgenic rice	3	0.00105	0.0207	LOC_Os03g29150 LOC_Os07g48510 LOC_Os01g35330
WANG_DROUGHT_PANICLE_SPECIFIC_DN	352	Panicle specific down-regulated genes under drought stress	6	0.00107	0.0207	LOC_Os06g38960 LOC_Os09g25490 LOC_Os03g60340 LOC_Os12g40900 LOC_Os07g29750 LOC_Os10g12750
TIE_NIP_AGROBACTERIUM_INFECTION_1H_DN	271	downregulated genes after 1h of Agrobacterium infection in Nipponbare	5	0.00199	0.0369	LOC_Os07g48450 LOC_Os06g50230 LOC_Os05g51160 LOC_Os03g11734 LOC_Os02g45000
LI_STIGMA_IDENTIFIED_BY_ONE_MICROARRAY_UP	411	Highly expressed candidate genes in stigma identified by 57 K Affymetrix rice whole-genome array.	6	0.0023	0.0393	LOC_Os12g02370 LOC_Os03g20500 LOC_Os02g09930 LOC_Os01g03950 LOC_Os11g32650 LOC_Os03g18300
DUBEY_CHROMIUM_STRESS_DN	1612	genes down-regulated during Cr (VI) stress in rice	13	0.00224	0.0393	LOC_Os03g02190 LOC_Os09g16090 LOC_Os11g33270 LOC_Os05g51160 LOC_Os08g34280 LOC_Os03g20500 LOC_Os06g09350 LOC_Os12g40900 LOC_Os05g48270 LOC_Os02g33060 LOC_Os01g18744 LOC_Os08g10080 LOC_Os11g02070
ZHENG_FE_DEFICIENCY_DN	296	Genes showing down-regulation in response to Fe deficiency regardless of +P or ?P in the medium	5	0.00289	0.0474	LOC_Os07g40300 LOC_Os02g13800 LOC_Os05g51160 LOC_Os08g08120 LOC_Os05g38264
ZHOU_XOC_INFECTION	326	commonly regulated genes in the 9804-Rxo1 and 9804 under the infection of?Xanthomonas oryzae pv. Oryzicola(Xoc)	5	0.00432	0.0683	LOC_Os11g18366 LOC_Os11g18570 LOC_Os04g27670 LOC_Os02g08100 LOC_Os08g38170
DAI_OSMYB2P-1_PI_STARVATION_72H_DIFF	2927	genes that up- or down-regulated in rice seedling after Pi starvation for 72 h	18	0.0063	0.0962	LOC_Os11g45990 LOC_Os06g50230 LOC_Os07g34520 LOC_Os06g49660 LOC_Os08g10740 LOC_Os03g20500 LOC_Os06g09350 LOC_Os08g02180 LOC_Os06g29630 LOC_Os12g08760 LOC_Os04g27670 LOC_Os05g08620 LOC_Os08g07330 LOC_Os05g38264 LOC_Os01g40190 LOC_Os04g49160 LOC_Os08g38170 LOC_Os01g35330
SU_COLD_UNDEREXPRESSION_OF_MYBS3_DN	124	Downregulated genes by underexpression of MYBS3 with cold treatment from 28 to 4 degree (Table S10 PubmedID:20130099)	3	0.00792	0.1167	LOC_Os11g45990 LOC_Os11g18366 LOC_Os04g27670
TIE_ZS_AGROBACTERIUM_INFECTION_6H_DN	906	downregulated genes after 6h of Agrobacterium infection in in the indica cultivar ZS	8	0.00933	0.1328	LOC_Os06g50230 LOC_Os07g34520 LOC_Os07g48510 LOC_Os05g51160 LOC_Os12g33160 LOC_Os09g22410 LOC_Os05g50800 LOC_Os08g38170
TIE_ZS_AGROBACTERIUM_INFECTION_1H_UP	1110	upregulated genes after 1h of Agrobacterium infection in in the indica cultivar ZS	9	0.0101	0.1386	LOC_Os07g48830 LOC_Os06g49660 LOC_Os08g34280 LOC_Os06g39880 LOC_Os02g41680 LOC_Os11g26780 LOC_Os12g08760 LOC_Os03g04020 LOC_Os11g32650
RUSSELL_POLLEN_ALLERGENS_DN	47	down-regulated genes of pollen allergen candidates in rice	2	0.0107	0.1434	LOC_Os03g04020 LOC_Os02g44108
TIE_NIP_AGROBACTERIUM_INFECTION_12H_UP	421	upregulated genes after 12h of Agrobacterium infection in Nipponbare	5	0.0121	0.1564	LOC_Os09g04050 LOC_Os08g34280 LOC_Os12g02370 LOC_Os02g41680 LOC_Os12g40900
TIE_NIP_AGROBACTERIUM_INFECTION_6H_DN	615	downregulated genes after 6h of Agrobacterium infection in Nipponbare	6	0.015	0.1781	LOC_Os07g34520 LOC_Os03g04680 LOC_Os05g51160 LOC_Os06g29630 LOC_Os02g45000 LOC_Os07g47480
DEVESHWAR_ANTHER_DEVELOPMENT_TPA_VS_SCP_DN	7526	Downregulated genes comparing tri-nucleate pollen(TPA) stage with anthers at single-celled(SCP) stage	35	0.0142	0.1781	LOC_Os06g38960 LOC_Os04g01140 LOC_Os08g36760 LOC_Os10g40420 LOC_Os06g13600 LOC_Os05g10210 LOC_Os07g34520 LOC_Os06g11490 LOC_Os08g34280 LOC_Os03g13200 LOC_Os12g02370 LOC_Os03g20500 LOC_Os06g39880 LOC_Os03g03164 LOC_Os02g41680 LOC_Os10g42610 LOC_Os05g48270 LOC_Os02g21890 LOC_Os03g55530 LOC_Os02g09930 LOC_Os02g41780 LOC_Os09g22410 LOC_Os01g03950 LOC_Os07g47480 LOC_Os03g09930 LOC_Os05g50800 LOC_Os11g…
ZHENG_FE_DEFICIENCY_UP	442	Genes showing up-regulation in response to Fe deficiency regardless of +P or ?P in the medium	5	0.0146	0.1781	LOC_Os11g42550 LOC_Os09g31430 LOC_Os01g47400 LOC_Os05g04500 LOC_Os04g54810
KATHURIA_CHOLINE_OXIDASE_EXPRESSING_TRANSGENIC_WATER-STRESS_UP	166	Genes up-regulated in choline oxidase expressing transgenic indica rice (Line 22) in response to water stress	3	0.0171	0.1969	LOC_Os01g63480 LOC_Os08g43550 LOC_Os03g55530
TIE_NIP_AGROBACTERIUM_INFECTION_24H_DN	480	downregulated genes after 24h of Agrobacterium infection in Nipponbare	5	0.02	0.2248	LOC_Os07g48450 LOC_Os07g34520 LOC_Os03g04680 LOC_Os07g48510 LOC_Os05g51160
TIE_ZS_AGROBACTERIUM_INFECTION_6H_UP	1066	upregulated genes after 6h of Agrobacterium infection in in the indica cultivar ZS	8	0.0223	0.2448	LOC_Os09g04050 LOC_Os07g48830 LOC_Os06g11490 LOC_Os08g34280 LOC_Os12g02370 LOC_Os02g41680 LOC_Os12g08760 LOC_Os11g32650
DUBEY_CHROMIUM_STRESS_UP	1139	genes up-regulated during Cr (VI) stress in rice	8	0.0313	0.327	LOC_Os09g04050 LOC_Os07g48830 LOC_Os03g29150 LOC_Os06g49660 LOC_Os12g02370 LOC_Os06g39880 LOC_Os11g45400 LOC_Os12g08760
THALAPATI_OS11GSK_DEGS_IN_PANICLE_DN	9	Down-regulated differentially expressed genes in panicle	1	0.0314	0.327	LOC_Os04g27430
SU_COLD_OVEREXPRESSION_OF_MYBS3_UP	89	Upregulated genes by overexpression of MYBS3 with cold treatment from 28 to 4 degree (Table S7 PubmedID:20130099)	2	0.0343	0.3488	LOC_Os02g41780 LOC_Os07g46320
HU_CHR729_TF_GENES_UP	11	Transcription factor genes that are up-regulated in chr729 mutant	1	0.0375	0.3729	LOC_Os11g02540
TIE_ZS_AGROBACTERIUM_INFECTION_1H_DN	1002	downregulated genes after 1h of Agrobacterium infection in in the indica cultivar ZS	7	0.0436	0.4229	LOC_Os07g40300 LOC_Os06g50230 LOC_Os05g51160 LOC_Os12g33160 LOC_Os07g47480 LOC_Os05g50800 LOC_Os08g38170
WALIA_FL478_SALINITY_STRESS_UP	104	FL478 line up regulated after Salinity Stress	2	0.0452	0.4291	LOC_Os07g48830 LOC_Os05g04500
PANDIT_CSR27_TO_MI48_SALT_UP	16	Genes up regulated in tolerant bulk under salt stress between CSR27 and MI48	1	0.0528	0.49	LOC_Os11g06570
DEVESHWAR_ANTHER_DEVELOPMENT_PMA_VS_SAM_UP	5366	Upregulated genes comparing pre-meiotic(PMA) stage with shoot apical meristem(SAM) stage	24	0.0587	0.5232	LOC_Os07g48450 LOC_Os03g02190 LOC_Os03g61720 LOC_Os07g34520 LOC_Os09g22510 LOC_Os06g11490 LOC_Os03g13200 LOC_Os03g20500 LOC_Os06g39880 LOC_Os03g03164 LOC_Os02g41680 LOC_Os01g10890 LOC_Os02g21890 LOC_Os02g45000 LOC_Os03g55530 LOC_Os04g27670 LOC_Os02g41780 LOC_Os09g22410 LOC_Os08g10080 LOC_Os06g32600 LOC_Os11g14140 LOC_Os11g25330 LOC_Os11g02070 LOC_Os07g10440
JAIN_DOWN-REGULATED_UNDER_ABIOTIC_STRESS	18	Genes down-regulated under abiotic stress conditions	1	0.0588	0.5232	LOC_Os12g40900
DEVESHWAR_ANTHER_DEVELOPMENT_PMA_VS_TPA_DN	4639	Downregulated genes comparing pre-meiotic(PMA) stage with tri-nucleate pollen(TPA) stage	21	0.0674	0.5874	LOC_Os03g02190 LOC_Os04g01140 LOC_Os03g61720 LOC_Os05g10210 LOC_Os09g09630 LOC_Os09g22510 LOC_Os12g02370 LOC_Os03g03164 LOC_Os02g58214 LOC_Os01g10890 LOC_Os03g11734 LOC_Os02g45000 LOC_Os01g47400 LOC_Os12g08760 LOC_Os04g27670 LOC_Os11g32650 LOC_Os08g10080 LOC_Os08g06100 LOC_Os11g02070 LOC_Os12g01560 LOC_Os07g10440
DEVESHWAR_ANTHER_DEVELOPMENT_MA_VS_PMA_UP	5467	Upregulated genes comparing meiotic(MA) stage with pre-meiotic(PMA) stage	24	0.0694	0.5926	LOC_Os06g38960 LOC_Os04g01140 LOC_Os10g40420 LOC_Os03g61720 LOC_Os05g10210 LOC_Os08g34280 LOC_Os03g13200 LOC_Os12g02370 LOC_Os06g39880 LOC_Os03g03164 LOC_Os02g41680 LOC_Os01g10890 LOC_Os05g48270 LOC_Os03g11734 LOC_Os02g21890 LOC_Os12g08760 LOC_Os02g41780 LOC_Os08g10080 LOC_Os11g14140 LOC_Os08g06100 LOC_Os11g25330 LOC_Os11g02070 LOC_Os04g54810 LOC_Os12g01560
JAIN_SEEDLING_UNDER_WHITE_LIGHT_UP	28	Genes up regulated in seedling under white light	1	0.0883	0.7399	LOC_Os03g20500
DUBEY_CHROMIUM_STRESS_ROOT-SPECIFIC_UP	29	root-specific genes up-regulated during Cr (VI) stress in rice	1	0.0912	0.7495	LOC_Os03g29150
DEVESHWAR_ANTHER_DEVELOPMENT_PMA_VS_SAM_DN	6549	Downregulated genes comparing pre-meiotic(PMA) stage with shoot apical meristem(SAM) stage	27	0.1005	0.8103	LOC_Os06g38960 LOC_Os04g01140 LOC_Os08g36760 LOC_Os10g40420 LOC_Os06g13600 LOC_Os04g26870 LOC_Os05g10210 LOC_Os09g09630 LOC_Os08g34280 LOC_Os12g02370 LOC_Os10g42610 LOC_Os02g58214 LOC_Os12g40900 LOC_Os05g48270 LOC_Os03g11734 LOC_Os01g63880 LOC_Os01g47400 LOC_Os02g09930 LOC_Os12g08760 LOC_Os01g03950 LOC_Os07g47480 LOC_Os03g09930 LOC_Os05g50800 LOC_Os11g32650 LOC_Os08g06100 LOC_Os04g54810 LOC_Os12g…
TIE_NIP_AGROBACTERIUM_INFECTION_12H_DN	587	downregulated genes after 12h of Agrobacterium infection in Nipponbare	4	0.1208	0.9557	LOC_Os07g48830 LOC_Os07g34520 LOC_Os03g04680 LOC_Os05g51160
JAIN_AUXIN_REPRESSED_DOWN-REGULATED_UNDER_ABIOTIC_STRESS	41	Auxin-repressed genes down-regulated under abiotic stress conditions	1	0.1254	0.9563	LOC_Os01g18744
TIE_ZS_AGROBACTERIUM_INFECTION_24H_DN	382	downregulated genes after 24h of Agrobacterium infection in in the indica cultivar ZS	3	0.1252	0.9563	LOC_Os07g34520 LOC_Os04g43760 LOC_Os01g18744
DEVESHWAR_ANTHER_DEVELOPMENT_MA_VS_TPA_UP	7461	Upregulated genes comparing meiotic(MA) stage with tri-nucleate pollen(TPA) stage	29	0.1528	1	LOC_Os06g38960 LOC_Os04g01140 LOC_Os08g36760 LOC_Os10g40420 LOC_Os06g13600 LOC_Os05g10210 LOC_Os07g34520 LOC_Os06g11490 LOC_Os08g34280 LOC_Os03g13200 LOC_Os03g20500 LOC_Os06g39880 LOC_Os02g41680 LOC_Os10g42610 LOC_Os05g48270 LOC_Os02g21890 LOC_Os03g55530 LOC_Os02g09930 LOC_Os02g41780 LOC_Os09g22410 LOC_Os01g03950 LOC_Os03g09930 LOC_Os05g50800 LOC_Os06g32600 LOC_Os11g14140 LOC_Os11g25330 LOC_Os11g…
DEVESHWAR_ANTHER_DEVELOPMENT_MA_VS_PMA_DN	6267	Downregulated genes comparing meiotic(MA) stage with pre-meiotic(PMA) stage	23	0.2716	1	LOC_Os03g02190 LOC_Os08g36760 LOC_Os06g13600 LOC_Os07g34520 LOC_Os09g09630 LOC_Os09g22510 LOC_Os06g11490 LOC_Os03g20500 LOC_Os10g42610 LOC_Os02g58214 LOC_Os02g45000 LOC_Os01g47400 LOC_Os03g55530 LOC_Os02g09930 LOC_Os04g27670 LOC_Os09g22410 LOC_Os01g03950 LOC_Os07g47480 LOC_Os03g09930 LOC_Os05g50800 LOC_Os11g32650 LOC_Os06g32600 LOC_Os07g10440
HARKAMAL_SALT-TOLERANT_GENOTYPE_FL478_ROOTS_UP	215	Genes up-regulated in salt-tolerant rice genotype FL478 roots tissue	2	0.1522	1	LOC_Os08g36760 LOC_Os01g63480
JAIN_AUXIN_INDUCED_UP-REGULATED_UNDER_ABIOTIC_STRESS	116	Auxin-induced genes up-regulated under abiotic stress conditions	1	0.3116	1	LOC_Os06g39880
DEVESHWAR_ANTHER_DEVELOPMENT_MA_VS_TPA_DN	4273	Downregulated genes comparing meiotic(MA) stage with tri-nucleate pollen(TPA) stage	18	0.1404	1	LOC_Os03g02190 LOC_Os03g61720 LOC_Os09g09630 LOC_Os09g22510 LOC_Os12g02370 LOC_Os03g03164 LOC_Os02g58214 LOC_Os01g10890 LOC_Os03g11734 LOC_Os02g45000 LOC_Os01g47400 LOC_Os12g08760 LOC_Os04g27670 LOC_Os07g47480 LOC_Os11g32650 LOC_Os08g10080 LOC_Os08g06100 LOC_Os07g10440
MARCEL_MAGNAPORTHE_ORYZAE_INVASION_ROOT_UP	1262	Genes up-regulated in root tissue after infected with Magnaporthe oryzae strain Guy11	4	0.5748	1	LOC_Os02g41680 LOC_Os01g68650 LOC_Os02g08100 LOC_Os04g49370
DEVESHWAR_ANTHER_DEVELOPMENT_PMA_VS_SCP_UP	6988	Upregulated genes comparing pre-meiotic(PMA) stage with anthers at single-celled(SCP) stage	18	0.8628	1	LOC_Os03g02190 LOC_Os06g13600 LOC_Os07g34520 LOC_Os09g09630 LOC_Os09g22510 LOC_Os06g39880 LOC_Os10g42610 LOC_Os02g58214 LOC_Os01g10890 LOC_Os03g55530 LOC_Os02g09930 LOC_Os04g27670 LOC_Os09g22410 LOC_Os01g03950 LOC_Os07g47480 LOC_Os03g09930 LOC_Os05g50800 LOC_Os06g32600
WEI_EXPRESSION_PROFILES_IN_POLLEN_DN	985	downregulated transcripts in rice pollen.	1	0.958	1	LOC_Os01g35789
TIE_ZS_AGROBACTERIUM_INFECTION_12H_DN	628	downregulated genes after 12h of Agrobacterium infection in in the indica cultivar ZS	4	0.1437	1	LOC_Os04g50770 LOC_Os04g43760 LOC_Os01g18744 LOC_Os08g38170
DEVESHWAR_ANTHER_DEVELOPMENT_PMA_VS_TPA_UP	7095	Upregulated genes comparing pre-meiotic(PMA) stage with tri-nucleate pollen(TPA) stage	26	0.2567	1	LOC_Os06g38960 LOC_Os08g36760 LOC_Os10g40420 LOC_Os06g13600 LOC_Os07g34520 LOC_Os06g11490 LOC_Os08g34280 LOC_Os03g13200 LOC_Os03g20500 LOC_Os06g39880 LOC_Os02g41680 LOC_Os10g42610 LOC_Os05g48270 LOC_Os02g21890 LOC_Os03g55530 LOC_Os02g09930 LOC_Os02g41780 LOC_Os09g22410 LOC_Os01g03950 LOC_Os07g47480 LOC_Os03g09930 LOC_Os05g50800 LOC_Os06g32600 LOC_Os11g14140 LOC_Os11g25330 LOC_Os04g54810
MALONE_CELL_WALL_METABOLIC_PATHWAYREGULATION_OF_H3K27ME3	215	Cell wall metabolic pathway genes subjected to the regulation of H3K27me3	2	0.1522	1	LOC_Os02g09930 LOC_Os03g04020
MARCEL_MAGNAPORTHE_ORYZAE_INVASION_ROOT_DN	748	Genes down-regulated in root tissue after infected with Magnaporthe oryzae strain Guy11	3	0.4286	1	LOC_Os02g13800 LOC_Os12g32360 LOC_Os07g01960
DUBEY_CHROMIUM_STRESS_ROOT-SPECIFIC_DN	236	root-specific genes down-regulated during Cr (VI) stress in rice	1	0.531	1	LOC_Os12g33160
JAIN_AUXIN_INDUCED	317	Induced after auxin treatment	2	0.2699	1	LOC_Os06g39880 LOC_Os01g18744
YANG_ABL1_DN	384	Down-regulated genes in the?abl1?mutant by GeneChip analysis	1	0.7081	1	LOC_Os11g45400
THALAPATI_OS11GSK_DEGS_IN_LEAF_UP	109	Up-regulated differentially expressed genes in leaf	1	0.296	1	LOC_Os11g26780
KOJIMA_PHYTOHORMONE_METABOLISM	78	Genes involved in phytohormone metabolism	1	0.2228	1	LOC_Os05g48700
TIE_ZS_AGROBACTERIUM_INFECTION_12H_UP	312	upregulated genes after 12h of Agrobacterium infection in in the indica cultivar ZS	2	0.264	1	LOC_Os07g29750 LOC_Os02g44108
WEI_EXPRESSION_PROFILES_IN_POLLEN_UP	1681	upregulated transcripts in rice pollen.	4	0.787	1	LOC_Os09g30130 LOC_Os01g03950 LOC_Os04g55950 LOC_Os07g01960
JAIN_AUXIN_UP-REGULATED	316	Up regulated after auxin treatment	2	0.2687	1	LOC_Os06g39880 LOC_Os01g18744
PANDIT_CSR27_TO_MI48_CONTROL_DN	64	Genes down regulated in tolerant bulk under control between CSR27 and MI48	1	0.1873	1	LOC_Os07g35940
WANG_DROUGHT_ROOT_SPECIFIC_DN	280	Root specific down-regulated genes under drought stress	2	0.2265	1	LOC_Os05g48700 LOC_Os02g11790
HARKAMAL_SALT-SENSITIVE_GENOTYPE_IR29_ROOTS_DN	395	Genes down-regulated in salt-sensitive rice genotype IR29 roots tissue	1	0.7183	1	LOC_Os05g08620
KATHURIA_CHOLINE_OXIDASE_EXPRESSING_TRANSGENIC_WATER-STRESS_DN	76	Genes down-regulated in choline oxidase expressing transgenic indica rice (Line 22) in response to water stress	1	0.2178	1	LOC_Os10g42610
WANG_DROUGHT_UP	53	commonly induced genes by drought in all tissues at all development stages	1	0.1582	1	LOC_Os11g26780
DEVESHWAR_ANTHER_DEVELOPMENT_SCP_VS_MA_DN	6988	Downregulated genes comparing anthers at single-celled(SCP) stage with meiotic(MA) stage	18	0.8628	1	LOC_Os10g40420 LOC_Os06g13600 LOC_Os05g10210 LOC_Os07g34520 LOC_Os09g09630 LOC_Os06g39880 LOC_Os10g42610 LOC_Os02g58214 LOC_Os01g10890 LOC_Os02g21890 LOC_Os03g55530 LOC_Os02g09930 LOC_Os12g08760 LOC_Os04g27670 LOC_Os02g41780 LOC_Os05g50800 LOC_Os06g32600 LOC_Os11g14140
SU_COLD_UNDEREXPRESSION_OF_MYBS3_UP	389	Upregulated genes by underexpression of MYBS3 with cold treatment from 28 to 4 degree (Table S9 PubmedID:20130099)	1	0.7128	1	LOC_Os01g35330
ZHANG_CHILLING_STRESS_LTH-REPRESSED_COMPARED_WITH_IR29	229	LTH-repressed genes compared with IR29 under control conditions.	1	0.5204	1	LOC_Os02g13800
DEVESHWAR_ANTHER_DEVELOPMENT_TPA_VS_SCP_UP	4208	Upregulated genes comparing tri-nucleate pollen(TPA) stage with anthers at single-celled(SCP) stage	12	0.6983	1	LOC_Os03g02190 LOC_Os03g61720 LOC_Os09g09630 LOC_Os09g22510 LOC_Os02g58214 LOC_Os01g10890 LOC_Os03g11734 LOC_Os02g45000 LOC_Os01g47400 LOC_Os12g08760 LOC_Os04g27670 LOC_Os08g10080

## Sheet: Zero_h_vs_LDB1_up_GO
Gene Set Name	Number of genes	Description	Number of Genes in Overlap (k)	pvalue	FDR	Query ID
WRKY_FAMILY_GENES	103	WRKY family genes	17	1.81e-16	1.55e-14	LOC_Os05g09020 LOC_Os08g29660 LOC_Os01g60640 LOC_Os06g06360 LOC_Os01g60600 LOC_Os05g39720 LOC_Os05g46020 LOC_Os01g61080 LOC_Os05g27730 LOC_Os01g14440 LOC_Os09g16510 LOC_Os08g13840 LOC_Os06g44010 LOC_Os03g45450 LOC_Os01g51690 LOC_Os01g40260 LOC_Os02g08440
ORYZA_SATIVA_WRKY_GENE_SUPERFAMILY	83	Oryza sativa WRKY Gene Superfamily	15	3.3e-15	1.42e-13	LOC_Os05g09020 LOC_Os08g29660 LOC_Os01g60640 LOC_Os05g39720 LOC_Os05g46020 LOC_Os01g61080 LOC_Os05g27730 LOC_Os01g14440 LOC_Os09g16510 LOC_Os08g13840 LOC_Os06g44010 LOC_Os03g45450 LOC_Os01g51690 LOC_Os01g40260 LOC_Os02g08440
RICE_CALMODULIN-RELATED_CALCIUM_SENSOR_PROTEINS	32	Rice calmodulin-related calcium sensor proteins	7	2.67e-08	7.64e-07	LOC_Os05g31620 LOC_Os05g13580 LOC_Os12g41110 LOC_Os03g21380 LOC_Os01g72530 LOC_Os01g04330 LOC_Os01g72100
E3_UBOX_DOMAIN-CONTAINING_FAMILY	51	E3 - Ubox domain-containing family	6	6.95e-06	0.000149	LOC_Os02g33680 LOC_Os04g34140 LOC_Os05g39930 LOC_Os06g13870 LOC_Os02g34410 LOC_Os02g57700
CHITINASE_FAMILY_PROTEIN_PRECURSOR	17	Chitinase family protein precursor	2	0.0102	0.1752	LOC_Os10g39680 LOC_Os02g39330
RICE_KINASE_INTERACTOME	149	Rice Kinase Interactome	4	0.0363	0.5193	LOC_Os06g10160 LOC_Os02g06930 LOC_Os03g17700 LOC_Os01g02290
CONSERVED_PEPTIDE_UORF-CONTAINING_TRANSCRIPTS	40	Conserved peptide uORF-containing transcripts	2	0.0455	0.5579	LOC_Os09g28354 LOC_Os02g44230
RAPID_ALKALINIZATION_FACTOR_(RALF)_FAMILY_PROTEIN_PRECURSOR	46	Rapid Alkalinization Factor (RALF) family protein precursor	2	0.0577	0.6005	LOC_Os01g25540 LOC_Os10g42020
SIGNAL_PEPTIDASE_FAMILY_(PEPTIDASE_S26;_PF00717)	7	Signal Peptidase Family (Peptidase_S26; PF00717)	1	0.0629	0.6005	LOC_Os09g28000
RIPENING-RELATED_FAMILY_PROTEIN_PRECURSOR	9	Ripening-related family protein precursor	1	0.078	0.6119	LOC_Os10g34840
SMALL_AUXIN-UP_RNA_GENE_FAMILY	58	Small auxin-up RNA gene family	2	0.0851	0.6119	LOC_Os02g42990 LOC_Os04g45370
RICE_TYPE-A_RESPONSE_REGULATORS	10	Rice Type-A Response Regulators	1	0.0855	0.6119	LOC_Os04g57720
SUBTILISIN_FAMILY_(PEPTIDASE_S8;_PF00082)	63	Subtilisin Family (Peptidase_S8; PF00082)	2	0.0975	0.6439	LOC_Os02g17090 LOC_Os02g17000
RICE_HOMOLOGS_OF_ARABIDOPSIS_MAPKKS_(MITOGEN-ACTIVATED_PROTEIN KINASES)	15	Rice homologs of Arabidopsis MAPKKs (Mitogen-Activated Protein Kinases)	1	0.1219	0.698	LOC_Os03g17700
ORYZA_SATIVA_WALL-ASSOCIATED_KINASES	144	Oryza sativa Wall-associated Kinases	3	0.1173	0.698	LOC_Os02g56370 LOC_Os09g38850 LOC_Os04g55760
RHOMBOID_PROTEASE_FAMILY_(PEPTIDASE_S54;_PF01694)	18	Rhomboid Protease Family (Peptidase_S54; PF01694)	1	0.143	0.7679	LOC_Os10g37760
F-BOX_AND_KELCH_REPEATS_CONTAINING_PROTEINS	25	F-box and Kelch Repeats Containing Proteins	1	0.1904	0.8608	LOC_Os02g51350
C2H2_ZINC_FINGER_PROTEINS	179	C2H2 zinc finger proteins	3	0.1835	0.8608	LOC_Os03g55540 LOC_Os03g32230 LOC_Os03g60570
F-BOX_AND_OTHER_DOMAINS_CONTAINING_PROTEINS	24	F-Box and Other Domains Containing Proteins	1	0.1838	0.8608	LOC_Os04g31610
PROTEASE_INHIBITOR/SEED_STORAGE/LTP_FAMILY_PROTEIN_PRECURSOR	172	Protease inhibitor/Seed Storage/LTP family protein precursor	1	0.7552	1	LOC_Os07g30590
F-BOX_DOMAIN_CONTAINING_PROTEINS	465	F-Box Domain Containing Proteins	4	0.5267	1	LOC_Os09g17190 LOC_Os09g17152 LOC_Os04g33820 LOC_Os07g42590
E2_UBIQUITIN_CONJUGATING_ENZYME	49	E2 - Ubiquitin Conjugating Enzyme	1	0.3339	1	LOC_Os06g30970
E3_RING_FINGER_FAMILY	51	E3 - RING finger family	1	0.3447	1	LOC_Os01g74040

## Sheet: Zero_h_vs_LDB1_up_KEGG
Gene Set Name	Number of genes	Description	Number of Genes in Overlap (k)	pvalue	FDR	Query ID
KEGG_PLANT-PATHOGEN_INTERACTION	82	Plant-pathogen interaction	11	2.91e-10	4.67e-08	LOC_Os03g28940 LOC_Os10g25290 LOC_Os01g72530 LOC_Os05g39720 LOC_Os01g61080 LOC_Os05g27730 LOC_Os10g25230 LOC_Os03g08320 LOC_Os03g57450 LOC_Os01g72100 LOC_Os03g08330
KEGG_PLANT_HORMONE_SIGNAL_TRANSDUCTION	144	Plant hormone signal transduction	8	3.67e-05	0.00295	LOC_Os03g28940 LOC_Os02g42990 LOC_Os10g25290 LOC_Os04g45370 LOC_Os10g25230 LOC_Os04g57720 LOC_Os03g08320 LOC_Os03g08330
KEGG_ALPHA-LINOLENIC_ACID_METABOLISM	31	alpha-Linolenic acid metabolism	4	0.000182	0.00972	LOC_Os06g11290 LOC_Os08g39840 LOC_Os03g55800 LOC_Os06g11240
KEGG_AMINO_SUGAR_AND_NUCLEOTIDE_SUGAR_METABOLISM	96	Amino sugar and nucleotide sugar metabolism	5	0.00142	0.0571	LOC_Os01g64110 LOC_Os02g54890 LOC_Os01g49320 LOC_Os04g54360 LOC_Os02g39330
KEGG_BIOSYNTHESIS_OF_SECONDARY_METABOLITES	699	Biosynthesis of secondary metabolites	14	0.0023	0.0738	LOC_Os01g64110 LOC_Os04g48850 LOC_Os04g38950 LOC_Os02g11070 LOC_Os07g05940 LOC_Os01g49320 LOC_Os05g05680 LOC_Os03g13300 LOC_Os04g54360 LOC_Os09g08130 LOC_Os03g51740 LOC_Os02g39330 LOC_Os06g39750 LOC_Os01g73200
KEGG_METABOLIC_PATHWAYS	1324	Metabolic pathways	21	0.00358	0.0958	LOC_Os06g05130 LOC_Os02g54890 LOC_Os04g48850 LOC_Os06g11290 LOC_Os04g38950 LOC_Os08g39840 LOC_Os07g05940 LOC_Os02g44230 LOC_Os05g38350 LOC_Os06g04070 LOC_Os05g05680 LOC_Os03g13300 LOC_Os02g04170 LOC_Os09g08130 LOC_Os02g36340 LOC_Os03g55800 LOC_Os02g38140 LOC_Os03g51740 LOC_Os06g11240 LOC_Os02g32370 LOC_Os01g73200
KEGG_NICOTINATE_AND_NICOTINAMIDE_METABOLISM	12	Nicotinate and nicotinamide metabolism	2	0.00557	0.1279	LOC_Os02g04170 LOC_Os06g04900
KEGG_FATTY_ACID_ELONGATION	21	Fatty acid elongation	2	0.0148	0.2966	LOC_Os02g11070 LOC_Os06g39750
KEGG_CYSTEINE_AND_METHIONINE_METABOLISM	74	Cysteine and methionine metabolism	3	0.0248	0.4421	LOC_Os04g48850 LOC_Os05g05680 LOC_Os03g51740
KEGG_ALANINE,_ASPARTATE_AND_GLUTAMATE_METABOLISM	37	Alanine, aspartate and glutamate metabolism	2	0.0398	0.6386	LOC_Os03g13300 LOC_Os02g04170
KEGG_PHENYLALANINE,_TYROSINE_AND_TRYPTOPHAN_BIOSYNTHESI	40	Phenylalanine, tyrosine and tryptophan biosynthesi	2	0.0455	0.6641	LOC_Os04g38950 LOC_Os09g08130
KEGG_RIBOFLAVIN_METABOLISM	7	Riboflavin metabolism	1	0.0629	0.8424	LOC_Os02g36340
KEGG_STARCH_AND_SUCROSE_METABOLISM	120	Starch and sucrose metabolism	3	0.0785	0.9696	LOC_Os02g54890 LOC_Os02g44230 LOC_Os04g54360
KEGG_TAURINE_AND_HYPOTAURINE_METABOLISM	10	Taurine and hypotaurine metabolism	1	0.0855	0.981	LOC_Os03g13300
KEGG_LINOLEIC_ACID_METABOLISM	15	Linoleic acid metabolism	1	0.1219	1	LOC_Os08g39840
KEGG_UBIQUITIN_MEDIATED_PROTEOLYSIS	116	Ubiquitin mediated proteolysis	1	0.6138	1	LOC_Os06g30970
KEGG_PHENYLPROPANOID_BIOSYNTHESIS	86	Phenylpropanoid biosynthesis	1	0.507	1	LOC_Os01g73200
KEGG_NATURAL_KILLER_CELL_MEDIATED_CYTOTOXICITY	16	Natural killer cell mediated cytotoxicity	1	0.129	1	LOC_Os03g17700
KEGG_DITERPENOID_BIOSYNTHESIS	23	Diterpenoid biosynthesis	1	0.1772	1	LOC_Os01g11150
KEGG_GLYCEROPHOSPHOLIPID_METABOLISM	57	Glycerophospholipid metabolism	1	0.3759	1	LOC_Os05g38350
KEGG_CAROTENOID_BIOSYNTHESIS	24	Carotenoid biosynthesis	1	0.1838	1	LOC_Os07g05940
KEGG_ZEATIN_BIOSYNTHESIS	12	Zeatin biosynthesis	1	0.1002	1	LOC_Os04g46980
KEGG_RNA_DEGRADATION	88	RNA degradation	1	0.515	1	LOC_Os04g58810
KEGG_PROTEIN_EXPORT	55	Protein export	1	0.3656	1	LOC_Os09g28000
KEGG_FATTY_ACID_BIOSYNTHESIS	27	Fatty acid biosynthesis	1	0.2035	1	LOC_Os06g05130
KEGG_ENDOCYTOSIS	88	Endocytosis	1	0.515	1	LOC_Os03g16860
KEGG_ARGININE_AND_PROLINE_METABOLISM	55	Arginine and proline metabolism	1	0.3656	1	LOC_Os06g04070
KEGG_PHOSPHATIDYLINOSITOL_SIGNALING_SYSTEM	42	Phosphatidylinositol signaling system	1	0.2949	1	LOC_Os02g32370
KEGG_PHENYLALANINE_METABOLISM	75	Phenylalanine metabolism	1	0.4609	1	LOC_Os01g73200
KEGG_PEROXISOME	76	Peroxisome	1	0.4652	1	LOC_Os06g04900
KEGG_SNARE_INTERACTIONS_IN_VESICULAR_TRANSPORT	37	SNARE interactions in vesicular transport	1	0.2657	1	LOC_Os03g57310
KEGG_INOSITOL_PHOSPHATE_METABOLISM	44	Inositol phosphate metabolism	1	0.3063	1	LOC_Os02g32370
KEGG_N-GLYCAN_BIOSYNTHESIS	35	N-Glycan biosynthesis	1	0.2536	1	LOC_Os02g38140
KEGG_SPLICEOSOME	189	Spliceosome	1	0.7869	1	LOC_Os03g16860
KEGG_BUTANOATE_METABOLISM	22	Butanoate metabolism	1	0.1704	1	LOC_Os03g13300
KEGG_PROTEIN_PROCESSING_IN_ENDOPLASMIC_RETICULUM	193	Protein processing in endoplasmic reticulum	3	0.2123	1	LOC_Os06g30970 LOC_Os02g52150 LOC_Os03g16860
KEGG_GLYCEROLIPID_METABOLISM	40	Glycerolipid metabolism	1	0.2834	1	LOC_Os05g38350
KEGG_BETA-ALANINE_METABOLISM	26	beta-Alanine metabolism	1	0.197	1	LOC_Os03g13300

## Sheet: Zero_h_vs_LDB1_up_PlantCyc
Gene Set Name	Number of genes	Description	Number of Genes in Overlap (k)	pvalue	FDR	Query ID
JASMONIC_ACID_BIOSYNTHESIS	41	jasmonic acid biosynthesis	6	2.2e-06	0.00052	LOC_Os01g40070 LOC_Os06g11290 LOC_Os04g37430 LOC_Os08g39840 LOC_Os03g55800 LOC_Os06g11240
ETHYLENE_BIOSYNTHESIS_FROM_METHIONINE	18	ethylene biosynthesis from methionine	3	0.000628	0.0741	LOC_Os04g48850 LOC_Os05g05680 LOC_Os03g51740
GDP-D-RHAMNOSE_BIOSYNTHESIS	12	GDP-D-rhamnose biosynthesis	2	0.00557	0.2763	LOC_Os02g54890 LOC_Os08g41440
DIVINYL_ETHER_BIOSYNTHESIS_II_(13-LOX)	15	divinyl ether biosynthesis II (13-LOX)	2	0.0082	0.2763	LOC_Os04g37430 LOC_Os08g39840
GDP-L-FUCOSE_BIOSYNTHESIS_I_(FROM_GDP-D-MANNOSE)	13	GDP-L-fucose biosynthesis I (from GDP-D-mannose)	2	0.0064	0.2763	LOC_Os02g54890 LOC_Os08g41440
METHIONINE_SALVAGE_PATHWAY	14	methionine salvage pathway	2	0.00727	0.2763	LOC_Os04g48850 LOC_Os03g51740
13-LOX_AND_13-HPL_PATHWAY	15	13-LOX and 13-HPL pathway	2	0.0082	0.2763	LOC_Os04g37430 LOC_Os08g39840
TRYPTOPHAN_BIOSYNTHESIS	19	tryptophan biosynthesis	2	0.0124	0.3655	LOC_Os04g38950 LOC_Os09g08130
BETANIDIN_DEGRADATION	180	betanidin degradation	5	0.0178	0.4658	LOC_Os01g16450 LOC_Os01g57730 LOC_Os02g14430 LOC_Os05g41590 LOC_Os01g73200
FATTY_ACID_BIOSYNTHESIS_-_INITIAL_STEPS	25	fatty acid biosynthesis - initial steps	2	0.0201	0.4734	LOC_Os02g11070 LOC_Os06g39750
FATTY_ACID_ELONGATION_--_SATURATED	27	fatty acid elongation -- saturated	2	0.023	0.4734	LOC_Os02g11070 LOC_Os06g39750
PHASEIC_ACID_BIOSYNTHESIS	2	phaseic acid biosynthesis	1	0.0241	0.4734	LOC_Os02g47470
UDP-N-ACETYLGALACTOSAMINE_BIOSYNTHESIS	37	UDP-N-acetylgalactosamine biosynthesis	2	0.0398	0.5525	LOC_Os02g54890 LOC_Os08g41440
PUTRESCINE_BIOSYNTHESIS_I	4	putrescine biosynthesis I	1	0.0398	0.5525	LOC_Os06g04070
NAD_BIOSYNTHESIS_I_(FROM_ASPARTATE)	4	NAD biosynthesis I (from aspartate)	1	0.0398	0.5525	LOC_Os02g04170
DTDP-L-RHAMNOSE_BIOSYNTHESIS_I	36	dTDP-L-rhamnose biosynthesis I	2	0.0379	0.5525	LOC_Os02g54890 LOC_Os08g41440
ARGININE_DEGRADATION_III_(ARGININE_DECARBOXYLASE/AGMATINASE_PATHWAY)	4	arginine degradation III (arginine decarboxylase/agmatinase pathway)	1	0.0398	0.5525	LOC_Os06g04070
PUTRESCINE_BIOSYNTHESIS_II	5	putrescine biosynthesis II	1	0.0476	0.5908	LOC_Os06g04070
ABSCISIC_ACID_BIOSYNTHESIS	5	abscisic acid biosynthesis	1	0.0476	0.5908	LOC_Os07g05940
GALACTOSYLCYCLITOL_BIOSYNTHESIS	6	galactosylcyclitol biosynthesis	1	0.0553	0.6522	LOC_Os09g27950
UDP-GALACTOSE_BIOSYNTHESIS_(SALVAGE_PATHWAY_FROM_GALACTOSE_USING_UDP-GLUCOSE)	47	UDP-galactose biosynthesis (salvage pathway from galactose using UDP-glucose)	2	0.0599	0.6728	LOC_Os02g54890 LOC_Os08g41440
NITRATE_REDUCTION_II_(ASSIMILATORY)	8	nitrate reduction II (assimilatory)	1	0.0705	0.7563	LOC_Os02g53130
GALACTOSE_DEGRADATION_II	56	galactose degradation II	2	0.0803	0.7896	LOC_Os02g54890 LOC_Os08g41440
FLAVIN_BIOSYNTHESIS	9	flavin biosynthesis	1	0.078	0.7896	LOC_Os02g36340
GLUTAMATE_DEGRADATION_III	10	glutamate degradation III	1	0.0855	0.8069	LOC_Os03g13300
THREONINE_DEGRADATION_III_(TO_METHYLGLYOXAL)	12	threonine degradation III (to methylglyoxal)	1	0.1002	0.8447	LOC_Os04g30420
AMINOPROPANOL_BIOSYNTHESIS	12	aminopropanol biosynthesis	1	0.1002	0.8447	LOC_Os04g30420
THREONINE_DEGRADATION_II	12	threonine degradation II	1	0.1002	0.8447	LOC_Os04g30420
SUCROSE_DEGRADATION_TO_ETHANOL_AND_LACTATE_(ANAEROBIC)	191	sucrose degradation to ethanol and lactate (anaerobic)	3	0.2082	1	LOC_Os03g51740 LOC_Os03g18740 LOC_Os05g10650
PHOSPHOLIPASES	37	phospholipases	1	0.2657	1	LOC_Os01g40070
PHENYLALANINE_DEGRADATION_III	61	phenylalanine degradation III	1	0.3958	1	LOC_Os03g18740
GLYCOLYSIS_I	107	glycolysis I	2	0.2207	1	LOC_Os03g51740 LOC_Os05g10650
METHIONINE_DEGRADATION_III	55	methionine degradation III	1	0.3656	1	LOC_Os03g18740
CELLULOSE_BIOSYNTHESIS	67	cellulose biosynthesis	1	0.4246	1	LOC_Os01g51570
UDP-GLUCOSE_CONVERSION	73	UDP-glucose conversion	2	0.1235	1	LOC_Os02g54890 LOC_Os08g41440
CYTOKININS-O-GLUCOSIDE_BIOSYNTHESIS	161	cytokinins-O-glucoside biosynthesis	2	0.3804	1	LOC_Os08g38160 LOC_Os04g12960
ETHANOL_FERMENTATION_TO_ACETATE	64	ethanol fermentation to acetate	1	0.4104	1	LOC_Os03g18740
OXIDATIVE_ETHANOL_DEGRADATION_I	57	oxidative ethanol degradation I	1	0.3759	1	LOC_Os03g18740
CYTOKININS_7-N-GLUCOSIDE_BIOSYNTHESIS	162	cytokinins 7-N-glucoside biosynthesis	2	0.3833	1	LOC_Os08g38160 LOC_Os04g12960
HISTIDINE_BIOSYNTHESIS_I	24	histidine biosynthesis I	1	0.1838	1	LOC_Os03g51740
PHOSPHOLIPID_BIOSYNTHESIS_I	36	phospholipid biosynthesis I	1	0.2597	1	LOC_Os05g38350
CYTOKININS_9-N-GLUCOSIDE_BIOSYNTHESIS	162	cytokinins 9-N-glucoside biosynthesis	2	0.3833	1	LOC_Os08g38160 LOC_Os04g12960
TREHALOSE_BIOSYNTHESIS_I	19	trehalose biosynthesis I	1	0.15	1	LOC_Os02g44230
BRASSINOSTEROID_BIOSYNTHESIS_II	91	brassinosteroid biosynthesis II	2	0.1738	1	LOC_Os02g54890 LOC_Os08g41440
TRIACYLGLYCEROL_DEGRADATION	99	triacylglycerol degradation	1	0.5565	1	LOC_Os11g09010
HOMOGALACTURONAN_DEGRADATION	137	homogalacturonan degradation	1	0.6745	1	LOC_Os12g18560
TCA_CYCLE_VARIATION_I	39	TCA cycle variation I	1	0.2775	1	LOC_Os03g19020
GLYCOLYSIS_IV_(PLANT_CYTOSOL)	98	glycolysis IV (plant cytosol)	2	0.1941	1	LOC_Os03g51740 LOC_Os05g10650
MIXED_ACID_FERMENTATION	81	mixed acid fermentation	1	0.4865	1	LOC_Os03g18740
ENTEROBACTIN_BIOSYNTHESIS	85	enterobactin biosynthesis	1	0.503	1	LOC_Os03g18740
CALVIN_CYCLE	67	Calvin cycle	1	0.4246	1	LOC_Os03g51740
GLUCONEOGENESIS_PLANTCYC	78	gluconeogenesis	1	0.4739	1	LOC_Os03g51740
JASMONIC_ACID_BIOSYNTHESIS	41	jasmonic acid biosynthesis	6	2.2e-06	0.00052	LOC_Os01g40070 LOC_Os06g11290 LOC_Os04g37430 LOC_Os08g39840 LOC_Os03g55800 LOC_Os06g11240
ETHYLENE_BIOSYNTHESIS_FROM_METHIONINE	18	ethylene biosynthesis from methionine	3	0.000628	0.0741	LOC_Os04g48850 LOC_Os05g05680 LOC_Os03g51740
GDP-D-RHAMNOSE_BIOSYNTHESIS	12	GDP-D-rhamnose biosynthesis	2	0.00557	0.2763	LOC_Os02g54890 LOC_Os08g41440
DIVINYL_ETHER_BIOSYNTHESIS_II_(13-LOX)	15	divinyl ether biosynthesis II (13-LOX)	2	0.0082	0.2763	LOC_Os04g37430 LOC_Os08g39840
GDP-L-FUCOSE_BIOSYNTHESIS_I_(FROM_GDP-D-MANNOSE)	13	GDP-L-fucose biosynthesis I (from GDP-D-mannose)	2	0.0064	0.2763	LOC_Os02g54890 LOC_Os08g41440
METHIONINE_SALVAGE_PATHWAY	14	methionine salvage pathway	2	0.00727	0.2763	LOC_Os04g48850 LOC_Os03g51740
13-LOX_AND_13-HPL_PATHWAY	15	13-LOX and 13-HPL pathway	2	0.0082	0.2763	LOC_Os04g37430 LOC_Os08g39840
TRYPTOPHAN_BIOSYNTHESIS	19	tryptophan biosynthesis	2	0.0124	0.3655	LOC_Os04g38950 LOC_Os09g08130
BETANIDIN_DEGRADATION	180	betanidin degradation	5	0.0178	0.4658	LOC_Os01g16450 LOC_Os01g57730 LOC_Os02g14430 LOC_Os05g41590 LOC_Os01g73200
FATTY_ACID_BIOSYNTHESIS_-_INITIAL_STEPS	25	fatty acid biosynthesis - initial steps	2	0.0201	0.4734	LOC_Os02g11070 LOC_Os06g39750
FATTY_ACID_ELONGATION_--_SATURATED	27	fatty acid elongation -- saturated	2	0.023	0.4734	LOC_Os02g11070 LOC_Os06g39750
PHASEIC_ACID_BIOSYNTHESIS	2	phaseic acid biosynthesis	1	0.0241	0.4734	LOC_Os02g47470
UDP-N-ACETYLGALACTOSAMINE_BIOSYNTHESIS	37	UDP-N-acetylgalactosamine biosynthesis	2	0.0398	0.5525	LOC_Os02g54890 LOC_Os08g41440
PUTRESCINE_BIOSYNTHESIS_I	4	putrescine biosynthesis I	1	0.0398	0.5525	LOC_Os06g04070
NAD_BIOSYNTHESIS_I_(FROM_ASPARTATE)	4	NAD biosynthesis I (from aspartate)	1	0.0398	0.5525	LOC_Os02g04170
DTDP-L-RHAMNOSE_BIOSYNTHESIS_I	36	dTDP-L-rhamnose biosynthesis I	2	0.0379	0.5525	LOC_Os02g54890 LOC_Os08g41440
ARGININE_DEGRADATION_III_(ARGININE_DECARBOXYLASE/AGMATINASE_PATHWAY)	4	arginine degradation III (arginine decarboxylase/agmatinase pathway)	1	0.0398	0.5525	LOC_Os06g04070
PUTRESCINE_BIOSYNTHESIS_II	5	putrescine biosynthesis II	1	0.0476	0.5908	LOC_Os06g04070
ABSCISIC_ACID_BIOSYNTHESIS	5	abscisic acid biosynthesis	1	0.0476	0.5908	LOC_Os07g05940
GALACTOSYLCYCLITOL_BIOSYNTHESIS	6	galactosylcyclitol biosynthesis	1	0.0553	0.6522	LOC_Os09g27950
UDP-GALACTOSE_BIOSYNTHESIS_(SALVAGE_PATHWAY_FROM_GALACTOSE_USING_UDP-GLUCOSE)	47	UDP-galactose biosynthesis (salvage pathway from galactose using UDP-glucose)	2	0.0599	0.6728	LOC_Os02g54890 LOC_Os08g41440
NITRATE_REDUCTION_II_(ASSIMILATORY)	8	nitrate reduction II (assimilatory)	1	0.0705	0.7563	LOC_Os02g53130
GALACTOSE_DEGRADATION_II	56	galactose degradation II	2	0.0803	0.7896	LOC_Os02g54890 LOC_Os08g41440
FLAVIN_BIOSYNTHESIS	9	flavin biosynthesis	1	0.078	0.7896	LOC_Os02g36340
GLUTAMATE_DEGRADATION_III	10	glutamate degradation III	1	0.0855	0.8069	LOC_Os03g13300
THREONINE_DEGRADATION_III_(TO_METHYLGLYOXAL)	12	threonine degradation III (to methylglyoxal)	1	0.1002	0.8447	LOC_Os04g30420
AMINOPROPANOL_BIOSYNTHESIS	12	aminopropanol biosynthesis	1	0.1002	0.8447	LOC_Os04g30420
THREONINE_DEGRADATION_II	12	threonine degradation II	1	0.1002	0.8447	LOC_Os04g30420
SUCROSE_DEGRADATION_TO_ETHANOL_AND_LACTATE_(ANAEROBIC)	191	sucrose degradation to ethanol and lactate (anaerobic)	3	0.2082	1	LOC_Os03g51740 LOC_Os03g18740 LOC_Os05g10650
PHOSPHOLIPASES	37	phospholipases	1	0.2657	1	LOC_Os01g40070
PHENYLALANINE_DEGRADATION_III	61	phenylalanine degradation III	1	0.3958	1	LOC_Os03g18740
GLYCOLYSIS_I	107	glycolysis I	2	0.2207	1	LOC_Os03g51740 LOC_Os05g10650
METHIONINE_DEGRADATION_III	55	methionine degradation III	1	0.3656	1	LOC_Os03g18740
CELLULOSE_BIOSYNTHESIS	67	cellulose biosynthesis	1	0.4246	1	LOC_Os01g51570
UDP-GLUCOSE_CONVERSION	73	UDP-glucose conversion	2	0.1235	1	LOC_Os02g54890 LOC_Os08g41440
CYTOKININS-O-GLUCOSIDE_BIOSYNTHESIS	161	cytokinins-O-glucoside biosynthesis	2	0.3804	1	LOC_Os08g38160 LOC_Os04g12960
ETHANOL_FERMENTATION_TO_ACETATE	64	ethanol fermentation to acetate	1	0.4104	1	LOC_Os03g18740
OXIDATIVE_ETHANOL_DEGRADATION_I	57	oxidative ethanol degradation I	1	0.3759	1	LOC_Os03g18740
CYTOKININS_7-N-GLUCOSIDE_BIOSYNTHESIS	162	cytokinins 7-N-glucoside biosynthesis	2	0.3833	1	LOC_Os08g38160 LOC_Os04g12960
HISTIDINE_BIOSYNTHESIS_I	24	histidine biosynthesis I	1	0.1838	1	LOC_Os03g51740
PHOSPHOLIPID_BIOSYNTHESIS_I	36	phospholipid biosynthesis I	1	0.2597	1	LOC_Os05g38350
CYTOKININS_9-N-GLUCOSIDE_BIOSYNTHESIS	162	cytokinins 9-N-glucoside biosynthesis	2	0.3833	1	LOC_Os08g38160 LOC_Os04g12960
TREHALOSE_BIOSYNTHESIS_I	19	trehalose biosynthesis I	1	0.15	1	LOC_Os02g44230
BRASSINOSTEROID_BIOSYNTHESIS_II	91	brassinosteroid biosynthesis II	2	0.1738	1	LOC_Os02g54890 LOC_Os08g41440
TRIACYLGLYCEROL_DEGRADATION	99	triacylglycerol degradation	1	0.5565	1	LOC_Os11g09010
HOMOGALACTURONAN_DEGRADATION	137	homogalacturonan degradation	1	0.6745	1	LOC_Os12g18560
TCA_CYCLE_VARIATION_I	39	TCA cycle variation I	1	0.2775	1	LOC_Os03g19020
GLYCOLYSIS_IV_(PLANT_CYTOSOL)	98	glycolysis IV (plant cytosol)	2	0.1941	1	LOC_Os03g51740 LOC_Os05g10650
MIXED_ACID_FERMENTATION	81	mixed acid fermentation	1	0.4865	1	LOC_Os03g18740
ENTEROBACTIN_BIOSYNTHESIS	85	enterobactin biosynthesis	1	0.503	1	LOC_Os03g18740
CALVIN_CYCLE	67	Calvin cycle	1	0.4246	1	LOC_Os03g51740
GLUCONEOGENESIS_PLANTCYC	78	gluconeogenesis	1	0.4739	1	LOC_Os03g51740
JASMONIC_ACID_BIOSYNTHESIS	41	jasmonic acid biosynthesis	6	2.2e-06	0.00052	LOC_Os01g40070 LOC_Os06g11290 LOC_Os04g37430 LOC_Os08g39840 LOC_Os03g55800 LOC_Os06g11240
ETHYLENE_BIOSYNTHESIS_FROM_METHIONINE	18	ethylene biosynthesis from methionine	3	0.000628	0.0741	LOC_Os04g48850 LOC_Os05g05680 LOC_Os03g51740
GDP-D-RHAMNOSE_BIOSYNTHESIS	12	GDP-D-rhamnose biosynthesis	2	0.00557	0.2763	LOC_Os02g54890 LOC_Os08g41440
DIVINYL_ETHER_BIOSYNTHESIS_II_(13-LOX)	15	divinyl ether biosynthesis II (13-LOX)	2	0.0082	0.2763	LOC_Os04g37430 LOC_Os08g39840
GDP-L-FUCOSE_BIOSYNTHESIS_I_(FROM_GDP-D-MANNOSE)	13	GDP-L-fucose biosynthesis I (from GDP-D-mannose)	2	0.0064	0.2763	LOC_Os02g54890 LOC_Os08g41440
METHIONINE_SALVAGE_PATHWAY	14	methionine salvage pathway	2	0.00727	0.2763	LOC_Os04g48850 LOC_Os03g51740
13-LOX_AND_13-HPL_PATHWAY	15	13-LOX and 13-HPL pathway	2	0.0082	0.2763	LOC_Os04g37430 LOC_Os08g39840
TRYPTOPHAN_BIOSYNTHESIS	19	tryptophan biosynthesis	2	0.0124	0.3655	LOC_Os04g38950 LOC_Os09g08130
BETANIDIN_DEGRADATION	180	betanidin degradation	5	0.0178	0.4658	LOC_Os01g16450 LOC_Os01g57730 LOC_Os02g14430 LOC_Os05g41590 LOC_Os01g73200
FATTY_ACID_BIOSYNTHESIS_-_INITIAL_STEPS	25	fatty acid biosynthesis - initial steps	2	0.0201	0.4734	LOC_Os02g11070 LOC_Os06g39750
FATTY_ACID_ELONGATION_--_SATURATED	27	fatty acid elongation -- saturated	2	0.023	0.4734	LOC_Os02g11070 LOC_Os06g39750
PHASEIC_ACID_BIOSYNTHESIS	2	phaseic acid biosynthesis	1	0.0241	0.4734	LOC_Os02g47470
UDP-N-ACETYLGALACTOSAMINE_BIOSYNTHESIS	37	UDP-N-acetylgalactosamine biosynthesis	2	0.0398	0.5525	LOC_Os02g54890 LOC_Os08g41440
PUTRESCINE_BIOSYNTHESIS_I	4	putrescine biosynthesis I	1	0.0398	0.5525	LOC_Os06g04070
NAD_BIOSYNTHESIS_I_(FROM_ASPARTATE)	4	NAD biosynthesis I (from aspartate)	1	0.0398	0.5525	LOC_Os02g04170
DTDP-L-RHAMNOSE_BIOSYNTHESIS_I	36	dTDP-L-rhamnose biosynthesis I	2	0.0379	0.5525	LOC_Os02g54890 LOC_Os08g41440
ARGININE_DEGRADATION_III_(ARGININE_DECARBOXYLASE/AGMATINASE_PATHWAY)	4	arginine degradation III (arginine decarboxylase/agmatinase pathway)	1	0.0398	0.5525	LOC_Os06g04070
PUTRESCINE_BIOSYNTHESIS_II	5	putrescine biosynthesis II	1	0.0476	0.5908	LOC_Os06g04070
ABSCISIC_ACID_BIOSYNTHESIS	5	abscisic acid biosynthesis	1	0.0476	0.5908	LOC_Os07g05940
GALACTOSYLCYCLITOL_BIOSYNTHESIS	6	galactosylcyclitol biosynthesis	1	0.0553	0.6522	LOC_Os09g27950
UDP-GALACTOSE_BIOSYNTHESIS_(SALVAGE_PATHWAY_FROM_GALACTOSE_USING_UDP-GLUCOSE)	47	UDP-galactose biosynthesis (salvage pathway from galactose using UDP-glucose)	2	0.0599	0.6728	LOC_Os02g54890 LOC_Os08g41440
NITRATE_REDUCTION_II_(ASSIMILATORY)	8	nitrate reduction II (assimilatory)	1	0.0705	0.7563	LOC_Os02g53130
GALACTOSE_DEGRADATION_II	56	galactose degradation II	2	0.0803	0.7896	LOC_Os02g54890 LOC_Os08g41440
FLAVIN_BIOSYNTHESIS	9	flavin biosynthesis	1	0.078	0.7896	LOC_Os02g36340
GLUTAMATE_DEGRADATION_III	10	glutamate degradation III	1	0.0855	0.8069	LOC_Os03g13300
THREONINE_DEGRADATION_III_(TO_METHYLGLYOXAL)	12	threonine degradation III (to methylglyoxal)	1	0.1002	0.8447	LOC_Os04g30420
AMINOPROPANOL_BIOSYNTHESIS	12	aminopropanol biosynthesis	1	0.1002	0.8447	LOC_Os04g30420
THREONINE_DEGRADATION_II	12	threonine degradation II	1	0.1002	0.8447	LOC_Os04g30420
SUCROSE_DEGRADATION_TO_ETHANOL_AND_LACTATE_(ANAEROBIC)	191	sucrose degradation to ethanol and lactate (anaerobic)	3	0.2082	1	LOC_Os03g51740 LOC_Os03g18740 LOC_Os05g10650
PHOSPHOLIPASES	37	phospholipases	1	0.2657	1	LOC_Os01g40070
PHENYLALANINE_DEGRADATION_III	61	phenylalanine degradation III	1	0.3958	1	LOC_Os03g18740
GLYCOLYSIS_I	107	glycolysis I	2	0.2207	1	LOC_Os03g51740 LOC_Os05g10650
METHIONINE_DEGRADATION_III	55	methionine degradation III	1	0.3656	1	LOC_Os03g18740
CELLULOSE_BIOSYNTHESIS	67	cellulose biosynthesis	1	0.4246	1	LOC_Os01g51570
UDP-GLUCOSE_CONVERSION	73	UDP-glucose conversion	2	0.1235	1	LOC_Os02g54890 LOC_Os08g41440
CYTOKININS-O-GLUCOSIDE_BIOSYNTHESIS	161	cytokinins-O-glucoside biosynthesis	2	0.3804	1	LOC_Os08g38160 LOC_Os04g12960
ETHANOL_FERMENTATION_TO_ACETATE	64	ethanol fermentation to acetate	1	0.4104	1	LOC_Os03g18740
OXIDATIVE_ETHANOL_DEGRADATION_I	57	oxidative ethanol degradation I	1	0.3759	1	LOC_Os03g18740
CYTOKININS_7-N-GLUCOSIDE_BIOSYNTHESIS	162	cytokinins 7-N-glucoside biosynthesis	2	0.3833	1	LOC_Os08g38160 LOC_Os04g12960
HISTIDINE_BIOSYNTHESIS_I	24	histidine biosynthesis I	1	0.1838	1	LOC_Os03g51740
PHOSPHOLIPID_BIOSYNTHESIS_I	36	phospholipid biosynthesis I	1	0.2597	1	LOC_Os05g38350
CYTOKININS_9-N-GLUCOSIDE_BIOSYNTHESIS	162	cytokinins 9-N-glucoside biosynthesis	2	0.3833	1	LOC_Os08g38160 LOC_Os04g12960
TREHALOSE_BIOSYNTHESIS_I	19	trehalose biosynthesis I	1	0.15	1	LOC_Os02g44230
BRASSINOSTEROID_BIOSYNTHESIS_II	91	brassinosteroid biosynthesis II	2	0.1738	1	LOC_Os02g54890 LOC_Os08g41440
TRIACYLGLYCEROL_DEGRADATION	99	triacylglycerol degradation	1	0.5565	1	LOC_Os11g09010
HOMOGALACTURONAN_DEGRADATION	137	homogalacturonan degradation	1	0.6745	1	LOC_Os12g18560
TCA_CYCLE_VARIATION_I	39	TCA cycle variation I	1	0.2775	1	LOC_Os03g19020
GLYCOLYSIS_IV_(PLANT_CYTOSOL)	98	glycolysis IV (plant cytosol)	2	0.1941	1	LOC_Os03g51740 LOC_Os05g10650
MIXED_ACID_FERMENTATION	81	mixed acid fermentation	1	0.4865	1	LOC_Os03g18740
ENTEROBACTIN_BIOSYNTHESIS	85	enterobactin biosynthesis	1	0.503	1	LOC_Os03g18740
CALVIN_CYCLE	67	Calvin cycle	1	0.4246	1	LOC_Os03g51740
GLUCONEOGENESIS_PLANTCYC	78	gluconeogenesis	1	0.4739	1	LOC_Os03g51740

[truncated: 2 more sheets: Zero_h_vs_LDB1_up_PO, Zero_h_vs_LDB1_up_references_co]
