# Supplementary material for: Rice-Magnaporthe transcriptomics reveals host defense activation induced by red seaweed-biostimulant in rice plants
Source: Front Genet. 2023 Jun 23;14:1132561. doi: 10.3389/fgene.2023.1132561 (PMC10327602; doi:10.3389/fgene.2023.1132561)
Supplement: Supplementary file 4 [file DataSheet2.ZIP › Supplementary file 2/Supplementary file 2E.xlsx]

## Sheet: Zero_h_vs_water_control_down_GF
Gene Set Name	Number of genes	Description	Number of Genes in Overlap (k)	pvalue	FDR	Query ID
ENDO-BETA-MANNANASE_FAMILY	9	Endo-Beta-Mannanase Family	1	0.0359	0.5955	LOC_Os01g47400
SERINE_CARBOXYPEPTIDASE_FAMILY_(PEPTIDASE_S10;_PF00450)	66	Serine Carboxypeptidase Family (Peptidase_S10; PF00450)	2	0.0258	0.5955	LOC_Os03g52070 LOC_Os04g09720
ASCORBATE_PEROXIDASE_(APX)_FAMILY	8	Ascorbate Peroxidase (APx) Family	1	0.0324	0.5955	LOC_Os04g14680
E2_UBIQUITIN_CONJUGATING_ENZYME	49	E2 - Ubiquitin Conjugating Enzyme	1	0.1671	0.8769	LOC_Os01g16650
PROTEASE_INHIBITOR/SEED_STORAGE/LTP_FAMILY_PROTEIN_PRECURSOR	172	Protease inhibitor/Seed Storage/LTP family protein precursor	2	0.1331	0.8769	LOC_Os10g40420 LOC_Os03g14654
CELLULOSE_SYNTHASE-LIKE_FAMILY	34	Cellulose Synthase-like Family	1	0.1201	0.8769	LOC_Os02g09930
GLYCOSYL_HYDROLASE_FAMILY_1_BETA-GLUCOSIDASES	38	Glycosyl Hydrolase Family 1 Beta-Glucosidases	1	0.1329	0.8769	LOC_Os09g33710
EARLY_AUXIN-RESPONSIVE_AUX/IAA_GENE_FAMILY	31	Early Auxin-responsive Aux/IAA Gene Family	1	0.1104	0.8769	LOC_Os01g09450
RAPID_ALKALINIZATION_FACTOR_(RALF)_FAMILY_PROTEIN_PRECURSOR	46	Rapid Alkalinization Factor (RALF) family protein precursor	1	0.1579	0.8769	LOC_Os01g15320
POLLEN_OLE_E_I_ALLERGEN_AND_EXTENSIN_FAMILY_PROTEIN_PRECURSOR	52	Pollen Ole e I allergen and extensin family protein precursor	1	0.1762	0.8769	LOC_Os03g22250
SUBTILISIN_FAMILY_(PEPTIDASE_S8;_PF00082)	63	Subtilisin Family (Peptidase_S8; PF00082)	1	0.2087	0.9442	LOC_Os04g03796
GST_FAMILY_GENES	82	Glutathione S-transferase family genes	1	0.2618	1	LOC_Os10g38710
MADS-BOX_FAMILY_GENE	75	MADS-box family gene	1	0.2427	1	LOC_Os01g52680
C2H2_ZINC_FINGER_PROTEINS	179	C2H2 zinc finger proteins	1	0.4826	1	LOC_Os07g40300
RICE_KINASE_INTERACTOME	149	Rice Kinase Interactome	1	0.4224	1	LOC_Os05g25370

## Sheet: Zero_h_vs_water_control_down_GO
Gene Set Name	Number of genes	Description	Number of Genes in Overlap (k)	pvalue	FDR	Query ID
CELLULAR_COMPONENT	45586	GO:0005575 cellular_component, GOslim:cellular_component	207	1.37e-17	3.62e-15	LOC_Os02g09940 LOC_Os01g52680 LOC_Os06g04920 LOC_Os09g25150 LOC_Os06g12310 LOC_Os07g13490 LOC_Os12g17600 LOC_Os03g12270 LOC_Os07g40300 LOC_Os04g58200 LOC_Os04g51190 LOC_Os04g01140 LOC_Os03g09170 LOC_Os04g46560 LOC_Os07g17560 LOC_Os01g13690 LOC_Os06g48560 LOC_Os11g42500 LOC_Os10g40830 LOC_Os11g16550 LOC_Os01g61940 LOC_Os09g30340 LOC_Os09g33710 LOC_Os07g32620 LOC_Os03g61720 LOC_Os10g07450 LOC_Os03g…
MOLECULAR_FUNCTION	45586	GO:0003674 molecular_function, GOslim:molecular_function	207	1.37e-17	1.25e-14	LOC_Os02g09940 LOC_Os01g52680 LOC_Os06g04920 LOC_Os09g25150 LOC_Os06g12310 LOC_Os07g13490 LOC_Os12g17600 LOC_Os03g12270 LOC_Os07g40300 LOC_Os04g58200 LOC_Os04g51190 LOC_Os04g01140 LOC_Os03g09170 LOC_Os04g46560 LOC_Os07g17560 LOC_Os01g13690 LOC_Os06g48560 LOC_Os11g42500 LOC_Os10g40830 LOC_Os11g16550 LOC_Os01g61940 LOC_Os09g30340 LOC_Os09g33710 LOC_Os07g32620 LOC_Os03g61720 LOC_Os10g07450 LOC_Os03g…
BIOLOGICAL_PROCESS	45586	GO:0008150 biological_process, GOslim:biological_process	207	1.37e-17	1.49e-14	LOC_Os02g09940 LOC_Os01g52680 LOC_Os06g04920 LOC_Os09g25150 LOC_Os06g12310 LOC_Os07g13490 LOC_Os12g17600 LOC_Os03g12270 LOC_Os07g40300 LOC_Os04g58200 LOC_Os04g51190 LOC_Os04g01140 LOC_Os03g09170 LOC_Os04g46560 LOC_Os07g17560 LOC_Os01g13690 LOC_Os06g48560 LOC_Os11g42500 LOC_Os10g40830 LOC_Os11g16550 LOC_Os01g61940 LOC_Os09g30340 LOC_Os09g33710 LOC_Os07g32620 LOC_Os03g61720 LOC_Os10g07450 LOC_Os03g…
PHOTOSYNTHESIS	125	GO:0015979 photosynthesis, GOslim:biological_process	14	1.76e-16	9.54e-14	LOC_Os04g58200 LOC_Os09g30340 LOC_Os01g64960 LOC_Os10g21192 LOC_Os11g13890 LOC_Os01g52240 LOC_Os12g08770 LOC_Os03g22370 LOC_Os04g38410 LOC_Os03g39610 LOC_Os07g47640 LOC_Os01g41710 LOC_Os07g37240 LOC_Os07g05480
PHOTOSYNTHESIS,_LIGHT_HARVESTING	18	GO:0009765 photosynthesis, light harvesting, GOslim:biological_process	7	3.42e-12	1.24e-09	LOC_Os01g64960 LOC_Os11g13890 LOC_Os01g52240 LOC_Os04g38410 LOC_Os03g39610 LOC_Os01g41710 LOC_Os07g37240
PHOTOSYNTHESIS,_LIGHT_REACTION	49	GO:0019684 photosynthesis, light reaction, GOslim:biological_process	8	3.75e-11	1.02e-08	LOC_Os01g64960 LOC_Os10g21192 LOC_Os11g13890 LOC_Os01g52240 LOC_Os04g38410 LOC_Os03g39610 LOC_Os01g41710 LOC_Os07g37240
METABOLIC_PROCESS	9541	GO:0008152 metabolic process, GOslim:biological_process	71	9.48e-10	2.06e-07	LOC_Os01g52680 LOC_Os09g25150 LOC_Os12g17600 LOC_Os03g12270 LOC_Os04g58200 LOC_Os03g09170 LOC_Os04g46560 LOC_Os01g13690 LOC_Os10g40830 LOC_Os09g30340 LOC_Os09g33710 LOC_Os07g32620 LOC_Os06g20200 LOC_Os05g08490 LOC_Os06g40640 LOC_Os08g08140 LOC_Os09g25390 LOC_Os06g40170 LOC_Os11g33270 LOC_Os01g22640 LOC_Os08g34280 LOC_Os01g09450 LOC_Os01g64960 LOC_Os03g52070 LOC_Os07g06860 LOC_Os07g48830 LOC_Os10g…
MEMBRANE	2063	GO:0016020 membrane, GOslim:cellular_component	28	3.23e-09	4.26e-07	LOC_Os06g12310 LOC_Os09g30340 LOC_Os01g58910 LOC_Os09g25810 LOC_Os09g25390 LOC_Os06g40170 LOC_Os01g64960 LOC_Os10g21192 LOC_Os11g13890 LOC_Os01g52240 LOC_Os08g01140 LOC_Os10g40600 LOC_Os04g38220 LOC_Os12g08770 LOC_Os03g22370 LOC_Os03g12530 LOC_Os04g38410 LOC_Os03g39610 LOC_Os07g47640 LOC_Os01g37590 LOC_Os04g36720 LOC_Os03g09930 LOC_Os01g41710 LOC_Os11g17970 LOC_Os01g13120 LOC_Os07g37240 LOC_Os07g…
CATALYTIC_ACTIVITY	9113	GO:0003824 catalytic activity, GOslim:molecular_function	68	2.31e-09	1.05e-06	LOC_Os02g09940 LOC_Os09g25150 LOC_Os12g17600 LOC_Os03g12270 LOC_Os04g58200 LOC_Os04g01140 LOC_Os04g46560 LOC_Os01g13690 LOC_Os10g40830 LOC_Os01g61940 LOC_Os09g33710 LOC_Os07g32620 LOC_Os01g45274 LOC_Os06g20200 LOC_Os05g08490 LOC_Os06g40640 LOC_Os08g08140 LOC_Os09g25390 LOC_Os08g01510 LOC_Os06g40170 LOC_Os11g33270 LOC_Os01g22640 LOC_Os08g34280 LOC_Os07g18874 LOC_Os03g52070 LOC_Os07g06860 LOC_Os07g…
GENERATION_OF_PRECURSOR_METABOLITES_AND_ENERGY	246	GO:0006091 generation of precursor metabolites and energy, GOslim:biological_process	10	4.13e-08	7.47e-06	LOC_Os04g46560 LOC_Os06g40640 LOC_Os01g64960 LOC_Os10g21192 LOC_Os11g13890 LOC_Os01g52240 LOC_Os04g38410 LOC_Os03g39610 LOC_Os01g41710 LOC_Os07g37240
CELL	5550	GO:0005623 cell, GOslim:cellular_component	44	7.33e-07	4.83e-05	LOC_Os01g52680 LOC_Os06g04920 LOC_Os06g12310 LOC_Os12g17600 LOC_Os07g40300 LOC_Os04g58200 LOC_Os03g09170 LOC_Os09g30340 LOC_Os06g44450 LOC_Os01g58910 LOC_Os09g25810 LOC_Os09g25390 LOC_Os06g40170 LOC_Os11g33270 LOC_Os01g09450 LOC_Os01g64960 LOC_Os03g50310 LOC_Os10g21192 LOC_Os11g13890 LOC_Os04g51450 LOC_Os01g52240 LOC_Os08g01140 LOC_Os10g40600 LOC_Os05g11510 LOC_Os04g38220 LOC_Os12g08770 LOC_Os03g…
CELL_PART	5550	GO:0044464 cell part, GOslim:cellular_component	44	7.33e-07	4.83e-05	LOC_Os01g52680 LOC_Os06g04920 LOC_Os06g12310 LOC_Os12g17600 LOC_Os07g40300 LOC_Os04g58200 LOC_Os03g09170 LOC_Os09g30340 LOC_Os06g44450 LOC_Os01g58910 LOC_Os09g25810 LOC_Os09g25390 LOC_Os06g40170 LOC_Os11g33270 LOC_Os01g09450 LOC_Os01g64960 LOC_Os03g50310 LOC_Os10g21192 LOC_Os11g13890 LOC_Os04g51450 LOC_Os01g52240 LOC_Os08g01140 LOC_Os10g40600 LOC_Os05g11510 LOC_Os04g38220 LOC_Os12g08770 LOC_Os03g…
PHOTOSYSTEM	85	GO:0009521 photosystem, GOslim:cellular_component	5	2.06e-05	0.00109	LOC_Os09g30340 LOC_Os12g08770 LOC_Os03g22370 LOC_Os07g47640 LOC_Os07g05480
PHOTOSYNTHETIC_MEMBRANE	93	GO:0034357 photosynthetic membrane, GOslim:cellular_component	5	3.11e-05	0.00137	LOC_Os09g30340 LOC_Os12g08770 LOC_Os03g22370 LOC_Os07g47640 LOC_Os07g05480
THYLAKOID	105	GO:0009579 thylakoid, GOslim:cellular_component	5	5.4e-05	0.00204	LOC_Os09g30340 LOC_Os12g08770 LOC_Os03g22370 LOC_Os07g47640 LOC_Os07g05480
PHOTOSYSTEM_I	25	GO:0009522 photosystem I, GOslim:cellular_component	3	0.000145	0.00477	LOC_Os09g30340 LOC_Os12g08770 LOC_Os07g05480
EXTRACELLULAR_REGION	232	GO:0005576 extracellular region, GOslim:cellular_component	6	0.000251	0.00737	LOC_Os10g40830 LOC_Os11g33270 LOC_Os05g51160 LOC_Os04g51450 LOC_Os04g15840 LOC_Os01g14670
CELLULAR_METABOLIC_PROCESS	6576	GO:0044237 cellular metabolic process, GOslim:biological_process	42	0.000223	0.0347	LOC_Os01g52680 LOC_Os09g25150 LOC_Os04g58200 LOC_Os03g09170 LOC_Os04g46560 LOC_Os09g30340 LOC_Os06g40640 LOC_Os08g08140 LOC_Os09g25390 LOC_Os06g40170 LOC_Os11g33270 LOC_Os08g34280 LOC_Os01g09450 LOC_Os01g64960 LOC_Os10g21192 LOC_Os01g51410 LOC_Os11g13890 LOC_Os04g51450 LOC_Os01g52240 LOC_Os01g09580 LOC_Os01g02460 LOC_Os10g40600 LOC_Os05g25370 LOC_Os12g08770 LOC_Os06g47820 LOC_Os03g22370 LOC_Os04g…
MEMBRANE_PART	1004	GO:0044425 membrane part, GOslim:cellular_component	11	0.00132	0.0349	LOC_Os06g12310 LOC_Os09g30340 LOC_Os08g01140 LOC_Os04g38220 LOC_Os12g08770 LOC_Os03g22370 LOC_Os07g47640 LOC_Os04g36720 LOC_Os03g09930 LOC_Os01g13120 LOC_Os07g05480
ION_BINDING	3721	GO:0043167 ion binding, GOslim:molecular_function	28	0.000239	0.0435	LOC_Os06g04920 LOC_Os03g12270 LOC_Os07g40300 LOC_Os04g01140 LOC_Os10g40830 LOC_Os09g33710 LOC_Os01g45274 LOC_Os06g44450 LOC_Os09g25390 LOC_Os08g01510 LOC_Os06g40170 LOC_Os03g50310 LOC_Os05g31750 LOC_Os01g47400 LOC_Os05g11510 LOC_Os05g48700 LOC_Os07g35940 LOC_Os01g63190 LOC_Os06g23114 LOC_Os05g40020 LOC_Os01g14670 LOC_Os04g36720 LOC_Os11g29720 LOC_Os08g04310 LOC_Os05g06920 LOC_Os04g14680 LOC_Os10g…
OXIDOREDUCTASE_ACTIVITY	1686	GO:0016491 oxidoreductase activity, GOslim:molecular_function	17	0.000181	0.0435	LOC_Os02g09940 LOC_Os03g12270 LOC_Os04g58200 LOC_Os04g01140 LOC_Os04g46560 LOC_Os08g01510 LOC_Os01g51410 LOC_Os05g48700 LOC_Os01g63190 LOC_Os06g23114 LOC_Os07g30960 LOC_Os04g36720 LOC_Os11g29720 LOC_Os04g14680 LOC_Os10g16974 LOC_Os04g02620 LOC_Os01g19020
CATION_BINDING	3717	GO:0043169 cation binding, GOslim:molecular_function	28	0.000234	0.0435	LOC_Os06g04920 LOC_Os03g12270 LOC_Os07g40300 LOC_Os04g01140 LOC_Os10g40830 LOC_Os09g33710 LOC_Os01g45274 LOC_Os06g44450 LOC_Os09g25390 LOC_Os08g01510 LOC_Os06g40170 LOC_Os03g50310 LOC_Os05g31750 LOC_Os01g47400 LOC_Os05g11510 LOC_Os05g48700 LOC_Os07g35940 LOC_Os01g63190 LOC_Os06g23114 LOC_Os05g40020 LOC_Os01g14670 LOC_Os04g36720 LOC_Os11g29720 LOC_Os08g04310 LOC_Os05g06920 LOC_Os04g14680 LOC_Os10g…
APOPLAST	71	GO:0048046 apoplast, GOslim:cellular_component	3	0.00253	0.0607	LOC_Os11g33270 LOC_Os04g51450 LOC_Os01g14670
TRANSFERASE_ACTIVITY,_TRANSFERRING_HEXOSYL_GROUPS	473	GO:0016758 transferase activity, transferring hexosyl groups, GOslim:molecular_function	8	0.000411	0.0624	LOC_Os07g32620 LOC_Os05g08490 LOC_Os11g33270 LOC_Os07g48830 LOC_Os04g51450 LOC_Os03g55030 LOC_Os06g18670 LOC_Os07g32020
PEPTIDE_TRANSPORT	99	GO:0015833 peptide transport, GOslim:biological_process	4	0.000564	0.0635	LOC_Os10g40600 LOC_Os01g37590 LOC_Os11g17970 LOC_Os12g12934
OLIGOPEPTIDE_TRANSPORT	99	GO:0006857 oligopeptide transport, GOslim:biological_process	4	0.000564	0.0635	LOC_Os10g40600 LOC_Os01g37590 LOC_Os11g17970 LOC_Os12g12934
ELECTRON_TRANSPORT	1055	GO:0006118 electron transport, GOslim:biological_process	12	0.000585	0.0635	LOC_Os04g01140 LOC_Os08g01510 LOC_Os10g21192 LOC_Os08g01140 LOC_Os08g01380 LOC_Os07g30960 LOC_Os04g36720 LOC_Os11g29720 LOC_Os08g04310 LOC_Os04g14680 LOC_Os10g16974 LOC_Os01g19020
PROTEIN_COMPLEX	813	GO:0043234 protein complex, GOslim:cellular_component	9	0.00334	0.0734	LOC_Os12g17600 LOC_Os09g30340 LOC_Os10g21192 LOC_Os12g08770 LOC_Os03g22370 LOC_Os07g47640 LOC_Os05g38290 LOC_Os09g35890 LOC_Os07g05480
PHOSPHATIDYLCHOLINE_METABOLIC_PROCESS	10	GO:0046470 phosphatidylcholine metabolic process, GOslim:biological_process	2	0.000846	0.0766	LOC_Os09g25390 LOC_Os06g40170
ETHANOLAMINE-CONTAINING_COMPOUND_METABOLIC_PROCESS	10	GO:0042439 ethanolamine-containing compound metabolic process, GOslim:biological_process	2	0.000846	0.0766	LOC_Os09g25390 LOC_Os06g40170
TRANSFERASE_ACTIVITY,_TRANSFERRING_GLYCOSYL_GROUPS	508	GO:0016757 transferase activity, transferring glycosyl groups, GOslim:molecular_function	8	0.000649	0.0846	LOC_Os07g32620 LOC_Os05g08490 LOC_Os11g33270 LOC_Os07g48830 LOC_Os04g51450 LOC_Os03g55030 LOC_Os06g18670 LOC_Os07g32020
PHOSPHOLIPASE_D_ACTIVITY	10	GO:0004630 phospholipase D activity, GOslim:molecular_function	2	0.000846	0.0963	LOC_Os09g25390 LOC_Os06g40170
BINDING	11705	GO:0005488 binding, GOslim:molecular_function	62	0.000988	0.1	LOC_Os01g52680 LOC_Os06g04920 LOC_Os09g25150 LOC_Os03g12270 LOC_Os07g40300 LOC_Os04g58200 LOC_Os04g01140 LOC_Os03g09170 LOC_Os04g46560 LOC_Os10g40830 LOC_Os01g61940 LOC_Os09g33710 LOC_Os01g45274 LOC_Os11g47970 LOC_Os06g44450 LOC_Os08g08140 LOC_Os09g25390 LOC_Os08g01510 LOC_Os06g40170 LOC_Os05g51160 LOC_Os08g34280 LOC_Os01g09450 LOC_Os07g18874 LOC_Os03g50310 LOC_Os05g31750 LOC_Os01g51410 LOC_Os01g…
METAL_ION_BINDING	3513	GO:0046872 metal ion binding, GOslim:molecular_function	25	0.00115	0.1048	LOC_Os06g04920 LOC_Os03g12270 LOC_Os07g40300 LOC_Os04g01140 LOC_Os10g40830 LOC_Os01g45274 LOC_Os06g44450 LOC_Os09g25390 LOC_Os08g01510 LOC_Os06g40170 LOC_Os03g50310 LOC_Os05g31750 LOC_Os05g11510 LOC_Os05g48700 LOC_Os01g63190 LOC_Os06g23114 LOC_Os05g40020 LOC_Os01g14670 LOC_Os04g36720 LOC_Os11g29720 LOC_Os08g04310 LOC_Os05g06920 LOC_Os04g14680 LOC_Os10g16974 LOC_Os01g19020
CARBOHYDRATE_METABOLIC_PROCESS	859	GO:0005975 carbohydrate metabolic process, GOslim:biological_process	10	0.0014	0.1172	LOC_Os04g58200 LOC_Os04g46560 LOC_Os09g33710 LOC_Os06g40640 LOC_Os11g33270 LOC_Os07g48830 LOC_Os04g51450 LOC_Os01g47400 LOC_Os07g35940 LOC_Os03g53860
TRANSITION_METAL_ION_BINDING	2838	GO:0046914 transition metal ion binding, GOslim:molecular_function	21	0.00182	0.1468	LOC_Os06g04920 LOC_Os03g12270 LOC_Os07g40300 LOC_Os04g01140 LOC_Os10g40830 LOC_Os01g45274 LOC_Os06g44450 LOC_Os08g01510 LOC_Os03g50310 LOC_Os05g11510 LOC_Os05g48700 LOC_Os01g63190 LOC_Os06g23114 LOC_Os05g40020 LOC_Os01g14670 LOC_Os04g36720 LOC_Os11g29720 LOC_Os08g04310 LOC_Os04g14680 LOC_Os10g16974 LOC_Os01g19020
OXIDOREDUCTASE_ACTIVITY,_ACTING_ON_THE_CH-NH2_GROUP_OF_DONORS	16	GO:0016638 oxidoreductase activity, acting on the CH-NH2 group of donors, GOslim:molecular_function	2	0.00193	0.1468	LOC_Os01g51410 LOC_Os06g23114
CHLOROPLAST	34	GO:0009507 chloroplast, GOslim:cellular_component	2	0.00762	0.1547	LOC_Os12g17600 LOC_Os04g58200
PHOSPHATIDYLCHOLINE-STEROL_O-ACYLTRANSFERASE_ACTIVITY	18	GO:0004607 phosphatidylcholine-sterol O-acyltransferase activity, GOslim:molecular_function	2	0.00239	0.1555	LOC_Os02g37700 LOC_Os02g37654
TRANSFERASE_ACTIVITY	3084	GO:0016740 transferase activity, GOslim:molecular_function	22	0.00222	0.1555	LOC_Os07g32620 LOC_Os05g08490 LOC_Os08g08140 LOC_Os11g33270 LOC_Os07g48830 LOC_Os04g51450 LOC_Os01g09580 LOC_Os01g02460 LOC_Os05g25370 LOC_Os12g10140 LOC_Os06g47820 LOC_Os03g55030 LOC_Os06g03970 LOC_Os03g12520 LOC_Os02g37700 LOC_Os06g18670 LOC_Os11g29350 LOC_Os12g25490 LOC_Os11g32650 LOC_Os07g32020 LOC_Os02g37654 LOC_Os01g07560
PLASTID	41	GO:0009536 plastid, GOslim:cellular_component	2	0.0107	0.2025	LOC_Os12g17600 LOC_Os04g58200
HYDROLASE_ACTIVITY,_HYDROLYZING_O-GLYCOSYL_COMPOUNDS	409	GO:0004553 hydrolase activity, hydrolyzing O-glycosyl compounds, GOslim:molecular_function	6	0.00429	0.2299	LOC_Os09g33710 LOC_Os11g33270 LOC_Os04g51450 LOC_Os01g47400 LOC_Os07g35940 LOC_Os03g53860
O-ACYLTRANSFERASE_ACTIVITY	24	GO:0008374 O-acyltransferase activity, GOslim:molecular_function	2	0.00403	0.2299	LOC_Os02g37700 LOC_Os02g37654
IRON_ION_BINDING	691	GO:0005506 iron ion binding, GOslim:molecular_function	8	0.00427	0.2299	LOC_Os04g01140 LOC_Os08g01510 LOC_Os05g48700 LOC_Os04g36720 LOC_Os11g29720 LOC_Os04g14680 LOC_Os10g16974 LOC_Os01g19020
EXTRACELLULAR_MATRIX	4	GO:0031012 extracellular matrix, GOslim:cellular_component	1	0.018	0.2798	LOC_Os10g40830
PROTEINACEOUS_EXTRACELLULAR_MATRIX	4	GO:0005578 proteinaceous extracellular matrix, GOslim:cellular_component	1	0.018	0.2798	LOC_Os10g40830
PHOTOSYSTEM_II	53	GO:0009523 photosystem II, GOslim:cellular_component	2	0.0172	0.2798	LOC_Os03g22370 LOC_Os07g47640
LYASE_ACTIVITY	304	GO:0016829 lyase activity, GOslim:molecular_function	5	0.00562	0.2846	LOC_Os12g17600 LOC_Os01g45274 LOC_Os06g40640 LOC_Os02g04750 LOC_Os01g51980
XYLOGLUCAN:XYLOGLUCOSYL_TRANSFERASE_ACTIVITY	30	GO:0016762 xyloglucan:xyloglucosyl transferase activity, GOslim:molecular_function	2	0.00606	0.2906	LOC_Os11g33270 LOC_Os04g51450
HYDROLASE_ACTIVITY,_ACTING_ON_GLYCOSYL_BONDS	452	GO:0016798 hydrolase activity, acting on glycosyl bonds, GOslim:molecular_function	6	0.00685	0.312	LOC_Os09g33710 LOC_Os11g33270 LOC_Os04g51450 LOC_Os01g47400 LOC_Os07g35940 LOC_Os03g53860
EXTRACELLULAR_REGION_PART	6	GO:0044421 extracellular region part, GOslim:cellular_component	1	0.0251	0.3686	LOC_Os10g40830
PHOSPHOLIPID_BINDING	38	GO:0005543 phospholipid binding, GOslim:molecular_function	2	0.00935	0.3805	LOC_Os05g31750 LOC_Os11g14000
PHOSPHOLIPASE_ACTIVITY	41	GO:0004620 phospholipase activity, GOslim:molecular_function	2	0.0107	0.3805	LOC_Os09g25390 LOC_Os06g40170
PROTOCHLOROPHYLLIDE_REDUCTASE_ACTIVITY	2	GO:0016630 protochlorophyllide reductase activity, GOslim:molecular_function	1	0.0109	0.3805	LOC_Os04g58200
GLYCINE_DEHYDROGENASE_(DECARBOXYLATING)_ACTIVITY	2	GO:0004375 glycine dehydrogenase (decarboxylating) activity, GOslim:molecular_function	1	0.0109	0.3805	LOC_Os01g51410
OXIDOREDUCTASE_ACTIVITY,_ACTING_ON_THE_CH-NH2_GROUP_OF_DONORS,_DISULFIDE_AS_ACCEPTOR	2	GO:0016642 oxidoreductase activity, acting on the CH-NH2 group of donors, disulfide as acceptor, GOslim:molecular_function	1	0.0109	0.3805	LOC_Os01g51410
PHOSPHORIC_DIESTER_HYDROLASE_ACTIVITY	37	GO:0008081 phosphoric diester hydrolase activity, GOslim:molecular_function	2	0.0089	0.3805	LOC_Os09g25390 LOC_Os06g40170
RIBULOSE_BISPHOSPHATE_CARBOXYLASE_COMPLEX	10	GO:0048492 ribulose bisphosphate carboxylase complex, GOslim:cellular_component	1	0.0392	0.414	LOC_Os12g17600
PLASMA_MEMBRANE_LIGHT-HARVESTING_COMPLEX	9	GO:0030077 plasma membrane light-harvesting complex, GOslim:cellular_component	1	0.0357	0.414	LOC_Os10g21192
PLASMA_MEMBRANE-DERIVED_CHROMATOPHORE	9	GO:0042716 plasma membrane-derived chromatophore, GOslim:cellular_component	1	0.0357	0.414	LOC_Os10g21192
PLASTID_STROMA	10	GO:0009532 plastid stroma, GOslim:cellular_component	1	0.0392	0.414	LOC_Os12g17600
CHLOROPLAST_RIBULOSE_BISPHOSPHATE_CARBOXYLASE_COMPLEX	10	GO:0009573 chloroplast ribulose bisphosphate carboxylase complex, GOslim:cellular_component	1	0.0392	0.414	LOC_Os12g17600
CELL_WALL	80	GO:0005618 cell wall, GOslim:cellular_component	2	0.036	0.414	LOC_Os11g33270 LOC_Os04g51450
CHLOROPLAST_STROMA	10	GO:0009570 chloroplast stroma, GOslim:cellular_component	1	0.0392	0.414	LOC_Os12g17600
ALCOHOL_METABOLIC_PROCESS	189	GO:0006066 alcohol metabolic process, GOslim:biological_process	4	0.00555	0.4308	LOC_Os04g46560 LOC_Os06g40640 LOC_Os09g25390 LOC_Os06g40170
LIGHT-HARVESTING_COMPLEX	11	GO:0030076 light-harvesting complex, GOslim:cellular_component	1	0.0427	0.4335	LOC_Os10g21192
CHLOROPLAST_PART	13	GO:0044434 chloroplast part, GOslim:cellular_component	1	0.0497	0.4518	LOC_Os12g17600
THYLAKOID_MEMBRANE	13	GO:0042651 thylakoid membrane, GOslim:cellular_component	1	0.0497	0.4518	LOC_Os12g08770
PLASTID_PART	13	GO:0044435 plastid part, GOslim:cellular_component	1	0.0497	0.4518	LOC_Os12g17600
COPPER_ION_BINDING	134	GO:0005507 copper ion binding, GOslim:molecular_function	3	0.0139	0.4678	LOC_Os01g63190 LOC_Os06g23114 LOC_Os08g04310
EXTERNAL_ENCAPSULATING_STRUCTURE	100	GO:0030312 external encapsulating structure, GOslim:cellular_component	2	0.0534	0.4692	LOC_Os11g33270 LOC_Os04g51450
INTRACELLULAR	3733	GO:0005622 intracellular, GOslim:cellular_component	20	0.0556	0.4736	LOC_Os01g52680 LOC_Os06g04920 LOC_Os12g17600 LOC_Os07g40300 LOC_Os04g58200 LOC_Os03g09170 LOC_Os09g30340 LOC_Os06g44450 LOC_Os01g09450 LOC_Os03g50310 LOC_Os10g21192 LOC_Os10g40600 LOC_Os05g11510 LOC_Os12g08770 LOC_Os03g22370 LOC_Os07g47640 LOC_Os11g29350 LOC_Os09g35890 LOC_Os01g04640 LOC_Os07g05480
INTEGRAL_TO_MEMBRANE	752	GO:0016021 integral to membrane, GOslim:cellular_component	6	0.0594	0.4902	LOC_Os06g12310 LOC_Os08g01140 LOC_Os04g38220 LOC_Os04g36720 LOC_Os03g09930 LOC_Os01g13120
COFACTOR_BINDING	542	GO:0048037 cofactor binding, GOslim:molecular_function	6	0.0155	0.5047	LOC_Os09g25150 LOC_Os08g34280 LOC_Os01g51410 LOC_Os06g23114 LOC_Os04g36720 LOC_Os01g51980
INTRINSIC_TO_MEMBRANE	767	GO:0031224 intrinsic to membrane, GOslim:cellular_component	6	0.0641	0.5122	LOC_Os06g12310 LOC_Os08g01140 LOC_Os04g38220 LOC_Os04g36720 LOC_Os03g09930 LOC_Os01g13120
O-METHYLTRANSFERASE_ACTIVITY	53	GO:0008171 O-methyltransferase activity, GOslim:molecular_function	2	0.0172	0.5398	LOC_Os12g10140 LOC_Os12g25490
CYTOSKELETON	121	GO:0005856 cytoskeleton, GOslim:cellular_component	2	0.074	0.5586	LOC_Os11g29350 LOC_Os09g35890
MACROMOLECULAR_COMPLEX	1404	GO:0032991 macromolecular complex, GOslim:cellular_component	9	0.0741	0.5586	LOC_Os12g17600 LOC_Os09g30340 LOC_Os10g21192 LOC_Os12g08770 LOC_Os03g22370 LOC_Os07g47640 LOC_Os05g38290 LOC_Os09g35890 LOC_Os07g05480
MONOOXYGENASE_ACTIVITY	413	GO:0004497 monooxygenase activity, GOslim:molecular_function	5	0.0188	0.566	LOC_Os04g01140 LOC_Os08g01510 LOC_Os07g30960 LOC_Os11g29720 LOC_Os10g16974
TRANSPORTER_ACTIVITY	1085	GO:0005215 transporter activity, GOslim:molecular_function	9	0.0192	0.566	LOC_Os06g12310 LOC_Os10g40600 LOC_Os04g38220 LOC_Os03g12530 LOC_Os01g37590 LOC_Os03g09930 LOC_Os11g17970 LOC_Os01g13120 LOC_Os12g12934
CARBOXYPEPTIDASE_ACTIVITY	62	GO:0004180 carboxypeptidase activity, GOslim:molecular_function	2	0.0228	0.612	LOC_Os03g52070 LOC_Os04g09720
SERINE-TYPE_CARBOXYPEPTIDASE_ACTIVITY	62	GO:0004185 serine-type carboxypeptidase activity, GOslim:molecular_function	2	0.0228	0.612	LOC_Os03g52070 LOC_Os04g09720
SERINE-TYPE_EXOPEPTIDASE_ACTIVITY	62	GO:0070008 serine-type exopeptidase activity, GOslim:molecular_function	2	0.0228	0.612	LOC_Os03g52070 LOC_Os04g09720
HEME_BINDING	605	GO:0020037 heme binding, GOslim:molecular_function	6	0.0248	0.6291	LOC_Os04g01140 LOC_Os08g01510 LOC_Os11g29720 LOC_Os04g14680 LOC_Os10g16974 LOC_Os01g19020
HYDROLASE_ACTIVITY	3178	GO:0016787 hydrolase activity, GOslim:molecular_function	19	0.0245	0.6291	LOC_Os10g40830 LOC_Os01g61940 LOC_Os09g33710 LOC_Os06g20200 LOC_Os09g25390 LOC_Os06g40170 LOC_Os11g33270 LOC_Os01g22640 LOC_Os07g18874 LOC_Os03g52070 LOC_Os07g06860 LOC_Os04g51450 LOC_Os01g47400 LOC_Os04g37550 LOC_Os07g35940 LOC_Os04g09720 LOC_Os05g38290 LOC_Os03g53860 LOC_Os09g35890
CELLULAR_PROCESS	7980	GO:0009987 cellular process, GOslim:biological_process	42	0.00883	0.6399	LOC_Os01g52680 LOC_Os09g25150 LOC_Os04g58200 LOC_Os03g09170 LOC_Os04g46560 LOC_Os09g30340 LOC_Os06g40640 LOC_Os08g08140 LOC_Os09g25390 LOC_Os06g40170 LOC_Os11g33270 LOC_Os08g34280 LOC_Os01g09450 LOC_Os01g64960 LOC_Os10g21192 LOC_Os01g51410 LOC_Os11g13890 LOC_Os04g51450 LOC_Os01g52240 LOC_Os01g09580 LOC_Os01g02460 LOC_Os10g40600 LOC_Os05g25370 LOC_Os12g08770 LOC_Os06g47820 LOC_Os03g22370 LOC_Os04g…
TETRAPYRROLE_BINDING	612	GO:0046906 tetrapyrrole binding, GOslim:molecular_function	6	0.0261	0.6424	LOC_Os04g01140 LOC_Os08g01510 LOC_Os11g29720 LOC_Os04g14680 LOC_Os10g16974 LOC_Os01g19020
TRANSFERASE_ACTIVITY,_TRANSFERRING_ACYL_GROUPS_OTHER_THAN_AMINO-ACYL_GROUPS	176	GO:0016747 transferase activity, transferring acyl groups other than amino-acyl groups, GOslim:molecular_function	3	0.0278	0.6506	LOC_Os02g37700 LOC_Os11g32650 LOC_Os02g37654
TRANSFERASE_ACTIVITY,_TRANSFERRING_ACYL_GROUPS_ALTERNATIVE	176	GO:0008415 transferase activity, transferring acyl groups, GOslim:molecular_function	3	0.0278	0.6506	LOC_Os02g37700 LOC_Os11g32650 LOC_Os02g37654
CELLULAR_BIOGENIC_AMINE_METABOLIC_PROCESS	41	GO:0006576 cellular biogenic amine metabolic process, GOslim:biological_process	2	0.0107	0.6552	LOC_Os09g25390 LOC_Os06g40170
CARBON_UTILIZATION	2	GO:0015976 carbon utilization, GOslim:biological_process	1	0.0109	0.6552	LOC_Os01g45274
PHOTOSYNTHESIS,_DARK_REACTION	2	GO:0019685 photosynthesis, dark reaction, GOslim:biological_process	1	0.0109	0.6552	LOC_Os04g58200
GLYCEROLIPID_METABOLIC_PROCESS	44	GO:0046486 glycerolipid metabolic process, GOslim:biological_process	2	0.0122	0.6644	LOC_Os09g25390 LOC_Os06g40170
GLYCEROPHOSPHOLIPID_METABOLIC_PROCESS	44	GO:0006650 glycerophospholipid metabolic process, GOslim:biological_process	2	0.0122	0.6644	LOC_Os09g25390 LOC_Os06g40170
CARBOHYDRATE_CATABOLIC_PROCESS	139	GO:0016052 carbohydrate catabolic process, GOslim:biological_process	3	0.0152	0.6721	LOC_Os04g46560 LOC_Os06g40640 LOC_Os07g35940
ESTABLISHMENT_OF_LOCALIZATION	1582	GO:0051234 establishment of localization, GOslim:biological_process	12	0.0142	0.6721	LOC_Os06g12310 LOC_Os10g40420 LOC_Os10g40600 LOC_Os04g38220 LOC_Os03g12530 LOC_Os03g14654 LOC_Os01g37590 LOC_Os11g29350 LOC_Os03g09930 LOC_Os11g17970 LOC_Os01g13120 LOC_Os12g12934
POLYSACCHARIDE_METABOLIC_PROCESS	138	GO:0005976 polysaccharide metabolic process, GOslim:biological_process	3	0.015	0.6721	LOC_Os11g33270 LOC_Os04g51450 LOC_Os07g35940
LOCALIZATION	1601	GO:0051179 localization, GOslim:biological_process	12	0.0155	0.6721	LOC_Os06g12310 LOC_Os10g40420 LOC_Os10g40600 LOC_Os04g38220 LOC_Os03g12530 LOC_Os03g14654 LOC_Os01g37590 LOC_Os11g29350 LOC_Os03g09930 LOC_Os11g17970 LOC_Os01g13120 LOC_Os12g12934
TRANSPORT	1582	GO:0006810 transport, GOslim:biological_process	12	0.0142	0.6721	LOC_Os06g12310 LOC_Os10g40420 LOC_Os10g40600 LOC_Os04g38220 LOC_Os03g12530 LOC_Os03g14654 LOC_Os01g37590 LOC_Os11g29350 LOC_Os03g09930 LOC_Os11g17970 LOC_Os01g13120 LOC_Os12g12934
AMINE_METABOLIC_PROCESS	399	GO:0009308 amine metabolic process, GOslim:biological_process	5	0.0165	0.6883	LOC_Os09g25390 LOC_Os06g40170 LOC_Os01g51410 LOC_Os10g40600 LOC_Os06g23114
SIGMA_FACTOR_ACTIVITY	8	GO:0016987 sigma factor activity, GOslim:molecular_function	1	0.0322	0.6991	LOC_Os05g50930
2_IRON,_2_SULFUR_CLUSTER_BINDING	8	GO:0051537 2 iron, 2 sulfur cluster binding, GOslim:molecular_function	1	0.0322	0.6991	LOC_Os08g01380
FRUCTOSE-BISPHOSPHATE_ALDOLASE_ACTIVITY	8	GO:0004332 fructose-bisphosphate aldolase activity, GOslim:molecular_function	1	0.0322	0.6991	LOC_Os06g40640
L-MALATE_DEHYDROGENASE_ACTIVITY	9	GO:0030060 L-malate dehydrogenase activity, GOslim:molecular_function	1	0.0357	0.7118	LOC_Os04g46560
PRIMARY_AMINE_OXIDASE_ACTIVITY	9	GO:0008131 primary amine oxidase activity, GOslim:molecular_function	1	0.0357	0.7118	LOC_Os06g23114
QUINONE_BINDING	9	GO:0048038 quinone binding, GOslim:molecular_function	1	0.0357	0.7118	LOC_Os06g23114
TRANSFERASE_ACTIVITY,_TRANSFERRING_ACYL_GROUPS	195	GO:0016746 transferase activity, transferring acyl groups, GOslim:molecular_function	3	0.0359	0.7118	LOC_Os02g37700 LOC_Os11g32650 LOC_Os02g37654
SULFATE_TRANSMEMBRANE_TRANSPORTER_ACTIVITY	11	GO:0015116 sulfate transmembrane transporter activity, GOslim:molecular_function	1	0.0427	0.7211	LOC_Os03g09930
OXIDOREDUCTASE_ACTIVITY,_ACTING_ON_THE_CH-NH2_GROUP_OF_DONORS,_OXYGEN_AS_ACCEPTOR	11	GO:0016641 oxidoreductase activity, acting on the CH-NH2 group of donors, oxygen as acceptor, GOslim:molecular_function	1	0.0427	0.7211	LOC_Os06g23114
EXOPEPTIDASE_ACTIVITY	85	GO:0008238 exopeptidase activity, GOslim:molecular_function	2	0.0401	0.7211	LOC_Os03g52070 LOC_Os04g09720
OXIDOREDUCTASE_ACTIVITY,_ACTING_ON_THE_CH-CH_GROUP_OF_DONORS,_NAD_OR_NADP_AS_ACCEPTOR	10	GO:0016628 oxidoreductase activity, acting on the CH-CH group of donors, NAD or NADP as acceptor, GOslim:molecular_function	1	0.0392	0.7211	LOC_Os04g58200
ALDEHYDE-LYASE_ACTIVITY	11	GO:0016832 aldehyde-lyase activity, GOslim:molecular_function	1	0.0427	0.7211	LOC_Os06g40640
RIBULOSE-BISPHOSPHATE_CARBOXYLASE_ACTIVITY	10	GO:0016984 ribulose-bisphosphate carboxylase activity, GOslim:molecular_function	1	0.0392	0.7211	LOC_Os12g17600
BETA-AMYLASE_ACTIVITY	10	GO:0016161 beta-amylase activity, GOslim:molecular_function	1	0.0392	0.7211	LOC_Os07g35940
SECONDARY_ACTIVE_SULFATE_TRANSMEMBRANE_TRANSPORTER_ACTIVITY	11	GO:0008271 secondary active sulfate transmembrane transporter activity, GOslim:molecular_function	1	0.0427	0.7211	LOC_Os03g09930
LIPID_BINDING	89	GO:0008289 lipid binding, GOslim:molecular_function	2	0.0435	0.7212	LOC_Os05g31750 LOC_Os11g14000
HORMONE_ACTIVITY	12	GO:0005179 hormone activity, GOslim:molecular_function	1	0.0462	0.7517	LOC_Os05g51160
LIPASE_ACTIVITY	93	GO:0016298 lipase activity, GOslim:molecular_function	2	0.047	0.7517	LOC_Os09g25390 LOC_Os06g40170
CARBON-CARBON_LYASE_ACTIVITY	94	GO:0016830 carbon-carbon lyase activity, GOslim:molecular_function	2	0.0479	0.7527	LOC_Os12g17600 LOC_Os06g40640
CALCIUM-DEPENDENT_PHOSPHOLIPID_BINDING	13	GO:0005544 calcium-dependent phospholipid binding, GOslim:molecular_function	1	0.0497	0.7544	LOC_Os05g31750
TRANSCRIPTION_INITIATION_FACTOR_ACTIVITY	13	GO:0016986 transcription initiation factor activity, GOslim:molecular_function	1	0.0497	0.7544	LOC_Os05g50930
CELLULAR_MODIFIED_AMINO_ACID_METABOLIC_PROCESS	56	GO:0006575 cellular modified amino acid metabolic process, GOslim:biological_process	2	0.019	0.764	LOC_Os09g25390 LOC_Os06g40170
CALCIUM_ION_BINDING	384	GO:0005509 calcium ion binding, GOslim:molecular_function	4	0.0538	0.793	LOC_Os09g25390 LOC_Os06g40170 LOC_Os05g31750 LOC_Os05g06920
CARBONATE_DEHYDRATASE_ACTIVITY	15	GO:0004089 carbonate dehydratase activity, GOslim:molecular_function	1	0.0565	0.793	LOC_Os01g45274
PHOSPHORIC_ESTER_HYDROLASE_ACTIVITY	232	GO:0042578 phosphoric ester hydrolase activity, GOslim:molecular_function	3	0.0547	0.793	LOC_Os09g25390 LOC_Os06g40170 LOC_Os05g38290
ELECTRON_TRANSPORTER,_TRANSFERRING_ELECTRONS_WITHIN_THE_CYCLIC_ELECTRON_TRANSPORT_PATHWAY_OF_PHOTOSYNTHESIS_ACTIVITY	15	GO:0045156 electron transporter, transferring electrons within the cyclic electron transport pathway of photosynthesis activity, GOslim:molecular_function	1	0.0565	0.793	LOC_Os10g21192
ELECTRON_CARRIER_ACTIVITY	234	GO:0009055 electron carrier activity, GOslim:molecular_function	3	0.0558	0.793	LOC_Os10g21192 LOC_Os08g01380 LOC_Os08g04310
PRIMARY_METABOLIC_PROCESS	7728	GO:0044238 primary metabolic process, GOslim:biological_process	39	0.0218	0.8456	LOC_Os01g52680 LOC_Os04g58200 LOC_Os03g09170 LOC_Os04g46560 LOC_Os10g40830 LOC_Os09g33710 LOC_Os06g40640 LOC_Os08g08140 LOC_Os09g25390 LOC_Os06g40170 LOC_Os11g33270 LOC_Os01g22640 LOC_Os01g09450 LOC_Os03g52070 LOC_Os07g48830 LOC_Os01g51410 LOC_Os04g51450 LOC_Os01g47400 LOC_Os01g09580 LOC_Os01g02460 LOC_Os04g37550 LOC_Os10g40600 LOC_Os05g25370 LOC_Os06g47820 LOC_Os07g35940 LOC_Os04g09720 LOC_Os06g…
CYTOPLASMIC_VESICLE_PART	34	GO:0044433 cytoplasmic vesicle part, GOslim:cellular_component	1	0.1196	0.8525	LOC_Os10g21192
VESICLE	35	GO:0031982 vesicle, GOslim:cellular_component	1	0.1228	0.8525	LOC_Os10g21192
CYTOPLASMIC_VESICLE	35	GO:0031410 cytoplasmic vesicle, GOslim:cellular_component	1	0.1228	0.8525	LOC_Os10g21192
LIPID_METABOLIC_PROCESS	436	GO:0006629 lipid metabolic process, GOslim:biological_process	5	0.023	0.8622	LOC_Os09g25390 LOC_Os06g40170 LOC_Os01g22640 LOC_Os02g37700 LOC_Os02g37654
AMYLASE_ACTIVITY	17	GO:0016160 amylase activity, GOslim:molecular_function	1	0.0634	0.8624	LOC_Os07g35940
RECEPTOR_BINDING	17	GO:0005102 receptor binding, GOslim:molecular_function	1	0.0634	0.8624	LOC_Os05g51160
INORGANIC_ANION_TRANSMEMBRANE_TRANSPORTER_ACTIVITY	18	GO:0015103 inorganic anion transmembrane transporter activity, GOslim:molecular_function	1	0.0668	0.8824	LOC_Os03g09930
MALATE_DEHYDROGENASE_ACTIVITY	18	GO:0016615 malate dehydrogenase activity, GOslim:molecular_function	1	0.0668	0.8824	LOC_Os04g46560
THYLAKOID_PART	38	GO:0044436 thylakoid part, GOslim:cellular_component	1	0.1323	0.8951	LOC_Os12g08770
REPRODUCTIVE_PROCESS	98	GO:0022414 reproductive process, GOslim:biological_process	1	0.3026	1	LOC_Os08g08140
VESICLE-MEDIATED_TRANSPORT	192	GO:0016192 vesicle-mediated transport, GOslim:biological_process	1	0.505	1	LOC_Os11g29350
REGULATION_OF_MOLECULAR_FUNCTION	107	GO:0065009 regulation of molecular function, GOslim:biological_process	1	0.3251	1	LOC_Os04g03796
RNA_BIOSYNTHETIC_PROCESS	808	GO:0032774 RNA biosynthetic process, GOslim:biological_process	3	0.5662	1	LOC_Os01g52680 LOC_Os03g09170 LOC_Os05g50930
SUGAR:HYDROGEN_SYMPORTER_ACTIVITY	80	GO:0005351 sugar:hydrogen symporter activity, GOslim:molecular_function	1	0.2554	1	LOC_Os04g38220
REGULATION_OF_MACROMOLECULE_METABOLIC_PROCESS	1612	GO:0060255 regulation of macromolecule metabolic process, GOslim:biological_process	6	0.5363	1	LOC_Os01g52680 LOC_Os03g09170 LOC_Os01g09450 LOC_Os01g16650 LOC_Os09g35890 LOC_Os05g50930
SMALL_CONJUGATING_PROTEIN_LIGASE_ACTIVITY	128	GO:0019787 small conjugating protein ligase activity, GOslim:molecular_function	1	0.3749	1	LOC_Os01g16650
SYMPORTER_ACTIVITY	87	GO:0015293 symporter activity, GOslim:molecular_function	1	0.2741	1	LOC_Os04g38220
AMINO_ACID_ACTIVATION	92	GO:0043038 amino acid activation, GOslim:biological_process	1	0.2872	1	LOC_Os10g40600
CELLULAR_AMINE_METABOLIC_PROCESS	352	GO:0044106 cellular amine metabolic process, GOslim:biological_process	4	0.0415	1	LOC_Os09g25390 LOC_Os06g40170 LOC_Os01g51410 LOC_Os10g40600
PROTEIN_PHOSPHORYLATION	1545	GO:0006468 protein phosphorylation, GOslim:biological_process	9	0.1148	1	LOC_Os08g08140 LOC_Os01g09580 LOC_Os01g02460 LOC_Os05g25370 LOC_Os06g47820 LOC_Os06g03970 LOC_Os03g12520 LOC_Os11g29350 LOC_Os01g07560
PEPTIDASE_ACTIVITY	960	GO:0008233 peptidase activity, GOslim:molecular_function	4	0.4645	1	LOC_Os10g40830 LOC_Os03g52070 LOC_Os04g37550 LOC_Os04g09720
TRANSCRIPTION,_DNA-DEPENDENT_ALTERNATIVE	1598	GO:0006350 transcription, DNA-dependent, GOslim:biological_process	5	0.6943	1	LOC_Os01g52680 LOC_Os03g09170 LOC_Os01g09450 LOC_Os09g35890 LOC_Os05g50930
CARBOHYDRATE_TRANSMEMBRANE_TRANSPORTER_ACTIVITY	85	GO:0015144 carbohydrate transmembrane transporter activity, GOslim:molecular_function	1	0.2688	1	LOC_Os04g38220
CELLULAR_MACROMOLECULE_BIOSYNTHETIC_PROCESS	2546	GO:0034645 cellular macromolecule biosynthetic process, GOslim:biological_process	6	0.9051	1	LOC_Os01g52680 LOC_Os03g09170 LOC_Os01g09450 LOC_Os10g40600 LOC_Os09g35890 LOC_Os05g50930
CARBON-SULFUR_LYASE_ACTIVITY	27	GO:0016846 carbon-sulfur lyase activity, GOslim:molecular_function	1	0.0969	1	LOC_Os01g51980
NCRNA_METABOLIC_PROCESS	167	GO:0034660 ncRNA metabolic process, GOslim:biological_process	1	0.4577	1	LOC_Os10g40600
PHOSPHOPROTEIN_PHOSPHATASE_ACTIVITY	91	GO:0004721 phosphoprotein phosphatase activity, GOslim:molecular_function	1	0.2846	1	LOC_Os05g38290
TRANSMEMBRANE_TRANSPORTER_ACTIVITY	671	GO:0022857 transmembrane transporter activity, GOslim:molecular_function	3	0.4435	1	LOC_Os04g38220 LOC_Os03g12530 LOC_Os03g09930
CELLULAR_MACROMOLECULE_CATABOLIC_PROCESS	251	GO:0044265 cellular macromolecule catabolic process, GOslim:biological_process	2	0.2342	1	LOC_Os04g46560 LOC_Os06g40640
MACROMOLECULE_METABOLIC_PROCESS	6374	GO:0043170 macromolecule metabolic process, GOslim:biological_process	27	0.2322	1	LOC_Os01g52680 LOC_Os03g09170 LOC_Os04g46560 LOC_Os10g40830 LOC_Os06g40640 LOC_Os08g08140 LOC_Os11g33270 LOC_Os01g09450 LOC_Os03g52070 LOC_Os04g51450 LOC_Os01g09580 LOC_Os01g02460 LOC_Os04g37550 LOC_Os10g40600 LOC_Os05g25370 LOC_Os06g47820 LOC_Os07g35940 LOC_Os04g09720 LOC_Os06g03970 LOC_Os03g12520 LOC_Os05g38290 LOC_Os11g29350 LOC_Os01g16650 LOC_Os09g35890 LOC_Os05g50930 LOC_Os04g03796 LOC_Os01g…
HYDROLASE_ACTIVITY,_ACTING_ON_ACID_ANHYDRIDES	775	GO:0016817 hydrolase activity, acting on acid anhydrides, GOslim:molecular_function	3	0.5382	1	LOC_Os01g61940 LOC_Os07g18874 LOC_Os09g35890
CARBON-OXYGEN_LYASE_ACTIVITY	79	GO:0016835 carbon-oxygen lyase activity, GOslim:molecular_function	1	0.2526	1	LOC_Os01g45274
TETRAPYRROLE_METABOLIC_PROCESS	40	GO:0033013 tetrapyrrole metabolic process, GOslim:biological_process	1	0.1386	1	LOC_Os04g58200
SULFATE_TRANSPORT	13	GO:0008272 sulfate transport, GOslim:biological_process	1	0.0497	1	LOC_Os03g09930
REGULATION_OF_PROTEIN_METABOLIC_PROCESS	88	GO:0051246 regulation of protein metabolic process, GOslim:biological_process	1	0.2768	1	LOC_Os01g16650
CATION_TRANSMEMBRANE_TRANSPORTER_ACTIVITY	368	GO:0008324 cation transmembrane transporter activity, GOslim:molecular_function	2	0.3891	1	LOC_Os04g38220 LOC_Os03g12530
COFACTOR_METABOLIC_PROCESS	143	GO:0051186 cofactor metabolic process, GOslim:biological_process	1	0.4081	1	LOC_Os04g58200
MICROTUBULE-BASED_MOVEMENT	56	GO:0007018 microtubule-based movement, GOslim:biological_process	1	0.1873	1	LOC_Os09g35890
ACID-AMINO_ACID_LIGASE_ACTIVITY	141	GO:0016881 acid-amino acid ligase activity, GOslim:molecular_function	1	0.4038	1	LOC_Os01g16650
HEXOSE_CATABOLIC_PROCESS	98	GO:0019320 hexose catabolic process, GOslim:biological_process	2	0.0515	1	LOC_Os04g46560 LOC_Os06g40640
TRANSLATION	681	GO:0006412 translation, GOslim:biological_process	1	0.9176	1	LOC_Os10g40600
COFACTOR_BIOSYNTHETIC_PROCESS	90	GO:0051188 cofactor biosynthetic process, GOslim:biological_process	1	0.282	1	LOC_Os04g58200
PURINE_NUCLEOSIDE_BINDING	3125	GO:0001883 purine nucleoside binding, GOslim:molecular_function	15	0.1704	1	LOC_Os01g61940 LOC_Os11g47970 LOC_Os08g08140 LOC_Os07g18874 LOC_Os01g09580 LOC_Os01g02460 LOC_Os10g40600 LOC_Os05g25370 LOC_Os06g47820 LOC_Os06g03970 LOC_Os03g12520 LOC_Os04g36720 LOC_Os11g29350 LOC_Os09g35890 LOC_Os01g07560
ADENYL_NUCLEOTIDE_BINDING	3125	GO:0030554 adenyl nucleotide binding, GOslim:molecular_function	15	0.1704	1	LOC_Os01g61940 LOC_Os11g47970 LOC_Os08g08140 LOC_Os07g18874 LOC_Os01g09580 LOC_Os01g02460 LOC_Os10g40600 LOC_Os05g25370 LOC_Os06g47820 LOC_Os06g03970 LOC_Os03g12520 LOC_Os04g36720 LOC_Os11g29350 LOC_Os09g35890 LOC_Os01g07560
GLYCINE_METABOLIC_PROCESS	13	GO:0006544 glycine metabolic process, GOslim:biological_process	1	0.0497	1	LOC_Os01g51410
NUCLEIC_ACID_BINDING	3311	GO:0003676 nucleic acid binding, GOslim:molecular_function	8	0.9194	1	LOC_Os01g52680 LOC_Os07g40300 LOC_Os03g09170 LOC_Os05g51160 LOC_Os03g50310 LOC_Os05g11510 LOC_Os02g01380 LOC_Os05g50930
LIGASE_ACTIVITY,_FORMING_AMINOACYL-TRNA_AND_RELATED_COMPOUNDS	93	GO:0016876 ligase activity, forming aminoacyl-tRNA and related compounds, GOslim:molecular_function	1	0.2898	1	LOC_Os10g40600
INTRACELLULAR_ORGANELLE_PART	634	GO:0044446 intracellular organelle part, GOslim:cellular_component	4	0.203	1	LOC_Os12g17600 LOC_Os10g21192 LOC_Os12g08770 LOC_Os09g35890
REGULATION_OF_CATALYTIC_ACTIVITY	106	GO:0050790 regulation of catalytic activity, GOslim:biological_process	1	0.3227	1	LOC_Os04g03796
HYDRO-LYASE_ACTIVITY	58	GO:0016836 hydro-lyase activity, GOslim:molecular_function	1	0.1932	1	LOC_Os01g45274
SUBSTRATE-SPECIFIC_TRANSMEMBRANE_TRANSPORTER_ACTIVITY	536	GO:0022891 substrate-specific transmembrane transporter activity, GOslim:molecular_function	3	0.3116	1	LOC_Os04g38220 LOC_Os03g12530 LOC_Os03g09930
ENDOPEPTIDASE_ACTIVITY	410	GO:0004175 endopeptidase activity, GOslim:molecular_function	2	0.4417	1	LOC_Os10g40830 LOC_Os04g37550
GLUCOSE_CATABOLIC_PROCESS	98	GO:0006007 glucose catabolic process, GOslim:biological_process	2	0.0515	1	LOC_Os04g46560 LOC_Os06g40640
SUGAR_TRANSMEMBRANE_TRANSPORTER_ACTIVITY	85	GO:0051119 sugar transmembrane transporter activity, GOslim:molecular_function	1	0.2688	1	LOC_Os04g38220
CARBOHYDRATE_BINDING_ALTERNATIVE	265	GO:0005529 carbohydrate binding, GOslim:molecular_function	1	0.6209	1	LOC_Os08g08140
HYDROLASE_ACTIVITY,_ACTING_ON_ACID_ANHYDRIDES,_IN_PHOSPHORUS-CONTAINING_ANHYDRIDES	761	GO:0016818 hydrolase activity, acting on acid anhydrides, in phosphorus-containing anhydrides, GOslim:molecular_function	3	0.5259	1	LOC_Os01g61940 LOC_Os07g18874 LOC_Os09g35890
CELLULAR_BIOSYNTHETIC_PROCESS	3054	GO:0044249 cellular biosynthetic process, GOslim:biological_process	7	0.9316	1	LOC_Os01g52680 LOC_Os04g58200 LOC_Os03g09170 LOC_Os01g09450 LOC_Os10g40600 LOC_Os09g35890 LOC_Os05g50930
RIBONUCLEOTIDE_BINDING	3154	GO:0032553 ribonucleotide binding, GOslim:molecular_function	14	0.2627	1	LOC_Os01g61940 LOC_Os11g47970 LOC_Os08g08140 LOC_Os07g18874 LOC_Os01g09580 LOC_Os01g02460 LOC_Os10g40600 LOC_Os05g25370 LOC_Os06g47820 LOC_Os06g03970 LOC_Os03g12520 LOC_Os11g29350 LOC_Os09g35890 LOC_Os01g07560
CATION_TRANSPORT	334	GO:0006812 cation transport, GOslim:biological_process	1	0.7054	1	LOC_Os03g12530
SMALL_MOLECULE_METABOLIC_PROCESS	884	GO:0044281 small molecule metabolic process, GOslim:biological_process	7	0.0451	1	LOC_Os04g46560 LOC_Os06g40640 LOC_Os09g25390 LOC_Os06g40170 LOC_Os01g51410 LOC_Os10g40600 LOC_Os05g06920
RESPONSE_TO_STRESS	820	GO:0006950 response to stress, GOslim:biological_process	2	0.8012	1	LOC_Os04g14680 LOC_Os01g19020
PYRIDOXAL_PHOSPHATE_BINDING	138	GO:0030170 pyridoxal phosphate binding, GOslim:molecular_function	2	0.0923	1	LOC_Os01g51410 LOC_Os01g51980
RESPONSE_TO_STIMULUS	957	GO:0050896 response to stimulus, GOslim:biological_process	2	0.8649	1	LOC_Os04g14680 LOC_Os01g19020
DNA-DEPENDENT_TRANSCRIPTION,_INITIATION	38	GO:0006352 DNA-dependent transcription, initiation, GOslim:biological_process	1	0.1323	1	LOC_Os05g50930
NUCLEOSIDE_BINDING	3125	GO:0001882 nucleoside binding, GOslim:molecular_function	15	0.1704	1	LOC_Os01g61940 LOC_Os11g47970 LOC_Os08g08140 LOC_Os07g18874 LOC_Os01g09580 LOC_Os01g02460 LOC_Os10g40600 LOC_Os05g25370 LOC_Os06g47820 LOC_Os06g03970 LOC_Os03g12520 LOC_Os04g36720 LOC_Os11g29350 LOC_Os09g35890 LOC_Os01g07560
ION_TRANSPORT	396	GO:0006811 ion transport, GOslim:biological_process	2	0.4245	1	LOC_Os03g12530 LOC_Os03g09930
PHOSPHATASE_ACTIVITY	190	GO:0016791 phosphatase activity, GOslim:molecular_function	1	0.5014	1	LOC_Os05g38290
CYTOPLASMIC_PART	961	GO:0044444 cytoplasmic part, GOslim:cellular_component	4	0.4653	1	LOC_Os12g17600 LOC_Os04g58200 LOC_Os10g21192 LOC_Os01g04640
CELLULAR_MACROMOLECULE_METABOLIC_PROCESS	5328	GO:0044260 cellular macromolecule metabolic process, GOslim:biological_process	21	0.3871	1	LOC_Os01g52680 LOC_Os03g09170 LOC_Os04g46560 LOC_Os06g40640 LOC_Os08g08140 LOC_Os11g33270 LOC_Os01g09450 LOC_Os04g51450 LOC_Os01g09580 LOC_Os01g02460 LOC_Os10g40600 LOC_Os05g25370 LOC_Os06g47820 LOC_Os06g03970 LOC_Os03g12520 LOC_Os05g38290 LOC_Os11g29350 LOC_Os01g16650 LOC_Os09g35890 LOC_Os05g50930 LOC_Os01g07560
ORGANIC_ACID_METABOLIC_PROCESS	434	GO:0006082 organic acid metabolic process, GOslim:biological_process	3	0.2126	1	LOC_Os04g46560 LOC_Os01g51410 LOC_Os10g40600
PROTEIN_BINDING	2762	GO:0005515 protein binding, GOslim:molecular_function	10	0.5537	1	LOC_Os05g51160 LOC_Os01g09450 LOC_Os12g10140 LOC_Os12g08770 LOC_Os06g03970 LOC_Os05g40020 LOC_Os12g25490 LOC_Os07g38130 LOC_Os04g03796 LOC_Os01g07560
FLAVIN_ADENINE_DINUCLEOTIDE_BINDING	152	GO:0050660 flavin adenine dinucleotide binding, GOslim:molecular_function	1	0.4272	1	LOC_Os04g36720
MEMBRANE_INVAGINATION	9	GO:0010324 membrane invagination, GOslim:biological_process	1	0.0357	1	LOC_Os11g29350
ANTIOXIDANT_ACTIVITY	199	GO:0016209 antioxidant activity, GOslim:molecular_function	2	0.1659	1	LOC_Os04g14680 LOC_Os01g19020
NUCLEOBASE-CONTAINING_SMALL_MOLECULE_METABOLIC_PROCESS	171	GO:0055086 nucleobase-containing small molecule metabolic process, GOslim:biological_process	1	0.4656	1	LOC_Os05g06920
ASPARTIC-TYPE_ENDOPEPTIDASE_ACTIVITY	235	GO:0004190 aspartic-type endopeptidase activity, GOslim:molecular_function	1	0.5769	1	LOC_Os04g37550
ORGANELLE	2468	GO:0043226 organelle, GOslim:cellular_component	10	0.4123	1	LOC_Os01g52680 LOC_Os12g17600 LOC_Os04g58200 LOC_Os03g09170 LOC_Os01g09450 LOC_Os10g21192 LOC_Os12g08770 LOC_Os11g29350 LOC_Os09g35890 LOC_Os01g04640
ADENYL_RIBONUCLEOTIDE_BINDING	2975	GO:0032559 adenyl ribonucleotide binding, GOslim:molecular_function	14	0.1997	1	LOC_Os01g61940 LOC_Os11g47970 LOC_Os08g08140 LOC_Os07g18874 LOC_Os01g09580 LOC_Os01g02460 LOC_Os10g40600 LOC_Os05g25370 LOC_Os06g47820 LOC_Os06g03970 LOC_Os03g12520 LOC_Os11g29350 LOC_Os09g35890 LOC_Os01g07560
VITAMIN_BINDING	213	GO:0019842 vitamin binding, GOslim:molecular_function	2	0.184	1	LOC_Os01g51410 LOC_Os01g51980
TRICARBOXYLIC_ACID_CYCLE_INTERMEDIATE_METABOLIC_PROCESS	12	GO:0006100 tricarboxylic acid cycle intermediate metabolic process, GOslim:biological_process	1	0.0462	1	LOC_Os04g46560
REGULATION_OF_NITROGEN_COMPOUND_METABOLIC_PROCESS	1501	GO:0051171 regulation of nitrogen compound metabolic process, GOslim:biological_process	5	0.641	1	LOC_Os01g52680 LOC_Os03g09170 LOC_Os01g09450 LOC_Os09g35890 LOC_Os05g50930
PORPHYRIN-CONTAINING_COMPOUND_METABOLIC_PROCESS	31	GO:0006778 porphyrin-containing compound metabolic process, GOslim:biological_process	1	0.1099	1	LOC_Os04g58200
ION_TRANSMEMBRANE_TRANSPORTER_ACTIVITY	473	GO:0015075 ion transmembrane transporter activity, GOslim:molecular_function	3	0.2499	1	LOC_Os04g38220 LOC_Os03g12530 LOC_Os03g09930
ENDOCYTOSIS	9	GO:0006897 endocytosis, GOslim:biological_process	1	0.0357	1	LOC_Os11g29350
REGULATION_OF_PRIMARY_METABOLIC_PROCESS	1589	GO:0080090 regulation of primary metabolic process, GOslim:biological_process	6	0.5224	1	LOC_Os01g52680 LOC_Os03g09170 LOC_Os01g09450 LOC_Os01g16650 LOC_Os09g35890 LOC_Os05g50930
TRANSFERASE_ACTIVITY,_TRANSFERRING_PHOSPHORUS-CONTAINING_GROUPS	1994	GO:0016772 transferase activity, transferring phosphorus-containing groups, GOslim:molecular_function	9	0.3052	1	LOC_Os08g08140 LOC_Os01g09580 LOC_Os01g02460 LOC_Os05g25370 LOC_Os06g47820 LOC_Os06g03970 LOC_Os03g12520 LOC_Os11g29350 LOC_Os01g07560
OXOACID_METABOLIC_PROCESS	433	GO:0043436 oxoacid metabolic process, GOslim:biological_process	3	0.2117	1	LOC_Os04g46560 LOC_Os01g51410 LOC_Os10g40600
HETEROCYCLE_METABOLIC_PROCESS	248	GO:0046483 heterocycle metabolic process, GOslim:biological_process	1	0.5966	1	LOC_Os04g58200
INTRACELLULAR_ORGANELLE	2468	GO:0043229 intracellular organelle, GOslim:cellular_component	10	0.4123	1	LOC_Os01g52680 LOC_Os12g17600 LOC_Os04g58200 LOC_Os03g09170 LOC_Os01g09450 LOC_Os10g21192 LOC_Os12g08770 LOC_Os11g29350 LOC_Os09g35890 LOC_Os01g04640
CELLULAR_GLUCAN_METABOLIC_PROCESS	94	GO:0006073 cellular glucan metabolic process, GOslim:biological_process	2	0.0479	1	LOC_Os11g33270 LOC_Os04g51450
MEMBRANE-BOUNDED_ORGANELLE	1821	GO:0043227 membrane-bounded organelle, GOslim:cellular_component	8	0.347	1	LOC_Os01g52680 LOC_Os12g17600 LOC_Os04g58200 LOC_Os03g09170 LOC_Os01g09450 LOC_Os12g08770 LOC_Os09g35890 LOC_Os01g04640
GUANOSINE_METABOLIC_PROCESS	10	GO:0008617 guanosine metabolic process, GOslim:biological_process	1	0.0392	1	LOC_Os05g06920
CELLULAR_MEMBRANE_ORGANIZATION	32	GO:0016044 cellular membrane organization, GOslim:biological_process	1	0.1131	1	LOC_Os11g29350
NITROGEN_COMPOUND_METABOLIC_PROCESS	2897	GO:0006807 nitrogen compound metabolic process, GOslim:biological_process	12	0.3672	1	LOC_Os01g52680 LOC_Os04g58200 LOC_Os03g09170 LOC_Os09g25390 LOC_Os06g40170 LOC_Os01g09450 LOC_Os01g51410 LOC_Os10g40600 LOC_Os06g23114 LOC_Os09g35890 LOC_Os05g50930 LOC_Os05g06920
MALATE_METABOLIC_PROCESS	18	GO:0006108 malate metabolic process, GOslim:biological_process	1	0.0668	1	LOC_Os04g46560
SMALL_MOLECULE_CATABOLIC_PROCESS	127	GO:0044282 small molecule catabolic process, GOslim:biological_process	2	0.0803	1	LOC_Os04g46560 LOC_Os06g40640
RIBONUCLEOSIDE_METABOLIC_PROCESS	28	GO:0009119 ribonucleoside metabolic process, GOslim:biological_process	1	0.1001	1	LOC_Os05g06920
NUCLEOTIDE_BINDING	3702	GO:0000166 nucleotide binding, GOslim:molecular_function	15	0.3744	1	LOC_Os01g61940 LOC_Os11g47970 LOC_Os08g08140 LOC_Os07g18874 LOC_Os01g09580 LOC_Os01g02460 LOC_Os10g40600 LOC_Os05g25370 LOC_Os06g47820 LOC_Os06g03970 LOC_Os03g12520 LOC_Os04g36720 LOC_Os11g29350 LOC_Os09g35890 LOC_Os01g07560
CHLOROPHYLL_BIOSYNTHETIC_PROCESS	10	GO:0015995 chlorophyll biosynthetic process, GOslim:biological_process	1	0.0392	1	LOC_Os04g58200
GLYCOLYSIS	80	GO:0006096 glycolysis, GOslim:biological_process	2	0.036	1	LOC_Os04g46560 LOC_Os06g40640
GLUCAN_METABOLIC_PROCESS	94	GO:0044042 glucan metabolic process, GOslim:biological_process	2	0.0479	1	LOC_Os11g33270 LOC_Os04g51450
NUCLEOBASE-CONTAINING_COMPOUND_METABOLIC_PROCESS	2512	GO:0006139 nucleobase-containing compound metabolic process, GOslim:biological_process	7	0.8128	1	LOC_Os01g52680 LOC_Os03g09170 LOC_Os01g09450 LOC_Os10g40600 LOC_Os09g35890 LOC_Os05g50930 LOC_Os05g06920
PYROPHOSPHATASE_ACTIVITY	759	GO:0016462 pyrophosphatase activity, GOslim:molecular_function	3	0.5242	1	LOC_Os01g61940 LOC_Os07g18874 LOC_Os09g35890
CELLULAR_COMPONENT_BIOGENESIS	288	GO:0044085 cellular component biogenesis, GOslim:biological_process	1	0.6514	1	LOC_Os05g50930
DEPHOSPHORYLATION	83	GO:0016311 dephosphorylation, GOslim:biological_process	1	0.2635	1	LOC_Os05g38290
PROTEIN_SERINE/THREONINE_KINASE_ACTIVITY	1394	GO:0004674 protein serine/threonine kinase activity, GOslim:molecular_function	8	0.1401	1	LOC_Os08g08140 LOC_Os01g09580 LOC_Os01g02460 LOC_Os05g25370 LOC_Os06g47820 LOC_Os06g03970 LOC_Os03g12520 LOC_Os01g07560
REGULATION_OF_MACROMOLECULE_BIOSYNTHETIC_PROCESS	1538	GO:0010556 regulation of macromolecule biosynthetic process, GOslim:biological_process	5	0.662	1	LOC_Os01g52680 LOC_Os03g09170 LOC_Os01g09450 LOC_Os09g35890 LOC_Os05g50930
NUTRIENT_RESERVOIR_ACTIVITY	78	GO:0045735 nutrient reservoir activity, GOslim:molecular_function	1	0.2499	1	LOC_Os01g14670
OXIDOREDUCTASE_ACTIVITY,_ACTING_ON_THE_CH-CH_GROUP_OF_DONORS	87	GO:0016627 oxidoreductase activity, acting on the CH-CH group of donors, GOslim:molecular_function	1	0.2741	1	LOC_Os04g58200
BIOSYNTHETIC_PROCESS	3274	GO:0009058 biosynthetic process, GOslim:biological_process	9	0.8478	1	LOC_Os01g52680 LOC_Os04g58200 LOC_Os03g09170 LOC_Os01g09450 LOC_Os07g48830 LOC_Os10g40600 LOC_Os11g32650 LOC_Os09g35890 LOC_Os05g50930
MACROMOLECULE_CATABOLIC_PROCESS	316	GO:0009057 macromolecule catabolic process, GOslim:biological_process	3	0.1108	1	LOC_Os04g46560 LOC_Os06g40640 LOC_Os07g35940
LIGASE_ACTIVITY,_FORMING_CARBON-NITROGEN_BONDS	204	GO:0016879 ligase activity, forming carbon-nitrogen bonds, GOslim:molecular_function	1	0.5262	1	LOC_Os01g16650
TRANSFERASE_ACTIVITY,_TRANSFERRING_ONE-CARBON_GROUPS	192	GO:0016741 transferase activity, transferring one-carbon groups, GOslim:molecular_function	2	0.157	1	LOC_Os12g10140 LOC_Os12g25490
CARBOHYDRATE_BIOSYNTHETIC_PROCESS	150	GO:0016051 carbohydrate biosynthetic process, GOslim:biological_process	2	0.1059	1	LOC_Os04g58200 LOC_Os07g48830
PROTEIN_METABOLIC_PROCESS	4043	GO:0019538 protein metabolic process, GOslim:biological_process	17	0.3067	1	LOC_Os10g40830 LOC_Os08g08140 LOC_Os03g52070 LOC_Os01g09580 LOC_Os01g02460 LOC_Os04g37550 LOC_Os10g40600 LOC_Os05g25370 LOC_Os06g47820 LOC_Os04g09720 LOC_Os06g03970 LOC_Os03g12520 LOC_Os05g38290 LOC_Os11g29350 LOC_Os01g16650 LOC_Os04g03796 LOC_Os01g07560
PROTEIN_DEPHOSPHORYLATION	76	GO:0006470 protein dephosphorylation, GOslim:biological_process	1	0.2444	1	LOC_Os05g38290
PLANT-TYPE_CELL_WALL_ORGANIZATION_OR_BIOGENESIS	33	GO:0071669 plant-type cell wall organization or biogenesis, GOslim:biological_process	1	0.1164	1	LOC_Os04g15840
SUBSTRATE-SPECIFIC_TRANSPORTER_ACTIVITY	626	GO:0022892 substrate-specific transporter activity, GOslim:molecular_function	3	0.4002	1	LOC_Os04g38220 LOC_Os03g12530 LOC_Os03g09930
OXIDOREDUCTASE_ACTIVITY,_ACTING_ON_THE_CH-OH_GROUP_OF_DONORS,_NAD_OR_NADP_AS_ACCEPTOR	101	GO:0016616 oxidoreductase activity, acting on the CH-OH group of donors, NAD or NADP as acceptor, GOslim:molecular_function	1	0.3102	1	LOC_Os04g46560
LIGASE_ACTIVITY,_FORMING_CARBON-OXYGEN_BONDS	93	GO:0016875 ligase activity, forming carbon-oxygen bonds, GOslim:molecular_function	1	0.2898	1	LOC_Os10g40600
PROTEIN_COMPLEX_ASSEMBLY	149	GO:0006461 protein complex assembly, GOslim:biological_process	1	0.4209	1	LOC_Os05g50930
LIPID_LOCALIZATION	105	GO:0010876 lipid localization, GOslim:biological_process	2	0.0581	1	LOC_Os10g40420 LOC_Os03g14654
SERINE-TYPE_PEPTIDASE_ACTIVITY	131	GO:0008236 serine-type peptidase activity, GOslim:molecular_function	2	0.0846	1	LOC_Os03g52070 LOC_Os04g09720
CARBOXY-LYASE_ACTIVITY	64	GO:0016831 carboxy-lyase activity, GOslim:molecular_function	1	0.2107	1	LOC_Os12g17600
OXIDOREDUCTASE_ACTIVITY,_ACTING_ON_PEROXIDE_AS_ACCEPTOR	182	GO:0016684 oxidoreductase activity, acting on peroxide as acceptor, GOslim:molecular_function	2	0.1444	1	LOC_Os04g14680 LOC_Os01g19020
RECOGNITION_OF_POLLEN	95	GO:0048544 recognition of pollen, GOslim:biological_process	1	0.295	1	LOC_Os08g08140
MACROMOLECULE_LOCALIZATION	406	GO:0033036 macromolecule localization, GOslim:biological_process	2	0.4368	1	LOC_Os10g40420 LOC_Os03g14654
REGULATION_OF_TRANSCRIPTION,_DNA-DEPENDENT	773	GO:0006355 regulation of transcription, DNA-dependent, GOslim:biological_process	3	0.5364	1	LOC_Os01g52680 LOC_Os03g09170 LOC_Os05g50930
ACTIVE_TRANSMEMBRANE_TRANSPORTER_ACTIVITY	421	GO:0022804 active transmembrane transporter activity, GOslim:molecular_function	2	0.4551	1	LOC_Os04g38220 LOC_Os03g09930
NUCLEOSIDE_METABOLIC_PROCESS	52	GO:0009116 nucleoside metabolic process, GOslim:biological_process	1	0.1754	1	LOC_Os05g06920
INTRACELLULAR_NON-MEMBRANE-BOUNDED_ORGANELLE	726	GO:0043232 intracellular non-membrane-bounded organelle, GOslim:cellular_component	2	0.7434	1	LOC_Os11g29350 LOC_Os09g35890
ATPASE_ACTIVITY	389	GO:0016887 ATPase activity, GOslim:molecular_function	2	0.4157	1	LOC_Os01g61940 LOC_Os07g18874
CELLULAR_COMPONENT_ORGANIZATION	377	GO:0016043 cellular component organization, GOslim:biological_process	2	0.4006	1	LOC_Os11g29350 LOC_Os05g50930
MONOSACCHARIDE_CATABOLIC_PROCESS	98	GO:0046365 monosaccharide catabolic process, GOslim:biological_process	2	0.0515	1	LOC_Os04g46560 LOC_Os06g40640
PROTEIN_KINASE_ACTIVITY	1547	GO:0004672 protein kinase activity, GOslim:molecular_function	9	0.1155	1	LOC_Os08g08140 LOC_Os01g09580 LOC_Os01g02460 LOC_Os05g25370 LOC_Os06g47820 LOC_Os06g03970 LOC_Os03g12520 LOC_Os11g29350 LOC_Os01g07560
BIOLOGICAL_REGULATION	2100	GO:0065007 biological regulation, GOslim:biological_process	7	0.6466	1	LOC_Os01g52680 LOC_Os03g09170 LOC_Os01g09450 LOC_Os01g16650 LOC_Os09g35890 LOC_Os05g50930 LOC_Os04g03796
POLLINATION	95	GO:0009856 pollination, GOslim:biological_process	1	0.295	1	LOC_Os08g08140
ANION_TRANSMEMBRANE_TRANSPORTER_ACTIVITY	39	GO:0008509 anion transmembrane transporter activity, GOslim:molecular_function	1	0.1355	1	LOC_Os03g09930
PHOSPHORYLATION	1668	GO:0016310 phosphorylation, GOslim:biological_process	9	0.1587	1	LOC_Os08g08140 LOC_Os01g09580 LOC_Os01g02460 LOC_Os05g25370 LOC_Os06g47820 LOC_Os06g03970 LOC_Os03g12520 LOC_Os11g29350 LOC_Os01g07560
CELLULAR_PROTEIN_MODIFICATION_PROCESS	1922	GO:0006464 cellular protein modification process, GOslim:biological_process	11	0.0958	1	LOC_Os08g08140 LOC_Os01g09580 LOC_Os01g02460 LOC_Os05g25370 LOC_Os06g47820 LOC_Os06g03970 LOC_Os03g12520 LOC_Os05g38290 LOC_Os11g29350 LOC_Os01g16650 LOC_Os01g07560
CELLULAR_LIPID_METABOLIC_PROCESS	176	GO:0044255 cellular lipid metabolic process, GOslim:biological_process	2	0.137	1	LOC_Os09g25390 LOC_Os06g40170
ANION_TRANSPORT	50	GO:0006820 anion transport, GOslim:biological_process	1	0.1694	1	LOC_Os03g09930
CARBOHYDRATE_TRANSPORT	85	GO:0008643 carbohydrate transport, GOslim:biological_process	1	0.2688	1	LOC_Os04g38220
PROTEOLYSIS	1187	GO:0006508 proteolysis, GOslim:biological_process	5	0.4358	1	LOC_Os10g40830 LOC_Os03g52070 LOC_Os04g37550 LOC_Os04g09720 LOC_Os04g03796
NUCLEOSIDE_PHOSPHATE_METABOLIC_PROCESS	144	GO:0006753 nucleoside phosphate metabolic process, GOslim:biological_process	1	0.4103	1	LOC_Os05g06920
CELLULAR_AROMATIC_COMPOUND_METABOLIC_PROCESS	139	GO:0006725 cellular aromatic compound metabolic process, GOslim:biological_process	1	0.3994	1	LOC_Os07g30960
CATABOLIC_PROCESS	415	GO:0009056 catabolic process, GOslim:biological_process	3	0.195	1	LOC_Os04g46560 LOC_Os06g40640 LOC_Os07g35940
SECONDARY_ACTIVE_TRANSMEMBRANE_TRANSPORTER_ACTIVITY	201	GO:0015291 secondary active transmembrane transporter activity, GOslim:molecular_function	2	0.1685	1	LOC_Os04g38220 LOC_Os03g09930
MACROMOLECULAR_COMPLEX_ASSEMBLY	224	GO:0065003 macromolecular complex assembly, GOslim:biological_process	1	0.5596	1	LOC_Os05g50930
CELLULAR_KETONE_METABOLIC_PROCESS	437	GO:0042180 cellular ketone metabolic process, GOslim:biological_process	3	0.2154	1	LOC_Os04g46560 LOC_Os01g51410 LOC_Os10g40600
VITAMIN_B6_BINDING	138	GO:0070279 vitamin B6 binding, GOslim:molecular_function	2	0.0923	1	LOC_Os01g51410 LOC_Os01g51980
CELLULAR_PROTEIN_METABOLIC_PROCESS	2971	GO:0044267 cellular protein metabolic process, GOslim:biological_process	12	0.4	1	LOC_Os08g08140 LOC_Os01g09580 LOC_Os01g02460 LOC_Os10g40600 LOC_Os05g25370 LOC_Os06g47820 LOC_Os06g03970 LOC_Os03g12520 LOC_Os05g38290 LOC_Os11g29350 LOC_Os01g16650 LOC_Os01g07560
CELLULAR_COMPONENT_ASSEMBLY	226	GO:0022607 cellular component assembly, GOslim:biological_process	1	0.5628	1	LOC_Os05g50930
REGULATION_OF_CELLULAR_METABOLIC_PROCESS	1560	GO:0031323 regulation of cellular metabolic process, GOslim:biological_process	5	0.6741	1	LOC_Os01g52680 LOC_Os03g09170 LOC_Os01g09450 LOC_Os09g35890 LOC_Os05g50930
CARBOXYLIC_ACID_METABOLIC_PROCESS	433	GO:0019752 carboxylic acid metabolic process, GOslim:biological_process	3	0.2117	1	LOC_Os04g46560 LOC_Os01g51410 LOC_Os10g40600
METHYLTRANSFERASE_ACTIVITY	188	GO:0008168 methyltransferase activity, GOslim:molecular_function	2	0.1519	1	LOC_Os12g10140 LOC_Os12g25490
CARBON_FIXATION	10	GO:0015977 carbon fixation, GOslim:biological_process	1	0.0392	1	LOC_Os12g17600
LIPID_TRANSPORT	105	GO:0006869 lipid transport, GOslim:biological_process	2	0.0581	1	LOC_Os10g40420 LOC_Os03g14654
CELLULAR_NITROGEN_COMPOUND_METABOLIC_PROCESS	461	GO:0034641 cellular nitrogen compound metabolic process, GOslim:biological_process	5	0.0283	1	LOC_Os04g58200 LOC_Os09g25390 LOC_Os06g40170 LOC_Os01g51410 LOC_Os10g40600
REGULATION_OF_CELLULAR_BIOSYNTHETIC_PROCESS	1538	GO:0031326 regulation of cellular biosynthetic process, GOslim:biological_process	5	0.662	1	LOC_Os01g52680 LOC_Os03g09170 LOC_Os01g09450 LOC_Os09g35890 LOC_Os05g50930
PEPSIN_A_ACTIVITY	120	GO:0004194 pepsin A activity, GOslim:molecular_function	1	0.3564	1	LOC_Os04g37550
REGULATION_OF_BIOSYNTHETIC_PROCESS	1538	GO:0009889 regulation of biosynthetic process, GOslim:biological_process	5	0.662	1	LOC_Os01g52680 LOC_Os03g09170 LOC_Os01g09450 LOC_Os09g35890 LOC_Os05g50930
RESPONSE_TO_CHEMICAL_STIMULUS	297	GO:0042221 response to chemical stimulus, GOslim:biological_process	2	0.2959	1	LOC_Os04g14680 LOC_Os01g19020
IRON-SULFUR_CLUSTER_BINDING	80	GO:0051536 iron-sulfur cluster binding, GOslim:molecular_function	1	0.2554	1	LOC_Os08g01380
PURINE_RIBONUCLEOSIDE_METABOLIC_PROCESS	22	GO:0046128 purine ribonucleoside metabolic process, GOslim:biological_process	1	0.0803	1	LOC_Os05g06920
MOTOR_ACTIVITY	65	GO:0003774 motor activity, GOslim:molecular_function	1	0.2135	1	LOC_Os09g35890
METALLOENDOPEPTIDASE_ACTIVITY	43	GO:0004222 metalloendopeptidase activity, GOslim:molecular_function	1	0.148	1	LOC_Os10g40830
MICROTUBULE_MOTOR_ACTIVITY	51	GO:0003777 microtubule motor activity, GOslim:molecular_function	1	0.1724	1	LOC_Os09g35890
NUCLEOSIDE_BISPHOSPHATE_METABOLIC_PROCESS	18	GO:0033865 nucleoside bisphosphate metabolic process, GOslim:biological_process	1	0.0668	1	LOC_Os05g06920
SOLUTE:CATION_SYMPORTER_ACTIVITY	87	GO:0015294 solute:cation symporter activity, GOslim:molecular_function	1	0.2741	1	LOC_Os04g38220
NEGATIVE_REGULATION_OF_MOLECULAR_FUNCTION	48	GO:0044092 negative regulation of molecular function, GOslim:biological_process	1	0.1633	1	LOC_Os04g03796
SIGNALING	473	GO:0023052 signaling, GOslim:biological_process	1	0.823	1	LOC_Os08g08140
REGULATION_OF_RNA_METABOLIC_PROCESS	776	GO:0051252 regulation of RNA metabolic process, GOslim:biological_process	3	0.539	1	LOC_Os01g52680 LOC_Os03g09170 LOC_Os05g50930
REGULATION_OF_GENE_EXPRESSION	1559	GO:0010468 regulation of gene expression, GOslim:biological_process	5	0.6735	1	LOC_Os01g52680 LOC_Os03g09170 LOC_Os01g09450 LOC_Os09g35890 LOC_Os05g50930
PURINE_NUCLEOSIDE_METABOLIC_PROCESS	22	GO:0042278 purine nucleoside metabolic process, GOslim:biological_process	1	0.0803	1	LOC_Os05g06920
PHOSPHOTRANSFERASE_ACTIVITY,_ALCOHOL_GROUP_AS_ACCEPTOR	1685	GO:0016773 phosphotransferase activity, alcohol group as acceptor, GOslim:molecular_function	9	0.1654	1	LOC_Os08g08140 LOC_Os01g09580 LOC_Os01g02460 LOC_Os05g25370 LOC_Os06g47820 LOC_Os06g03970 LOC_Os03g12520 LOC_Os11g29350 LOC_Os01g07560
NUCLEOTIDE_METABOLIC_PROCESS	144	GO:0009117 nucleotide metabolic process, GOslim:biological_process	1	0.4103	1	LOC_Os05g06920
PROTEIN_TYROSINE_KINASE_ACTIVITY	1399	GO:0004713 protein tyrosine kinase activity, GOslim:molecular_function	8	0.1421	1	LOC_Os08g08140 LOC_Os01g09580 LOC_Os01g02460 LOC_Os05g25370 LOC_Os06g47820 LOC_Os06g03970 LOC_Os03g12520 LOC_Os01g07560
MEMBRANE_ORGANIZATION	32	GO:0061024 membrane organization, GOslim:biological_process	1	0.1131	1	LOC_Os11g29350
CELLULAR_POLYSACCHARIDE_METABOLIC_PROCESS	99	GO:0044264 cellular polysaccharide metabolic process, GOslim:biological_process	2	0.0524	1	LOC_Os11g33270 LOC_Os04g51450
PURINE_RIBONUCLEOTIDE_BINDING	3154	GO:0032555 purine ribonucleotide binding, GOslim:molecular_function	14	0.2627	1	LOC_Os01g61940 LOC_Os11g47970 LOC_Os08g08140 LOC_Os07g18874 LOC_Os01g09580 LOC_Os01g02460 LOC_Os10g40600 LOC_Os05g25370 LOC_Os06g47820 LOC_Os06g03970 LOC_Os03g12520 LOC_Os11g29350 LOC_Os09g35890 LOC_Os01g07560
GENE_EXPRESSION	2459	GO:0010467 gene expression, GOslim:biological_process	6	0.887	1	LOC_Os01g52680 LOC_Os03g09170 LOC_Os01g09450 LOC_Os10g40600 LOC_Os09g35890 LOC_Os05g50930
DICARBOXYLIC_ACID_METABOLIC_PROCESS	59	GO:0043648 dicarboxylic acid metabolic process, GOslim:biological_process	1	0.1962	1	LOC_Os04g46560
CELL_WALL_ORGANIZATION	76	GO:0071555 cell wall organization, GOslim:biological_process	1	0.2444	1	LOC_Os04g15840
CELL_WALL_ORGANIZATION_OR_BIOGENESIS	138	GO:0071554 cell wall organization or biogenesis, GOslim:biological_process	1	0.3972	1	LOC_Os04g15840
PURINE_NUCLEOTIDE_BINDING	3308	GO:0017076 purine nucleotide binding, GOslim:molecular_function	15	0.2283	1	LOC_Os01g61940 LOC_Os11g47970 LOC_Os08g08140 LOC_Os07g18874 LOC_Os01g09580 LOC_Os01g02460 LOC_Os10g40600 LOC_Os05g25370 LOC_Os06g47820 LOC_Os06g03970 LOC_Os03g12520 LOC_Os04g36720 LOC_Os11g29350 LOC_Os09g35890 LOC_Os01g07560
PHAGOCYTOSIS	7	GO:0006909 phagocytosis, GOslim:biological_process	1	0.0287	1	LOC_Os11g29350
NON-MEMBRANE-BOUNDED_ORGANELLE	726	GO:0043228 non-membrane-bounded organelle, GOslim:cellular_component	2	0.7434	1	LOC_Os11g29350 LOC_Os09g35890
TRANSCRIPTION_REGULATOR_ACTIVITY	989	GO:0030528 transcription regulator activity, GOslim:molecular_function	4	0.4873	1	LOC_Os01g52680 LOC_Os03g09170 LOC_Os09g35890 LOC_Os05g50930
CELLULAR_AMINO_ACID_METABOLIC_PROCESS_ALTERNATIVE	372	GO:0006519 cellular amino acid metabolic process, GOslim:biological_process	4	0.049	1	LOC_Os09g25390 LOC_Os06g40170 LOC_Os01g51410 LOC_Os10g40600
TRNA_METABOLIC_PROCESS	142	GO:0006399 tRNA metabolic process, GOslim:biological_process	1	0.406	1	LOC_Os10g40600
CELLULAR_CARBOHYDRATE_CATABOLIC_PROCESS	103	GO:0044275 cellular carbohydrate catabolic process, GOslim:biological_process	2	0.0562	1	LOC_Os04g46560 LOC_Os06g40640
PROTEIN_DIMERIZATION_ACTIVITY	423	GO:0046983 protein dimerization activity, GOslim:molecular_function	3	0.2024	1	LOC_Os01g09450 LOC_Os12g10140 LOC_Os12g25490
MICROTUBULE_CYTOSKELETON	84	GO:0015630 microtubule cytoskeleton, GOslim:cellular_component	1	0.2661	1	LOC_Os09g35890
ATP_BINDING	2972	GO:0005524 ATP binding, GOslim:molecular_function	14	0.1988	1	LOC_Os01g61940 LOC_Os11g47970 LOC_Os08g08140 LOC_Os07g18874 LOC_Os01g09580 LOC_Os01g02460 LOC_Os10g40600 LOC_Os05g25370 LOC_Os06g47820 LOC_Os06g03970 LOC_Os03g12520 LOC_Os11g29350 LOC_Os09g35890 LOC_Os01g07560
SUBTILASE_ACTIVITY	78	GO:0004289 subtilase activity, GOslim:molecular_function	1	0.2499	1	LOC_Os04g03796
METAL_CLUSTER_BINDING	80	GO:0051540 metal cluster binding, GOslim:molecular_function	1	0.2554	1	LOC_Os08g01380
INTRACELLULAR_PART	3107	GO:0044424 intracellular part, GOslim:cellular_component	15	0.1652	1	LOC_Os01g52680 LOC_Os12g17600 LOC_Os04g58200 LOC_Os03g09170 LOC_Os09g30340 LOC_Os01g09450 LOC_Os10g21192 LOC_Os10g40600 LOC_Os12g08770 LOC_Os03g22370 LOC_Os07g47640 LOC_Os11g29350 LOC_Os09g35890 LOC_Os01g04640 LOC_Os07g05480
CELL_RECOGNITION	95	GO:0008037 cell recognition, GOslim:biological_process	1	0.295	1	LOC_Os08g08140
DNA_BINDING	2023	GO:0003677 DNA binding, GOslim:molecular_function	7	0.6078	1	LOC_Os01g52680 LOC_Os03g09170 LOC_Os05g51160 LOC_Os03g50310 LOC_Os05g11510 LOC_Os02g01380 LOC_Os05g50930
PIGMENT_BIOSYNTHETIC_PROCESS	27	GO:0046148 pigment biosynthetic process, GOslim:biological_process	1	0.0969	1	LOC_Os04g58200
AMINOACYL-TRNA_LIGASE_ACTIVITY	93	GO:0004812 aminoacyl-tRNA ligase activity, GOslim:molecular_function	1	0.2898	1	LOC_Os10g40600
MULTI-ORGANISM_PROCESS	107	GO:0051704 multi-organism process, GOslim:biological_process	1	0.3251	1	LOC_Os08g08140
HYDROLASE_ACTIVITY,_ACTING_ON_ESTER_BONDS	819	GO:0016788 hydrolase activity, acting on ester bonds, GOslim:molecular_function	4	0.3501	1	LOC_Os09g25390 LOC_Os06g40170 LOC_Os01g22640 LOC_Os05g38290
SEQUENCE-SPECIFIC_DNA_BINDING	451	GO:0043565 sequence-specific DNA binding, GOslim:molecular_function	1	0.8081	1	LOC_Os01g52680
PHOSPHATE-CONTAINING_COMPOUND_METABOLIC_PROCESS	1786	GO:0006796 phosphate-containing compound metabolic process, GOslim:biological_process	10	0.1207	1	LOC_Os08g08140 LOC_Os01g09580 LOC_Os01g02460 LOC_Os05g25370 LOC_Os06g47820 LOC_Os06g03970 LOC_Os03g12520 LOC_Os05g38290 LOC_Os11g29350 LOC_Os01g07560
RESPONSE_TO_OXIDATIVE_STRESS	185	GO:0006979 response to oxidative stress, GOslim:biological_process	2	0.1482	1	LOC_Os04g14680 LOC_Os01g19020
GLUCOSE_METABOLIC_PROCESS	110	GO:0006006 glucose metabolic process, GOslim:biological_process	2	0.0629	1	LOC_Os04g46560 LOC_Os06g40640
POST-TRANSLATIONAL_PROTEIN_MODIFICATION	1750	GO:0043687 post-translational protein modification, GOslim:biological_process	11	0.0579	1	LOC_Os08g08140 LOC_Os01g09580 LOC_Os01g02460 LOC_Os05g25370 LOC_Os06g47820 LOC_Os06g03970 LOC_Os03g12520 LOC_Os05g38290 LOC_Os11g29350 LOC_Os01g16650 LOC_Os01g07560
HEXOSE_METABOLIC_PROCESS	127	GO:0019318 hexose metabolic process, GOslim:biological_process	2	0.0803	1	LOC_Os04g46560 LOC_Os06g40640
NUCLEOSIDE-TRIPHOSPHATASE_ACTIVITY	726	GO:0017111 nucleoside-triphosphatase activity, GOslim:molecular_function	3	0.4946	1	LOC_Os01g61940 LOC_Os07g18874 LOC_Os09g35890
OXIDOREDUCTASE_ACTIVITY,_ACTING_ON_CH-OH_GROUP_OF_DONORS	114	GO:0016614 oxidoreductase activity, acting on CH-OH group of donors, GOslim:molecular_function	1	0.3421	1	LOC_Os04g46560
PHOSPHOLIPID_METABOLIC_PROCESS	84	GO:0006644 phospholipid metabolic process, GOslim:biological_process	2	0.0393	1	LOC_Os09g25390 LOC_Os06g40170
REGULATION_OF_CELLULAR_PROCESS	1898	GO:0050794 regulation of cellular process, GOslim:biological_process	5	0.8237	1	LOC_Os01g52680 LOC_Os03g09170 LOC_Os01g09450 LOC_Os09g35890 LOC_Os05g50930
CELLULAR_NITROGEN_COMPOUND_BIOSYNTHETIC_PROCESS	225	GO:0044271 cellular nitrogen compound biosynthetic process, GOslim:biological_process	1	0.5612	1	LOC_Os04g58200
MONOSACCHARIDE_METABOLIC_PROCESS	143	GO:0005996 monosaccharide metabolic process, GOslim:biological_process	2	0.0979	1	LOC_Os04g46560 LOC_Os06g40640
CYTOPLASM	1254	GO:0005737 cytoplasm, GOslim:cellular_component	5	0.4828	1	LOC_Os12g17600 LOC_Os04g58200 LOC_Os10g21192 LOC_Os10g40600 LOC_Os01g04640
REGULATION_OF_BIOLOGICAL_PROCESS	1988	GO:0050789 regulation of biological process, GOslim:biological_process	6	0.7341	1	LOC_Os01g52680 LOC_Os03g09170 LOC_Os01g09450 LOC_Os01g16650 LOC_Os09g35890 LOC_Os05g50930
MACROMOLECULAR_COMPLEX_SUBUNIT_ORGANIZATION	237	GO:0043933 macromolecular complex subunit organization, GOslim:biological_process	1	0.58	1	LOC_Os05g50930
ZINC_ION_BINDING	1876	GO:0008270 zinc ion binding, GOslim:molecular_function	9	0.2481	1	LOC_Os06g04920 LOC_Os03g12270 LOC_Os07g40300 LOC_Os10g40830 LOC_Os01g45274 LOC_Os06g44450 LOC_Os03g50310 LOC_Os05g11510 LOC_Os05g40020
NEGATIVE_REGULATION_OF_CATALYTIC_ACTIVITY	48	GO:0043086 negative regulation of catalytic activity, GOslim:biological_process	1	0.1633	1	LOC_Os04g03796
METALLOPEPTIDASE_ACTIVITY	105	GO:0008237 metallopeptidase activity, GOslim:molecular_function	1	0.3202	1	LOC_Os10g40830
INTRACELLULAR_MEMBRANE-BOUNDED_ORGANELLE	1808	GO:0043231 intracellular membrane-bounded organelle, GOslim:cellular_component	7	0.4893	1	LOC_Os01g52680 LOC_Os12g17600 LOC_Os04g58200 LOC_Os03g09170 LOC_Os01g09450 LOC_Os09g35890 LOC_Os01g04640
PEROXIDASE_ACTIVITY	182	GO:0004601 peroxidase activity, GOslim:molecular_function	2	0.1444	1	LOC_Os04g14680 LOC_Os01g19020
PIGMENT_METABOLIC_PROCESS	34	GO:0042440 pigment metabolic process, GOslim:biological_process	1	0.1196	1	LOC_Os04g58200
CELLULAR_AMINO_ACID_METABOLIC_PROCESS	319	GO:0006520 cellular amino acid metabolic process, GOslim:biological_process	2	0.3252	1	LOC_Os01g51410 LOC_Os10g40600
ORGANELLE_PART	634	GO:0044422 organelle part, GOslim:cellular_component	4	0.203	1	LOC_Os12g17600 LOC_Os10g21192 LOC_Os12g08770 LOC_Os09g35890
PEPTIDASE_ACTIVITY,_ACTING_ON_L-AMINO_ACID_PEPTIDES	950	GO:0070011 peptidase activity, acting on L-amino acid peptides, GOslim:molecular_function	4	0.4566	1	LOC_Os10g40830 LOC_Os03g52070 LOC_Os04g37550 LOC_Os04g09720
TRANSCRIPTION,_DNA-DEPENDENT	806	GO:0006351 transcription, DNA-dependent, GOslim:biological_process	3	0.5646	1	LOC_Os01g52680 LOC_Os03g09170 LOC_Os05g50930
MULTICELLULAR_ORGANISMAL_PROCESS	150	GO:0032501 multicellular organismal process, GOslim:biological_process	1	0.4231	1	LOC_Os08g08140
TRNA_AMINOACYLATION	92	GO:0043039 tRNA aminoacylation, GOslim:biological_process	1	0.2872	1	LOC_Os10g40600
RNA_METABOLIC_PROCESS	1126	GO:0016070 RNA metabolic process, GOslim:biological_process	4	0.5889	1	LOC_Os01g52680 LOC_Os03g09170 LOC_Os10g40600 LOC_Os05g50930
POLYSACCHARIDE_CATABOLIC_PROCESS	35	GO:0000272 polysaccharide catabolic process, GOslim:biological_process	1	0.1228	1	LOC_Os07g35940
GUANOSINE_TETRAPHOSPHATE_METABOLIC_PROCESS	8	GO:0015969 guanosine tetraphosphate metabolic process, GOslim:biological_process	1	0.0322	1	LOC_Os05g06920
PROTEIN_SERINE/THREONINE_PHOSPHATASE_ACTIVITY	51	GO:0004722 protein serine/threonine phosphatase activity, GOslim:molecular_function	1	0.1724	1	LOC_Os05g38290
PHOSPHORUS_METABOLIC_PROCESS	1786	GO:0006793 phosphorus metabolic process, GOslim:biological_process	10	0.1207	1	LOC_Os08g08140 LOC_Os01g09580 LOC_Os01g02460 LOC_Os05g25370 LOC_Os06g47820 LOC_Os06g03970 LOC_Os03g12520 LOC_Os05g38290 LOC_Os11g29350 LOC_Os01g07560
ORGANOPHOSPHATE_METABOLIC_PROCESS	91	GO:0019637 organophosphate metabolic process, GOslim:biological_process	2	0.0453	1	LOC_Os09g25390 LOC_Os06g40170
MANGANESE_ION_BINDING	53	GO:0030145 manganese ion binding, GOslim:molecular_function	1	0.1784	1	LOC_Os01g14670
SOLUTE:HYDROGEN_SYMPORTER_ACTIVITY	80	GO:0015295 solute:hydrogen symporter activity, GOslim:molecular_function	1	0.2554	1	LOC_Os04g38220
STRUCTURAL_MOLECULE_ACTIVITY	538	GO:0005198 structural molecule activity, GOslim:molecular_function	1	0.8605	1	LOC_Os04g46780
REGULATION_OF_METABOLIC_PROCESS	1630	GO:0019222 regulation of metabolic process, GOslim:biological_process	6	0.5472	1	LOC_Os01g52680 LOC_Os03g09170 LOC_Os01g09450 LOC_Os01g16650 LOC_Os09g35890 LOC_Os05g50930
REGULATION_OF_NUCLEOBASE-CONTAINING_COMPOUND_METABOLIC_PROCESS	1501	GO:0019219 regulation of nucleobase-containing compound metabolic process, GOslim:biological_process	5	0.641	1	LOC_Os01g52680 LOC_Os03g09170 LOC_Os01g09450 LOC_Os09g35890 LOC_Os05g50930
MICROTUBULE_ASSOCIATED_COMPLEX	51	GO:0005875 microtubule associated complex, GOslim:cellular_component	1	0.1724	1	LOC_Os09g35890
REPRODUCTION	117	GO:0000003 reproduction, GOslim:biological_process	1	0.3493	1	LOC_Os08g08140
MICROTUBULE-BASED_PROCESS	81	GO:0007017 microtubule-based process, GOslim:biological_process	1	0.2581	1	LOC_Os09g35890
PLANT-TYPE_CELL_WALL_ORGANIZATION	33	GO:0009664 plant-type cell wall organization, GOslim:biological_process	1	0.1164	1	LOC_Os04g15840
POLLEN-PISTIL_INTERACTION	95	GO:0009875 pollen-pistil interaction, GOslim:biological_process	1	0.295	1	LOC_Os08g08140
ORGANELLE_MEMBRANE	169	GO:0031090 organelle membrane, GOslim:cellular_component	1	0.4617	1	LOC_Os12g08770
IDENTICAL_PROTEIN_BINDING	56	GO:0042802 identical protein binding, GOslim:molecular_function	1	0.1873	1	LOC_Os04g03796
HETEROCYCLE_BIOSYNTHETIC_PROCESS	80	GO:0018130 heterocycle biosynthetic process, GOslim:biological_process	1	0.2554	1	LOC_Os04g58200
ENDOPLASMIC_RETICULUM	77	GO:0005783 endoplasmic reticulum, GOslim:cellular_component	1	0.2472	1	LOC_Os01g04640
COENZYME_BINDING	378	GO:0050662 coenzyme binding, GOslim:molecular_function	3	0.1618	1	LOC_Os09g25150 LOC_Os08g34280 LOC_Os04g36720
SERINE_FAMILY_AMINO_ACID_METABOLIC_PROCESS	36	GO:0009069 serine family amino acid metabolic process, GOslim:biological_process	1	0.126	1	LOC_Os01g51410
PROTEIN_COMPLEX_BIOGENESIS	149	GO:0070271 protein complex biogenesis, GOslim:biological_process	1	0.4209	1	LOC_Os05g50930
CELL_COMMUNICATION	157	GO:0007154 cell communication, GOslim:biological_process	1	0.4376	1	LOC_Os08g08140
ALCOHOL_CATABOLIC_PROCESS	103	GO:0046164 alcohol catabolic process, GOslim:biological_process	2	0.0562	1	LOC_Os04g46560 LOC_Os06g40640
MACROMOLECULE_BIOSYNTHETIC_PROCESS	2550	GO:0009059 macromolecule biosynthetic process, GOslim:biological_process	6	0.9058	1	LOC_Os01g52680 LOC_Os03g09170 LOC_Os01g09450 LOC_Os10g40600 LOC_Os09g35890 LOC_Os05g50930
CELLULAR_CATABOLIC_PROCESS	309	GO:0044248 cellular catabolic process, GOslim:biological_process	2	0.3119	1	LOC_Os04g46560 LOC_Os06g40640
NUCLEUS	1495	GO:0005634 nucleus, GOslim:cellular_component	4	0.796	1	LOC_Os01g52680 LOC_Os03g09170 LOC_Os01g09450 LOC_Os09g35890
TETRAPYRROLE_BIOSYNTHETIC_PROCESS	33	GO:0033014 tetrapyrrole biosynthetic process, GOslim:biological_process	1	0.1164	1	LOC_Os04g58200
ASPARTIC-TYPE_PEPTIDASE_ACTIVITY	235	GO:0070001 aspartic-type peptidase activity, GOslim:molecular_function	1	0.5769	1	LOC_Os04g37550
INORGANIC_ANION_TRANSPORT	33	GO:0015698 inorganic anion transport, GOslim:biological_process	1	0.1164	1	LOC_Os03g09930
MACROMOLECULE_MODIFICATION	1965	GO:0043412 macromolecule modification, GOslim:biological_process	11	0.1073	1	LOC_Os08g08140 LOC_Os01g09580 LOC_Os01g02460 LOC_Os05g25370 LOC_Os06g47820 LOC_Os06g03970 LOC_Os03g12520 LOC_Os05g38290 LOC_Os11g29350 LOC_Os01g16650 LOC_Os01g07560
CHLOROPHYLL_METABOLIC_PROCESS	16	GO:0015994 chlorophyll metabolic process, GOslim:biological_process	1	0.06	1	LOC_Os04g58200
CATION:SUGAR_SYMPORTER_ACTIVITY	80	GO:0005402 cation:sugar symporter activity, GOslim:molecular_function	1	0.2554	1	LOC_Os04g38220
PROTEIN_SERINE/THREONINE_PHOSPHATASE_COMPLEX	63	GO:0008287 protein serine/threonine phosphatase complex, GOslim:cellular_component	1	0.2078	1	LOC_Os05g38290
ORGANIC_SUBSTANCE_METABOLIC_PROCESS	10	GO:0071704 organic substance metabolic process, GOslim:biological_process	1	0.0392	1	LOC_Os12g17600
CELLULAR_CARBOHYDRATE_METABOLIC_PROCESS	369	GO:0044262 cellular carbohydrate metabolic process, GOslim:biological_process	4	0.0478	1	LOC_Os04g46560 LOC_Os06g40640 LOC_Os11g33270 LOC_Os04g51450
LIGASE_ACTIVITY	315	GO:0016874 ligase activity, GOslim:molecular_function	2	0.3199	1	LOC_Os10g40600 LOC_Os01g16650
SEQUENCE-SPECIFIC_DNA_BINDING_TRANSCRIPTION_FACTOR_ACTIVITY	636	GO:0003700 sequence-specific DNA binding transcription factor activity, GOslim:molecular_function	3	0.4099	1	LOC_Os01g52680 LOC_Os03g09170 LOC_Os05g50930
KINASE_ACTIVITY	1714	GO:0016301 kinase activity, GOslim:molecular_function	9	0.177	1	LOC_Os08g08140 LOC_Os01g09580 LOC_Os01g02460 LOC_Os05g25370 LOC_Os06g47820 LOC_Os06g03970 LOC_Os03g12520 LOC_Os11g29350 LOC_Os01g07560
CYTOSKELETAL_PART	100	GO:0044430 cytoskeletal part, GOslim:cellular_component	1	0.3077	1	LOC_Os09g35890
SERINE_HYDROLASE_ACTIVITY	131	GO:0017171 serine hydrolase activity, GOslim:molecular_function	2	0.0846	1	LOC_Os03g52070 LOC_Os04g09720
REGULATION_OF_TRANSCRIPTION,_DNA-DEPENDENT_ALTERNATIVE	1495	GO:0045449 regulation of transcription, DNA-dependent, GOslim:biological_process	5	0.6375	1	LOC_Os01g52680 LOC_Os03g09170 LOC_Os01g09450 LOC_Os09g35890 LOC_Os05g50930
CARBOHYDRATE_BINDING	318	GO:0030246 carbohydrate binding, GOslim:molecular_function	1	0.6877	1	LOC_Os08g08140
TRNA_AMINOACYLATION_FOR_PROTEIN_TRANSLATION	92	GO:0006418 tRNA aminoacylation for protein translation, GOslim:biological_process	1	0.2872	1	LOC_Os10g40600
PORPHYRIN-CONTAINING_COMPOUND_BIOSYNTHETIC_PROCESS	24	GO:0006779 porphyrin-containing compound biosynthetic process, GOslim:biological_process	1	0.0869	1	LOC_Os04g58200

## Sheet: Zero_h_vs_water_control_down_KE
Gene Set Name	Number of genes	Description	Number of Genes in Overlap (k)	pvalue	FDR	Query ID
KEGG_PHOTOSYNTHESIS-ANTENNA_PROTEINS	15	Photosynthesis - antenna proteins	6	1.11e-10	1.27e-08	LOC_Os11g13890 LOC_Os01g52240 LOC_Os04g38410 LOC_Os03g39610 LOC_Os01g41710 LOC_Os07g37240
KEGG_METABOLIC_PATHWAYS	1324	Metabolic pathways	21	2.7e-08	1.03e-06	LOC_Os12g17600 LOC_Os04g58200 LOC_Os04g46560 LOC_Os09g30340 LOC_Os06g40640 LOC_Os09g25390 LOC_Os06g40170 LOC_Os08g34280 LOC_Os01g64960 LOC_Os01g51410 LOC_Os11g13890 LOC_Os01g52240 LOC_Os12g08770 LOC_Os04g38410 LOC_Os03g39610 LOC_Os04g43760 LOC_Os01g41710 LOC_Os11g32650 LOC_Os07g37240 LOC_Os07g05480 LOC_Os09g27820
KEGG_PHOTOSYNTHESIS	41	Photosynthesis	6	2.02e-08	1.03e-06	LOC_Os09g30340 LOC_Os01g64960 LOC_Os12g08770 LOC_Os04g33830 LOC_Os08g01380 LOC_Os07g05480
KEGG_ETHER_LIPID_METABOLISM	21	Ether lipid metabolism	2	0.00316	0.0725	LOC_Os09g25390 LOC_Os06g40170
KEGG_CARBON_FIXATION_IN_PHOTOSYNTHETIC_ORGANISMS	75	Carbon fixation in photosynthetic organisms	3	0.00294	0.0725	LOC_Os12g17600 LOC_Os04g46560 LOC_Os06g40640
KEGG_BIOSYNTHESIS_OF_SECONDARY_METABOLITES	699	Biosynthesis of secondary metabolites	7	0.0152	0.2815	LOC_Os04g58200 LOC_Os04g46560 LOC_Os06g40640 LOC_Os08g34280 LOC_Os04g43760 LOC_Os11g32650 LOC_Os09g27820
KEGG_GLYCEROPHOSPHOLIPID_METABOLISM	57	Glycerophospholipid metabolism	2	0.0196	0.2815	LOC_Os09g25390 LOC_Os06g40170
KEGG_GLYOXYLATE_AND_DICARBOXYLATE_METABOLISM	54	Glyoxylate and dicarboxylate metabolism	2	0.0178	0.2815	LOC_Os12g17600 LOC_Os04g46560
KEGG_VITAMIN_B6_METABOLISM	7	Vitamin B6 metabolism	1	0.0287	0.3662	LOC_Os10g01080
KEGG_PHENYLPROPANOID_BIOSYNTHESIS	86	Phenylpropanoid biosynthesis	2	0.041	0.4456	LOC_Os08g34280 LOC_Os04g43760
KEGG_ENDOCYTOSIS	88	Endocytosis	2	0.0427	0.4456	LOC_Os09g25390 LOC_Os06g40170
KEGG_FLAVONOID_BIOSYNTHESIS	14	Flavonoid biosynthesis	1	0.0531	0.5085	LOC_Os11g32650
KEGG_CAROTENOID_BIOSYNTHESIS	24	Carotenoid biosynthesis	1	0.0869	0.6659	LOC_Os10g38940
KEGG_CIRCADIAN_RHYTHM-PLANT	23	Circadian rhythm - plant	1	0.0836	0.6659	LOC_Os11g32650
KEGG_DITERPENOID_BIOSYNTHESIS	23	Diterpenoid biosynthesis	1	0.0836	0.6659	LOC_Os05g48700
KEGG_NITROGEN_METABOLISM	29	Nitrogen metabolism	1	0.1034	0.7425	LOC_Os01g45274
KEGG_PENTOSE_AND_GLUCURONATE_INTERCONVERSIONS	35	Pentose and glucuronate interconversions	1	0.1228	0.7617	LOC_Os04g05050
KEGG_PORPHYRIN_AND_CHLOROPHYLL_METABOLISM	36	Porphyrin and chlorophyll metabolism	1	0.126	0.7617	LOC_Os04g58200
KEGG_ASCORBATE_AND_ALDARATE_METABOLISM	36	Ascorbate and aldarate metabolism	1	0.126	0.7617	LOC_Os04g14680
KEGG_CITRATE_CYCLE_(TCA_CYCLE)	49	Citrate cycle (TCA cycle)	1	0.1664	0.8688	LOC_Os04g46560
KEGG_PENTOSE_PHOSPHATE_PATHWAY	45	Pentose phosphate pathway	1	0.1541	0.8688	LOC_Os06g40640
KEGG_GLYCINE,_SERINE_AND_THREONINE_METABOLISM	48	Glycine, serine and threonine metabolism	1	0.1633	0.8688	LOC_Os01g51410
KEGG_FRUCTOSE_AND_MANNOSE_METABOLISM	53	Fructose and mannose metabolism	1	0.1784	0.8826	LOC_Os06g40640
KEGG_GLUTATHIONE_METABOLISM	55	Glutathione metabolism	1	0.1844	0.8826	LOC_Os04g14680
KEGG_GLYCOLYSIS_/_GLUCONEOGENESIS	116	Glycolysis / Gluconeogenesis	1	0.3469	1	LOC_Os06g40640
KEGG_PYRUVATE_METABOLISM	69	Pyruvate metabolism	1	0.2249	1	LOC_Os04g46560
KEGG_UBIQUITIN_MEDIATED_PROTEOLYSIS	116	Ubiquitin mediated proteolysis	1	0.3469	1	LOC_Os01g16650
KEGG_PHENYLALANINE_METABOLISM	75	Phenylalanine metabolism	1	0.2417	1	LOC_Os04g43760
KEGG_CYSTEINE_AND_METHIONINE_METABOLISM	74	Cysteine and methionine metabolism	1	0.2389	1	LOC_Os09g27820

## Sheet: Zero_h_vs_water_control_down_mi
Gene Set Name	Number of genes	Description	Number of Genes in Overlap (k)	pvalue	FDR	Query ID
PMRD_PREDICTED_OSA-MIRF10831-AKR	4	Predicted targets of osa-miRf10831-akr through web-service psRNATarget	2	0.000195	0.1084	LOC_Os11g17970 LOC_Os12g12934
PMRD_PREDICTED_OSA-MIRF11381-AKR	3	Predicted targets of osa-miRf11381-akr through web-service psRNATarget	1	0.0144	0.2928	LOC_Os04g38220
PMRD_PREDICTED_OSA-MIRF10805-AKR	15	Predicted targets of osa-miRf10805-akr through web-service psRNATarget	2	0.00172	0.2928	LOC_Os03g39610 LOC_Os04g02620
PMRD_PREDICTED_OSA-MIR395H	4	Predicted targets of osa-miR395h through web-service psRNATarget	1	0.018	0.2928	LOC_Os03g09930
PMRD_PREDICTED_OSA-MIRF11446-AKR	5	Predicted targets of osa-miRf11446-akr through web-service psRNATarget	1	0.0216	0.2928	LOC_Os11g35540
PMRD_PREDICTED_OSA-MIR395M	4	Predicted targets of osa-miR395m through web-service psRNATarget	1	0.018	0.2928	LOC_Os03g09930
PMRD_PREDICTED_OSA-MIRF11810-AKR	5	Predicted targets of osa-miRf11810-akr through web-service psRNATarget	1	0.0216	0.2928	LOC_Os11g35540
PMRD_PREDICTED_OSA-MIRF11906-AKR	3	Predicted targets of osa-miRf11906-akr through web-service psRNATarget	1	0.0144	0.2928	LOC_Os11g35540
PMRD_PREDICTED_OSA-MIR395R	4	Predicted targets of osa-miR395r through web-service psRNATarget	1	0.018	0.2928	LOC_Os03g09930
PMRD_PREDICTED_OSA-MIR395P	4	Predicted targets of osa-miR395p through web-service psRNATarget	1	0.018	0.2928	LOC_Os03g09930
PMRD_PREDICTED_OSA-MIR395L	4	Predicted targets of osa-miR395l through web-service psRNATarget	1	0.018	0.2928	LOC_Os03g09930
PMRD_PREDICTED_OSA-MIRF10557-AKR	4	Predicted targets of osa-miRf10557-akr through web-service psRNATarget	1	0.018	0.2928	LOC_Os11g35540
PMRD_PREDICTED_OSA-MIRF10930-AKR	3	Predicted targets of osa-miRf10930-akr through web-service psRNATarget	1	0.0144	0.2928	LOC_Os11g35540
PMRD_PREDICTED_OSA-MIR395K	4	Predicted targets of osa-miR395k through web-service psRNATarget	1	0.018	0.2928	LOC_Os03g09930
PMRD_PREDICTED_OSA-MIRF10073-AKR	5	Predicted targets of osa-miRf10073-akr through web-service psRNATarget	1	0.0216	0.2928	LOC_Os11g35540
PMRD_PREDICTED_OSA-MIR395G	4	Predicted targets of osa-miR395g through web-service psRNATarget	1	0.018	0.2928	LOC_Os03g09930
PMRD_PREDICTED_OSA-MIRF10227-AKR	2	Predicted targets of osa-miRf10227-akr through web-service psRNATarget	1	0.0109	0.2928	LOC_Os12g25490
PMRD_PREDICTED_OSA-MIRF11929-AKR	4	Predicted targets of osa-miRf11929-akr through web-service psRNATarget	1	0.018	0.2928	LOC_Os11g35540
PMRD_PREDICTED_OSA-MIR395I	4	Predicted targets of osa-miR395i through web-service psRNATarget	1	0.018	0.2928	LOC_Os03g09930
PMRD_PREDICTED_OSA-MIRF11142-AKR	2	Predicted targets of osa-miRf11142-akr through web-service psRNATarget	1	0.0109	0.2928	LOC_Os11g35540
PMRD_PREDICTED_OSA-MIRF11880-AKR	4	Predicted targets of osa-miRf11880-akr through web-service psRNATarget	1	0.018	0.2928	LOC_Os01g15320
PMRD_PREDICTED_OSA-MIR395N	4	Predicted targets of osa-miR395n through web-service psRNATarget	1	0.018	0.2928	LOC_Os03g09930
PMRD_PREDICTED_OSA-MIR395B	4	Predicted targets of osa-miR395b through web-service psRNATarget	1	0.018	0.2928	LOC_Os03g09930
PMRD_PREDICTED_OSA-MIR395D	4	Predicted targets of osa-miR395d through web-service psRNATarget	1	0.018	0.2928	LOC_Os03g09930
PMRD_PREDICTED_OSA-MIR395S	4	Predicted targets of osa-miR395s through web-service psRNATarget	1	0.018	0.2928	LOC_Os03g09930
PMRD_PREDICTED_OSA-MIRF11950-AKR	5	Predicted targets of osa-miRf11950-akr through web-service psRNATarget	1	0.0216	0.2928	LOC_Os11g35540
PMRD_PREDICTED_OSA-MIRF10901-AKR	4	Predicted targets of osa-miRf10901-akr through web-service psRNATarget	1	0.018	0.2928	LOC_Os11g35540
PMRD_PREDICTED_OSA-MIRF11889-AKR	2	Predicted targets of osa-miRf11889-akr through web-service psRNATarget	1	0.0109	0.2928	LOC_Os11g35540
PMRD_PREDICTED_OSA-MIRF11050-AKR	17	Predicted targets of osa-miRf11050-akr through web-service psRNATarget	2	0.00215	0.2928	LOC_Os03g39610 LOC_Os04g02620
PMRD_PREDICTED_OSA-MIRF11734-AKR	2	Predicted targets of osa-miRf11734-akr through web-service psRNATarget	1	0.0109	0.2928	LOC_Os11g35540
PMRD_PREDICTED_OSA-MIR1847.1	5	Predicted targets of osa-miR1847.1 through web-service psRNATarget	1	0.0216	0.2928	LOC_Os01g63190
PMRD_PREDICTED_OSA-MIRF11745-AKR	3	Predicted targets of osa-miRf11745-akr through web-service psRNATarget	1	0.0144	0.2928	LOC_Os11g35540
PMRD_PREDICTED_OSA-MIRF11465-AKR	5	Predicted targets of osa-miRf11465-akr through web-service psRNATarget	1	0.0216	0.2928	LOC_Os11g35540
PMRD_PREDICTED_OSA-MIR395Q	4	Predicted targets of osa-miR395q through web-service psRNATarget	1	0.018	0.2928	LOC_Os03g09930
PMRD_PREDICTED_OSA-MIR395E	4	Predicted targets of osa-miR395e through web-service psRNATarget	1	0.018	0.2928	LOC_Os03g09930
PMRD_PREDICTED_OSA-MIRF10953-AKR	3	Predicted targets of osa-miRf10953-akr through web-service psRNATarget	1	0.0144	0.2928	LOC_Os11g35540
PMRD_PREDICTED_OSA-MIRF10395-AKR	2	Predicted targets of osa-miRf10395-akr through web-service psRNATarget	1	0.0109	0.2928	LOC_Os11g35540
PMRD_PREDICTED_OSA-MIRF11049-AKR	4	Predicted targets of osa-miRf11049-akr through web-service psRNATarget	1	0.018	0.2928	LOC_Os11g35540
PMRD_PREDICTED_OSA-MIR395J	4	Predicted targets of osa-miR395j through web-service psRNATarget	1	0.018	0.2928	LOC_Os03g09930
PMRD_PREDICTED_OSA-MIRF10933-AKR	5	Predicted targets of osa-miRf10933-akr through web-service psRNATarget	1	0.0216	0.2928	LOC_Os11g35540
PMRD_PREDICTED_OSA-MIRF12080-AKR	5	Predicted targets of osa-miRf12080-akr through web-service psRNATarget	1	0.0216	0.2928	LOC_Os04g33260
PMRD_PREDICTED_OSA-MIRF11667-AKR	6	Predicted targets of osa-miRf11667-akr through web-service psRNATarget	1	0.0251	0.3177	LOC_Os11g35540
PMRD_PREDICTED_OSA-MIRF11349-AKR	6	Predicted targets of osa-miRf11349-akr through web-service psRNATarget	1	0.0251	0.3177	LOC_Os11g13890
PMRD_PREDICTED_OSA-MIRF11617-AKR	6	Predicted targets of osa-miRf11617-akr through web-service psRNATarget	1	0.0251	0.3177	LOC_Os11g35540
PMRD_PREDICTED_OSA-MIRF11831-AKR	7	Predicted targets of osa-miRf11831-akr through web-service psRNATarget	1	0.0287	0.319	LOC_Os03g12520
PMRD_PREDICTED_OSA-MIR1846A-3P	7	Predicted targets of osa-miR1846a-3p through web-service psRNATarget	1	0.0287	0.319	LOC_Os03g55030
PMRD_PREDICTED_OSA-MIR1846B-3P	7	Predicted targets of osa-miR1846b-3p through web-service psRNATarget	1	0.0287	0.319	LOC_Os03g55030
PMRD_PREDICTED_OSA-MIR528	7	Predicted targets of osa-miR528 through web-service psRNATarget	1	0.0287	0.319	LOC_Os08g04310
PMRD_PREDICTED_OSA-MIRF10566-AKR	7	Predicted targets of osa-miRf10566-akr through web-service psRNATarget	1	0.0287	0.319	LOC_Os11g35540
PMRD_PREDICTED_OSA-MIRF10826-AKR	7	Predicted targets of osa-miRf10826-akr through web-service psRNATarget	1	0.0287	0.319	LOC_Os11g35540
PMRD_PREDICTED_OSA-MIRF11648-AKR	8	Predicted targets of osa-miRf11648-akr through web-service psRNATarget	1	0.0322	0.3198	LOC_Os11g35540
PMRD_PREDICTED_OSA-MIRF11487-AKR	8	Predicted targets of osa-miRf11487-akr through web-service psRNATarget	1	0.0322	0.3198	LOC_Os11g35540
PMRD_PREDICTED_OSA-MIRF11656-AKR	8	Predicted targets of osa-miRf11656-akr through web-service psRNATarget	1	0.0322	0.3198	LOC_Os06g47820
PMRD_PREDICTED_OSA-MIR1846A-5P	8	Predicted targets of osa-miR1846a-5p through web-service psRNATarget	1	0.0322	0.3198	LOC_Os03g12270
PMRD_PREDICTED_OSA-MIR1846B-5P	8	Predicted targets of osa-miR1846b-5p through web-service psRNATarget	1	0.0322	0.3198	LOC_Os03g12270
PMRD_PREDICTED_OSA-MIR1846C-5P	8	Predicted targets of osa-miR1846c-5p through web-service psRNATarget	1	0.0322	0.3198	LOC_Os03g12270
PMRD_PREDICTED_OSA-MIRF10245-AKR	11	Predicted targets of osa-miRf10245-akr through web-service psRNATarget	1	0.0427	0.338	LOC_Os07g18874
PMRD_PREDICTED_OSA-MIR164A	11	Predicted targets of osa-miR164a through web-service psRNATarget	1	0.0427	0.338	LOC_Os04g59610
PMRD_PREDICTED_OSA-MIRF10829-AKR	10	Predicted targets of osa-miRf10829-akr through web-service psRNATarget	1	0.0392	0.338	LOC_Os03g39610
PMRD_PREDICTED_OSA-MIR396F	10	Predicted targets of osa-miR396f through web-service psRNATarget	1	0.0392	0.338	LOC_Os04g51190
PMRD_PREDICTED_OSA-MIRF11445-AKR	9	Predicted targets of osa-miRf11445-akr through web-service psRNATarget	1	0.0357	0.338	LOC_Os11g35540
PMRD_PREDICTED_OSA-MIR396I	12	Predicted targets of osa-miR396i through web-service psRNATarget	1	0.0462	0.338	LOC_Os04g51190
PMRD_PREDICTED_OSA-MIRF11013-AKR	12	Predicted targets of osa-miRf11013-akr through web-service psRNATarget	1	0.0462	0.338	LOC_Os01g52680
PMRD_PREDICTED_OSA-MIRF10017-AKR	10	Predicted targets of osa-miRf10017-akr through web-service psRNATarget	1	0.0392	0.338	LOC_Os11g35540
PMRD_PREDICTED_OSA-MIR396G	12	Predicted targets of osa-miR396g through web-service psRNATarget	1	0.0462	0.338	LOC_Os04g51190
PMRD_PREDICTED_OSA-MIRF11377-AKR	10	Predicted targets of osa-miRf11377-akr through web-service psRNATarget	1	0.0392	0.338	LOC_Os02g37850
PMRD_PREDICTED_OSA-MIR1884A	12	Predicted targets of osa-miR1884a through web-service psRNATarget	1	0.0462	0.338	LOC_Os09g33710
PMRD_PREDICTED_OSA-MIR396H	12	Predicted targets of osa-miR396h through web-service psRNATarget	1	0.0462	0.338	LOC_Os04g51190
PMRD_PREDICTED_OSA-MIRF10207-AKR	11	Predicted targets of osa-miRf10207-akr through web-service psRNATarget	1	0.0427	0.338	LOC_Os01g63880
PMRD_PREDICTED_OSA-MIRF10496-AKR	12	Predicted targets of osa-miRf10496-akr through web-service psRNATarget	1	0.0462	0.338	LOC_Os12g12934
PMRD_PREDICTED_OSA-MIRF10649-AKR	9	Predicted targets of osa-miRf10649-akr through web-service psRNATarget	1	0.0357	0.338	LOC_Os11g47970
PMRD_PREDICTED_OSA-MIR164F	11	Predicted targets of osa-miR164f through web-service psRNATarget	1	0.0427	0.338	LOC_Os04g59610
PMRD_PREDICTED_OSA-MIRF10075-AKR	11	Predicted targets of osa-miRf10075-akr through web-service psRNATarget	1	0.0427	0.338	LOC_Os05g43860
PMRD_PREDICTED_OSA-MIRF11060-AKR	12	Predicted targets of osa-miRf11060-akr through web-service psRNATarget	1	0.0462	0.338	LOC_Os01g63880
PMRD_PREDICTED_OSA-MIR164B	11	Predicted targets of osa-miR164b through web-service psRNATarget	1	0.0427	0.338	LOC_Os04g59610
PMRD_PREDICTED_OSA-MIRF11820-AKR	12	Predicted targets of osa-miRf11820-akr through web-service psRNATarget	1	0.0462	0.338	LOC_Os11g35540
PMRD_PREDICTED_OSA-MIRF10087-AKR	14	Predicted targets of osa-miRf10087-akr through web-service psRNATarget	1	0.0531	0.3515	LOC_Os05g43860
PMRD_PREDICTED_OSA-MIR397B.2	14	Predicted targets of osa-miR397b.2 through web-service psRNATarget	1	0.0531	0.3515	LOC_Os01g63190
PMRD_PREDICTED_OSA-MIR397A.2	14	Predicted targets of osa-miR397a.2 through web-service psRNATarget	1	0.0531	0.3515	LOC_Os01g63190
PMRD_PREDICTED_OSA-MIRF10045-AKR	14	Predicted targets of osa-miRf10045-akr through web-service psRNATarget	1	0.0531	0.3515	LOC_Os05g43860
PMRD_PREDICTED_OSA-MIR396D	14	Predicted targets of osa-miR396d through web-service psRNATarget	1	0.0531	0.3515	LOC_Os04g51190
PMRD_PREDICTED_OSA-MIRF10644-AKR	14	Predicted targets of osa-miRf10644-akr through web-service psRNATarget	1	0.0531	0.3515	LOC_Os01g13690
PMRD_PREDICTED_OSA-MIRF10229-AKR	14	Predicted targets of osa-miRf10229-akr through web-service psRNATarget	1	0.0531	0.3515	LOC_Os05g48700
PMRD_PREDICTED_OSA-MIR396E	14	Predicted targets of osa-miR396e through web-service psRNATarget	1	0.0531	0.3515	LOC_Os04g51190
PMRD_PREDICTED_OSA-MIR531B	15	Predicted targets of osa-miR531b through web-service psRNATarget	1	0.0565	0.3656	LOC_Os06g18670
PMRD_PREDICTED_OSA-MIRF11855-AKR	15	Predicted targets of osa-miRf11855-akr through web-service psRNATarget	1	0.0565	0.3656	LOC_Os11g32650
PMRD_PREDICTED_OSA-MIRF10154-AKR	16	Predicted targets of osa-miRf10154-akr through web-service psRNATarget	1	0.06	0.3833	LOC_Os03g39610
PMRD_PREDICTED_OSA-MIRF10151-AKR	17	Predicted targets of osa-miRf10151-akr through web-service psRNATarget	1	0.0634	0.4005	LOC_Os07g32020
PMRD_PREDICTED_OSA-MIRF11132-AKR	18	Predicted targets of osa-miRf11132-akr through web-service psRNATarget	1	0.0668	0.4173	LOC_Os03g39610
PMRD_PREDICTED_OSA-MIRF11457-AKR	19	Predicted targets of osa-miRf11457-akr through web-service psRNATarget	1	0.0702	0.4288	LOC_Os03g39610
PMRD_PREDICTED_OSA-MIRF11133-AKR	19	Predicted targets of osa-miRf11133-akr through web-service psRNATarget	1	0.0702	0.4288	LOC_Os03g39610
PMRD_PREDICTED_OSA-MIRF10406-AKR	20	Predicted targets of osa-miRf10406-akr through web-service psRNATarget	1	0.0736	0.4446	LOC_Os01g63880
PMRD_PREDICTED_OSA-MIRF11059-AKR	22	Predicted targets of osa-miRf11059-akr through web-service psRNATarget	1	0.0803	0.4558	LOC_Os01g63880
PMRD_PREDICTED_OSA-MIR818D	23	Predicted targets of osa-miR818d through web-service psRNATarget	1	0.0836	0.4558	LOC_Os01g63880
PMRD_PREDICTED_OSA-MIRF10336-AKR	21	Predicted targets of osa-miRf10336-akr through web-service psRNATarget	1	0.0769	0.4558	LOC_Os03g39610
PMRD_PREDICTED_OSA-MIRF12015-AKR	22	Predicted targets of osa-miRf12015-akr through web-service psRNATarget	1	0.0803	0.4558	LOC_Os03g39610
PMRD_PREDICTED_OSA-MIR818E	23	Predicted targets of osa-miR818e through web-service psRNATarget	1	0.0836	0.4558	LOC_Os01g63880
PMRD_PREDICTED_OSA-MIR818C	23	Predicted targets of osa-miR818c through web-service psRNATarget	1	0.0836	0.4558	LOC_Os01g63880
PMRD_PREDICTED_OSA-MIRF11996-AKR	22	Predicted targets of osa-miRf11996-akr through web-service psRNATarget	1	0.0803	0.4558	LOC_Os07g32020
PMRD_PREDICTED_OSA-MIRF10212-AKR	22	Predicted targets of osa-miRf10212-akr through web-service psRNATarget	1	0.0803	0.4558	LOC_Os01g63880
PMRD_PREDICTED_OSA-MIR818A	23	Predicted targets of osa-miR818a through web-service psRNATarget	1	0.0836	0.4558	LOC_Os01g63880
PMRD_PREDICTED_OSA-MIR818B	23	Predicted targets of osa-miR818b through web-service psRNATarget	1	0.0836	0.4558	LOC_Os01g63880
PMRD_PREDICTED_OSA-MIRF10429-AKR	24	Predicted targets of osa-miRf10429-akr through web-service psRNATarget	1	0.0869	0.4694	LOC_Os03g39610
PMRD_PREDICTED_OSA-MIR1436	25	Predicted targets of osa-miR1436 through web-service psRNATarget	1	0.0903	0.4826	LOC_Os01g63880
PMRD_PREDICTED_OSA-MIRF10481-AKR	26	Predicted targets of osa-miRf10481-akr through web-service psRNATarget	1	0.0936	0.4955	LOC_Os03g45340
PMRD_PREDICTED_OSA-MIR1884B	27	Predicted targets of osa-miR1884b through web-service psRNATarget	1	0.0969	0.5081	LOC_Os09g33710

## Sheet: Zero_h_vs_water_control_down_Pl
Gene Set Name	Number of genes	Description	Number of Genes in Overlap (k)	pvalue	FDR	Query ID
CHOLINE_BIOSYNTHESIS_III	15	choline biosynthesis III	2	0.00172	0.3129	LOC_Os09g25390 LOC_Os06g40170
BETA;-D-GLUCURONIDE_DEGRADATION	4	beta;-D-glucuronide degradation	1	0.018	0.4104	LOC_Os06g08090
LEUCOPELARGONIDIN_AND_LEUCOCYANIDIN_BIOSYNTHESIS	5	leucopelargonidin and leucocyanidin biosynthesis	1	0.0216	0.4104	LOC_Os10g16974
FLAVONOL_BIOSYNTHESIS	5	flavonol biosynthesis	1	0.0216	0.4104	LOC_Os10g16974
CYTOKININS_7-N-GLUCOSIDE_BIOSYNTHESIS	162	cytokinins 7-N-glucoside biosynthesis	3	0.0226	0.4104	LOC_Os07g32620 LOC_Os05g08490 LOC_Os03g55030
PHOSPHOLIPASES	37	phospholipases	2	0.0089	0.4104	LOC_Os09g25390 LOC_Os06g40170
PHENYLPROPANOID_BIOSYNTHESIS	31	phenylpropanoid biosynthesis	2	0.00643	0.4104	LOC_Os09g25150 LOC_Os08g34280
CYTOKININS_9-N-GLUCOSIDE_BIOSYNTHESIS	162	cytokinins 9-N-glucoside biosynthesis	3	0.0226	0.4104	LOC_Os07g32620 LOC_Os05g08490 LOC_Os03g55030
LEUCODELPHINIDIN_BIOSYNTHESIS	3	leucodelphinidin biosynthesis	1	0.0144	0.4104	LOC_Os10g16974
CYTOKININS-O-GLUCOSIDE_BIOSYNTHESIS	161	cytokinins-O-glucoside biosynthesis	3	0.0222	0.4104	LOC_Os07g32620 LOC_Os05g08490 LOC_Os03g55030
CALVIN_CYCLE	67	Calvin cycle	2	0.0263	0.4196	LOC_Os12g17600 LOC_Os06g40640
ASPARTATE_DEGRADATION_II	14	aspartate degradation II	1	0.0531	0.4196	LOC_Os04g46560
GLYCOLYSIS_IV_(PLANT_CYTOSOL)	98	glycolysis IV (plant cytosol)	2	0.0515	0.4196	LOC_Os11g42500 LOC_Os06g40640
PHENYLPROPANOID_BIOSYNTHESIS,_INITIAL_REACTIONS	11	phenylpropanoid biosynthesis, initial reactions	1	0.0427	0.4196	LOC_Os04g43760
SALICYLATE_BIOSYNTHESIS	10	salicylate biosynthesis	1	0.0392	0.4196	LOC_Os04g43760
DIMBOA-GLUCOSIDE_DEGRADATION	7	DIMBOA-glucoside degradation	1	0.0287	0.4196	LOC_Os09g33710
GLUCONEOGENESIS_PLANTCYC	78	gluconeogenesis	2	0.0345	0.4196	LOC_Os04g46560 LOC_Os06g40640
BRASSINOSTEROID_BIOSYNTHESIS_II	91	brassinosteroid biosynthesis II	2	0.0453	0.4196	LOC_Os09g25150 LOC_Os08g34280
GLYCINE_CLEAVAGE_COMPLEX_PLANTCYC	11	glycine cleavage complex	1	0.0427	0.4196	LOC_Os01g51410
ASCORBATE_GLUTATHIONE_CYCLE	12	ascorbate glutathione cycle	1	0.0462	0.4196	LOC_Os04g14680
OXIDATIVE_ETHANOL_DEGRADATION_III	10	oxidative ethanol degradation III	1	0.0392	0.4196	LOC_Os04g14680
SUCROSE_DEGRADATION_TO_ETHANOL_AND_LACTATE_(ANAEROBIC)	191	sucrose degradation to ethanol and lactate (anaerobic)	3	0.0341	0.4196	LOC_Os04g46560 LOC_Os11g42500 LOC_Os06g40640
REMOVAL_OF_SUPEROXIDE_RADICALS_PLANTCYC	14	removal of superoxide radicals	1	0.0531	0.4196	LOC_Os04g14680
XYLULOSE-MONOPHOSPHATE_CYCLE	17	xylulose-monophosphate cycle	1	0.0634	0.4266	LOC_Os06g40640
CYANATE_DEGRADATION	15	cyanate degradation	1	0.0565	0.4266	LOC_Os01g45274
GLYCOLYSIS_I	107	glycolysis I	2	0.06	0.4266	LOC_Os11g42500 LOC_Os06g40640
FLAVONOID_BIOSYNTHESIS	17	flavonoid biosynthesis	1	0.0634	0.4266	LOC_Os11g32650
ETHYLENE_BIOSYNTHESIS_FROM_METHIONINE	18	ethylene biosynthesis from methionine	1	0.0668	0.4335	LOC_Os09g27820
SUBERIN_BIOSYNTHESIS	19	suberin biosynthesis	1	0.0702	0.4398	LOC_Os04g43760
HISTIDINE_BIOSYNTHESIS_I	24	histidine biosynthesis I	1	0.0869	0.5267	LOC_Os01g51980
REDUCTIVE_TCA_CYCLE_I	28	reductive TCA cycle I	1	0.1001	0.587	LOC_Os04g46560
TCA_CYCLE	33	TCA cycle	1	0.1164	0.6608	LOC_Os04g46560
IAA_BIOSYNTHESIS_I	35	IAA biosynthesis I	1	0.1228	0.6761	LOC_Os06g23114
TCA_CYCLE_VARIATION_I	39	TCA cycle variation I	1	0.1355	0.724	LOC_Os04g46560
BETANIDIN_DEGRADATION	180	betanidin degradation	2	0.1419	0.7369	LOC_Os04g14680 LOC_Os01g19020
STARCH_DEGRADATION	54	starch degradation	1	0.1814	0.9157	LOC_Os07g35940
AEROBIC_RESPIRATION_--_ELECTRON_DONOR_II	72	aerobic respiration -- electron donor II	1	0.2333	1	LOC_Os11g29350
TRIACYLGLYCEROL_DEGRADATION	99	triacylglycerol degradation	1	0.3052	1	LOC_Os01g47400
TRNA_CHARGING_PATHWAY	71	tRNA charging pathway	1	0.2305	1	LOC_Os07g32020
ENTEROBACTIN_BIOSYNTHESIS	85	enterobactin biosynthesis	1	0.2688	1	LOC_Os04g58200
MIXED_ACID_FERMENTATION	81	mixed acid fermentation	1	0.2581	1	LOC_Os04g46560
CELLULOSE_BIOSYNTHESIS	67	cellulose biosynthesis	1	0.2193	1	LOC_Os02g09930

## Sheet: Zero_h_vs_water_control_down_PO
Gene Set Name	Number of genes	Description	Number of Genes in Overlap (k)	pvalue	FDR	Query ID
SHOOT_SYSTEM	15789	PO:0009006 shoot system	147	2.03e-37	2.23e-35	LOC_Os02g09940 LOC_Os06g04920 LOC_Os09g25150 LOC_Os06g12310 LOC_Os12g17600 LOC_Os07g40300 LOC_Os04g58200 LOC_Os04g51190 LOC_Os04g01140 LOC_Os04g46560 LOC_Os07g17560 LOC_Os01g13690 LOC_Os11g42500 LOC_Os10g40830 LOC_Os11g16550 LOC_Os09g30340 LOC_Os09g33710 LOC_Os07g32620 LOC_Os03g61720 LOC_Os10g07450 LOC_Os03g64050 LOC_Os11g42490 LOC_Os06g50230 LOC_Os11g47970 LOC_Os05g07060 LOC_Os06g20200 LOC_Os03g…
VASCULAR_LEAF	13760	PO:0009025 vascular leaf	134	2.13e-34	1.17e-32	LOC_Os02g09940 LOC_Os06g04920 LOC_Os09g25150 LOC_Os06g12310 LOC_Os12g17600 LOC_Os07g40300 LOC_Os04g58200 LOC_Os04g51190 LOC_Os04g01140 LOC_Os03g09170 LOC_Os01g13690 LOC_Os11g42500 LOC_Os10g40830 LOC_Os11g16550 LOC_Os09g30340 LOC_Os09g33710 LOC_Os07g32620 LOC_Os03g61720 LOC_Os03g64050 LOC_Os11g42490 LOC_Os06g50230 LOC_Os11g47970 LOC_Os06g20200 LOC_Os03g63060 LOC_Os03g11650 LOC_Os06g44450 LOC_Os04g…
INFLORESCENCE	16672	PO:0009049 inflorescence	135	3.75e-26	1.37e-24	LOC_Os02g09940 LOC_Os01g52680 LOC_Os09g25150 LOC_Os06g12310 LOC_Os12g17600 LOC_Os03g12270 LOC_Os07g40300 LOC_Os04g58200 LOC_Os04g51190 LOC_Os04g01140 LOC_Os03g09170 LOC_Os04g46560 LOC_Os07g17560 LOC_Os01g13690 LOC_Os11g42500 LOC_Os10g40830 LOC_Os11g16550 LOC_Os09g30340 LOC_Os09g33710 LOC_Os07g32620 LOC_Os10g07450 LOC_Os03g64050 LOC_Os06g50230 LOC_Os11g47970 LOC_Os05g07060 LOC_Os06g20200 LOC_Os03g…
WHOLE_PLANT	11966	PO:0000003 whole plant	113	9.29e-26	2.55e-24	LOC_Os06g04920 LOC_Os09g25150 LOC_Os06g12310 LOC_Os12g17600 LOC_Os07g40300 LOC_Os04g58200 LOC_Os04g51190 LOC_Os03g09170 LOC_Os04g46560 LOC_Os07g17560 LOC_Os01g13690 LOC_Os11g42500 LOC_Os10g40830 LOC_Os11g16550 LOC_Os09g30340 LOC_Os10g07450 LOC_Os03g64050 LOC_Os11g42490 LOC_Os06g50230 LOC_Os11g47970 LOC_Os06g20200 LOC_Os03g11650 LOC_Os06g44450 LOC_Os04g59610 LOC_Os01g55670 LOC_Os10g27170 LOC_Os02g…
ADULT_VASCULAR_LEAF	3908	PO:0006340 adult vascular leaf	58	2.11e-20	4.64e-19	LOC_Os02g09940 LOC_Os09g25150 LOC_Os06g12310 LOC_Os12g17600 LOC_Os04g58200 LOC_Os01g13690 LOC_Os10g40830 LOC_Os11g16550 LOC_Os09g30340 LOC_Os07g32620 LOC_Os06g50230 LOC_Os06g20200 LOC_Os06g44450 LOC_Os06g40640 LOC_Os05g51160 LOC_Os08g34280 LOC_Os01g64960 LOC_Os03g52070 LOC_Os04g16722 LOC_Os03g50310 LOC_Os05g31750 LOC_Os01g51410 LOC_Os01g47630 LOC_Os11g13890 LOC_Os04g37550 LOC_Os04g38220 LOC_Os12g…
COTYLEDON	5588	PO:0020030 cotyledon	63	2.18e-16	4e-15	LOC_Os12g17600 LOC_Os03g09170 LOC_Os01g13690 LOC_Os09g30340 LOC_Os03g64050 LOC_Os11g42490 LOC_Os03g63060 LOC_Os03g11650 LOC_Os06g44450 LOC_Os01g55670 LOC_Os06g40640 LOC_Os01g04590 LOC_Os01g64960 LOC_Os09g34320 LOC_Os06g01790 LOC_Os02g11770 LOC_Os03g50310 LOC_Os03g19220 LOC_Os05g31750 LOC_Os01g51410 LOC_Os11g13890 LOC_Os03g64010 LOC_Os08g01140 LOC_Os01g47400 LOC_Os01g63880 LOC_Os06g47930 LOC_Os04g…
ROOT	12268	PO:0009005 root	96	3.16e-15	4.96e-14	LOC_Os06g12310 LOC_Os12g17600 LOC_Os04g58200 LOC_Os04g51190 LOC_Os04g01140 LOC_Os04g46560 LOC_Os10g40830 LOC_Os11g16550 LOC_Os09g30340 LOC_Os07g32620 LOC_Os10g07450 LOC_Os03g64050 LOC_Os06g50230 LOC_Os06g20200 LOC_Os03g63060 LOC_Os06g44450 LOC_Os04g59610 LOC_Os06g40640 LOC_Os09g25810 LOC_Os06g40170 LOC_Os11g33270 LOC_Os05g51160 LOC_Os08g34280 LOC_Os02g09930 LOC_Os01g64960 LOC_Os05g37660 LOC_Os07g…
STEM	1601	PO:0009047 stem	27	6.34e-11	8.71e-10	LOC_Os02g09940 LOC_Os12g17600 LOC_Os04g58200 LOC_Os09g30340 LOC_Os11g47970 LOC_Os01g64960 LOC_Os05g31750 LOC_Os01g51410 LOC_Os11g13890 LOC_Os04g33830 LOC_Os03g12530 LOC_Os04g38410 LOC_Os03g39610 LOC_Os08g01380 LOC_Os06g03970 LOC_Os04g43760 LOC_Os02g26700 LOC_Os01g63190 LOC_Os01g14670 LOC_Os07g38130 LOC_Os08g04310 LOC_Os01g41710 LOC_Os07g37240 LOC_Os07g05480 LOC_Os01g53240 LOC_Os09g27820 LOC_Os03g…
FLOWER	9509	PO:0009046 flower	73	1.15e-10	1.4e-09	LOC_Os06g04920 LOC_Os09g25150 LOC_Os06g12310 LOC_Os12g17600 LOC_Os04g58200 LOC_Os04g01140 LOC_Os01g13690 LOC_Os11g16550 LOC_Os09g30340 LOC_Os03g64050 LOC_Os06g50230 LOC_Os06g20200 LOC_Os03g11650 LOC_Os06g44450 LOC_Os04g59610 LOC_Os10g27170 LOC_Os06g40640 LOC_Os09g25810 LOC_Os08g08140 LOC_Os09g25390 LOC_Os06g40170 LOC_Os11g33270 LOC_Os08g34280 LOC_Os01g04590 LOC_Os11g23220 LOC_Os01g64960 LOC_Os09g…
PLANT_STRUCTURE	5869	PO:0009011 plant structure	54	1.42e-10	1.56e-09	LOC_Os02g09940 LOC_Os06g04920 LOC_Os06g12310 LOC_Os12g17600 LOC_Os04g58200 LOC_Os01g13690 LOC_Os11g42500 LOC_Os11g16550 LOC_Os09g30340 LOC_Os06g50230 LOC_Os11g47970 LOC_Os06g20200 LOC_Os03g63060 LOC_Os10g27170 LOC_Os06g40640 LOC_Os08g34280 LOC_Os02g09930 LOC_Os01g64960 LOC_Os06g01790 LOC_Os04g16722 LOC_Os03g50310 LOC_Os01g51410 LOC_Os11g13890 LOC_Os08g01140 LOC_Os12g08770 LOC_Os10g01080 LOC_Os02g…
PLANT_CALLUS	16131	PO:0005052 plant callus	94	1.71e-07	1.71e-06	LOC_Os02g09940 LOC_Os09g25150 LOC_Os06g12310 LOC_Os12g17600 LOC_Os07g40300 LOC_Os04g58200 LOC_Os04g51190 LOC_Os04g01140 LOC_Os04g46560 LOC_Os01g13690 LOC_Os10g40830 LOC_Os11g16550 LOC_Os09g30340 LOC_Os07g32620 LOC_Os03g64050 LOC_Os06g50230 LOC_Os06g20200 LOC_Os03g63060 LOC_Os03g11650 LOC_Os06g44450 LOC_Os04g59610 LOC_Os02g37850 LOC_Os06g40640 LOC_Os09g25810 LOC_Os11g33270 LOC_Os01g22640 LOC_Os08g…
SEED	8413	PO:0009010 seed	57	1.87e-06	1.71e-05	LOC_Os02g09940 LOC_Os06g12310 LOC_Os12g17600 LOC_Os03g12270 LOC_Os04g58200 LOC_Os04g51190 LOC_Os04g46560 LOC_Os09g30340 LOC_Os06g50230 LOC_Os11g47970 LOC_Os03g63060 LOC_Os06g40170 LOC_Os05g51160 LOC_Os08g34280 LOC_Os01g64960 LOC_Os03g52070 LOC_Os02g11770 LOC_Os04g16722 LOC_Os05g31750 LOC_Os01g51410 LOC_Os11g13890 LOC_Os06g33880 LOC_Os05g11510 LOC_Os04g33830 LOC_Os03g22370 LOC_Os02g04750 LOC_Os04g…
ENDOSPERM	1882	PO:0009089 endosperm	22	2.03e-06	1.72e-05	LOC_Os12g17600 LOC_Os11g16550 LOC_Os09g30340 LOC_Os10g07450 LOC_Os04g16722 LOC_Os01g51410 LOC_Os11g13890 LOC_Os01g63880 LOC_Os12g08770 LOC_Os04g33830 LOC_Os10g37710 LOC_Os03g22370 LOC_Os03g39610 LOC_Os08g01380 LOC_Os07g47640 LOC_Os02g37060 LOC_Os02g26700 LOC_Os03g24590 LOC_Os01g41710 LOC_Os11g32650 LOC_Os07g37240 LOC_Os07g05480
SHOOT_APEX	1676	PO:0000037 shoot apex	20	4.5e-06	3.53e-05	LOC_Os04g58200 LOC_Os03g09170 LOC_Os06g50230 LOC_Os09g25810 LOC_Os01g51410 LOC_Os11g13890 LOC_Os01g09580 LOC_Os12g08770 LOC_Os03g39610 LOC_Os03g04020 LOC_Os02g26700 LOC_Os04g15840 LOC_Os03g09930 LOC_Os12g25490 LOC_Os01g16650 LOC_Os01g41710 LOC_Os01g52780 LOC_Os07g05480 LOC_Os09g27820 LOC_Os01g07560
PLANT_EMBRYO	3233	PO:0009009 plant embryo	28	2.22e-05	0.000162	LOC_Os12g17600 LOC_Os04g01140 LOC_Os09g30340 LOC_Os03g64050 LOC_Os11g47970 LOC_Os09g25390 LOC_Os02g09930 LOC_Os01g64960 LOC_Os07g18874 LOC_Os04g16722 LOC_Os11g13890 LOC_Os08g01140 LOC_Os12g08770 LOC_Os06g08090 LOC_Os04g33830 LOC_Os08g01380 LOC_Os03g04020 LOC_Os06g03970 LOC_Os04g43760 LOC_Os02g26700 LOC_Os03g53860 LOC_Os07g38130 LOC_Os01g16650 LOC_Os07g32020 LOC_Os07g37240 LOC_Os07g05480 LOC_Os01g…
PHLOEM	55	PO:0005417 phloem	4	6.57e-05	0.000452	LOC_Os04g46560 LOC_Os01g52780 LOC_Os01g04640 LOC_Os03g45340
SPIKELET	958	PO:0009051 spikelet	10	0.00305	0.0197	LOC_Os04g58200 LOC_Os09g30340 LOC_Os02g11770 LOC_Os06g08090 LOC_Os06g21140 LOC_Os03g22370 LOC_Os04g38410 LOC_Os08g01380 LOC_Os03g04020 LOC_Os01g41710
FLOWER_PRIMORDIUM	1	PO:0004706 flower primordium	1	0.00725	0.0443	LOC_Os07g38130
GYNOECIUM	7758	PO:0009062 gynoecium	41	0.00908	0.0526	LOC_Os06g04920 LOC_Os04g51190 LOC_Os01g13690 LOC_Os09g30340 LOC_Os03g64050 LOC_Os06g40170 LOC_Os08g34280 LOC_Os02g09930 LOC_Os01g64960 LOC_Os07g24000 LOC_Os07g18874 LOC_Os05g31750 LOC_Os01g51410 LOC_Os11g13890 LOC_Os03g64010 LOC_Os01g47400 LOC_Os02g45000 LOC_Os05g43860 LOC_Os04g33830 LOC_Os03g12530 LOC_Os04g38410 LOC_Os03g39610 LOC_Os08g01380 LOC_Os05g43140 LOC_Os02g26700 LOC_Os05g38290 LOC_Os02g…
LEAF_BASE	2	PO:0020040 leaf base	1	0.0109	0.0568	LOC_Os05g50930
LEAF_APEX	2	PO:0020137 leaf apex	1	0.0109	0.0568	LOC_Os05g50930
SPIKELET_FLORET	873	PO:0009082 spikelet floret	8	0.0158	0.079	LOC_Os12g17600 LOC_Os06g40640 LOC_Os03g19220 LOC_Os11g13890 LOC_Os04g43760 LOC_Os02g26700 LOC_Os07g38130 LOC_Os01g41710
LEAF_SHEATH	323	PO:0020104 leaf sheath	4	0.032	0.1528	LOC_Os12g17600 LOC_Os11g47970 LOC_Os04g33830 LOC_Os07g37240
PROPHYLL	1629	PO:0009042 prophyll	11	0.0382	0.175	LOC_Os03g64050 LOC_Os06g44450 LOC_Os02g11770 LOC_Os03g50310 LOC_Os11g13890 LOC_Os01g47400 LOC_Os03g14654 LOC_Os02g26700 LOC_Os07g38130 LOC_Os07g37240 LOC_Os04g03796
COLEOPTILE	42	PO:0020033 coleoptile	1	0.1448	0.6371	LOC_Os01g09450
LEAF_PRODUCTION_STAGE	65	PO:0007133 leaf production stage	1	0.2135	0.9031	LOC_Os01g09450
ANTHER	1188	PO:0009066 anther	6	0.2679	1	LOC_Os10g40830 LOC_Os09g25390 LOC_Os08g34280 LOC_Os04g16722 LOC_Os01g51410 LOC_Os11g32650
CULTURED_PLANT_CALLUS	6915	PO:0000009 cultured plant callus	22	0.7807	1	LOC_Os06g04920 LOC_Os12g17600 LOC_Os04g51190 LOC_Os07g32620 LOC_Os07g24000 LOC_Os09g34320 LOC_Os07g48830 LOC_Os01g51410 LOC_Os07g05840 LOC_Os01g09580 LOC_Os02g45000 LOC_Os03g39610 LOC_Os03g14654 LOC_Os09g30260 LOC_Os02g26700 LOC_Os07g38130 LOC_Os01g16650 LOC_Os01g52780 LOC_Os05g49350 LOC_Os11g14000 LOC_Os04g03796 LOC_Os09g27820

## Sheet: Zero_h_vs_water_control_down_re
Gene Set Name	Number of genes	Description	Number of Genes in Overlap (k)	pvalue	FDR	Query ID
DUBEY_CHROMIUM_STRESS_DN	1612	genes down-regulated during Cr (VI) stress in rice	42	2.54e-23	1.1e-20	LOC_Os06g12310 LOC_Os12g17600 LOC_Os09g30340 LOC_Os07g32620 LOC_Os11g47970 LOC_Os05g07060 LOC_Os06g44450 LOC_Os10g27170 LOC_Os06g40640 LOC_Os06g40170 LOC_Os11g33270 LOC_Os05g51160 LOC_Os08g34280 LOC_Os01g64960 LOC_Os02g11770 LOC_Os04g46780 LOC_Os03g50310 LOC_Os05g31750 LOC_Os01g51410 LOC_Os11g13890 LOC_Os01g52240 LOC_Os08g01140 LOC_Os01g09580 LOC_Os12g08770 LOC_Os04g33830 LOC_Os03g22370 LOC_Os05g…
DAI_OSMYB2P-1_PI_STARVATION_6H_DIFF	1903	genes that up- or down-regulated in rice seedling after Pi starvation for 6 h	34	3.18e-14	6.88e-12	LOC_Os03g09170 LOC_Os11g16550 LOC_Os10g07450 LOC_Os05g07060 LOC_Os06g20200 LOC_Os01g58910 LOC_Os06g40640 LOC_Os01g15320 LOC_Os08g34280 LOC_Os02g09930 LOC_Os01g64960 LOC_Os03g50310 LOC_Os01g62200 LOC_Os01g50460 LOC_Os04g38220 LOC_Os10g01080 LOC_Os10g37710 LOC_Os05g35340 LOC_Os10g38710 LOC_Os08g01380 LOC_Os02g37060 LOC_Os05g46470 LOC_Os10g40620 LOC_Os06g23114 LOC_Os04g05050 LOC_Os05g40020 LOC_Os01g…
WANG_DROUGHT_LEAF_SPECIFIC_DN	64	Leaf specific down-regulated genes under drought stress	10	1.88e-13	2.72e-11	LOC_Os04g58200 LOC_Os09g30340 LOC_Os03g02670 LOC_Os07g06860 LOC_Os03g19220 LOC_Os05g31750 LOC_Os01g52240 LOC_Os05g25370 LOC_Os03g12530 LOC_Os01g13120
SU_COLD_OVEREXPRESSION_OF_MYBS3_DN	291	Downregulated genes by overexpression of MYBS3 with cold treatment from 28 to 4 degree (Table S8 PubmedID:20130099)	13	1.22e-10	1.32e-08	LOC_Os11g42500 LOC_Os06g50230 LOC_Os03g11650 LOC_Os01g52240 LOC_Os06g47930 LOC_Os12g08770 LOC_Os07g35940 LOC_Os01g63190 LOC_Os06g23114 LOC_Os01g41710 LOC_Os01g13120 LOC_Os07g37240 LOC_Os04g49370
DEVESHWAR_ANTHER_DEVELOPMENT_PMA_VS_SCP_DN	4746	Downregulated genes comparing pre-meiotic(PMA) stage with anthers at single-celled(SCP) stage	47	2.92e-10	2.53e-08	LOC_Os02g09940 LOC_Os12g17600 LOC_Os04g01140 LOC_Os03g09170 LOC_Os10g40830 LOC_Os01g61940 LOC_Os03g61720 LOC_Os10g07450 LOC_Os03g64050 LOC_Os01g45274 LOC_Os01g58910 LOC_Os06g40640 LOC_Os10g38940 LOC_Os09g25390 LOC_Os06g40170 LOC_Os08g34280 LOC_Os01g64960 LOC_Os07g24000 LOC_Os03g02670 LOC_Os09g34320 LOC_Os04g46780 LOC_Os03g19220 LOC_Os03g64010 LOC_Os04g51450 LOC_Os01g47400 LOC_Os10g40420 LOC_Os04g…
WANG_GIF1_VS_ZHONGHUA11_UP	197	Up-regulated genes of the gif1 mutant versus wild-type Zhonghua11 at 7 DAF	11	3.59e-10	2.6e-08	LOC_Os12g17600 LOC_Os11g47970 LOC_Os05g07060 LOC_Os08g01140 LOC_Os01g50460 LOC_Os12g08770 LOC_Os10g01080 LOC_Os10g38710 LOC_Os08g01380 LOC_Os01g14670 LOC_Os11g32650
LI_OVARY_IDENTIFIED_BY_TWO_MICROARRAY_UP	106	Highly expressed candidate genes in ovary identified by both 57 K Affymetrix rice whole-genome array and 10 K rice cDNA microarray.	9	4.66e-10	2.88e-08	LOC_Os11g47970 LOC_Os06g20200 LOC_Os11g13890 LOC_Os12g08770 LOC_Os04g33830 LOC_Os04g38410 LOC_Os03g39610 LOC_Os02g26700 LOC_Os07g37240
DAI_OSMYB2P-1_PI_STARVATION_24H_DIFF	2537	genes that up- or down-regulated in rice seedling after Pi starvation for 24 h	32	1.26e-09	6.8e-08	LOC_Os07g40300 LOC_Os03g09170 LOC_Os11g16550 LOC_Os10g07450 LOC_Os06g20200 LOC_Os04g59610 LOC_Os01g58910 LOC_Os06g40640 LOC_Os05g51160 LOC_Os08g34280 LOC_Os01g09450 LOC_Os01g64960 LOC_Os01g47630 LOC_Os08g01140 LOC_Os01g47400 LOC_Os01g50460 LOC_Os10g40600 LOC_Os10g01080 LOC_Os03g12530 LOC_Os09g26370 LOC_Os04g38410 LOC_Os08g01380 LOC_Os03g55030 LOC_Os01g37590 LOC_Os04g36720 LOC_Os11g29720 LOC_Os01g…
ZHANG_CHILLING_STRESS_LTH-REPRESSED_COMPARED_WITH_IR29	229	LTH-repressed genes compared with IR29 under control conditions.	10	2.16e-08	1.04e-06	LOC_Os01g62200 LOC_Os05g25370 LOC_Os06g47930 LOC_Os03g62670 LOC_Os03g55030 LOC_Os05g46470 LOC_Os05g06920 LOC_Os01g04640 LOC_Os01g51980 LOC_Os10g16974
DEVESHWAR_ANTHER_DEVELOPMENT_MA_VS_PMA_UP	5467	Upregulated genes comparing meiotic(MA) stage with pre-meiotic(PMA) stage	47	2.52e-08	1.09e-06	LOC_Os02g09940 LOC_Os12g17600 LOC_Os04g01140 LOC_Os03g09170 LOC_Os01g61940 LOC_Os03g61720 LOC_Os03g64050 LOC_Os01g45274 LOC_Os06g20200 LOC_Os01g58910 LOC_Os02g37850 LOC_Os06g40640 LOC_Os06g40170 LOC_Os08g34280 LOC_Os01g64960 LOC_Os03g02670 LOC_Os09g34320 LOC_Os04g46780 LOC_Os03g19220 LOC_Os01g51410 LOC_Os03g64010 LOC_Os04g51450 LOC_Os10g40420 LOC_Os01g09580 LOC_Os04g37550 LOC_Os05g11510 LOC_Os10g…
LI_STIGMA_IDENTIFIED_BY_ONE_MICROARRAY_UP	411	Highly expressed candidate genes in stigma identified by 57 K Affymetrix rice whole-genome array.	12	6.09e-08	2.4e-06	LOC_Os07g32620 LOC_Os06g40170 LOC_Os02g09930 LOC_Os07g18874 LOC_Os05g11510 LOC_Os06g08090 LOC_Os06g03970 LOC_Os01g37590 LOC_Os04g05050 LOC_Os04g15840 LOC_Os01g14670 LOC_Os11g32650
WALIA_IR29_SALINITY_STRESS_UP	368	IR29 line up regulated after Salinity Stress	11	1.74e-07	6.29e-06	LOC_Os04g01140 LOC_Os01g45274 LOC_Os01g64960 LOC_Os09g34320 LOC_Os04g38220 LOC_Os03g14654 LOC_Os05g38290 LOC_Os10g40620 LOC_Os11g32650 LOC_Os06g21250 LOC_Os05g06920
DEVESHWAR_ANTHER_DEVELOPMENT_SCP_VS_MA_UP	4746	Upregulated genes comparing anthers at single-celled(SCP) stage with meiotic(MA) stage	41	2.12e-07	7.07e-06	LOC_Os12g17600 LOC_Os04g01140 LOC_Os03g09170 LOC_Os10g40830 LOC_Os03g61720 LOC_Os10g07450 LOC_Os03g64050 LOC_Os01g45274 LOC_Os01g58910 LOC_Os10g38940 LOC_Os09g25390 LOC_Os08g34280 LOC_Os07g24000 LOC_Os03g02670 LOC_Os09g34320 LOC_Os04g46780 LOC_Os03g19220 LOC_Os03g64010 LOC_Os04g51450 LOC_Os01g47400 LOC_Os04g37550 LOC_Os06g47820 LOC_Os10g01080 LOC_Os06g08090 LOC_Os02g45000 LOC_Os10g37710 LOC_Os03g…
TIE_ZS_AGROBACTERIUM_INFECTION_6H_DN	906	downregulated genes after 6h of Agrobacterium infection in in the indica cultivar ZS	16	3.3e-07	9.53e-06	LOC_Os09g25150 LOC_Os04g51190 LOC_Os09g30340 LOC_Os09g33710 LOC_Os06g50230 LOC_Os06g40640 LOC_Os05g51160 LOC_Os07g06860 LOC_Os01g52240 LOC_Os01g09580 LOC_Os06g03970 LOC_Os03g24590 LOC_Os01g63190 LOC_Os06g23114 LOC_Os01g16650 LOC_Os01g19020
DEVESHWAR_ANTHER_DEVELOPMENT_PMA_VS_TPA_DN	4639	Downregulated genes comparing pre-meiotic(PMA) stage with tri-nucleate pollen(TPA) stage	40	3.23e-07	9.53e-06	LOC_Os06g04920 LOC_Os04g01140 LOC_Os03g09170 LOC_Os10g40830 LOC_Os01g61940 LOC_Os03g61720 LOC_Os01g45274 LOC_Os03g11650 LOC_Os01g58910 LOC_Os10g38940 LOC_Os09g25390 LOC_Os11g23220 LOC_Os01g64960 LOC_Os03g02670 LOC_Os09g34320 LOC_Os01g51410 LOC_Os03g64010 LOC_Os01g47400 LOC_Os01g09580 LOC_Os04g37550 LOC_Os05g11510 LOC_Os06g47820 LOC_Os10g01080 LOC_Os06g08090 LOC_Os02g45000 LOC_Os10g37710 LOC_Os05g…
DAI_OSMYB2P-1_PI_STARVATION_48H_DIFF	1312	genes that up- or down-regulated in rice seedling after Pi starvation for 48 h	19	4.97e-07	1.34e-05	LOC_Os10g40830 LOC_Os10g07450 LOC_Os06g40640 LOC_Os01g15320 LOC_Os08g34280 LOC_Os02g09930 LOC_Os01g64960 LOC_Os03g50310 LOC_Os01g47400 LOC_Os01g09580 LOC_Os04g38220 LOC_Os03g12530 LOC_Os04g05050 LOC_Os11g29720 LOC_Os07g38130 LOC_Os04g49370 LOC_Os03g48030 LOC_Os01g07560 LOC_Os01g19020
ZHENG_FE_DEFICIENCY_DN	296	Genes showing down-regulation in response to Fe deficiency regardless of +P or ?P in the medium	9	2.04e-06	5.21e-05	LOC_Os07g40300 LOC_Os05g51160 LOC_Os07g06860 LOC_Os11g13890 LOC_Os10g40600 LOC_Os02g26700 LOC_Os03g24590 LOC_Os01g12190 LOC_Os03g48030
DEVESHWAR_ANTHER_DEVELOPMENT_PMA_VS_SAM_DN	6549	Downregulated genes comparing pre-meiotic(PMA) stage with shoot apical meristem(SAM) stage	47	4.41e-06	0.000106	LOC_Os02g09940 LOC_Os01g52680 LOC_Os06g04920 LOC_Os06g12310 LOC_Os04g51190 LOC_Os04g01140 LOC_Os10g40830 LOC_Os01g61940 LOC_Os10g07450 LOC_Os03g64050 LOC_Os01g58910 LOC_Os02g37850 LOC_Os09g25390 LOC_Os06g40170 LOC_Os08g34280 LOC_Os02g09930 LOC_Os11g23220 LOC_Os09g34320 LOC_Os04g46780 LOC_Os03g19220 LOC_Os01g51410 LOC_Os01g47400 LOC_Os03g55400 LOC_Os10g40420 LOC_Os01g63880 LOC_Os01g09580 LOC_Os04g…
TIE_ZS_AGROBACTERIUM_INFECTION_1H_DN	1002	downregulated genes after 1h of Agrobacterium infection in in the indica cultivar ZS	15	5.59e-06	0.000128	LOC_Os07g40300 LOC_Os09g30340 LOC_Os06g50230 LOC_Os06g40640 LOC_Os05g51160 LOC_Os01g09450 LOC_Os07g06860 LOC_Os01g52240 LOC_Os01g09580 LOC_Os02g04750 LOC_Os03g24590 LOC_Os01g14670 LOC_Os01g16650 LOC_Os01g07560 LOC_Os01g19020
DEVESHWAR_ANTHER_DEVELOPMENT_TPA_VS_SCP_DN	7526	Downregulated genes comparing tri-nucleate pollen(TPA) stage with anthers at single-celled(SCP) stage	49	3.56e-05	0.000771	LOC_Os02g09940 LOC_Os01g52680 LOC_Os12g17600 LOC_Os04g51190 LOC_Os04g01140 LOC_Os01g61940 LOC_Os10g07450 LOC_Os03g64050 LOC_Os06g20200 LOC_Os06g40640 LOC_Os06g40170 LOC_Os08g34280 LOC_Os02g09930 LOC_Os01g64960 LOC_Os07g24000 LOC_Os03g02670 LOC_Os09g34320 LOC_Os04g46780 LOC_Os03g19220 LOC_Os03g64010 LOC_Os04g51450 LOC_Os01g62200 LOC_Os10g40420 LOC_Os04g37550 LOC_Os10g40600 LOC_Os06g47820 LOC_Os06g…
KATHURIA_CHOLINE_OXIDASE_EXPRESSING_TRANSGENIC_WATER-STRESS_UP	166	Genes up-regulated in choline oxidase expressing transgenic indica rice (Line 22) in response to water stress	6	4.26e-05	0.000878	LOC_Os07g13490 LOC_Os01g50460 LOC_Os10g01080 LOC_Os01g63480 LOC_Os05g50930 LOC_Os03g12700
TIE_NIP_AGROBACTERIUM_INFECTION_6H_DN	615	downregulated genes after 6h of Agrobacterium infection in Nipponbare	10	0.000109	0.00214	LOC_Os09g30340 LOC_Os09g33710 LOC_Os06g20200 LOC_Os06g40640 LOC_Os05g51160 LOC_Os01g52240 LOC_Os02g45000 LOC_Os06g03970 LOC_Os02g01380 LOC_Os04g14680
WANG_GIF1_VS_ZHONGHUA11_DN	124	Down-regulated genes of the gif1 mutant versus wild-type Zhonghua11 at 7 DAF	5	0.000115	0.00217	LOC_Os11g42500 LOC_Os06g20200 LOC_Os07g24000 LOC_Os01g68650 LOC_Os04g38220
DEVESHWAR_ANTHER_DEVELOPMENT_MA_VS_TPA_DN	4273	Downregulated genes comparing meiotic(MA) stage with tri-nucleate pollen(TPA) stage	31	0.000204	0.00369	LOC_Os06g04920 LOC_Os03g09170 LOC_Os10g40830 LOC_Os03g61720 LOC_Os01g45274 LOC_Os03g11650 LOC_Os01g58910 LOC_Os10g38940 LOC_Os09g25390 LOC_Os11g23220 LOC_Os09g34320 LOC_Os01g51410 LOC_Os03g64010 LOC_Os01g47400 LOC_Os01g09580 LOC_Os04g37550 LOC_Os05g11510 LOC_Os06g47820 LOC_Os10g01080 LOC_Os02g45000 LOC_Os05g35340 LOC_Os02g04750 LOC_Os03g55030 LOC_Os03g12520 LOC_Os09g30260 LOC_Os01g37590 LOC_Os05g…
ZHENG_FE_DEFICIENCY_UP	442	Genes showing up-regulation in response to Fe deficiency regardless of +P or ?P in the medium	8	0.000264	0.00457	LOC_Os12g17600 LOC_Os07g32620 LOC_Os04g51450 LOC_Os01g47400 LOC_Os05g43140 LOC_Os01g16650 LOC_Os09g27820 LOC_Os01g07560
ZHANG_CHILLING_STRESS_LTH-ENRICHED_COMPARED_WITH_IR29	261	LTH-enriched gene compared with IR29 under control condition	6	0.000463	0.00771	LOC_Os09g30340 LOC_Os06g20200 LOC_Os12g08770 LOC_Os07g38130 LOC_Os04g33260 LOC_Os04g02620
TIE_ZS_AGROBACTERIUM_INFECTION_12H_DN	628	downregulated genes after 12h of Agrobacterium infection in in the indica cultivar ZS	9	0.000587	0.00857	LOC_Os09g25150 LOC_Os09g33710 LOC_Os06g40640 LOC_Os01g52240 LOC_Os04g43760 LOC_Os01g63190 LOC_Os06g23114 LOC_Os01g14670 LOC_Os01g19020
TIE_ZS_AGROBACTERIUM_INFECTION_24H_DN	382	downregulated genes after 24h of Agrobacterium infection in in the indica cultivar ZS	7	0.000594	0.00857	LOC_Os06g40640 LOC_Os04g43760 LOC_Os01g63190 LOC_Os06g23114 LOC_Os01g14670 LOC_Os10g16974 LOC_Os01g19020
QIU_OSWRKY13_VS_MUDANJIANG_8_DN	270	Down-regulated genes in OsWRKY13-overexpressing plants compared with wild-type Mudanjiang 8	6	0.000551	0.00857	LOC_Os03g09170 LOC_Os03g61720 LOC_Os05g51160 LOC_Os10g26670 LOC_Os03g12530 LOC_Os06g18670
TIE_NIP_AGROBACTERIUM_INFECTION_1H_DN	271	downregulated genes after 1h of Agrobacterium infection in Nipponbare	6	0.000561	0.00857	LOC_Os09g30340 LOC_Os06g50230 LOC_Os05g51160 LOC_Os01g52240 LOC_Os02g45000 LOC_Os06g03970
HARKAMAL_SALT-SENSITIVE_GENOTYPE_IR29_ROOTS_DN	395	Genes down-regulated in salt-sensitive rice genotype IR29 roots tissue	7	0.00072	0.0101	LOC_Os07g32620 LOC_Os11g47970 LOC_Os01g58910 LOC_Os07g24000 LOC_Os05g31750 LOC_Os04g36720 LOC_Os12g25490
RUSSELL_POLLEN_ALLERGENS_DN	47	down-regulated genes of pollen allergen candidates in rice	3	0.000816	0.011	LOC_Os03g04020 LOC_Os04g15840 LOC_Os03g22250
DEVESHWAR_ANTHER_DEVELOPMENT_MA_VS_TPA_UP	7461	Upregulated genes comparing meiotic(MA) stage with tri-nucleate pollen(TPA) stage	44	0.000845	0.0111	LOC_Os02g09940 LOC_Os01g52680 LOC_Os12g17600 LOC_Os04g51190 LOC_Os04g01140 LOC_Os01g61940 LOC_Os10g07450 LOC_Os03g64050 LOC_Os06g20200 LOC_Os02g37850 LOC_Os06g40640 LOC_Os06g40170 LOC_Os08g34280 LOC_Os02g09930 LOC_Os01g64960 LOC_Os07g24000 LOC_Os03g02670 LOC_Os04g46780 LOC_Os03g19220 LOC_Os04g51450 LOC_Os01g62200 LOC_Os10g40420 LOC_Os10g40600 LOC_Os06g08090 LOC_Os10g37710 LOC_Os05g43140 LOC_Os06g…
LI_STIGMA_IDENTIFIED_BY_TWO_MICROARRAY_UP	200	Highly expressed candidate genes in stigma identified by both 57 K Affymetrix rice whole-genome array and 10 K rice cDNA microarray.	5	0.000961	0.0122	LOC_Os03g11650 LOC_Os01g15320 LOC_Os02g09930 LOC_Os04g43760 LOC_Os06g18670
ZHOU_XOC_INFECTION	326	commonly regulated genes in the 9804-Rxo1 and 9804 under the infection of?Xanthomonas oryzae pv. Oryzicola(Xoc)	6	0.00142	0.0176	LOC_Os09g25150 LOC_Os07g06860 LOC_Os01g52240 LOC_Os09g26370 LOC_Os05g35340 LOC_Os01g63190
WANG_CARBOHYDRATE_METABOLISM-RELATED_GIF1_VS_ZHONGHUA11_UP	27	Up-regulated carbohydrate metabolism-related genes of the gif1 mutant versus wild-type Zhonghua11 at 7 DAF	2	0.00499	0.0601	LOC_Os12g17600 LOC_Os01g14670
DEVESHWAR_ANTHER_DEVELOPMENT_TPA_VS_SCP_UP	4208	Upregulated genes comparing tri-nucleate pollen(TPA) stage with anthers at single-celled(SCP) stage	26	0.00609	0.0713	LOC_Os06g04920 LOC_Os03g09170 LOC_Os10g40830 LOC_Os03g61720 LOC_Os01g45274 LOC_Os03g11650 LOC_Os01g58910 LOC_Os02g37850 LOC_Os10g38940 LOC_Os09g25390 LOC_Os11g23220 LOC_Os01g51410 LOC_Os01g47400 LOC_Os01g09580 LOC_Os05g11510 LOC_Os10g01080 LOC_Os02g45000 LOC_Os05g35340 LOC_Os02g04750 LOC_Os03g55030 LOC_Os03g12520 LOC_Os09g30260 LOC_Os01g37590 LOC_Os05g38290 LOC_Os12g25490 LOC_Os09g35890
DEVESHWAR_ANTHER_DEVELOPMENT_PMA_VS_SAM_UP	5366	Upregulated genes comparing pre-meiotic(PMA) stage with shoot apical meristem(SAM) stage	31	0.00724	0.0825	LOC_Os12g17600 LOC_Os03g09170 LOC_Os03g61720 LOC_Os01g45274 LOC_Os06g20200 LOC_Os03g11650 LOC_Os06g40640 LOC_Os10g38940 LOC_Os01g64960 LOC_Os07g24000 LOC_Os03g02670 LOC_Os03g64010 LOC_Os04g51450 LOC_Os01g62200 LOC_Os06g47820 LOC_Os02g45000 LOC_Os10g37710 LOC_Os05g35340 LOC_Os03g55030 LOC_Os06g03970 LOC_Os03g12520 LOC_Os07g47640 LOC_Os02g26700 LOC_Os05g38290 LOC_Os06g18670 LOC_Os12g25490 LOC_Os01g…
TIE_NIP_AGROBACTERIUM_INFECTION_24H_DN	480	downregulated genes after 24h of Agrobacterium infection in Nipponbare	6	0.00902	0.1002	LOC_Os06g20200 LOC_Os06g40640 LOC_Os05g51160 LOC_Os01g52240 LOC_Os03g53860 LOC_Os04g14680
WANG_DROUGHT_TF_GENES	264	TF genes differentially regulated under drought stress	4	0.0169	0.183	LOC_Os03g09170 LOC_Os06g44450 LOC_Os05g51160 LOC_Os01g09450
TIE_ZS_AGROBACTERIUM_INFECTION_6H_UP	1066	upregulated genes after 6h of Agrobacterium infection in in the indica cultivar ZS	9	0.0174	0.1839	LOC_Os02g09940 LOC_Os07g32620 LOC_Os01g45274 LOC_Os06g40170 LOC_Os08g34280 LOC_Os07g48830 LOC_Os10g37710 LOC_Os03g12530 LOC_Os11g32650
THALAPATI_OS11GSK_DEGS_IN_LEAF_DN	166	Down-regulated differentially expressed genes in leaf	3	0.024	0.2435	LOC_Os01g58910 LOC_Os04g03796 LOC_Os04g02620
PANDIT_CSR27_TO_MI48_CONTROL_DN	64	Genes down regulated in tolerant bulk under control between CSR27 and MI48	2	0.0242	0.2435	LOC_Os09g30340 LOC_Os07g35940
TIE_NIP_AGROBACTERIUM_INFECTION_6H_UP	1164	upregulated genes after 6h of Agrobacterium infection in Nipponbare	9	0.0284	0.2799	LOC_Os02g09940 LOC_Os04g01140 LOC_Os01g45274 LOC_Os06g40170 LOC_Os08g34280 LOC_Os10g37710 LOC_Os03g12530 LOC_Os04g43760 LOC_Os08g04310
KOJIMA_PHYTOHORMONE_METABOLISM	78	Genes involved in phytohormone metabolism	2	0.0345	0.3317	LOC_Os05g48700 LOC_Os01g51980
DEVESHWAR_ANTHER_DEVELOPMENT_PMA_VS_TPA_UP	7095	Upregulated genes comparing pre-meiotic(PMA) stage with tri-nucleate pollen(TPA) stage	35	0.0392	0.3693	LOC_Os02g09940 LOC_Os01g52680 LOC_Os12g17600 LOC_Os04g51190 LOC_Os10g07450 LOC_Os03g64050 LOC_Os06g20200 LOC_Os02g37850 LOC_Os06g40640 LOC_Os06g40170 LOC_Os08g34280 LOC_Os02g09930 LOC_Os07g24000 LOC_Os04g46780 LOC_Os03g19220 LOC_Os04g51450 LOC_Os01g62200 LOC_Os10g40420 LOC_Os10g40600 LOC_Os05g43140 LOC_Os06g03970 LOC_Os07g47640 LOC_Os02g26700 LOC_Os06g18670 LOC_Os03g53860 LOC_Os03g09930 LOC_Os02g…
DAI_OSMYB2P-1_PI_STARVATION_72H_DIFF	2927	genes that up- or down-regulated in rice seedling after Pi starvation for 72 h	17	0.0407	0.3754	LOC_Os06g50230 LOC_Os06g20200 LOC_Os03g50310 LOC_Os11g13890 LOC_Os03g64010 LOC_Os12g08770 LOC_Os04g33830 LOC_Os04g38410 LOC_Os03g39610 LOC_Os08g01380 LOC_Os05g46470 LOC_Os05g40020 LOC_Os11g29720 LOC_Os01g41710 LOC_Os07g37240 LOC_Os07g05480 LOC_Os01g19020
WANG_CARBOHYDRATE_METABOLISM-RELATED_GIF1_VS_ZHONGHUA11_DN	12	Down-regulated carbohydrate metabolism-related genes of the gif1 mutant versus wild-type Zhonghua11 at 7 DAF	1	0.0462	0.4169	LOC_Os06g20200
DEVESHWAR_ANTHER_DEVELOPMENT_SCP_VS_MA_DN	6988	Downregulated genes comparing anthers at single-celled(SCP) stage with meiotic(MA) stage	34	0.0493	0.4358	LOC_Os02g09940 LOC_Os01g52680 LOC_Os06g04920 LOC_Os04g51190 LOC_Os01g61940 LOC_Os06g20200 LOC_Os03g11650 LOC_Os02g37850 LOC_Os06g40640 LOC_Os06g40170 LOC_Os02g09930 LOC_Os11g23220 LOC_Os01g64960 LOC_Os01g51410 LOC_Os01g62200 LOC_Os10g40420 LOC_Os01g09580 LOC_Os10g40600 LOC_Os05g11510 LOC_Os05g35340 LOC_Os02g04750 LOC_Os05g43140 LOC_Os06g03970 LOC_Os03g12520 LOC_Os09g30260 LOC_Os02g26700 LOC_Os03g…
TIE_ZS_AGROBACTERIUM_INFECTION_1H_UP	1110	upregulated genes after 1h of Agrobacterium infection in in the indica cultivar ZS	8	0.0526	0.4562	LOC_Os01g45274 LOC_Os06g40170 LOC_Os08g34280 LOC_Os07g48830 LOC_Os04g37550 LOC_Os10g37710 LOC_Os03g04020 LOC_Os11g32650
WALIA_FL478_SALINITY_STRESS_UP	104	FL478 line up regulated after Salinity Stress	2	0.0571	0.4851	LOC_Os07g48830 LOC_Os05g38290
DUBEY_CHROMIUM_STRESS_UP	1139	genes up-regulated during Cr (VI) stress in rice	8	0.0593	0.4942	LOC_Os02g09940 LOC_Os09g25150 LOC_Os01g61940 LOC_Os03g02670 LOC_Os07g48830 LOC_Os04g37550 LOC_Os03g55030 LOC_Os06g23114
THALAPATI_OS11GSK_DEGS_IN_LEAF_UP	109	Up-regulated differentially expressed genes in leaf	2	0.0619	0.5061	LOC_Os07g13490 LOC_Os07g13480
TIE_NIP_AGROBACTERIUM_INFECTION_12H_DN	587	downregulated genes after 12h of Agrobacterium infection in Nipponbare	5	0.0658	0.5281	LOC_Os06g20200 LOC_Os06g40640 LOC_Os05g51160 LOC_Os07g48830 LOC_Os04g14680
SU_COLD_UNDEREXPRESSION_OF_MYBS3_DN	124	Downregulated genes by underexpression of MYBS3 with cold treatment from 28 to 4 degree (Table S10 PubmedID:20130099)	2	0.0771	0.6077	LOC_Os06g04920 LOC_Os06g40170
WANG_DROUGHT_ROOT_SPECIFIC_DN	280	Root specific down-regulated genes under drought stress	3	0.0847	0.6549	LOC_Os01g61940 LOC_Os05g48700 LOC_Os01g12190
MARCEL_MAGNAPORTHE_ORYZAE_INVASION_ROOT_UP	1262	Genes up-regulated in root tissue after infected with Magnaporthe oryzae strain Guy11	8	0.0933	0.7095	LOC_Os02g09940 LOC_Os01g09450 LOC_Os05g37660 LOC_Os01g68650 LOC_Os12g10140 LOC_Os10g37710 LOC_Os04g03796 LOC_Os04g49370
TIE_NIP_AGROBACTERIUM_INFECTION_1H_UP	1063	upregulated genes after 1h of Agrobacterium infection in Nipponbare	7	0.0967	0.7226	LOC_Os01g45274 LOC_Os06g40170 LOC_Os11g33270 LOC_Os08g34280 LOC_Os10g37710 LOC_Os03g12530 LOC_Os04g43760
TIE_ZS_AGROBACTERIUM_INFECTION_12H_UP	312	upregulated genes after 12h of Agrobacterium infection in in the indica cultivar ZS	3	0.1077	0.7794	LOC_Os02g09940 LOC_Os07g32620 LOC_Os01g45274
JAIN_AUXIN_INDUCED	317	Induced after auxin treatment	3	0.1116	0.7794	LOC_Os10g27170 LOC_Os10g38940 LOC_Os03g55400
JAIN_AUXIN_UP-REGULATED	316	Up regulated after auxin treatment	3	0.1108	0.7794	LOC_Os10g27170 LOC_Os10g38940 LOC_Os03g55400
YANG_ABL1_UP	313	Up-regulated genes in the?abl1?mutant by GeneChip analysis	3	0.1085	0.7794	LOC_Os07g32620 LOC_Os04g05050 LOC_Os01g19020
MARCEL_MAGNAPORTHE_ORYZAE_INVASION_ROOT_DN	748	Genes down-regulated in root tissue after infected with Magnaporthe oryzae strain Guy11	5	0.1406	0.9669	LOC_Os11g16550 LOC_Os07g06860 LOC_Os05g11510 LOC_Os09g26370 LOC_Os03g24590
DUBEY_CHROMIUM_STRESS_ROOT-SPECIFIC_DN	236	root-specific genes down-regulated during Cr (VI) stress in rice	1	0.5785	1	LOC_Os01g19020
RUSSELL_POLLEN_ALLERGENS_UP	54	up-regulated genes of pollen allergen candidates in rice	1	0.1814	1	LOC_Os03g22250
HARKAMAL_SALT-TOLERANT_GENOTYPE_FL478_ROOTS_UP	215	Genes up-regulated in salt-tolerant rice genotype FL478 roots tissue	1	0.5449	1	LOC_Os01g63480
HARKAMAL_SALT-TOLERANT_GENOTYPE_FL478_ROOTS_DN	302	Genes down-regulated in salt-tolerant rice genotype FL478 roots tissue	1	0.6688	1	LOC_Os12g25490
TIE_NIP_AGROBACTERIUM_INFECTION_12H_UP	421	upregulated genes after 12h of Agrobacterium infection in Nipponbare	2	0.4551	1	LOC_Os01g45274 LOC_Os08g34280
GAO_RLKS_DROUGHT_UP	110	Up-regulated RLKs(the receptor-like kinases) genes response to drought	1	0.3325	1	LOC_Os06g47820
TIE_ZS_AGROBACTERIUM_INFECTION_24H_UP	178	upregulated genes after 24h of Agrobacterium infection in in the indica cultivar ZS	1	0.4791	1	LOC_Os02g09940
WANG_DROUGHT_PANICLE_SPECIFIC_DN	352	Panicle specific down-regulated genes under drought stress	2	0.3685	1	LOC_Os04g05050 LOC_Os01g52780
JAIN_AUXIN_INDUCED_UP-REGULATED_UNDER_ABIOTIC_STRESS	116	Auxin-induced genes up-regulated under abiotic stress conditions	1	0.3469	1	LOC_Os10g38940
HARKAMAL_SALT-SENSITIVE_GENOTYPE_IR29_ROOTS_UP	574	Genes up-regulated in salt-sensitive rice genotype IR29 roots tissue	4	0.16	1	LOC_Os06g33880 LOC_Os01g63480 LOC_Os11g32650 LOC_Os10g16974
GAO_RLKS_SALT_UP	95	Up-regulated RLKs(the receptor-like kinases) genes response to salt	1	0.295	1	LOC_Os06g47820
MALONE_CELL_WALL_METABOLIC_PATHWAYREGULATION_OF_H3K27ME3	215	Cell wall metabolic pathway genes subjected to the regulation of H3K27me3	2	0.1866	1	LOC_Os02g09930 LOC_Os03g04020
FUJITA_EARLY_MICROSPOROGENESIS_STAGES_M2-M3	138	Genes that showed stage-specific expression in early microsporogenesis stages M2-M3	1	0.3972	1	LOC_Os03g02670
WANG_DROUGHT_ROOT_SPECIFIC_UP	81	Root specific up-regulated genes under drought stress	1	0.2581	1	LOC_Os01g37590
WALIA_IR29_SALINITY_STRESS_DN	141	IR29 line down regulated after Salinity Stress	1	0.4038	1	LOC_Os01g45274
DEVESHWAR_ANTHER_DEVELOPMENT_PMA_VS_SCP_UP	6988	Upregulated genes comparing pre-meiotic(PMA) stage with anthers at single-celled(SCP) stage	28	0.3263	1	LOC_Os01g52680 LOC_Os06g04920 LOC_Os04g51190 LOC_Os06g20200 LOC_Os03g11650 LOC_Os02g37850 LOC_Os02g09930 LOC_Os11g23220 LOC_Os01g51410 LOC_Os01g62200 LOC_Os01g09580 LOC_Os10g40600 LOC_Os05g11510 LOC_Os05g35340 LOC_Os02g04750 LOC_Os05g43140 LOC_Os06g03970 LOC_Os03g12520 LOC_Os09g30260 LOC_Os02g26700 LOC_Os05g38290 LOC_Os03g53860 LOC_Os03g09930 LOC_Os02g01380 LOC_Os12g25490 LOC_Os01g16650 LOC_Os09g…
TIE_NIP_AGROBACTERIUM_INFECTION_24H_UP	366	upregulated genes after 24h of Agrobacterium infection in Nipponbare	3	0.1514	1	LOC_Os08g34280 LOC_Os02g09930 LOC_Os02g04750
DEVESHWAR_ANTHER_DEVELOPMENT_MA_VS_PMA_DN	6267	Downregulated genes comparing meiotic(MA) stage with pre-meiotic(PMA) stage	28	0.1515	1	LOC_Os01g52680 LOC_Os06g04920 LOC_Os04g51190 LOC_Os10g40830 LOC_Os10g07450 LOC_Os03g11650 LOC_Os10g38940 LOC_Os09g25390 LOC_Os02g09930 LOC_Os11g23220 LOC_Os07g24000 LOC_Os01g47400 LOC_Os01g62200 LOC_Os10g40600 LOC_Os06g47820 LOC_Os02g45000 LOC_Os05g35340 LOC_Os05g43140 LOC_Os06g03970 LOC_Os03g12520 LOC_Os02g26700 LOC_Os05g38290 LOC_Os03g53860 LOC_Os03g09930 LOC_Os11g32650 LOC_Os09g35890 LOC_Os03g…
SU_COLD_UNDEREXPRESSION_OF_MYBS3_UP	389	Upregulated genes by underexpression of MYBS3 with cold treatment from 28 to 4 degree (Table S9 PubmedID:20130099)	3	0.1714	1	LOC_Os06g21140 LOC_Os05g43140 LOC_Os11g29720
HU_CHR729_TF_GENES_DN	55	Transcription factor genes that are down-regulated in chr729 mutant	1	0.1844	1	LOC_Os03g09170
WEI_EXPRESSION_PROFILES_IN_POLLEN_UP	1681	upregulated transcripts in rice pollen.	2	0.9853	1	LOC_Os10g40830 LOC_Os11g35540
YANG_ABL1_DN	384	Down-regulated genes in the?abl1?mutant by GeneChip analysis	1	0.7547	1	LOC_Os03g24590
AKIRA_BTH-INDUCIBLE_AND_WRKY45-DEPENDENT_GENES	244	Genome-wide identification of WRKY45-regulated genes that mediate benzothiadiazole-induced defense responses in rice (Table S1 BTH-inducible and WRKY45-dependent genes, PubmedID:24093634)	2	0.2249	1	LOC_Os04g01140 LOC_Os01g15320

## Sheet: Zero_h_vs_water_control_up_GFam
Gene Set Name	Number of genes	Description	Number of Genes in Overlap (k)	pvalue	FDR	Query ID
ORYZA_SATIVA_WRKY_GENE_SUPERFAMILY	83	Oryza sativa WRKY Gene Superfamily	11	5.04e-10	3.02e-08	LOC_Os08g29660 LOC_Os05g39720 LOC_Os11g29870 LOC_Os05g46020 LOC_Os01g61080 LOC_Os01g51690 LOC_Os09g25060 LOC_Os06g44010 LOC_Os01g40430 LOC_Os02g08440 LOC_Os01g53260
WRKY_FAMILY_GENES	103	WRKY family genes	12	3.18e-10	3.02e-08	LOC_Os08g29660 LOC_Os05g39720 LOC_Os11g29870 LOC_Os05g46020 LOC_Os01g61080 LOC_Os03g21710 LOC_Os01g51690 LOC_Os09g25060 LOC_Os06g44010 LOC_Os01g40430 LOC_Os02g08440 LOC_Os01g53260
BOWMAN-BIRK_TYPE_BRAIN_TRYPSIN_INHIBITOR	12	Bowman-Birk type brain trypsin inhibitor	4	8.39e-06	0.000335	LOC_Os01g03360 LOC_Os01g04050 LOC_Os01g03330 LOC_Os01g03390
CHITINASE_FAMILY_PROTEIN_PRECURSOR	17	Chitinase family protein precursor	3	0.00061	0.0183	LOC_Os10g39680 LOC_Os05g33130 LOC_Os06g51060
WOUND-INDUCED_PROTEIN_PRECURSOR	5	Wound-induced protein precursor	2	0.00145	0.0289	LOC_Os11g37950 LOC_Os11g37960
PROTEINASE_INHIBITOR_II_FAMILY_PROTEIN_PRECURSOR	5	Proteinase inhibitor II family protein precursor	2	0.00145	0.0289	LOC_Os03g52370 LOC_Os03g52390
SERINE_CARBOXYPEPTIDASE_FAMILY_(PEPTIDASE_S10;_PF00450)	66	Serine Carboxypeptidase Family (Peptidase_S10; PF00450)	4	0.00295	0.0505	LOC_Os05g50580 LOC_Os02g02320 LOC_Os10g01134 LOC_Os05g50570
GLYCOSYL_HYDROLASE_FAMILY_1_BETA-GLUCOSIDASES	38	Glycosyl Hydrolase Family 1 Beta-Glucosidases	3	0.00501	0.075	LOC_Os04g39814 LOC_Os05g30350 LOC_Os03g11420
INDOLE-3-ACETIC-ACID_SYNTHETASES	13	Indole-3-acetic-acid synthetases	2	0.00693	0.0923	LOC_Os07g40290 LOC_Os01g55940
EARLY_AUXIN-RESPONSIVE_GH3_GENE_FAMILY	14	Early Auxin-responsive GH3 Gene Family	2	0.00787	0.0944	LOC_Os07g40290 LOC_Os01g55940
E3_UBOX_DOMAIN-CONTAINING_FAMILY	51	E3 - Ubox domain-containing family	3	0.0108	0.1171	LOC_Os02g33680 LOC_Os06g13870 LOC_Os02g57700
PROTEASE_INHIBITOR/SEED_STORAGE/LTP_FAMILY_PROTEIN_PRECURSOR	172	Protease inhibitor/Seed Storage/LTP family protein precursor	5	0.0176	0.1753	LOC_Os10g36100 LOC_Os04g33920 LOC_Os11g24070 LOC_Os10g36160 LOC_Os07g07930
RICE_CALMODULIN-RELATED_CALCIUM_SENSOR_PROTEINS	32	Rice calmodulin-related calcium sensor proteins	2	0.0333	0.2829	LOC_Os05g24780 LOC_Os01g72530
GST_FAMILY_GENES	82	Glutathione S-transferase family genes	3	0.0354	0.2829	LOC_Os01g37750 LOC_Os01g27360 LOC_Os10g38160
C-terminal_Processing_Peptidase_Family_(Peptidase_S41;_PF03572)	3	C-terminal Processing Peptidase Family (Peptidase_S41; PF03572)	1	0.0333	0.2829	LOC_Os06g21380
RAPID_ALKALINIZATION_FACTOR_(RALF)_FAMILY_PROTEIN_PRECURSOR	46	Rapid Alkalinization Factor (RALF) family protein precursor	2	0.0621	0.4649	LOC_Os06g29730 LOC_Os10g41980
ROOT_CAP_AND_LATE_EMBRYOGENESIS_RELATED_PROTEIN_FAMILY	9	Root cap and Late embryogenesis related protein family	1	0.0812	0.5122	LOC_Os11g05360
ENDO-BETA-MANNANASE_FAMILY	9	Endo-Beta-Mannanase Family	1	0.0812	0.5122	LOC_Os03g61270
RICE_HKT_TRANSPORTERS	8	Rice HKT transporters	1	0.0734	0.5122	LOC_Os04g51830
RICE_HOMOLOGS_OF_THE_ARABIDOPSIS_RCI2_COLD-INDUCIBLE_GENES	12	Rice homologs of the Arabidopsis RCI2 cold-inducible genes	1	0.1042	0.5959	LOC_Os03g17790
SUBTILISIN_FAMILY_(PEPTIDASE_S8;_PF00082)	63	Subtilisin Family (Peptidase_S8; PF00082)	2	0.1044	0.5959	LOC_Os01g58290 LOC_Os02g16940
PLANT_THIONIN_FAMILY_PROTEIN_PRECURSOR	44	Plant thionin family protein precursor	1	0.3169	1	LOC_Os09g24350
CELLULOSE_SYNTHASE-LIKE_FAMILY	34	Cellulose Synthase-like Family	1	0.2565	1	LOC_Os03g56060
F-BOX_DOMAIN_CONTAINING_PROTEINS	465	F-Box Domain Containing Proteins	1	0.981	1	LOC_Os08g41750
F-BOX_AND_KELCH_REPEATS_CONTAINING_PROTEINS	25	F-box and Kelch Repeats Containing Proteins	1	0.1976	1	LOC_Os02g51350
POLLEN_OLE_E_I_ALLERGEN_AND_EXTENSIN_FAMILY_PROTEIN_PRECURSOR	52	Pollen Ole e I allergen and extensin family protein precursor	1	0.3617	1	LOC_Os03g22210
C2H2_ZINC_FINGER_PROTEINS	179	C2H2 zinc finger proteins	2	0.4519	1	LOC_Os05g37190 LOC_Os12g39400
CONSERVED_PEPTIDE_UORF-CONTAINING_TRANSCRIPTS	40	Conserved peptide uORF-containing transcripts	1	0.2934	1	LOC_Os09g28354
RICE_KINASE_INTERACTOME	149	Rice Kinase Interactome	2	0.3642	1	LOC_Os02g06930 LOC_Os07g35370
ORYZA_SATIVA_WALL-ASSOCIATED_KINASES	144	Oryza sativa Wall-associated Kinases	2	0.349	1	LOC_Os09g38850 LOC_Os09g29600

## Sheet: Zero_h_vs_water_control_up_GO
Gene Set Name	Number of genes	Description	Number of Genes in Overlap (k)	pvalue	FDR	Query ID
CELLULAR_COMPONENT	45586	GO:0005575 cellular_component, GOslim:cellular_component	475	6.73e-31	1.44e-28	LOC_Os04g45810 LOC_Os02g33680 LOC_Os02g09810 LOC_Os09g36200 LOC_Os06g10530 LOC_Os05g45410 LOC_Os05g15530 LOC_Os10g36100 LOC_Os03g59010 LOC_Os02g50350 LOC_Os08g24750 LOC_Os10g43060 LOC_Os03g18130 LOC_Os01g21630 LOC_Os01g19290 LOC_Os05g15920 LOC_Os08g36920 LOC_Os10g32680 LOC_Os01g45640 LOC_Os02g50690 LOC_Os02g11070 LOC_Os01g32780 LOC_Os04g33240 LOC_Os11g10120 LOC_Os06g04169 LOC_Os08g39730 LOC_Os05g…
MOLECULAR_FUNCTION	45586	GO:0003674 molecular_function, GOslim:molecular_function	475	6.73e-31	9.65e-28	LOC_Os04g45810 LOC_Os02g33680 LOC_Os02g09810 LOC_Os09g36200 LOC_Os06g10530 LOC_Os05g45410 LOC_Os05g15530 LOC_Os10g36100 LOC_Os03g59010 LOC_Os02g50350 LOC_Os08g24750 LOC_Os10g43060 LOC_Os03g18130 LOC_Os01g21630 LOC_Os01g19290 LOC_Os05g15920 LOC_Os08g36920 LOC_Os10g32680 LOC_Os01g45640 LOC_Os02g50690 LOC_Os02g11070 LOC_Os01g32780 LOC_Os04g33240 LOC_Os11g10120 LOC_Os06g04169 LOC_Os08g39730 LOC_Os05g…
BIOLOGICAL_PROCESS	45586	GO:0008150 biological_process, GOslim:biological_process	475	6.73e-31	1.35e-27	LOC_Os04g45810 LOC_Os02g33680 LOC_Os02g09810 LOC_Os09g36200 LOC_Os06g10530 LOC_Os05g45410 LOC_Os05g15530 LOC_Os10g36100 LOC_Os03g59010 LOC_Os02g50350 LOC_Os08g24750 LOC_Os10g43060 LOC_Os03g18130 LOC_Os01g21630 LOC_Os01g19290 LOC_Os05g15920 LOC_Os08g36920 LOC_Os10g32680 LOC_Os01g45640 LOC_Os02g50690 LOC_Os02g11070 LOC_Os01g32780 LOC_Os04g33240 LOC_Os11g10120 LOC_Os06g04169 LOC_Os08g39730 LOC_Os05g…
CATALYTIC_ACTIVITY	9113	GO:0003824 catalytic activity, GOslim:molecular_function	182	4.33e-30	3.1e-27	LOC_Os02g33680 LOC_Os05g15530 LOC_Os02g50350 LOC_Os08g24750 LOC_Os03g18130 LOC_Os05g15920 LOC_Os02g50690 LOC_Os02g11070 LOC_Os04g33240 LOC_Os06g04169 LOC_Os08g39730 LOC_Os05g15850 LOC_Os04g40990 LOC_Os02g32520 LOC_Os04g55850 LOC_Os03g12820 LOC_Os03g12500 LOC_Os04g39814 LOC_Os01g12710 LOC_Os04g32740 LOC_Os08g40680 LOC_Os10g33040 LOC_Os06g11290 LOC_Os07g48160 LOC_Os01g10110 LOC_Os01g52790 LOC_Os11g…
BINDING	11705	GO:0005488 binding, GOslim:molecular_function	208	1.97e-28	9.4e-26	LOC_Os04g45810 LOC_Os02g33680 LOC_Os05g45410 LOC_Os03g59010 LOC_Os05g15920 LOC_Os08g36920 LOC_Os04g33240 LOC_Os08g39730 LOC_Os05g15850 LOC_Os01g21120 LOC_Os04g37760 LOC_Os03g18910 LOC_Os07g47590 LOC_Os02g32520 LOC_Os04g55850 LOC_Os03g12500 LOC_Os04g39814 LOC_Os02g41510 LOC_Os01g12710 LOC_Os05g37190 LOC_Os08g40680 LOC_Os11g24140 LOC_Os01g41770 LOC_Os10g33040 LOC_Os06g11290 LOC_Os02g02410 LOC_Os01g…
METABOLIC_PROCESS	9541	GO:0008152 metabolic process, GOslim:biological_process	180	9.83e-27	9.88e-24	LOC_Os04g45810 LOC_Os02g33680 LOC_Os05g45410 LOC_Os05g15530 LOC_Os02g50350 LOC_Os03g18130 LOC_Os05g15920 LOC_Os08g36920 LOC_Os02g50690 LOC_Os02g11070 LOC_Os04g33240 LOC_Os05g15850 LOC_Os04g40990 LOC_Os01g21120 LOC_Os02g32520 LOC_Os04g55850 LOC_Os04g39814 LOC_Os02g41510 LOC_Os04g23550 LOC_Os01g12710 LOC_Os08g40680 LOC_Os10g33040 LOC_Os06g11290 LOC_Os07g48160 LOC_Os01g10110 LOC_Os11g47510 LOC_Os10g…
HYDROLASE_ACTIVITY,_HYDROLYZING_O-GLYCOSYL_COMPOUNDS	409	GO:0004553 hydrolase activity, hydrolyzing O-glycosyl compounds, GOslim:molecular_function	36	3.5e-24	1.26e-21	LOC_Os05g15920 LOC_Os05g15850 LOC_Os04g39814 LOC_Os08g40680 LOC_Os07g48160 LOC_Os11g47510 LOC_Os04g41970 LOC_Os07g35560 LOC_Os10g28120 LOC_Os10g28080 LOC_Os09g28400 LOC_Os01g71474 LOC_Os11g47520 LOC_Os05g15880 LOC_Os03g15020 LOC_Os04g51460 LOC_Os01g71340 LOC_Os10g39680 LOC_Os05g33130 LOC_Os05g30350 LOC_Os11g44950 LOC_Os06g25010 LOC_Os01g51570 LOC_Os11g47530 LOC_Os09g31270 LOC_Os11g47590 LOC_Os11g…
PRIMARY_METABOLIC_PROCESS	7728	GO:0044238 primary metabolic process, GOslim:biological_process	153	3.72e-24	2.49e-21	LOC_Os04g45810 LOC_Os02g33680 LOC_Os05g45410 LOC_Os02g50350 LOC_Os03g18130 LOC_Os05g15920 LOC_Os08g36920 LOC_Os02g50690 LOC_Os05g15850 LOC_Os04g40990 LOC_Os01g21120 LOC_Os02g32520 LOC_Os04g55850 LOC_Os04g39814 LOC_Os02g41510 LOC_Os04g23550 LOC_Os08g40680 LOC_Os10g33040 LOC_Os07g48160 LOC_Os11g47510 LOC_Os10g33760 LOC_Os10g42130 LOC_Os04g41570 LOC_Os10g41330 LOC_Os04g41970 LOC_Os11g45740 LOC_Os07g…
HYDROLASE_ACTIVITY,_ACTING_ON_GLYCOSYL_BONDS	452	GO:0016798 hydrolase activity, acting on glycosyl bonds, GOslim:molecular_function	36	7.96e-23	2.28e-20	LOC_Os05g15920 LOC_Os05g15850 LOC_Os04g39814 LOC_Os08g40680 LOC_Os07g48160 LOC_Os11g47510 LOC_Os04g41970 LOC_Os07g35560 LOC_Os10g28120 LOC_Os10g28080 LOC_Os09g28400 LOC_Os01g71474 LOC_Os11g47520 LOC_Os05g15880 LOC_Os03g15020 LOC_Os04g51460 LOC_Os01g71340 LOC_Os10g39680 LOC_Os05g33130 LOC_Os05g30350 LOC_Os11g44950 LOC_Os06g25010 LOC_Os01g51570 LOC_Os11g47530 LOC_Os09g31270 LOC_Os11g47590 LOC_Os11g…
ION_BINDING	3721	GO:0043167 ion binding, GOslim:molecular_function	91	2.11e-19	4.32e-17	LOC_Os03g59010 LOC_Os05g15920 LOC_Os08g39730 LOC_Os05g15850 LOC_Os07g47590 LOC_Os03g12500 LOC_Os04g39814 LOC_Os05g37190 LOC_Os08g40680 LOC_Os11g24140 LOC_Os02g52210 LOC_Os01g52790 LOC_Os11g47510 LOC_Os07g35560 LOC_Os08g39840 LOC_Os10g28120 LOC_Os10g28080 LOC_Os01g43851 LOC_Os07g14150 LOC_Os09g20330 LOC_Os08g09010 LOC_Os07g26110 LOC_Os02g45780 LOC_Os02g09250 LOC_Os09g28400 LOC_Os03g09020 LOC_Os08g…
CATION_BINDING	3717	GO:0043169 cation binding, GOslim:molecular_function	91	1.97e-19	4.32e-17	LOC_Os03g59010 LOC_Os05g15920 LOC_Os08g39730 LOC_Os05g15850 LOC_Os07g47590 LOC_Os03g12500 LOC_Os04g39814 LOC_Os05g37190 LOC_Os08g40680 LOC_Os11g24140 LOC_Os02g52210 LOC_Os01g52790 LOC_Os11g47510 LOC_Os07g35560 LOC_Os08g39840 LOC_Os10g28120 LOC_Os10g28080 LOC_Os01g43851 LOC_Os07g14150 LOC_Os09g20330 LOC_Os08g09010 LOC_Os07g26110 LOC_Os02g45780 LOC_Os02g09250 LOC_Os09g28400 LOC_Os03g09020 LOC_Os08g…
HYDROLASE_ACTIVITY	3178	GO:0016787 hydrolase activity, GOslim:molecular_function	81	2.82e-18	5.05e-16	LOC_Os05g15920 LOC_Os02g50690 LOC_Os06g04169 LOC_Os05g15850 LOC_Os02g32520 LOC_Os04g55850 LOC_Os04g39814 LOC_Os04g32740 LOC_Os08g40680 LOC_Os07g48160 LOC_Os11g47510 LOC_Os01g50100 LOC_Os04g41970 LOC_Os12g44030 LOC_Os07g35560 LOC_Os10g41930 LOC_Os09g29710 LOC_Os10g28120 LOC_Os10g28080 LOC_Os07g14150 LOC_Os05g50580 LOC_Os09g29660 LOC_Os06g50940 LOC_Os09g28400 LOC_Os03g42810 LOC_Os02g02320 LOC_Os01g…
CARBOHYDRATE_METABOLIC_PROCESS	859	GO:0005975 carbohydrate metabolic process, GOslim:biological_process	41	3.78e-18	1.9e-15	LOC_Os05g15920 LOC_Os05g15850 LOC_Os04g40990 LOC_Os04g39814 LOC_Os08g40680 LOC_Os07g48160 LOC_Os11g47510 LOC_Os04g41970 LOC_Os07g35560 LOC_Os10g28120 LOC_Os10g28080 LOC_Os09g28400 LOC_Os01g71474 LOC_Os11g47520 LOC_Os05g15880 LOC_Os03g15020 LOC_Os04g51460 LOC_Os01g71340 LOC_Os10g39680 LOC_Os02g50600 LOC_Os05g33130 LOC_Os05g30350 LOC_Os11g44950 LOC_Os06g25010 LOC_Os09g27950 LOC_Os01g51570 LOC_Os11g…
REGULATION_OF_TRANSCRIPTION,_DNA-DEPENDENT_ALTERNATIVE	1495	GO:0045449 regulation of transcription, DNA-dependent, GOslim:biological_process	46	2.15e-13	7.06e-11	LOC_Os04g45810 LOC_Os05g45410 LOC_Os08g36920 LOC_Os01g21120 LOC_Os02g41510 LOC_Os04g23550 LOC_Os10g33760 LOC_Os10g42130 LOC_Os04g41570 LOC_Os10g41330 LOC_Os11g45740 LOC_Os01g56690 LOC_Os03g08470 LOC_Os01g04800 LOC_Os05g39720 LOC_Os09g28354 LOC_Os04g52090 LOC_Os11g29870 LOC_Os05g46020 LOC_Os01g61080 LOC_Os03g21710 LOC_Os05g34830 LOC_Os03g45194 LOC_Os01g51690 LOC_Os02g43330 LOC_Os07g48450 LOC_Os09g…
REGULATION_OF_NUCLEOBASE-CONTAINING_COMPOUND_METABOLIC_PROCESS	1501	GO:0019219 regulation of nucleobase-containing compound metabolic process, GOslim:biological_process	46	2.46e-13	7.06e-11	LOC_Os04g45810 LOC_Os05g45410 LOC_Os08g36920 LOC_Os01g21120 LOC_Os02g41510 LOC_Os04g23550 LOC_Os10g33760 LOC_Os10g42130 LOC_Os04g41570 LOC_Os10g41330 LOC_Os11g45740 LOC_Os01g56690 LOC_Os03g08470 LOC_Os01g04800 LOC_Os05g39720 LOC_Os09g28354 LOC_Os04g52090 LOC_Os11g29870 LOC_Os05g46020 LOC_Os01g61080 LOC_Os03g21710 LOC_Os05g34830 LOC_Os03g45194 LOC_Os01g51690 LOC_Os02g43330 LOC_Os07g48450 LOC_Os09g…
REGULATION_OF_NITROGEN_COMPOUND_METABOLIC_PROCESS	1501	GO:0051171 regulation of nitrogen compound metabolic process, GOslim:biological_process	46	2.46e-13	7.06e-11	LOC_Os04g45810 LOC_Os05g45410 LOC_Os08g36920 LOC_Os01g21120 LOC_Os02g41510 LOC_Os04g23550 LOC_Os10g33760 LOC_Os10g42130 LOC_Os04g41570 LOC_Os10g41330 LOC_Os11g45740 LOC_Os01g56690 LOC_Os03g08470 LOC_Os01g04800 LOC_Os05g39720 LOC_Os09g28354 LOC_Os04g52090 LOC_Os11g29870 LOC_Os05g46020 LOC_Os01g61080 LOC_Os03g21710 LOC_Os05g34830 LOC_Os03g45194 LOC_Os01g51690 LOC_Os02g43330 LOC_Os07g48450 LOC_Os09g…
REGULATION_OF_MACROMOLECULE_BIOSYNTHETIC_PROCESS	1538	GO:0010556 regulation of macromolecule biosynthetic process, GOslim:biological_process	46	5.59e-13	1.12e-10	LOC_Os04g45810 LOC_Os05g45410 LOC_Os08g36920 LOC_Os01g21120 LOC_Os02g41510 LOC_Os04g23550 LOC_Os10g33760 LOC_Os10g42130 LOC_Os04g41570 LOC_Os10g41330 LOC_Os11g45740 LOC_Os01g56690 LOC_Os03g08470 LOC_Os01g04800 LOC_Os05g39720 LOC_Os09g28354 LOC_Os04g52090 LOC_Os11g29870 LOC_Os05g46020 LOC_Os01g61080 LOC_Os03g21710 LOC_Os05g34830 LOC_Os03g45194 LOC_Os01g51690 LOC_Os02g43330 LOC_Os07g48450 LOC_Os09g…
REGULATION_OF_BIOSYNTHETIC_PROCESS	1538	GO:0009889 regulation of biosynthetic process, GOslim:biological_process	46	5.59e-13	1.12e-10	LOC_Os04g45810 LOC_Os05g45410 LOC_Os08g36920 LOC_Os01g21120 LOC_Os02g41510 LOC_Os04g23550 LOC_Os10g33760 LOC_Os10g42130 LOC_Os04g41570 LOC_Os10g41330 LOC_Os11g45740 LOC_Os01g56690 LOC_Os03g08470 LOC_Os01g04800 LOC_Os05g39720 LOC_Os09g28354 LOC_Os04g52090 LOC_Os11g29870 LOC_Os05g46020 LOC_Os01g61080 LOC_Os03g21710 LOC_Os05g34830 LOC_Os03g45194 LOC_Os01g51690 LOC_Os02g43330 LOC_Os07g48450 LOC_Os09g…
REGULATION_OF_CELLULAR_BIOSYNTHETIC_PROCESS	1538	GO:0031326 regulation of cellular biosynthetic process, GOslim:biological_process	46	5.59e-13	1.12e-10	LOC_Os04g45810 LOC_Os05g45410 LOC_Os08g36920 LOC_Os01g21120 LOC_Os02g41510 LOC_Os04g23550 LOC_Os10g33760 LOC_Os10g42130 LOC_Os04g41570 LOC_Os10g41330 LOC_Os11g45740 LOC_Os01g56690 LOC_Os03g08470 LOC_Os01g04800 LOC_Os05g39720 LOC_Os09g28354 LOC_Os04g52090 LOC_Os11g29870 LOC_Os05g46020 LOC_Os01g61080 LOC_Os03g21710 LOC_Os05g34830 LOC_Os03g45194 LOC_Os01g51690 LOC_Os02g43330 LOC_Os07g48450 LOC_Os09g…
REGULATION_OF_GENE_EXPRESSION	1559	GO:0010468 regulation of gene expression, GOslim:biological_process	46	8.79e-13	1.39e-10	LOC_Os04g45810 LOC_Os05g45410 LOC_Os08g36920 LOC_Os01g21120 LOC_Os02g41510 LOC_Os04g23550 LOC_Os10g33760 LOC_Os10g42130 LOC_Os04g41570 LOC_Os10g41330 LOC_Os11g45740 LOC_Os01g56690 LOC_Os03g08470 LOC_Os01g04800 LOC_Os05g39720 LOC_Os09g28354 LOC_Os04g52090 LOC_Os11g29870 LOC_Os05g46020 LOC_Os01g61080 LOC_Os03g21710 LOC_Os05g34830 LOC_Os03g45194 LOC_Os01g51690 LOC_Os02g43330 LOC_Os07g48450 LOC_Os09g…
NITROGEN_COMPOUND_METABOLIC_PROCESS	2897	GO:0006807 nitrogen compound metabolic process, GOslim:biological_process	66	8.49e-13	1.39e-10	LOC_Os04g45810 LOC_Os05g45410 LOC_Os02g50350 LOC_Os03g18130 LOC_Os08g36920 LOC_Os01g21120 LOC_Os04g55850 LOC_Os02g41510 LOC_Os04g23550 LOC_Os01g10110 LOC_Os10g33760 LOC_Os10g42130 LOC_Os04g41570 LOC_Os10g41330 LOC_Os11g45740 LOC_Os01g56690 LOC_Os10g41930 LOC_Os03g08470 LOC_Os06g44040 LOC_Os10g25040 LOC_Os01g04800 LOC_Os05g39720 LOC_Os09g28354 LOC_Os04g52090 LOC_Os11g29870 LOC_Os05g46020 LOC_Os02g…
REGULATION_OF_CELLULAR_METABOLIC_PROCESS	1560	GO:0031323 regulation of cellular metabolic process, GOslim:biological_process	46	8.98e-13	1.39e-10	LOC_Os04g45810 LOC_Os05g45410 LOC_Os08g36920 LOC_Os01g21120 LOC_Os02g41510 LOC_Os04g23550 LOC_Os10g33760 LOC_Os10g42130 LOC_Os04g41570 LOC_Os10g41330 LOC_Os11g45740 LOC_Os01g56690 LOC_Os03g08470 LOC_Os01g04800 LOC_Os05g39720 LOC_Os09g28354 LOC_Os04g52090 LOC_Os11g29870 LOC_Os05g46020 LOC_Os01g61080 LOC_Os03g21710 LOC_Os05g34830 LOC_Os03g45194 LOC_Os01g51690 LOC_Os02g43330 LOC_Os07g48450 LOC_Os09g…
MACROMOLECULE_METABOLIC_PROCESS	6374	GO:0043170 macromolecule metabolic process, GOslim:biological_process	109	1.44e-12	2.07e-10	LOC_Os04g45810 LOC_Os02g33680 LOC_Os05g45410 LOC_Os08g36920 LOC_Os01g21120 LOC_Os02g32520 LOC_Os04g55850 LOC_Os02g41510 LOC_Os04g23550 LOC_Os10g33040 LOC_Os10g33760 LOC_Os10g42130 LOC_Os04g41570 LOC_Os10g41330 LOC_Os11g45740 LOC_Os01g56690 LOC_Os01g04550 LOC_Os08g24310 LOC_Os03g08470 LOC_Os09g29710 LOC_Os11g44430 LOC_Os05g50580 LOC_Os07g48730 LOC_Os01g04800 LOC_Os05g39720 LOC_Os11g10290 LOC_Os09g…
REGULATION_OF_PRIMARY_METABOLIC_PROCESS	1589	GO:0080090 regulation of primary metabolic process, GOslim:biological_process	46	1.66e-12	2.22e-10	LOC_Os04g45810 LOC_Os05g45410 LOC_Os08g36920 LOC_Os01g21120 LOC_Os02g41510 LOC_Os04g23550 LOC_Os10g33760 LOC_Os10g42130 LOC_Os04g41570 LOC_Os10g41330 LOC_Os11g45740 LOC_Os01g56690 LOC_Os03g08470 LOC_Os01g04800 LOC_Os05g39720 LOC_Os09g28354 LOC_Os04g52090 LOC_Os11g29870 LOC_Os05g46020 LOC_Os01g61080 LOC_Os03g21710 LOC_Os05g34830 LOC_Os03g45194 LOC_Os01g51690 LOC_Os02g43330 LOC_Os07g48450 LOC_Os09g…
TRANSCRIPTION,_DNA-DEPENDENT_ALTERNATIVE	1598	GO:0006350 transcription, DNA-dependent, GOslim:biological_process	46	2e-12	2.51e-10	LOC_Os04g45810 LOC_Os05g45410 LOC_Os08g36920 LOC_Os01g21120 LOC_Os02g41510 LOC_Os04g23550 LOC_Os10g33760 LOC_Os10g42130 LOC_Os04g41570 LOC_Os10g41330 LOC_Os11g45740 LOC_Os01g56690 LOC_Os03g08470 LOC_Os01g04800 LOC_Os05g39720 LOC_Os09g28354 LOC_Os04g52090 LOC_Os11g29870 LOC_Os05g46020 LOC_Os01g61080 LOC_Os03g21710 LOC_Os05g34830 LOC_Os03g45194 LOC_Os01g51690 LOC_Os02g43330 LOC_Os07g48450 LOC_Os09g…
REGULATION_OF_MACROMOLECULE_METABOLIC_PROCESS	1612	GO:0060255 regulation of macromolecule metabolic process, GOslim:biological_process	46	2.67e-12	3.15e-10	LOC_Os04g45810 LOC_Os05g45410 LOC_Os08g36920 LOC_Os01g21120 LOC_Os02g41510 LOC_Os04g23550 LOC_Os10g33760 LOC_Os10g42130 LOC_Os04g41570 LOC_Os10g41330 LOC_Os11g45740 LOC_Os01g56690 LOC_Os03g08470 LOC_Os01g04800 LOC_Os05g39720 LOC_Os09g28354 LOC_Os04g52090 LOC_Os11g29870 LOC_Os05g46020 LOC_Os01g61080 LOC_Os03g21710 LOC_Os05g34830 LOC_Os03g45194 LOC_Os01g51690 LOC_Os02g43330 LOC_Os07g48450 LOC_Os09g…
REGULATION_OF_METABOLIC_PROCESS	1630	GO:0019222 regulation of metabolic process, GOslim:biological_process	46	3.84e-12	4.29e-10	LOC_Os04g45810 LOC_Os05g45410 LOC_Os08g36920 LOC_Os01g21120 LOC_Os02g41510 LOC_Os04g23550 LOC_Os10g33760 LOC_Os10g42130 LOC_Os04g41570 LOC_Os10g41330 LOC_Os11g45740 LOC_Os01g56690 LOC_Os03g08470 LOC_Os01g04800 LOC_Os05g39720 LOC_Os09g28354 LOC_Os04g52090 LOC_Os11g29870 LOC_Os05g46020 LOC_Os01g61080 LOC_Os03g21710 LOC_Os05g34830 LOC_Os03g45194 LOC_Os01g51690 LOC_Os02g43330 LOC_Os07g48450 LOC_Os09g…
SEQUENCE-SPECIFIC_DNA_BINDING_TRANSCRIPTION_FACTOR_ACTIVITY	636	GO:0003700 sequence-specific DNA binding transcription factor activity, GOslim:molecular_function	28	5.49e-12	8.74e-10	LOC_Os04g45810 LOC_Os05g45410 LOC_Os08g36920 LOC_Os01g21120 LOC_Os10g41330 LOC_Os03g08470 LOC_Os01g04800 LOC_Os05g39720 LOC_Os09g28354 LOC_Os04g52090 LOC_Os11g29870 LOC_Os05g46020 LOC_Os01g61080 LOC_Os03g21710 LOC_Os01g51690 LOC_Os02g43330 LOC_Os09g35010 LOC_Os02g09830 LOC_Os09g25060 LOC_Os03g10210 LOC_Os06g48290 LOC_Os06g44010 LOC_Os09g28440 LOC_Os01g40430 LOC_Os06g10780 LOC_Os02g08440 LOC_Os01g…
TRANSCRIPTION_REGULATOR_ACTIVITY	989	GO:0030528 transcription regulator activity, GOslim:molecular_function	33	8.31e-11	1.19e-08	LOC_Os04g45810 LOC_Os05g45410 LOC_Os08g36920 LOC_Os01g21120 LOC_Os04g23550 LOC_Os04g41570 LOC_Os10g41330 LOC_Os01g56690 LOC_Os03g08470 LOC_Os01g04800 LOC_Os05g39720 LOC_Os09g28354 LOC_Os04g52090 LOC_Os11g29870 LOC_Os05g46020 LOC_Os01g61080 LOC_Os03g21710 LOC_Os01g51690 LOC_Os02g43330 LOC_Os09g35010 LOC_Os02g09830 LOC_Os09g20940 LOC_Os09g25060 LOC_Os03g10210 LOC_Os01g39330 LOC_Os06g48290 LOC_Os06g…
BIOLOGICAL_REGULATION	2100	GO:0065007 biological regulation, GOslim:biological_process	50	1.49e-10	1.58e-08	LOC_Os04g45810 LOC_Os05g45410 LOC_Os08g36920 LOC_Os01g21120 LOC_Os02g41510 LOC_Os04g23550 LOC_Os01g10110 LOC_Os10g33760 LOC_Os10g42130 LOC_Os04g41570 LOC_Os10g41330 LOC_Os11g45740 LOC_Os01g56690 LOC_Os03g08470 LOC_Os01g04800 LOC_Os05g39720 LOC_Os09g28354 LOC_Os04g52090 LOC_Os11g29870 LOC_Os05g46020 LOC_Os01g61080 LOC_Os03g21710 LOC_Os05g34830 LOC_Os03g45194 LOC_Os01g51690 LOC_Os02g43330 LOC_Os07g…
REGULATION_OF_CELLULAR_PROCESS	1898	GO:0050794 regulation of cellular process, GOslim:biological_process	46	4.93e-10	4.95e-08	LOC_Os04g45810 LOC_Os05g45410 LOC_Os08g36920 LOC_Os01g21120 LOC_Os02g41510 LOC_Os04g23550 LOC_Os10g33760 LOC_Os10g42130 LOC_Os04g41570 LOC_Os10g41330 LOC_Os11g45740 LOC_Os01g56690 LOC_Os03g08470 LOC_Os01g04800 LOC_Os05g39720 LOC_Os09g28354 LOC_Os04g52090 LOC_Os11g29870 LOC_Os05g46020 LOC_Os01g61080 LOC_Os03g21710 LOC_Os05g34830 LOC_Os03g45194 LOC_Os01g51690 LOC_Os02g43330 LOC_Os07g48450 LOC_Os09g…
OXIDOREDUCTASE_ACTIVITY	1686	GO:0016491 oxidoreductase activity, GOslim:molecular_function	43	4.23e-10	5.51e-08	LOC_Os02g50350 LOC_Os04g33240 LOC_Os08g39730 LOC_Os03g12500 LOC_Os01g12710 LOC_Os06g11290 LOC_Os01g10110 LOC_Os01g52790 LOC_Os08g39840 LOC_Os06g44040 LOC_Os01g43851 LOC_Os10g25040 LOC_Os02g09250 LOC_Os03g09020 LOC_Os08g16910 LOC_Os02g07160 LOC_Os10g25030 LOC_Os01g72270 LOC_Os01g62600 LOC_Os01g36294 LOC_Os03g45194 LOC_Os07g46950 LOC_Os08g39850 LOC_Os10g38110 LOC_Os07g18120 LOC_Os07g44140 LOC_Os03g…
METAL_ION_BINDING	3513	GO:0046872 metal ion binding, GOslim:molecular_function	67	9.68e-10	1.16e-07	LOC_Os03g59010 LOC_Os08g39730 LOC_Os07g47590 LOC_Os03g12500 LOC_Os05g37190 LOC_Os11g24140 LOC_Os02g52210 LOC_Os01g52790 LOC_Os08g39840 LOC_Os01g43851 LOC_Os07g14150 LOC_Os09g20330 LOC_Os08g09010 LOC_Os07g26110 LOC_Os02g45780 LOC_Os02g09250 LOC_Os09g28400 LOC_Os03g09020 LOC_Os08g16910 LOC_Os01g72270 LOC_Os02g40950 LOC_Os01g62600 LOC_Os01g36294 LOC_Os01g45460 LOC_Os12g44050 LOC_Os04g27670 LOC_Os09g…
REGULATION_OF_BIOLOGICAL_PROCESS	1988	GO:0050789 regulation of biological process, GOslim:biological_process	46	2.03e-09	1.94e-07	LOC_Os04g45810 LOC_Os05g45410 LOC_Os08g36920 LOC_Os01g21120 LOC_Os02g41510 LOC_Os04g23550 LOC_Os10g33760 LOC_Os10g42130 LOC_Os04g41570 LOC_Os10g41330 LOC_Os11g45740 LOC_Os01g56690 LOC_Os03g08470 LOC_Os01g04800 LOC_Os05g39720 LOC_Os09g28354 LOC_Os04g52090 LOC_Os11g29870 LOC_Os05g46020 LOC_Os01g61080 LOC_Os03g21710 LOC_Os05g34830 LOC_Os03g45194 LOC_Os01g51690 LOC_Os02g43330 LOC_Os07g48450 LOC_Os09g…
EXTRACELLULAR_REGION	232	GO:0005576 extracellular region, GOslim:cellular_component	15	4.05e-09	4.33e-07	LOC_Os03g59010 LOC_Os01g03360 LOC_Os08g09010 LOC_Os10g39110 LOC_Os04g51460 LOC_Os02g50730 LOC_Os01g04050 LOC_Os03g48750 LOC_Os01g03330 LOC_Os07g03730 LOC_Os03g48780 LOC_Os03g48760 LOC_Os08g08980 LOC_Os08g13440 LOC_Os01g03390
NUTRIENT_RESERVOIR_ACTIVITY	78	GO:0045735 nutrient reservoir activity, GOslim:molecular_function	10	4.16e-09	4.59e-07	LOC_Os03g59010 LOC_Os10g28120 LOC_Os10g28080 LOC_Os08g09010 LOC_Os03g48750 LOC_Os09g37976 LOC_Os03g48780 LOC_Os03g48760 LOC_Os08g08980 LOC_Os08g13440
NUCLEOBASE-CONTAINING_COMPOUND_METABOLIC_PROCESS	2512	GO:0006139 nucleobase-containing compound metabolic process, GOslim:biological_process	52	6.7e-09	6.12e-07	LOC_Os04g45810 LOC_Os05g45410 LOC_Os02g50350 LOC_Os08g36920 LOC_Os01g21120 LOC_Os04g55850 LOC_Os02g41510 LOC_Os04g23550 LOC_Os10g33760 LOC_Os10g42130 LOC_Os04g41570 LOC_Os10g41330 LOC_Os11g45740 LOC_Os01g56690 LOC_Os10g41930 LOC_Os03g08470 LOC_Os01g04800 LOC_Os05g39720 LOC_Os09g28354 LOC_Os04g52090 LOC_Os11g29870 LOC_Os05g46020 LOC_Os01g03730 LOC_Os01g61080 LOC_Os03g21710 LOC_Os05g34830 LOC_Os03g…
CELLULAR_METABOLIC_PROCESS	6576	GO:0044237 cellular metabolic process, GOslim:biological_process	100	8.16e-09	7.13e-07	LOC_Os04g45810 LOC_Os02g33680 LOC_Os05g45410 LOC_Os02g50350 LOC_Os03g18130 LOC_Os08g36920 LOC_Os04g40990 LOC_Os01g21120 LOC_Os04g55850 LOC_Os02g41510 LOC_Os04g23550 LOC_Os10g33040 LOC_Os01g10110 LOC_Os10g33760 LOC_Os10g42130 LOC_Os04g41570 LOC_Os10g41330 LOC_Os11g45740 LOC_Os01g56690 LOC_Os01g04550 LOC_Os08g24310 LOC_Os10g41930 LOC_Os03g08470 LOC_Os06g44040 LOC_Os11g44430 LOC_Os10g25040 LOC_Os07g…
NUCLEUS	1495	GO:0005634 nucleus, GOslim:cellular_component	37	1.57e-08	1.12e-06	LOC_Os04g45810 LOC_Os05g45410 LOC_Os08g36920 LOC_Os01g21120 LOC_Os03g12820 LOC_Os04g23550 LOC_Os05g37190 LOC_Os04g41570 LOC_Os10g41330 LOC_Os01g56690 LOC_Os03g08470 LOC_Os01g04800 LOC_Os05g39720 LOC_Os09g28354 LOC_Os04g52090 LOC_Os11g29870 LOC_Os05g46020 LOC_Os01g61080 LOC_Os03g21710 LOC_Os01g51690 LOC_Os02g43330 LOC_Os09g35010 LOC_Os02g09830 LOC_Os09g20940 LOC_Os09g25060 LOC_Os03g10210 LOC_Os01g…
CELLULAR_MACROMOLECULE_METABOLIC_PROCESS	5328	GO:0044260 cellular macromolecule metabolic process, GOslim:biological_process	85	1.77e-08	1.48e-06	LOC_Os04g45810 LOC_Os02g33680 LOC_Os05g45410 LOC_Os08g36920 LOC_Os01g21120 LOC_Os04g55850 LOC_Os02g41510 LOC_Os04g23550 LOC_Os10g33040 LOC_Os10g33760 LOC_Os10g42130 LOC_Os04g41570 LOC_Os10g41330 LOC_Os11g45740 LOC_Os01g56690 LOC_Os01g04550 LOC_Os08g24310 LOC_Os03g08470 LOC_Os11g44430 LOC_Os07g48730 LOC_Os01g04800 LOC_Os05g39720 LOC_Os11g10290 LOC_Os09g28354 LOC_Os04g52090 LOC_Os06g38670 LOC_Os11g…
DNA_BINDING	2023	GO:0003677 DNA binding, GOslim:molecular_function	44	2.69e-08	2.75e-06	LOC_Os04g45810 LOC_Os05g45410 LOC_Os08g36920 LOC_Os01g21120 LOC_Os02g41510 LOC_Os10g33760 LOC_Os10g42130 LOC_Os10g41330 LOC_Os11g45740 LOC_Os03g08470 LOC_Os01g04800 LOC_Os05g39720 LOC_Os09g28354 LOC_Os04g52090 LOC_Os11g29870 LOC_Os05g46020 LOC_Os01g61080 LOC_Os03g21710 LOC_Os05g34830 LOC_Os03g45194 LOC_Os01g51690 LOC_Os02g43330 LOC_Os07g48450 LOC_Os02g15560 LOC_Os09g35010 LOC_Os02g09830 LOC_Os09g…
MEMBRANE-BOUNDED_ORGANELLE	1821	GO:0043227 membrane-bounded organelle, GOslim:cellular_component	40	9.23e-08	3.95e-06	LOC_Os04g45810 LOC_Os05g45410 LOC_Os08g36920 LOC_Os01g21120 LOC_Os03g12820 LOC_Os04g23550 LOC_Os05g37190 LOC_Os04g41570 LOC_Os10g41330 LOC_Os01g56690 LOC_Os03g08470 LOC_Os10g25040 LOC_Os01g04800 LOC_Os05g39720 LOC_Os09g28354 LOC_Os04g52090 LOC_Os11g29870 LOC_Os05g46020 LOC_Os10g25030 LOC_Os01g61080 LOC_Os03g21710 LOC_Os01g51690 LOC_Os02g43330 LOC_Os09g35010 LOC_Os02g09830 LOC_Os09g20940 LOC_Os09g…
INTRACELLULAR_MEMBRANE-BOUNDED_ORGANELLE	1808	GO:0043231 intracellular membrane-bounded organelle, GOslim:cellular_component	40	7.68e-08	3.95e-06	LOC_Os04g45810 LOC_Os05g45410 LOC_Os08g36920 LOC_Os01g21120 LOC_Os03g12820 LOC_Os04g23550 LOC_Os05g37190 LOC_Os04g41570 LOC_Os10g41330 LOC_Os01g56690 LOC_Os03g08470 LOC_Os10g25040 LOC_Os01g04800 LOC_Os05g39720 LOC_Os09g28354 LOC_Os04g52090 LOC_Os11g29870 LOC_Os05g46020 LOC_Os10g25030 LOC_Os01g61080 LOC_Os03g21710 LOC_Os01g51690 LOC_Os02g43330 LOC_Os09g35010 LOC_Os02g09830 LOC_Os09g20940 LOC_Os09g…
MANGANESE_ION_BINDING	53	GO:0030145 manganese ion binding, GOslim:molecular_function	8	4.8e-08	4.59e-06	LOC_Os03g59010 LOC_Os08g09010 LOC_Os12g24650 LOC_Os03g48750 LOC_Os03g48780 LOC_Os03g48760 LOC_Os08g08980 LOC_Os08g13440
CELLULAR_MACROMOLECULE_BIOSYNTHETIC_PROCESS	2546	GO:0034645 cellular macromolecule biosynthetic process, GOslim:biological_process	50	6.64e-08	5.34e-06	LOC_Os04g45810 LOC_Os05g45410 LOC_Os08g36920 LOC_Os01g21120 LOC_Os02g41510 LOC_Os04g23550 LOC_Os10g33760 LOC_Os10g42130 LOC_Os04g41570 LOC_Os10g41330 LOC_Os11g45740 LOC_Os01g56690 LOC_Os03g08470 LOC_Os01g04800 LOC_Os05g39720 LOC_Os09g28354 LOC_Os04g52090 LOC_Os11g29870 LOC_Os09g31031 LOC_Os05g46020 LOC_Os01g61080 LOC_Os03g21710 LOC_Os05g34830 LOC_Os03g45194 LOC_Os01g51690 LOC_Os02g43330 LOC_Os07g…
MACROMOLECULE_BIOSYNTHETIC_PROCESS	2550	GO:0009059 macromolecule biosynthetic process, GOslim:biological_process	50	6.96e-08	5.38e-06	LOC_Os04g45810 LOC_Os05g45410 LOC_Os08g36920 LOC_Os01g21120 LOC_Os02g41510 LOC_Os04g23550 LOC_Os10g33760 LOC_Os10g42130 LOC_Os04g41570 LOC_Os10g41330 LOC_Os11g45740 LOC_Os01g56690 LOC_Os03g08470 LOC_Os01g04800 LOC_Os05g39720 LOC_Os09g28354 LOC_Os04g52090 LOC_Os11g29870 LOC_Os09g31031 LOC_Os05g46020 LOC_Os01g61080 LOC_Os03g21710 LOC_Os05g34830 LOC_Os03g45194 LOC_Os01g51690 LOC_Os02g43330 LOC_Os07g…
GENE_EXPRESSION	2459	GO:0010467 gene expression, GOslim:biological_process	48	1.47e-07	1.1e-05	LOC_Os04g45810 LOC_Os05g45410 LOC_Os08g36920 LOC_Os01g21120 LOC_Os02g41510 LOC_Os04g23550 LOC_Os10g33760 LOC_Os10g42130 LOC_Os04g41570 LOC_Os10g41330 LOC_Os11g45740 LOC_Os01g56690 LOC_Os03g08470 LOC_Os01g04800 LOC_Os05g39720 LOC_Os09g28354 LOC_Os04g52090 LOC_Os11g29870 LOC_Os09g31031 LOC_Os05g46020 LOC_Os01g61080 LOC_Os03g21710 LOC_Os05g34830 LOC_Os03g45194 LOC_Os01g51690 LOC_Os02g43330 LOC_Os07g…
SEQUENCE-SPECIFIC_DNA_BINDING	451	GO:0043565 sequence-specific DNA binding, GOslim:molecular_function	18	1.42e-07	1.27e-05	LOC_Os04g45810 LOC_Os05g45410 LOC_Os05g39720 LOC_Os09g28354 LOC_Os11g29870 LOC_Os05g46020 LOC_Os01g61080 LOC_Os03g21710 LOC_Os01g51690 LOC_Os02g43330 LOC_Os02g09830 LOC_Os09g25060 LOC_Os03g10210 LOC_Os06g48290 LOC_Os06g44010 LOC_Os01g40430 LOC_Os02g08440 LOC_Os01g53260
APOPLAST	71	GO:0048046 apoplast, GOslim:cellular_component	8	3.73e-07	1.33e-05	LOC_Os03g59010 LOC_Os08g09010 LOC_Os04g51460 LOC_Os03g48750 LOC_Os03g48780 LOC_Os03g48760 LOC_Os08g08980 LOC_Os08g13440
IRON_ION_BINDING	691	GO:0005506 iron ion binding, GOslim:molecular_function	22	2.62e-07	2.21e-05	LOC_Os08g39730 LOC_Os03g12500 LOC_Os01g52790 LOC_Os08g39840 LOC_Os01g43851 LOC_Os02g09250 LOC_Os01g72270 LOC_Os01g36294 LOC_Os08g39850 LOC_Os10g38110 LOC_Os07g44140 LOC_Os03g49380 LOC_Os07g48020 LOC_Os04g59190 LOC_Os01g36350 LOC_Os11g05380 LOC_Os02g47470 LOC_Os01g61610 LOC_Os12g16720 LOC_Os12g01530 LOC_Os04g55740 LOC_Os01g73200
CELLULAR_BIOSYNTHETIC_PROCESS	3054	GO:0044249 cellular biosynthetic process, GOslim:biological_process	54	5.02e-07	3.6e-05	LOC_Os04g45810 LOC_Os05g45410 LOC_Os02g50350 LOC_Os03g18130 LOC_Os08g36920 LOC_Os01g21120 LOC_Os02g41510 LOC_Os04g23550 LOC_Os10g33760 LOC_Os10g42130 LOC_Os04g41570 LOC_Os10g41330 LOC_Os11g45740 LOC_Os01g56690 LOC_Os10g41930 LOC_Os03g08470 LOC_Os01g04800 LOC_Os05g39720 LOC_Os09g28354 LOC_Os04g52090 LOC_Os11g29870 LOC_Os09g31031 LOC_Os05g46020 LOC_Os01g61080 LOC_Os03g21710 LOC_Os05g34830 LOC_Os03g…
INTRACELLULAR_PART	3107	GO:0044424 intracellular part, GOslim:cellular_component	53	1.83e-06	5.6e-05	LOC_Os04g45810 LOC_Os02g33680 LOC_Os05g45410 LOC_Os02g50350 LOC_Os08g36920 LOC_Os01g21120 LOC_Os03g12820 LOC_Os04g23550 LOC_Os05g37190 LOC_Os02g36619 LOC_Os06g13310 LOC_Os04g41570 LOC_Os10g41330 LOC_Os01g56690 LOC_Os03g08470 LOC_Os10g25040 LOC_Os01g04800 LOC_Os05g39720 LOC_Os09g28354 LOC_Os04g52090 LOC_Os11g29870 LOC_Os09g31031 LOC_Os05g46020 LOC_Os10g25030 LOC_Os01g61080 LOC_Os03g21710 LOC_Os01g…
BIOSYNTHETIC_PROCESS	3274	GO:0009058 biosynthetic process, GOslim:biological_process	56	8.4e-07	5.82e-05	LOC_Os04g45810 LOC_Os05g45410 LOC_Os02g50350 LOC_Os03g18130 LOC_Os08g36920 LOC_Os01g21120 LOC_Os02g41510 LOC_Os04g23550 LOC_Os10g33760 LOC_Os10g42130 LOC_Os04g41570 LOC_Os01g09700 LOC_Os10g41330 LOC_Os11g45740 LOC_Os01g56690 LOC_Os10g41930 LOC_Os03g08470 LOC_Os01g04800 LOC_Os05g39720 LOC_Os09g28354 LOC_Os04g52090 LOC_Os11g29870 LOC_Os09g31031 LOC_Os05g46020 LOC_Os01g61080 LOC_Os03g21710 LOC_Os05g…
CELLULAR_PROCESS	7980	GO:0009987 cellular process, GOslim:biological_process	107	1.18e-06	7.88e-05	LOC_Os04g45810 LOC_Os02g33680 LOC_Os05g45410 LOC_Os02g50350 LOC_Os08g24750 LOC_Os03g18130 LOC_Os08g36920 LOC_Os04g40990 LOC_Os01g21120 LOC_Os04g55850 LOC_Os02g41510 LOC_Os04g23550 LOC_Os02g36619 LOC_Os10g33040 LOC_Os01g10110 LOC_Os10g33760 LOC_Os10g42130 LOC_Os04g41570 LOC_Os10g41330 LOC_Os11g45740 LOC_Os01g56690 LOC_Os01g04550 LOC_Os08g24310 LOC_Os10g41930 LOC_Os03g08470 LOC_Os06g44040 LOC_Os11g…
TRANSITION_METAL_ION_BINDING	2838	GO:0046914 transition metal ion binding, GOslim:molecular_function	50	1.52e-06	0.000121	LOC_Os03g59010 LOC_Os08g39730 LOC_Os07g47590 LOC_Os03g12500 LOC_Os05g37190 LOC_Os11g24140 LOC_Os02g52210 LOC_Os01g52790 LOC_Os08g39840 LOC_Os01g43851 LOC_Os07g14150 LOC_Os08g09010 LOC_Os02g45780 LOC_Os02g09250 LOC_Os03g09020 LOC_Os08g16910 LOC_Os01g72270 LOC_Os02g40950 LOC_Os01g62600 LOC_Os01g36294 LOC_Os01g45460 LOC_Os06g46740 LOC_Os02g15560 LOC_Os08g39850 LOC_Os10g38110 LOC_Os07g44140 LOC_Os03g…
PEPTIDASE_INHIBITOR_ACTIVITY	89	GO:0030414 peptidase inhibitor activity, GOslim:molecular_function	8	1.81e-06	0.000136	LOC_Os01g03360 LOC_Os01g04050 LOC_Os04g57440 LOC_Os01g03330 LOC_Os03g52390 LOC_Os12g25090 LOC_Os01g42860 LOC_Os01g03390
ELECTRON_TRANSPORT	1055	GO:0006118 electron transport, GOslim:biological_process	26	2.41e-06	0.000156	LOC_Os08g39730 LOC_Os03g12500 LOC_Os11g24140 LOC_Os01g52790 LOC_Os08g39840 LOC_Os01g43851 LOC_Os02g09250 LOC_Os01g72270 LOC_Os01g36294 LOC_Os06g46740 LOC_Os08g39850 LOC_Os10g38110 LOC_Os07g18120 LOC_Os07g44140 LOC_Os03g63390 LOC_Os03g49380 LOC_Os07g48020 LOC_Os04g59190 LOC_Os01g36350 LOC_Os11g05380 LOC_Os02g47470 LOC_Os12g16720 LOC_Os08g37660 LOC_Os05g46480 LOC_Os04g55740 LOC_Os01g73200
SERINE-TYPE_ENDOPEPTIDASE_INHIBITOR_ACTIVITY	66	GO:0004867 serine-type endopeptidase inhibitor activity, GOslim:molecular_function	7	2.93e-06	0.00021	LOC_Os01g03360 LOC_Os01g04050 LOC_Os01g03330 LOC_Os03g52390 LOC_Os12g25090 LOC_Os01g42860 LOC_Os01g03390
ORGANELLE	2468	GO:0043226 organelle, GOslim:cellular_component	43	1.11e-05	0.000263	LOC_Os04g45810 LOC_Os05g45410 LOC_Os08g36920 LOC_Os01g21120 LOC_Os03g12820 LOC_Os04g23550 LOC_Os05g37190 LOC_Os06g13310 LOC_Os04g41570 LOC_Os10g41330 LOC_Os01g56690 LOC_Os03g08470 LOC_Os10g25040 LOC_Os01g04800 LOC_Os05g39720 LOC_Os09g28354 LOC_Os04g52090 LOC_Os11g29870 LOC_Os09g31031 LOC_Os05g46020 LOC_Os10g25030 LOC_Os01g61080 LOC_Os03g21710 LOC_Os01g51690 LOC_Os02g43330 LOC_Os09g35010 LOC_Os02g…
INTRACELLULAR_ORGANELLE	2468	GO:0043229 intracellular organelle, GOslim:cellular_component	43	1.11e-05	0.000263	LOC_Os04g45810 LOC_Os05g45410 LOC_Os08g36920 LOC_Os01g21120 LOC_Os03g12820 LOC_Os04g23550 LOC_Os05g37190 LOC_Os06g13310 LOC_Os04g41570 LOC_Os10g41330 LOC_Os01g56690 LOC_Os03g08470 LOC_Os10g25040 LOC_Os01g04800 LOC_Os05g39720 LOC_Os09g28354 LOC_Os04g52090 LOC_Os11g29870 LOC_Os09g31031 LOC_Os05g46020 LOC_Os10g25030 LOC_Os01g61080 LOC_Os03g21710 LOC_Os01g51690 LOC_Os02g43330 LOC_Os09g35010 LOC_Os02g…
AMINOGLYCAN_CATABOLIC_PROCESS	25	GO:0006026 aminoglycan catabolic process, GOslim:biological_process	5	5e-06	0.000287	LOC_Os10g39680 LOC_Os05g33130 LOC_Os11g37950 LOC_Os06g51060 LOC_Os11g37960
CHITIN_METABOLIC_PROCESS	25	GO:0006030 chitin metabolic process, GOslim:biological_process	5	5e-06	0.000287	LOC_Os10g39680 LOC_Os05g33130 LOC_Os11g37950 LOC_Os06g51060 LOC_Os11g37960
CHITIN_CATABOLIC_PROCESS	25	GO:0006032 chitin catabolic process, GOslim:biological_process	5	5e-06	0.000287	LOC_Os10g39680 LOC_Os05g33130 LOC_Os11g37950 LOC_Os06g51060 LOC_Os11g37960
CATABOLIC_PROCESS	415	GO:0009056 catabolic process, GOslim:biological_process	15	4.92e-06	0.000287	LOC_Os04g55850 LOC_Os06g44040 LOC_Os10g25040 LOC_Os01g03730 LOC_Os10g25030 LOC_Os10g39680 LOC_Os04g57440 LOC_Os05g33130 LOC_Os08g41730 LOC_Os01g09220 LOC_Os02g46650 LOC_Os01g03270 LOC_Os11g37950 LOC_Os06g51060 LOC_Os11g37960
CHITINASE_ACTIVITY	25	GO:0004568 chitinase activity, GOslim:molecular_function	5	5e-06	0.000341	LOC_Os10g39680 LOC_Os05g33130 LOC_Os11g37950 LOC_Os06g51060 LOC_Os11g37960
AMINOGLYCAN_METABOLIC_PROCESS	28	GO:0006022 aminoglycan metabolic process, GOslim:biological_process	5	8.16e-06	0.000455	LOC_Os10g39680 LOC_Os05g33130 LOC_Os11g37950 LOC_Os06g51060 LOC_Os11g37960
MULTICELLULAR_ORGANISMAL_PROCESS	150	GO:0032501 multicellular organismal process, GOslim:biological_process	9	9.32e-06	0.000506	LOC_Os08g23870 LOC_Os06g02040 LOC_Os11g10290 LOC_Os06g21910 LOC_Os04g51160 LOC_Os01g03270 LOC_Os11g03820 LOC_Os05g07450 LOC_Os05g07420
EMBRYO_DEVELOPMENT	3	GO:0009790 embryo development, GOslim:biological_process	3	1.17e-05	0.000618	LOC_Os08g23870 LOC_Os06g02040 LOC_Os06g21910
CELL	5550	GO:0005623 cell, GOslim:cellular_component	75	5.04e-05	0.000981	LOC_Os04g45810 LOC_Os02g33680 LOC_Os05g45410 LOC_Os02g50350 LOC_Os08g24750 LOC_Os01g19290 LOC_Os08g36920 LOC_Os01g21120 LOC_Os03g17790 LOC_Os03g12820 LOC_Os10g39980 LOC_Os04g23550 LOC_Os05g37190 LOC_Os02g36619 LOC_Os06g13310 LOC_Os07g01560 LOC_Os01g50100 LOC_Os04g41570 LOC_Os10g41330 LOC_Os01g56690 LOC_Os10g41930 LOC_Os03g08470 LOC_Os10g25040 LOC_Os01g04800 LOC_Os05g39720 LOC_Os09g28354 LOC_Os04g…
CELL_PART	5550	GO:0044464 cell part, GOslim:cellular_component	75	5.04e-05	0.000981	LOC_Os04g45810 LOC_Os02g33680 LOC_Os05g45410 LOC_Os02g50350 LOC_Os08g24750 LOC_Os01g19290 LOC_Os08g36920 LOC_Os01g21120 LOC_Os03g17790 LOC_Os03g12820 LOC_Os10g39980 LOC_Os04g23550 LOC_Os05g37190 LOC_Os02g36619 LOC_Os06g13310 LOC_Os07g01560 LOC_Os01g50100 LOC_Os04g41570 LOC_Os10g41330 LOC_Os01g56690 LOC_Os10g41930 LOC_Os03g08470 LOC_Os10g25040 LOC_Os01g04800 LOC_Os05g39720 LOC_Os09g28354 LOC_Os04g…
ENDOPEPTIDASE_INHIBITOR_ACTIVITY	87	GO:0004866 endopeptidase inhibitor activity, GOslim:molecular_function	7	1.58e-05	0.00103	LOC_Os01g03360 LOC_Os01g04050 LOC_Os01g03330 LOC_Os03g52390 LOC_Os12g25090 LOC_Os01g42860 LOC_Os01g03390
POLYSACCHARIDE_CATABOLIC_PROCESS	35	GO:0000272 polysaccharide catabolic process, GOslim:biological_process	5	2.15e-05	0.00111	LOC_Os10g39680 LOC_Os05g33130 LOC_Os11g37950 LOC_Os06g51060 LOC_Os11g37960
INTRACELLULAR	3733	GO:0005622 intracellular, GOslim:cellular_component	55	6.73e-05	0.0012	LOC_Os04g45810 LOC_Os02g33680 LOC_Os05g45410 LOC_Os02g50350 LOC_Os08g36920 LOC_Os01g21120 LOC_Os03g12820 LOC_Os04g23550 LOC_Os05g37190 LOC_Os02g36619 LOC_Os06g13310 LOC_Os04g41570 LOC_Os10g41330 LOC_Os01g56690 LOC_Os03g08470 LOC_Os10g25040 LOC_Os01g04800 LOC_Os05g39720 LOC_Os09g28354 LOC_Os04g52090 LOC_Os11g29870 LOC_Os09g31031 LOC_Os05g46020 LOC_Os10g25030 LOC_Os01g61080 LOC_Os03g21710 LOC_Os01g…
ENZYME_INHIBITOR_ACTIVITY	167	GO:0004857 enzyme inhibitor activity, GOslim:molecular_function	9	2.1e-05	0.00125	LOC_Os01g03360 LOC_Os12g18560 LOC_Os01g04050 LOC_Os04g57440 LOC_Os01g03330 LOC_Os03g52390 LOC_Os12g25090 LOC_Os01g42860 LOC_Os01g03390
MONOOXYGENASE_ACTIVITY	413	GO:0004497 monooxygenase activity, GOslim:molecular_function	14	2.01e-05	0.00125	LOC_Os08g39730 LOC_Os03g12500 LOC_Os01g52790 LOC_Os06g44040 LOC_Os01g43851 LOC_Os02g09250 LOC_Os01g72270 LOC_Os01g36294 LOC_Os10g38110 LOC_Os07g44140 LOC_Os01g36350 LOC_Os11g05380 LOC_Os02g47470 LOC_Os12g16720
HEME_BINDING	605	GO:0020037 heme binding, GOslim:molecular_function	17	2.8e-05	0.0016	LOC_Os08g39730 LOC_Os03g12500 LOC_Os01g52790 LOC_Os01g43851 LOC_Os02g09250 LOC_Os01g72270 LOC_Os01g36294 LOC_Os10g38110 LOC_Os07g44140 LOC_Os07g48020 LOC_Os04g59190 LOC_Os01g36350 LOC_Os11g05380 LOC_Os02g47470 LOC_Os12g16720 LOC_Os04g55740 LOC_Os01g73200
TETRAPYRROLE_BINDING	612	GO:0046906 tetrapyrrole binding, GOslim:molecular_function	17	3.21e-05	0.00177	LOC_Os08g39730 LOC_Os03g12500 LOC_Os01g52790 LOC_Os01g43851 LOC_Os02g09250 LOC_Os01g72270 LOC_Os01g36294 LOC_Os10g38110 LOC_Os07g44140 LOC_Os07g48020 LOC_Os04g59190 LOC_Os01g36350 LOC_Os11g05380 LOC_Os02g47470 LOC_Os12g16720 LOC_Os04g55740 LOC_Os01g73200
OXIDOREDUCTASE_ACTIVITY,_ACTING_ON_SINGLE_DONORS_WITH_INCORPORATION_OF_MOLECULAR_OXYGEN,_INCORPORATION_OF_TWO_ATOMS_OF_OXYGEN	20	GO:0016702 oxidoreductase activity, acting on single donors with incorporation of molecular oxygen, incorporation of two atoms of oxygen, GOslim:molecular_function	4	4.64e-05	0.00222	LOC_Os08g39840 LOC_Os02g07160 LOC_Os08g39850 LOC_Os03g49380
NUCLEIC_ACID_BINDING	3311	GO:0003676 nucleic acid binding, GOslim:molecular_function	51	4.24e-05	0.00222	LOC_Os04g45810 LOC_Os05g45410 LOC_Os08g36920 LOC_Os01g21120 LOC_Os04g37760 LOC_Os04g55850 LOC_Os02g41510 LOC_Os05g37190 LOC_Os10g33760 LOC_Os10g42130 LOC_Os10g41330 LOC_Os11g45740 LOC_Os03g08470 LOC_Os01g04800 LOC_Os05g39720 LOC_Os09g28354 LOC_Os04g52090 LOC_Os11g29870 LOC_Os05g46020 LOC_Os01g03730 LOC_Os01g61080 LOC_Os03g21710 LOC_Os05g34830 LOC_Os03g45194 LOC_Os01g51690 LOC_Os02g43330 LOC_Os07g…
DIOXYGENASE_ACTIVITY	20	GO:0051213 dioxygenase activity, GOslim:molecular_function	4	4.64e-05	0.00222	LOC_Os08g39840 LOC_Os02g07160 LOC_Os08g39850 LOC_Os03g49380
OXIDOREDUCTASE_ACTIVITY,_ACTING_ON_SINGLE_DONORS_WITH_INCORPORATION_OF_MOLECULAR_OXYGEN	20	GO:0016701 oxidoreductase activity, acting on single donors with incorporation of molecular oxygen, GOslim:molecular_function	4	4.64e-05	0.00222	LOC_Os08g39840 LOC_Os02g07160 LOC_Os08g39850 LOC_Os03g49380
TRANSFERASE_ACTIVITY	3084	GO:0016740 transferase activity, GOslim:molecular_function	48	5.63e-05	0.0026	LOC_Os08g24750 LOC_Os02g11070 LOC_Os04g40990 LOC_Os03g12820 LOC_Os10g33040 LOC_Os01g09700 LOC_Os08g38920 LOC_Os01g04550 LOC_Os08g24310 LOC_Os11g44430 LOC_Os07g48730 LOC_Os09g34230 LOC_Os11g10290 LOC_Os06g38670 LOC_Os11g45400 LOC_Os02g06930 LOC_Os01g02300 LOC_Os04g15660 LOC_Os07g35370 LOC_Os05g39770 LOC_Os08g24770 LOC_Os09g38850 LOC_Os03g44150 LOC_Os11g19840 LOC_Os04g51460 LOC_Os02g36830 LOC_Os01g…
CELL_WALL_MACROMOLECULE_CATABOLIC_PROCESS	43	GO:0016998 cell wall macromolecule catabolic process, GOslim:biological_process	5	5.3e-05	0.00266	LOC_Os10g39680 LOC_Os05g33130 LOC_Os11g37950 LOC_Os06g51060 LOC_Os11g37960
MULTI-ORGANISM_PROCESS	107	GO:0051704 multi-organism process, GOslim:biological_process	7	5.49e-05	0.00269	LOC_Os06g13310 LOC_Os11g10290 LOC_Os11g37950 LOC_Os11g03820 LOC_Os05g07450 LOC_Os05g07420 LOC_Os11g37960
CELL_WALL_MACROMOLECULE_METABOLIC_PROCESS	46	GO:0044036 cell wall macromolecule metabolic process, GOslim:biological_process	5	7.13e-05	0.00341	LOC_Os10g39680 LOC_Os05g33130 LOC_Os11g37950 LOC_Os06g51060 LOC_Os11g37960
EXOPEPTIDASE_ACTIVITY	85	GO:0008238 exopeptidase activity, GOslim:molecular_function	6	0.000127	0.00568	LOC_Os05g50580 LOC_Os02g02320 LOC_Os12g24650 LOC_Os05g43830 LOC_Os10g01134 LOC_Os05g50570
AMINE_METABOLIC_PROCESS	399	GO:0009308 amine metabolic process, GOslim:biological_process	12	0.000227	0.0106	LOC_Os03g18130 LOC_Os01g10110 LOC_Os06g44040 LOC_Os02g07160 LOC_Os03g13300 LOC_Os10g39680 LOC_Os03g12890 LOC_Os05g33130 LOC_Os02g39795 LOC_Os11g37950 LOC_Os06g51060 LOC_Os11g37960
CELL_WALL_ORGANIZATION_OR_BIOGENESIS	138	GO:0071554 cell wall organization or biogenesis, GOslim:biological_process	7	0.000247	0.0113	LOC_Os08g24750 LOC_Os10g39110 LOC_Os10g39680 LOC_Os05g33130 LOC_Os11g37950 LOC_Os06g51060 LOC_Os11g37960
ENZYME_REGULATOR_ACTIVITY	243	GO:0030234 enzyme regulator activity, GOslim:molecular_function	9	0.000323	0.014	LOC_Os01g03360 LOC_Os12g18560 LOC_Os01g04050 LOC_Os04g57440 LOC_Os01g03330 LOC_Os03g52390 LOC_Os12g25090 LOC_Os01g42860 LOC_Os01g03390
LIPOXYGENASE_ACTIVITY	14	GO:0016165 lipoxygenase activity, GOslim:molecular_function	3	0.000371	0.0156	LOC_Os08g39840 LOC_Os08g39850 LOC_Os03g49380
REGULATION_OF_TRANSCRIPTION,_DNA-DEPENDENT	773	GO:0006355 regulation of transcription, DNA-dependent, GOslim:biological_process	17	0.000474	0.0211	LOC_Os04g45810 LOC_Os05g45410 LOC_Os08g36920 LOC_Os01g21120 LOC_Os10g41330 LOC_Os03g08470 LOC_Os01g04800 LOC_Os09g28354 LOC_Os04g52090 LOC_Os02g43330 LOC_Os09g35010 LOC_Os02g09830 LOC_Os03g10210 LOC_Os06g48290 LOC_Os09g28440 LOC_Os06g10780 LOC_Os02g32140
REGULATION_OF_RNA_METABOLIC_PROCESS	776	GO:0051252 regulation of RNA metabolic process, GOslim:biological_process	17	0.000494	0.0216	LOC_Os04g45810 LOC_Os05g45410 LOC_Os08g36920 LOC_Os01g21120 LOC_Os10g41330 LOC_Os03g08470 LOC_Os01g04800 LOC_Os09g28354 LOC_Os04g52090 LOC_Os02g43330 LOC_Os09g35010 LOC_Os02g09830 LOC_Os03g10210 LOC_Os06g48290 LOC_Os09g28440 LOC_Os06g10780 LOC_Os02g32140
MACROMOLECULE_CATABOLIC_PROCESS	316	GO:0009057 macromolecule catabolic process, GOslim:biological_process	10	0.000508	0.0217	LOC_Os04g55850 LOC_Os01g03730 LOC_Os10g39680 LOC_Os05g33130 LOC_Os08g41730 LOC_Os02g46650 LOC_Os01g03270 LOC_Os11g37950 LOC_Os06g51060 LOC_Os11g37960
MULTICELLULAR_ORGANISMAL_DEVELOPMENT	40	GO:0007275 multicellular organismal development, GOslim:biological_process	4	0.000519	0.0217	LOC_Os08g23870 LOC_Os06g02040 LOC_Os06g21910 LOC_Os01g03270
CARBOHYDRATE_BINDING	318	GO:0030246 carbohydrate binding, GOslim:molecular_function	10	0.000532	0.0218	LOC_Os03g18910 LOC_Os11g10290 LOC_Os03g15020 LOC_Os08g24770 LOC_Os05g33130 LOC_Os11g03820 LOC_Os05g07450 LOC_Os06g51060 LOC_Os03g58900 LOC_Os05g07420
PROTEIN_TYROSINE_KINASE_ACTIVITY	1399	GO:0004713 protein tyrosine kinase activity, GOslim:molecular_function	25	0.000547	0.0218	LOC_Os10g33040 LOC_Os01g04550 LOC_Os08g24310 LOC_Os11g44430 LOC_Os07g48730 LOC_Os11g10290 LOC_Os06g38670 LOC_Os02g06930 LOC_Os01g02300 LOC_Os04g15660 LOC_Os07g35370 LOC_Os08g24770 LOC_Os09g38850 LOC_Os01g50410 LOC_Os07g35300 LOC_Os02g57700 LOC_Os09g39620 LOC_Os01g60060 LOC_Os05g46750 LOC_Os07g35340 LOC_Os11g03820 LOC_Os05g07450 LOC_Os02g02780 LOC_Os05g07420 LOC_Os12g43640
DEVELOPMENTAL_PROCESS	42	GO:0032502 developmental process, GOslim:biological_process	4	0.000616	0.0252	LOC_Os08g23870 LOC_Os06g02040 LOC_Os06g21910 LOC_Os01g03270
TRANSCRIPTION,_DNA-DEPENDENT	806	GO:0006351 transcription, DNA-dependent, GOslim:biological_process	17	0.000744	0.0293	LOC_Os04g45810 LOC_Os05g45410 LOC_Os08g36920 LOC_Os01g21120 LOC_Os10g41330 LOC_Os03g08470 LOC_Os01g04800 LOC_Os09g28354 LOC_Os04g52090 LOC_Os02g43330 LOC_Os09g35010 LOC_Os02g09830 LOC_Os03g10210 LOC_Os06g48290 LOC_Os09g28440 LOC_Os06g10780 LOC_Os02g32140
PROTEOLYSIS	1187	GO:0006508 proteolysis, GOslim:biological_process	22	0.00073	0.0293	LOC_Os09g29710 LOC_Os05g50580 LOC_Os02g02320 LOC_Os05g33400 LOC_Os06g21380 LOC_Os08g44270 LOC_Os02g48870 LOC_Os02g50730 LOC_Os12g24650 LOC_Os08g10670 LOC_Os04g57440 LOC_Os08g41730 LOC_Os11g14900 LOC_Os11g08100 LOC_Os02g46650 LOC_Os01g03270 LOC_Os11g04010 LOC_Os05g43830 LOC_Os10g01134 LOC_Os05g50570 LOC_Os01g58290 LOC_Os02g16940
RNA_BIOSYNTHETIC_PROCESS	808	GO:0032774 RNA biosynthetic process, GOslim:biological_process	17	0.000764	0.0295	LOC_Os04g45810 LOC_Os05g45410 LOC_Os08g36920 LOC_Os01g21120 LOC_Os10g41330 LOC_Os03g08470 LOC_Os01g04800 LOC_Os09g28354 LOC_Os04g52090 LOC_Os02g43330 LOC_Os09g35010 LOC_Os02g09830 LOC_Os03g10210 LOC_Os06g48290 LOC_Os09g28440 LOC_Os06g10780 LOC_Os02g32140
HETEROCYCLE_CATABOLIC_PROCESS	19	GO:0046700 heterocycle catabolic process, GOslim:biological_process	3	0.000814	0.0309	LOC_Os06g44040 LOC_Os10g25040 LOC_Os10g25030
DNA_CATABOLIC_PROCESS	4	GO:0006308 DNA catabolic process, GOslim:biological_process	2	0.00104	0.0387	LOC_Os04g55850 LOC_Os01g03730
PROTEIN_SERINE/THREONINE_KINASE_ACTIVITY	1394	GO:0004674 protein serine/threonine kinase activity, GOslim:molecular_function	24	0.00115	0.0445	LOC_Os10g33040 LOC_Os01g04550 LOC_Os08g24310 LOC_Os11g44430 LOC_Os07g48730 LOC_Os06g38670 LOC_Os02g06930 LOC_Os01g02300 LOC_Os04g15660 LOC_Os07g35370 LOC_Os08g24770 LOC_Os09g38850 LOC_Os01g50410 LOC_Os07g35300 LOC_Os02g57700 LOC_Os09g39620 LOC_Os01g60060 LOC_Os05g46750 LOC_Os07g35340 LOC_Os11g03820 LOC_Os05g07450 LOC_Os02g02780 LOC_Os05g07420 LOC_Os12g43640
COPPER_ION_BINDING	134	GO:0005507 copper ion binding, GOslim:molecular_function	6	0.00126	0.0477	LOC_Os11g24140 LOC_Os01g62600 LOC_Os01g45460 LOC_Os06g46740 LOC_Os03g63390 LOC_Os08g37660
PROTEIN_METABOLIC_PROCESS	4043	GO:0019538 protein metabolic process, GOslim:biological_process	53	0.00136	0.0488	LOC_Os02g33680 LOC_Os02g32520 LOC_Os10g33040 LOC_Os01g04550 LOC_Os08g24310 LOC_Os09g29710 LOC_Os11g44430 LOC_Os05g50580 LOC_Os07g48730 LOC_Os11g10290 LOC_Os06g38670 LOC_Os09g31031 LOC_Os02g02320 LOC_Os05g33400 LOC_Os02g06930 LOC_Os06g21380 LOC_Os08g44270 LOC_Os01g02300 LOC_Os04g15660 LOC_Os07g35370 LOC_Os08g24770 LOC_Os09g38850 LOC_Os02g48870 LOC_Os02g50730 LOC_Os01g50410 LOC_Os12g24650 LOC_Os06g…
CELLULAR_PROTEIN_MODIFICATION_PROCESS	1922	GO:0006464 cellular protein modification process, GOslim:biological_process	30	0.00135	0.0488	LOC_Os02g33680 LOC_Os10g33040 LOC_Os01g04550 LOC_Os08g24310 LOC_Os11g44430 LOC_Os07g48730 LOC_Os11g10290 LOC_Os06g38670 LOC_Os09g31031 LOC_Os02g06930 LOC_Os01g02300 LOC_Os04g15660 LOC_Os07g35370 LOC_Os08g24770 LOC_Os09g38850 LOC_Os01g50410 LOC_Os06g13870 LOC_Os07g35300 LOC_Os02g57700 LOC_Os09g39620 LOC_Os09g27950 LOC_Os01g60060 LOC_Os05g46750 LOC_Os07g35340 LOC_Os11g03820 LOC_Os05g07450 LOC_Os03g…
RESPONSE_TO_FUNGUS	5	GO:0009620 response to fungus, GOslim:biological_process	2	0.00145	0.0497	LOC_Os11g37950 LOC_Os11g37960
POLYSACCHARIDE_METABOLIC_PROCESS	138	GO:0005976 polysaccharide metabolic process, GOslim:biological_process	6	0.00146	0.0497	LOC_Os04g51460 LOC_Os10g39680 LOC_Os05g33130 LOC_Os11g37950 LOC_Os06g51060 LOC_Os11g37960
DEFENSE_RESPONSE_TO_FUNGUS	5	GO:0050832 defense response to fungus, GOslim:biological_process	2	0.00145	0.0497	LOC_Os11g37950 LOC_Os11g37960
AMINOPEPTIDASE_ACTIVITY	5	GO:0004177 aminopeptidase activity, GOslim:molecular_function	2	0.00145	0.0532	LOC_Os12g24650 LOC_Os05g43830
NUCLEOSIDE_BINDING	3125	GO:0001882 nucleoside binding, GOslim:molecular_function	43	0.00161	0.0548	LOC_Os02g32520 LOC_Os10g33040 LOC_Os02g02410 LOC_Os01g10110 LOC_Os01g50100 LOC_Os01g04550 LOC_Os08g24310 LOC_Os11g44430 LOC_Os07g48730 LOC_Os09g29660 LOC_Os11g10290 LOC_Os06g38670 LOC_Os01g42410 LOC_Os01g42380 LOC_Os02g06930 LOC_Os01g02300 LOC_Os04g15660 LOC_Os07g35370 LOC_Os03g48310 LOC_Os05g51130 LOC_Os08g24770 LOC_Os09g38850 LOC_Os07g18120 LOC_Os08g43120 LOC_Os01g50410 LOC_Os07g35300 LOC_Os08g…
PURINE_NUCLEOSIDE_BINDING	3125	GO:0001883 purine nucleoside binding, GOslim:molecular_function	43	0.00161	0.0548	LOC_Os02g32520 LOC_Os10g33040 LOC_Os02g02410 LOC_Os01g10110 LOC_Os01g50100 LOC_Os01g04550 LOC_Os08g24310 LOC_Os11g44430 LOC_Os07g48730 LOC_Os09g29660 LOC_Os11g10290 LOC_Os06g38670 LOC_Os01g42410 LOC_Os01g42380 LOC_Os02g06930 LOC_Os01g02300 LOC_Os04g15660 LOC_Os07g35370 LOC_Os03g48310 LOC_Os05g51130 LOC_Os08g24770 LOC_Os09g38850 LOC_Os07g18120 LOC_Os08g43120 LOC_Os01g50410 LOC_Os07g35300 LOC_Os08g…
ADENYL_NUCLEOTIDE_BINDING	3125	GO:0030554 adenyl nucleotide binding, GOslim:molecular_function	43	0.00161	0.0548	LOC_Os02g32520 LOC_Os10g33040 LOC_Os02g02410 LOC_Os01g10110 LOC_Os01g50100 LOC_Os01g04550 LOC_Os08g24310 LOC_Os11g44430 LOC_Os07g48730 LOC_Os09g29660 LOC_Os11g10290 LOC_Os06g38670 LOC_Os01g42410 LOC_Os01g42380 LOC_Os02g06930 LOC_Os01g02300 LOC_Os04g15660 LOC_Os07g35370 LOC_Os03g48310 LOC_Os05g51130 LOC_Os08g24770 LOC_Os09g38850 LOC_Os07g18120 LOC_Os08g43120 LOC_Os01g50410 LOC_Os07g35300 LOC_Os08g…
MACROMOLECULE_MODIFICATION	1965	GO:0043412 macromolecule modification, GOslim:biological_process	30	0.00187	0.0594	LOC_Os02g33680 LOC_Os10g33040 LOC_Os01g04550 LOC_Os08g24310 LOC_Os11g44430 LOC_Os07g48730 LOC_Os11g10290 LOC_Os06g38670 LOC_Os09g31031 LOC_Os02g06930 LOC_Os01g02300 LOC_Os04g15660 LOC_Os07g35370 LOC_Os08g24770 LOC_Os09g38850 LOC_Os01g50410 LOC_Os06g13870 LOC_Os07g35300 LOC_Os02g57700 LOC_Os09g39620 LOC_Os09g27950 LOC_Os01g60060 LOC_Os05g46750 LOC_Os07g35340 LOC_Os11g03820 LOC_Os05g07450 LOC_Os03g…
RESPONSE_TO_BACTERIUM	6	GO:0009617 response to bacterium, GOslim:biological_process	2	0.00192	0.0594	LOC_Os11g37950 LOC_Os11g37960
DEFENSE_RESPONSE_TO_BACTERIUM	6	GO:0042742 defense response to bacterium, GOslim:biological_process	2	0.00192	0.0594	LOC_Os11g37950 LOC_Os11g37960
CHLOROPHYLL_CATABOLIC_PROCESS	6	GO:0015996 chlorophyll catabolic process, GOslim:biological_process	2	0.00192	0.0594	LOC_Os10g25040 LOC_Os10g25030
PIGMENT_CATABOLIC_PROCESS	6	GO:0046149 pigment catabolic process, GOslim:biological_process	2	0.00192	0.0594	LOC_Os10g25040 LOC_Os10g25030
RESPONSE_TO_OTHER_ORGANISM	6	GO:0051707 response to other organism, GOslim:biological_process	2	0.00192	0.0594	LOC_Os11g37950 LOC_Os11g37960
TRANSFERASE_ACTIVITY,_TRANSFERRING_NITROGENOUS_GROUPS	57	GO:0016769 transferase activity, transferring nitrogenous groups, GOslim:molecular_function	4	0.00178	0.0594	LOC_Os01g09700 LOC_Os05g39770 LOC_Os03g44150 LOC_Os03g12890
PROTEIN_PHOSPHORYLATION	1545	GO:0006468 protein phosphorylation, GOslim:biological_process	25	0.00208	0.0633	LOC_Os10g33040 LOC_Os01g04550 LOC_Os08g24310 LOC_Os11g44430 LOC_Os07g48730 LOC_Os11g10290 LOC_Os06g38670 LOC_Os02g06930 LOC_Os01g02300 LOC_Os04g15660 LOC_Os07g35370 LOC_Os08g24770 LOC_Os09g38850 LOC_Os01g50410 LOC_Os07g35300 LOC_Os02g57700 LOC_Os09g39620 LOC_Os01g60060 LOC_Os05g46750 LOC_Os07g35340 LOC_Os11g03820 LOC_Os05g07450 LOC_Os02g02780 LOC_Os05g07420 LOC_Os12g43640
PROTEIN_KINASE_ACTIVITY	1547	GO:0004672 protein kinase activity, GOslim:molecular_function	25	0.00212	0.0689	LOC_Os10g33040 LOC_Os01g04550 LOC_Os08g24310 LOC_Os11g44430 LOC_Os07g48730 LOC_Os11g10290 LOC_Os06g38670 LOC_Os02g06930 LOC_Os01g02300 LOC_Os04g15660 LOC_Os07g35370 LOC_Os08g24770 LOC_Os09g38850 LOC_Os01g50410 LOC_Os07g35300 LOC_Os02g57700 LOC_Os09g39620 LOC_Os01g60060 LOC_Os05g46750 LOC_Os07g35340 LOC_Os11g03820 LOC_Os05g07450 LOC_Os02g02780 LOC_Os05g07420 LOC_Os12g43640
PORPHYRIN-CONTAINING_COMPOUND_CATABOLIC_PROCESS	7	GO:0006787 porphyrin-containing compound catabolic process, GOslim:biological_process	2	0.00246	0.0726	LOC_Os10g25040 LOC_Os10g25030
TETRAPYRROLE_CATABOLIC_PROCESS	7	GO:0033015 tetrapyrrole catabolic process, GOslim:biological_process	2	0.00246	0.0726	LOC_Os10g25040 LOC_Os10g25030
SERINE-TYPE_EXOPEPTIDASE_ACTIVITY	62	GO:0070008 serine-type exopeptidase activity, GOslim:molecular_function	4	0.00238	0.0726	LOC_Os05g50580 LOC_Os02g02320 LOC_Os10g01134 LOC_Os05g50570
SERINE-TYPE_CARBOXYPEPTIDASE_ACTIVITY	62	GO:0004185 serine-type carboxypeptidase activity, GOslim:molecular_function	4	0.00238	0.0726	LOC_Os05g50580 LOC_Os02g02320 LOC_Os10g01134 LOC_Os05g50570
CARBOXYPEPTIDASE_ACTIVITY	62	GO:0004180 carboxypeptidase activity, GOslim:molecular_function	4	0.00238	0.0726	LOC_Os05g50580 LOC_Os02g02320 LOC_Os10g01134 LOC_Os05g50570
POST-TRANSLATIONAL_PROTEIN_MODIFICATION	1750	GO:0043687 post-translational protein modification, GOslim:biological_process	27	0.00269	0.0783	LOC_Os02g33680 LOC_Os10g33040 LOC_Os01g04550 LOC_Os08g24310 LOC_Os11g44430 LOC_Os07g48730 LOC_Os11g10290 LOC_Os06g38670 LOC_Os02g06930 LOC_Os01g02300 LOC_Os04g15660 LOC_Os07g35370 LOC_Os08g24770 LOC_Os09g38850 LOC_Os01g50410 LOC_Os06g13870 LOC_Os07g35300 LOC_Os02g57700 LOC_Os09g39620 LOC_Os01g60060 LOC_Os05g46750 LOC_Os07g35340 LOC_Os11g03820 LOC_Os05g07450 LOC_Os02g02780 LOC_Os05g07420 LOC_Os12g…
PURINE_NUCLEOTIDE_BINDING	3308	GO:0017076 purine nucleotide binding, GOslim:molecular_function	44	0.00266	0.0794	LOC_Os02g32520 LOC_Os10g33040 LOC_Os02g02410 LOC_Os01g10110 LOC_Os01g50100 LOC_Os01g04550 LOC_Os08g24310 LOC_Os11g44430 LOC_Os07g48730 LOC_Os09g29660 LOC_Os11g10290 LOC_Os06g38670 LOC_Os01g42410 LOC_Os01g42380 LOC_Os02g06930 LOC_Os01g02300 LOC_Os04g15660 LOC_Os07g35370 LOC_Os03g48310 LOC_Os05g51130 LOC_Os08g24770 LOC_Os09g38850 LOC_Os07g18120 LOC_Os08g43120 LOC_Os01g50410 LOC_Os07g35300 LOC_Os08g…
PHOSPHORYLATION	1668	GO:0016310 phosphorylation, GOslim:biological_process	26	0.0028	0.0804	LOC_Os10g33040 LOC_Os01g04550 LOC_Os08g24310 LOC_Os10g41930 LOC_Os11g44430 LOC_Os07g48730 LOC_Os11g10290 LOC_Os06g38670 LOC_Os02g06930 LOC_Os01g02300 LOC_Os04g15660 LOC_Os07g35370 LOC_Os08g24770 LOC_Os09g38850 LOC_Os01g50410 LOC_Os07g35300 LOC_Os02g57700 LOC_Os09g39620 LOC_Os01g60060 LOC_Os05g46750 LOC_Os07g35340 LOC_Os11g03820 LOC_Os05g07450 LOC_Os02g02780 LOC_Os05g07420 LOC_Os12g43640
TRANSAMINASE_ACTIVITY	31	GO:0008483 transaminase activity, GOslim:molecular_function	3	0.00294	0.0859	LOC_Os05g39770 LOC_Os03g44150 LOC_Os03g12890
PHOSPHOTRANSFERASE_ACTIVITY,_ALCOHOL_GROUP_AS_ACCEPTOR	1685	GO:0016773 phosphotransferase activity, alcohol group as acceptor, GOslim:molecular_function	26	0.00319	0.0915	LOC_Os10g33040 LOC_Os01g04550 LOC_Os08g24310 LOC_Os11g44430 LOC_Os07g48730 LOC_Os11g10290 LOC_Os06g38670 LOC_Os02g06930 LOC_Os01g02300 LOC_Os04g15660 LOC_Os07g35370 LOC_Os08g24770 LOC_Os09g38850 LOC_Os01g50410 LOC_Os07g35300 LOC_Os02g57700 LOC_Os09g39620 LOC_Os01g60060 LOC_Os05g46750 LOC_Os07g35340 LOC_Os11g03820 LOC_Os05g07450 LOC_Os02g02780 LOC_Os05g07420 LOC_Os12g43640 LOC_Os02g26720
ENDOPEPTIDASE_ACTIVITY	410	GO:0004175 endopeptidase activity, GOslim:molecular_function	10	0.0033	0.0928	LOC_Os09g29710 LOC_Os05g33400 LOC_Os08g44270 LOC_Os02g48870 LOC_Os02g50730 LOC_Os08g10670 LOC_Os04g57440 LOC_Os08g41730 LOC_Os11g14900 LOC_Os11g08100
ATP_BINDING	2972	GO:0005524 ATP binding, GOslim:molecular_function	40	0.00338	0.0928	LOC_Os02g32520 LOC_Os10g33040 LOC_Os02g02410 LOC_Os01g50100 LOC_Os01g04550 LOC_Os08g24310 LOC_Os11g44430 LOC_Os07g48730 LOC_Os09g29660 LOC_Os11g10290 LOC_Os06g38670 LOC_Os01g42410 LOC_Os01g42380 LOC_Os02g06930 LOC_Os01g02300 LOC_Os04g15660 LOC_Os07g35370 LOC_Os03g48310 LOC_Os05g51130 LOC_Os08g24770 LOC_Os09g38850 LOC_Os08g43120 LOC_Os01g50410 LOC_Os07g35300 LOC_Os02g57700 LOC_Os11g34920 LOC_Os09g…
ADENYL_RIBONUCLEOTIDE_BINDING	2975	GO:0032559 adenyl ribonucleotide binding, GOslim:molecular_function	40	0.00343	0.0928	LOC_Os02g32520 LOC_Os10g33040 LOC_Os02g02410 LOC_Os01g50100 LOC_Os01g04550 LOC_Os08g24310 LOC_Os11g44430 LOC_Os07g48730 LOC_Os09g29660 LOC_Os11g10290 LOC_Os06g38670 LOC_Os01g42410 LOC_Os01g42380 LOC_Os02g06930 LOC_Os01g02300 LOC_Os04g15660 LOC_Os07g35370 LOC_Os03g48310 LOC_Os05g51130 LOC_Os08g24770 LOC_Os09g38850 LOC_Os08g43120 LOC_Os01g50410 LOC_Os07g35300 LOC_Os02g57700 LOC_Os11g34920 LOC_Os09g…
PEPTIDASE_ACTIVITY,_ACTING_ON_L-AMINO_ACID_PEPTIDES	950	GO:0070011 peptidase activity, acting on L-amino acid peptides, GOslim:molecular_function	17	0.00397	0.1034	LOC_Os09g29710 LOC_Os05g50580 LOC_Os02g02320 LOC_Os05g33400 LOC_Os06g21380 LOC_Os08g44270 LOC_Os02g48870 LOC_Os02g50730 LOC_Os12g24650 LOC_Os08g10670 LOC_Os04g57440 LOC_Os08g41730 LOC_Os11g14900 LOC_Os11g08100 LOC_Os05g43830 LOC_Os10g01134 LOC_Os05g50570
KINASE_ACTIVITY	1714	GO:0016301 kinase activity, GOslim:molecular_function	26	0.00397	0.1034	LOC_Os10g33040 LOC_Os01g04550 LOC_Os08g24310 LOC_Os11g44430 LOC_Os07g48730 LOC_Os11g10290 LOC_Os06g38670 LOC_Os02g06930 LOC_Os01g02300 LOC_Os04g15660 LOC_Os07g35370 LOC_Os08g24770 LOC_Os09g38850 LOC_Os01g50410 LOC_Os07g35300 LOC_Os02g57700 LOC_Os09g39620 LOC_Os01g60060 LOC_Os05g46750 LOC_Os07g35340 LOC_Os11g03820 LOC_Os05g07450 LOC_Os02g02780 LOC_Os05g07420 LOC_Os12g43640 LOC_Os02g26720
PROTEIN_UBIQUITINATION	71	GO:0016567 protein ubiquitination, GOslim:biological_process	4	0.00379	0.1042	LOC_Os02g33680 LOC_Os06g13870 LOC_Os02g57700 LOC_Os09g39620
PROTEIN_MODIFICATION_BY_SMALL_PROTEIN_CONJUGATION_OR_REMOVAL	71	GO:0070647 protein modification by small protein conjugation or removal, GOslim:biological_process	4	0.00379	0.1042	LOC_Os02g33680 LOC_Os06g13870 LOC_Os02g57700 LOC_Os09g39620
PROTEIN_MODIFICATION_BY_SMALL_PROTEIN_CONJUGATION	71	GO:0032446 protein modification by small protein conjugation, GOslim:biological_process	4	0.00379	0.1042	LOC_Os02g33680 LOC_Os06g13870 LOC_Os02g57700 LOC_Os09g39620
PEPTIDASE_ACTIVITY	960	GO:0008233 peptidase activity, GOslim:molecular_function	17	0.00439	0.1113	LOC_Os09g29710 LOC_Os05g50580 LOC_Os02g02320 LOC_Os05g33400 LOC_Os06g21380 LOC_Os08g44270 LOC_Os02g48870 LOC_Os02g50730 LOC_Os12g24650 LOC_Os08g10670 LOC_Os04g57440 LOC_Os08g41730 LOC_Os11g14900 LOC_Os11g08100 LOC_Os05g43830 LOC_Os10g01134 LOC_Os05g50570
CHITIN_BINDING	10	GO:0008061 chitin binding, GOslim:molecular_function	2	0.00443	0.1113	LOC_Os05g33130 LOC_Os06g51060
UBIQUITIN_LIGASE_COMPLEX	87	GO:0000151 ubiquitin ligase complex, GOslim:cellular_component	4	0.00749	0.1234	LOC_Os02g33680 LOC_Os06g13870 LOC_Os02g57700 LOC_Os09g39620
PATTERN_BINDING	11	GO:0001871 pattern binding, GOslim:molecular_function	2	0.0052	0.1243	LOC_Os05g33130 LOC_Os06g51060
TRANSFERASE_ACTIVITY,_TRANSFERRING_GLYCOSYL_GROUPS	508	GO:0016757 transferase activity, transferring glycosyl groups, GOslim:molecular_function	11	0.00505	0.1243	LOC_Os08g24750 LOC_Os03g12820 LOC_Os09g34230 LOC_Os04g51460 LOC_Os02g36830 LOC_Os02g50600 LOC_Os09g27950 LOC_Os01g08110 LOC_Os04g12960 LOC_Os03g58900 LOC_Os02g51930
POLYSACCHARIDE_BINDING	11	GO:0030247 polysaccharide binding, GOslim:molecular_function	2	0.0052	0.1243	LOC_Os05g33130 LOC_Os06g51060
RIBONUCLEOTIDE_BINDING	3154	GO:0032553 ribonucleotide binding, GOslim:molecular_function	41	0.00539	0.1245	LOC_Os02g32520 LOC_Os10g33040 LOC_Os02g02410 LOC_Os01g50100 LOC_Os01g04550 LOC_Os08g24310 LOC_Os11g44430 LOC_Os07g48730 LOC_Os09g29660 LOC_Os11g10290 LOC_Os06g38670 LOC_Os01g42410 LOC_Os01g42380 LOC_Os02g06930 LOC_Os01g02300 LOC_Os04g15660 LOC_Os07g35370 LOC_Os03g48310 LOC_Os05g51130 LOC_Os08g24770 LOC_Os09g38850 LOC_Os08g43120 LOC_Os01g50410 LOC_Os07g35300 LOC_Os02g57700 LOC_Os11g34920 LOC_Os09g…
PURINE_RIBONUCLEOTIDE_BINDING	3154	GO:0032555 purine ribonucleotide binding, GOslim:molecular_function	41	0.00539	0.1245	LOC_Os02g32520 LOC_Os10g33040 LOC_Os02g02410 LOC_Os01g50100 LOC_Os01g04550 LOC_Os08g24310 LOC_Os11g44430 LOC_Os07g48730 LOC_Os09g29660 LOC_Os11g10290 LOC_Os06g38670 LOC_Os01g42410 LOC_Os01g42380 LOC_Os02g06930 LOC_Os01g02300 LOC_Os04g15660 LOC_Os07g35370 LOC_Os03g48310 LOC_Os05g51130 LOC_Os08g24770 LOC_Os09g38850 LOC_Os08g43120 LOC_Os01g50410 LOC_Os07g35300 LOC_Os02g57700 LOC_Os11g34920 LOC_Os09g…
CATION:SUGAR_SYMPORTER_ACTIVITY	80	GO:0005402 cation:sugar symporter activity, GOslim:molecular_function	4	0.00566	0.1249	LOC_Os07g01560 LOC_Os11g38160 LOC_Os03g11900 LOC_Os10g21590
SUGAR:HYDROGEN_SYMPORTER_ACTIVITY	80	GO:0005351 sugar:hydrogen symporter activity, GOslim:molecular_function	4	0.00566	0.1249	LOC_Os07g01560 LOC_Os11g38160 LOC_Os03g11900 LOC_Os10g21590
SOLUTE:HYDROGEN_SYMPORTER_ACTIVITY	80	GO:0015295 solute:hydrogen symporter activity, GOslim:molecular_function	4	0.00566	0.1249	LOC_Os07g01560 LOC_Os11g38160 LOC_Os03g11900 LOC_Os10g21590
SERINE_HYDROLASE_ACTIVITY	131	GO:0017171 serine hydrolase activity, GOslim:molecular_function	5	0.0061	0.1297	LOC_Os05g50580 LOC_Os02g02320 LOC_Os06g21380 LOC_Os10g01134 LOC_Os05g50570
UBIQUITIN-PROTEIN_LIGASE_ACTIVITY	82	GO:0004842 ubiquitin-protein ligase activity, GOslim:molecular_function	4	0.00615	0.1297	LOC_Os02g33680 LOC_Os06g13870 LOC_Os02g57700 LOC_Os09g39620
SERINE-TYPE_PEPTIDASE_ACTIVITY	131	GO:0008236 serine-type peptidase activity, GOslim:molecular_function	5	0.0061	0.1297	LOC_Os05g50580 LOC_Os02g02320 LOC_Os06g21380 LOC_Os10g01134 LOC_Os05g50570
CARBOHYDRATE_TRANSMEMBRANE_TRANSPORTER_ACTIVITY	85	GO:0015144 carbohydrate transmembrane transporter activity, GOslim:molecular_function	4	0.00694	0.142	LOC_Os07g01560 LOC_Os11g38160 LOC_Os03g11900 LOC_Os10g21590
SUGAR_TRANSMEMBRANE_TRANSPORTER_ACTIVITY	85	GO:0051119 sugar transmembrane transporter activity, GOslim:molecular_function	4	0.00694	0.142	LOC_Os07g01560 LOC_Os11g38160 LOC_Os03g11900 LOC_Os10g21590
RESPONSE_TO_STRESS	820	GO:0006950 response to stress, GOslim:biological_process	15	0.00544	0.1477	LOC_Os01g32780 LOC_Os07g48020 LOC_Os11g34920 LOC_Os04g59190 LOC_Os11g14380 LOC_Os11g26750 LOC_Os11g37950 LOC_Os09g34160 LOC_Os12g25090 LOC_Os01g21250 LOC_Os01g42860 LOC_Os11g26570 LOC_Os11g37960 LOC_Os04g55740 LOC_Os01g73200
SOLUTE:CATION_SYMPORTER_ACTIVITY	87	GO:0015294 solute:cation symporter activity, GOslim:molecular_function	4	0.00749	0.1492	LOC_Os07g01560 LOC_Os11g38160 LOC_Os03g11900 LOC_Os10g21590
SYMPORTER_ACTIVITY	87	GO:0015293 symporter activity, GOslim:molecular_function	4	0.00749	0.1492	LOC_Os07g01560 LOC_Os11g38160 LOC_Os03g11900 LOC_Os10g21590
CELLULAR_CATABOLIC_PROCESS	309	GO:0044248 cellular catabolic process, GOslim:biological_process	8	0.00586	0.1569	LOC_Os04g55850 LOC_Os06g44040 LOC_Os10g25040 LOC_Os01g03730 LOC_Os10g25030 LOC_Os08g41730 LOC_Os02g46650 LOC_Os01g03270
RESPONSE_TO_WATER_STIMULUS	12	GO:0009415 response to water stimulus, GOslim:biological_process	2	0.00604	0.1596	LOC_Os11g26750 LOC_Os11g26570
TRANSFERASE_ACTIVITY,_TRANSFERRING_HEXOSYL_GROUPS	473	GO:0016758 transferase activity, transferring hexosyl groups, GOslim:molecular_function	10	0.00855	0.1679	LOC_Os08g24750 LOC_Os09g34230 LOC_Os04g51460 LOC_Os02g36830 LOC_Os02g50600 LOC_Os09g27950 LOC_Os01g08110 LOC_Os04g12960 LOC_Os03g58900 LOC_Os02g51930
CARBOHYDRATE_BINDING_ALTERNATIVE	265	GO:0005529 carbohydrate binding, GOslim:molecular_function	7	0.00874	0.1692	LOC_Os11g10290 LOC_Os03g15020 LOC_Os08g24770 LOC_Os11g03820 LOC_Os05g07450 LOC_Os03g58900 LOC_Os05g07420
PHOSPHATE-CONTAINING_COMPOUND_METABOLIC_PROCESS	1786	GO:0006796 phosphate-containing compound metabolic process, GOslim:biological_process	26	0.0066	0.17	LOC_Os10g33040 LOC_Os01g04550 LOC_Os08g24310 LOC_Os10g41930 LOC_Os11g44430 LOC_Os07g48730 LOC_Os11g10290 LOC_Os06g38670 LOC_Os02g06930 LOC_Os01g02300 LOC_Os04g15660 LOC_Os07g35370 LOC_Os08g24770 LOC_Os09g38850 LOC_Os01g50410 LOC_Os07g35300 LOC_Os02g57700 LOC_Os09g39620 LOC_Os01g60060 LOC_Os05g46750 LOC_Os07g35340 LOC_Os11g03820 LOC_Os05g07450 LOC_Os02g02780 LOC_Os05g07420 LOC_Os12g43640
PHOSPHORUS_METABOLIC_PROCESS	1786	GO:0006793 phosphorus metabolic process, GOslim:biological_process	26	0.0066	0.17	LOC_Os10g33040 LOC_Os01g04550 LOC_Os08g24310 LOC_Os10g41930 LOC_Os11g44430 LOC_Os07g48730 LOC_Os11g10290 LOC_Os06g38670 LOC_Os02g06930 LOC_Os01g02300 LOC_Os04g15660 LOC_Os07g35370 LOC_Os08g24770 LOC_Os09g38850 LOC_Os01g50410 LOC_Os07g35300 LOC_Os02g57700 LOC_Os09g39620 LOC_Os01g60060 LOC_Os05g46750 LOC_Os07g35340 LOC_Os11g03820 LOC_Os05g07450 LOC_Os02g02780 LOC_Os05g07420 LOC_Os12g43640
CARBOHYDRATE_TRANSPORT	85	GO:0008643 carbohydrate transport, GOslim:biological_process	4	0.00694	0.1764	LOC_Os07g01560 LOC_Os11g38160 LOC_Os03g11900 LOC_Os10g21590
CARBOHYDRATE_CATABOLIC_PROCESS	139	GO:0016052 carbohydrate catabolic process, GOslim:biological_process	5	0.00772	0.1938	LOC_Os10g39680 LOC_Os05g33130 LOC_Os11g37950 LOC_Os06g51060 LOC_Os11g37960
CELLULAR_NITROGEN_COMPOUND_CATABOLIC_PROCESS	14	GO:0044270 cellular nitrogen compound catabolic process, GOslim:biological_process	2	0.00787	0.1953	LOC_Os10g25040 LOC_Os10g25030
ION_TRANSPORT	396	GO:0006811 ion transport, GOslim:biological_process	9	0.00799	0.1958	LOC_Os10g39980 LOC_Os10g41930 LOC_Os07g26110 LOC_Os03g48310 LOC_Os10g30450 LOC_Os03g02070 LOC_Os04g32920 LOC_Os12g01530 LOC_Os04g51830
DOUBLE-STRANDED_DNA_BINDING	17	GO:0003690 double-stranded DNA binding, GOslim:molecular_function	2	0.011	0.2109	LOC_Os04g45810 LOC_Os02g43330
NUCLEOTIDE_BINDING	3702	GO:0000166 nucleotide binding, GOslim:molecular_function	45	0.0113	0.2131	LOC_Os02g32520 LOC_Os10g33040 LOC_Os06g11290 LOC_Os02g02410 LOC_Os01g10110 LOC_Os01g50100 LOC_Os01g04550 LOC_Os08g24310 LOC_Os11g44430 LOC_Os07g48730 LOC_Os09g29660 LOC_Os11g10290 LOC_Os06g38670 LOC_Os01g42410 LOC_Os01g42380 LOC_Os02g06930 LOC_Os01g02300 LOC_Os04g15660 LOC_Os07g35370 LOC_Os03g48310 LOC_Os05g51130 LOC_Os08g24770 LOC_Os09g38850 LOC_Os07g18120 LOC_Os08g43120 LOC_Os01g50410 LOC_Os07g…
CATION_TRANSPORT	334	GO:0006812 cation transport, GOslim:biological_process	8	0.00905	0.2189	LOC_Os10g41930 LOC_Os07g26110 LOC_Os03g48310 LOC_Os10g30450 LOC_Os03g02070 LOC_Os04g32920 LOC_Os12g01530 LOC_Os04g51830
POLLINATION	95	GO:0009856 pollination, GOslim:biological_process	4	0.01	0.2287	LOC_Os11g10290 LOC_Os11g03820 LOC_Os05g07450 LOC_Os05g07420
POLLEN-PISTIL_INTERACTION	95	GO:0009875 pollen-pistil interaction, GOslim:biological_process	4	0.01	0.2287	LOC_Os11g10290 LOC_Os11g03820 LOC_Os05g07450 LOC_Os05g07420
CELL_RECOGNITION	95	GO:0008037 cell recognition, GOslim:biological_process	4	0.01	0.2287	LOC_Os11g10290 LOC_Os11g03820 LOC_Os05g07450 LOC_Os05g07420
RECOGNITION_OF_POLLEN	95	GO:0048544 recognition of pollen, GOslim:biological_process	4	0.01	0.2287	LOC_Os11g10290 LOC_Os11g03820 LOC_Os05g07450 LOC_Os05g07420
CHLOROPHYLL_METABOLIC_PROCESS	16	GO:0015994 chlorophyll metabolic process, GOslim:biological_process	2	0.00993	0.2287	LOC_Os10g25040 LOC_Os10g25030
PHOSPHOLIPASE_A2_ACTIVITY	19	GO:0004623 phospholipase A2 activity, GOslim:molecular_function	2	0.0134	0.2494	LOC_Os04g57440 LOC_Os01g09220
REPRODUCTIVE_PROCESS	98	GO:0022414 reproductive process, GOslim:biological_process	4	0.0111	0.2503	LOC_Os11g10290 LOC_Os11g03820 LOC_Os05g07450 LOC_Os05g07420
NEMATOCYST	1	GO:0042151 nematocyst, GOslim:cellular_component	1	0.0168	0.2567	LOC_Os06g13310
RESPONSE_TO_BIOTIC_STIMULUS	18	GO:0009607 response to biotic stimulus, GOslim:biological_process	2	0.0122	0.2722	LOC_Os11g37950 LOC_Os11g37960
4-HYDROXYPHENYLPYRUVATE_DIOXYGENASE_ACTIVITY	1	GO:0003868 4-hydroxyphenylpyruvate dioxygenase activity, GOslim:molecular_function	1	0.0168	0.29	LOC_Os02g07160
MALATE_SYNTHASE_ACTIVITY	1	GO:0004474 malate synthase activity, GOslim:molecular_function	1	0.0168	0.29	LOC_Os04g40990
PROLYL_AMINOPEPTIDASE_ACTIVITY	1	GO:0016804 prolyl aminopeptidase activity, GOslim:molecular_function	1	0.0168	0.29	LOC_Os05g43830
SODIUM_CHANNEL_REGULATOR_ACTIVITY	1	GO:0017080 sodium channel regulator activity, GOslim:molecular_function	1	0.0168	0.29	LOC_Os06g13310
ISOCITRATE_LYASE_ACTIVITY	1	GO:0004451 isocitrate lyase activity, GOslim:molecular_function	1	0.0168	0.29	LOC_Os07g34520
SODIUM_CHANNEL_INHIBITOR_ACTIVITY	1	GO:0019871 sodium channel inhibitor activity, GOslim:molecular_function	1	0.0168	0.29	LOC_Os06g13310
LIPID_LOCALIZATION	105	GO:0010876 lipid localization, GOslim:biological_process	4	0.0139	0.3029	LOC_Os10g36100 LOC_Os11g24070 LOC_Os10g36160 LOC_Os07g07930
LIPID_TRANSPORT	105	GO:0006869 lipid transport, GOslim:biological_process	4	0.0139	0.3029	LOC_Os10g36100 LOC_Os11g24070 LOC_Os10g36160 LOC_Os07g07930
SUBSTRATE-SPECIFIC_TRANSMEMBRANE_TRANSPORTER_ACTIVITY	536	GO:0022891 substrate-specific transmembrane transporter activity, GOslim:molecular_function	10	0.0186	0.3178	LOC_Os10g39980 LOC_Os07g01560 LOC_Os10g41930 LOC_Os11g38160 LOC_Os03g11900 LOC_Os03g48310 LOC_Os04g32920 LOC_Os04g35540 LOC_Os10g21590 LOC_Os04g51830
CALCIUM_ION_BINDING	384	GO:0005509 calcium ion binding, GOslim:molecular_function	8	0.0191	0.3215	LOC_Os09g20330 LOC_Os09g28400 LOC_Os09g38850 LOC_Os05g24780 LOC_Os01g72530 LOC_Os06g46950 LOC_Os09g30490 LOC_Os09g29600
ATPASE_ACTIVITY	389	GO:0016887 ATPase activity, GOslim:molecular_function	8	0.0204	0.3397	LOC_Os01g50100 LOC_Os10g41930 LOC_Os09g29660 LOC_Os01g42410 LOC_Os01g42380 LOC_Os03g48310 LOC_Os08g43120 LOC_Os01g71690
RESPONSE_TO_WOUNDING	21	GO:0009611 response to wounding, GOslim:biological_process	2	0.016	0.3449	LOC_Os12g25090 LOC_Os01g42860
UMP_METABOLIC_PROCESS	1	GO:0046049 UMP metabolic process, GOslim:biological_process	1	0.0168	0.3478	LOC_Os02g50350
PYRIMIDINE_RIBONUCLEOSIDE_MONOPHOSPHATE_BIOSYNTHETIC_PROCESS	1	GO:0009174 pyrimidine ribonucleoside monophosphate biosynthetic process, GOslim:biological_process	1	0.0168	0.3478	LOC_Os02g50350
UMP_BIOSYNTHETIC_PROCESS	1	GO:0006222 UMP biosynthetic process, GOslim:biological_process	1	0.0168	0.3478	LOC_Os02g50350
PYRIMIDINE_RIBONUCLEOSIDE_MONOPHOSPHATE_METABOLIC_PROCESS	1	GO:0009173 pyrimidine ribonucleoside monophosphate metabolic process, GOslim:biological_process	1	0.0168	0.3478	LOC_Os02g50350
PEPSIN_A_ACTIVITY	120	GO:0004194 pepsin A activity, GOslim:molecular_function	4	0.0212	0.3495	LOC_Os05g33400 LOC_Os02g48870 LOC_Os08g10670 LOC_Os11g08100
LIPID_CATABOLIC_PROCESS	22	GO:0016042 lipid catabolic process, GOslim:biological_process	2	0.0173	0.3515	LOC_Os04g57440 LOC_Os01g09220
COFACTOR_CATABOLIC_PROCESS	22	GO:0051187 cofactor catabolic process, GOslim:biological_process	2	0.0173	0.3515	LOC_Os10g25040 LOC_Os10g25030
STRUCTURE-SPECIFIC_DNA_BINDING	25	GO:0043566 structure-specific DNA binding, GOslim:molecular_function	2	0.0217	0.3529	LOC_Os04g45810 LOC_Os02g43330
RNA_METABOLIC_PROCESS	1126	GO:0016070 RNA metabolic process, GOslim:biological_process	17	0.0185	0.3711	LOC_Os04g45810 LOC_Os05g45410 LOC_Os08g36920 LOC_Os01g21120 LOC_Os10g41330 LOC_Os03g08470 LOC_Os01g04800 LOC_Os09g28354 LOC_Os04g52090 LOC_Os02g43330 LOC_Os09g35010 LOC_Os02g09830 LOC_Os03g10210 LOC_Os06g48290 LOC_Os09g28440 LOC_Os06g10780 LOC_Os02g32140
TRANSPORT	1582	GO:0006810 transport, GOslim:biological_process	22	0.0188	0.3711	LOC_Os10g36100 LOC_Os10g39980 LOC_Os02g36619 LOC_Os07g01560 LOC_Os01g50100 LOC_Os10g41930 LOC_Os07g26110 LOC_Os11g38160 LOC_Os03g11900 LOC_Os11g24070 LOC_Os03g48310 LOC_Os10g30450 LOC_Os03g02070 LOC_Os10g36160 LOC_Os04g32920 LOC_Os07g07930 LOC_Os04g35540 LOC_Os09g28160 LOC_Os10g21590 LOC_Os05g43390 LOC_Os12g01530 LOC_Os04g51830
ESTABLISHMENT_OF_LOCALIZATION	1582	GO:0051234 establishment of localization, GOslim:biological_process	22	0.0188	0.3711	LOC_Os10g36100 LOC_Os10g39980 LOC_Os02g36619 LOC_Os07g01560 LOC_Os01g50100 LOC_Os10g41930 LOC_Os07g26110 LOC_Os11g38160 LOC_Os03g11900 LOC_Os11g24070 LOC_Os03g48310 LOC_Os10g30450 LOC_Os03g02070 LOC_Os10g36160 LOC_Os04g32920 LOC_Os07g07930 LOC_Os04g35540 LOC_Os09g28160 LOC_Os10g21590 LOC_Os05g43390 LOC_Os12g01530 LOC_Os04g51830
TRANSFERASE_ACTIVITY,_TRANSFERRING_PHOSPHORUS-CONTAINING_GROUPS	1994	GO:0016772 transferase activity, transferring phosphorus-containing groups, GOslim:molecular_function	26	0.0231	0.3718	LOC_Os10g33040 LOC_Os01g04550 LOC_Os08g24310 LOC_Os11g44430 LOC_Os07g48730 LOC_Os11g10290 LOC_Os06g38670 LOC_Os02g06930 LOC_Os01g02300 LOC_Os04g15660 LOC_Os07g35370 LOC_Os08g24770 LOC_Os09g38850 LOC_Os01g50410 LOC_Os07g35300 LOC_Os02g57700 LOC_Os09g39620 LOC_Os01g60060 LOC_Os05g46750 LOC_Os07g35340 LOC_Os11g03820 LOC_Os05g07450 LOC_Os02g02780 LOC_Os05g07420 LOC_Os12g43640 LOC_Os02g26720
RESPONSE_TO_STIMULUS	957	GO:0050896 response to stimulus, GOslim:biological_process	15	0.0194	0.3749	LOC_Os01g32780 LOC_Os07g48020 LOC_Os11g34920 LOC_Os04g59190 LOC_Os11g14380 LOC_Os11g26750 LOC_Os11g37950 LOC_Os09g34160 LOC_Os12g25090 LOC_Os01g21250 LOC_Os01g42860 LOC_Os11g26570 LOC_Os11g37960 LOC_Os04g55740 LOC_Os01g73200
CELLULAR_NITROGEN_COMPOUND_METABOLIC_PROCESS	461	GO:0034641 cellular nitrogen compound metabolic process, GOslim:biological_process	9	0.0193	0.3749	LOC_Os02g50350 LOC_Os03g18130 LOC_Os06g44040 LOC_Os10g25040 LOC_Os02g07160 LOC_Os10g25030 LOC_Os03g13300 LOC_Os03g12890 LOC_Os02g39795
REPRODUCTION	117	GO:0000003 reproduction, GOslim:biological_process	4	0.0196	0.3749	LOC_Os11g10290 LOC_Os11g03820 LOC_Os05g07450 LOC_Os05g07420
DNA_TOPOLOGICAL_CHANGE	24	GO:0006265 DNA topological change, GOslim:biological_process	2	0.0202	0.3824	LOC_Os04g45810 LOC_Os02g43330
CYSTEINE-TYPE_ENDOPEPTIDASE_ACTIVITY	71	GO:0004197 cysteine-type endopeptidase activity, GOslim:molecular_function	3	0.0248	0.3824	LOC_Os08g44270 LOC_Os04g57440 LOC_Os11g14900
LEUCYL_AMINOPEPTIDASE_ACTIVITY	2	GO:0004178 leucyl aminopeptidase activity, GOslim:molecular_function	1	0.0251	0.3824	LOC_Os12g24650
NUCLEOSIDE-TRIPHOSPHATASE_ACTIVITY	726	GO:0017111 nucleoside-triphosphatase activity, GOslim:molecular_function	12	0.0242	0.3824	LOC_Os02g32520 LOC_Os01g50100 LOC_Os10g41930 LOC_Os09g29660 LOC_Os01g42410 LOC_Os01g42380 LOC_Os03g48310 LOC_Os05g51130 LOC_Os08g43120 LOC_Os01g19260 LOC_Os01g71690 LOC_Os05g43390
DIHYDROOROTATE_OXIDASE_ACTIVITY	2	GO:0004158 dihydroorotate oxidase activity, GOslim:molecular_function	1	0.0251	0.3824	LOC_Os02g50350
DIHYDROOROTATE_DEHYDROGENASE_ACTIVITY	2	GO:0004152 dihydroorotate dehydrogenase activity, GOslim:molecular_function	1	0.0251	0.3824	LOC_Os02g50350
HYDROLASE_ACTIVITY,_ACTING_ON_ESTER_BONDS	819	GO:0016788 hydrolase activity, acting on ester bonds, GOslim:molecular_function	13	0.0259	0.3874	LOC_Os02g50690 LOC_Os04g55850 LOC_Os06g50940 LOC_Os03g42810 LOC_Os12g18560 LOC_Os01g03730 LOC_Os12g44050 LOC_Os11g05410 LOC_Os04g57440 LOC_Os01g09220 LOC_Os11g38050 LOC_Os02g46650 LOC_Os11g43760
SMALL_CONJUGATING_PROTEIN_LIGASE_ACTIVITY	128	GO:0019787 small conjugating protein ligase activity, GOslim:molecular_function	4	0.0259	0.3874	LOC_Os02g33680 LOC_Os06g13870 LOC_Os02g57700 LOC_Os09g39620
LOCALIZATION	1601	GO:0051179 localization, GOslim:biological_process	22	0.0212	0.3975	LOC_Os10g36100 LOC_Os10g39980 LOC_Os02g36619 LOC_Os07g01560 LOC_Os01g50100 LOC_Os10g41930 LOC_Os07g26110 LOC_Os11g38160 LOC_Os03g11900 LOC_Os11g24070 LOC_Os03g48310 LOC_Os10g30450 LOC_Os03g02070 LOC_Os10g36160 LOC_Os04g32920 LOC_Os07g07930 LOC_Os04g35540 LOC_Os09g28160 LOC_Os10g21590 LOC_Os05g43390 LOC_Os12g01530 LOC_Os04g51830
HETEROCYCLE_METABOLIC_PROCESS	248	GO:0046483 heterocycle metabolic process, GOslim:biological_process	6	0.0214	0.3987	LOC_Os02g50350 LOC_Os01g10110 LOC_Os10g41930 LOC_Os06g44040 LOC_Os10g25040 LOC_Os10g25030
INTEGRAL_TO_MEMBRANE	752	GO:0016021 integral to membrane, GOslim:cellular_component	12	0.0305	0.4345	LOC_Os03g17790 LOC_Os10g39980 LOC_Os07g01560 LOC_Os01g50100 LOC_Os11g38160 LOC_Os03g11900 LOC_Os03g48310 LOC_Os04g35540 LOC_Os09g31478 LOC_Os01g43460 LOC_Os11g03820 LOC_Os10g21590
HYDROLASE_ACTIVITY,_ACTING_ON_ACID_ANHYDRIDES,_IN_PHOSPHORUS-CONTAINING_ANHYDRIDES	761	GO:0016818 hydrolase activity, acting on acid anhydrides, in phosphorus-containing anhydrides, GOslim:molecular_function	12	0.0328	0.442	LOC_Os02g32520 LOC_Os01g50100 LOC_Os10g41930 LOC_Os09g29660 LOC_Os01g42410 LOC_Os01g42380 LOC_Os03g48310 LOC_Os05g51130 LOC_Os08g43120 LOC_Os01g19260 LOC_Os01g71690 LOC_Os05g43390
VITAMIN_B6_BINDING	138	GO:0070279 vitamin B6 binding, GOslim:molecular_function	4	0.0327	0.442	LOC_Os01g09700 LOC_Os03g13300 LOC_Os05g39770 LOC_Os03g44150
PYRIDOXAL_PHOSPHATE_BINDING	138	GO:0030170 pyridoxal phosphate binding, GOslim:molecular_function	4	0.0327	0.442	LOC_Os01g09700 LOC_Os03g13300 LOC_Os05g39770 LOC_Os03g44150
ASPARAGINE_SYNTHASE_(GLUTAMINE-HYDROLYZING)_ACTIVITY	3	GO:0004066 asparagine synthase (glutamine-hydrolyzing) activity, GOslim:molecular_function	1	0.0333	0.442	LOC_Os03g18130
LIGASE_ACTIVITY,_FORMING_CARBON-NITROGEN_BONDS	204	GO:0016879 ligase activity, forming carbon-nitrogen bonds, GOslim:molecular_function	5	0.0328	0.442	LOC_Os02g33680 LOC_Os03g18130 LOC_Os06g13870 LOC_Os02g57700 LOC_Os09g39620
CHANNEL_INHIBITOR_ACTIVITY	3	GO:0016248 channel inhibitor activity, GOslim:molecular_function	1	0.0333	0.442	LOC_Os06g13310
ION_CHANNEL_INHIBITOR_ACTIVITY	3	GO:0008200 ion channel inhibitor activity, GOslim:molecular_function	1	0.0333	0.442	LOC_Os06g13310
CHANNEL_REGULATOR_ACTIVITY	3	GO:0016247 channel regulator activity, GOslim:molecular_function	1	0.0333	0.442	LOC_Os06g13310
ACTIVE_TRANSMEMBRANE_TRANSPORTER_ACTIVITY	421	GO:0022804 active transmembrane transporter activity, GOslim:molecular_function	8	0.0304	0.442	LOC_Os07g01560 LOC_Os01g50100 LOC_Os10g41930 LOC_Os11g38160 LOC_Os03g11900 LOC_Os03g48310 LOC_Os04g35540 LOC_Os10g21590
ANTIOXIDANT_ACTIVITY	199	GO:0016209 antioxidant activity, GOslim:molecular_function	5	0.03	0.442	LOC_Os07g48020 LOC_Os04g59190 LOC_Os07g44440 LOC_Os04g55740 LOC_Os01g73200
TRANSMEMBRANE_TRANSPORTER_ACTIVITY	671	GO:0022857 transmembrane transporter activity, GOslim:molecular_function	11	0.0317	0.442	LOC_Os10g39980 LOC_Os07g01560 LOC_Os01g50100 LOC_Os10g41930 LOC_Os11g38160 LOC_Os03g11900 LOC_Os03g48310 LOC_Os04g32920 LOC_Os04g35540 LOC_Os10g21590 LOC_Os04g51830
PYROPHOSPHATASE_ACTIVITY	759	GO:0016462 pyrophosphatase activity, GOslim:molecular_function	12	0.0323	0.442	LOC_Os02g32520 LOC_Os01g50100 LOC_Os10g41930 LOC_Os09g29660 LOC_Os01g42410 LOC_Os01g42380 LOC_Os03g48310 LOC_Os05g51130 LOC_Os08g43120 LOC_Os01g19260 LOC_Os01g71690 LOC_Os05g43390
ACID-AMINO_ACID_LIGASE_ACTIVITY	141	GO:0016881 acid-amino acid ligase activity, GOslim:molecular_function	4	0.0349	0.4588	LOC_Os02g33680 LOC_Os06g13870 LOC_Os02g57700 LOC_Os09g39620
INTRINSIC_TO_MEMBRANE	767	GO:0031224 intrinsic to membrane, GOslim:cellular_component	12	0.0345	0.4618	LOC_Os03g17790 LOC_Os10g39980 LOC_Os07g01560 LOC_Os01g50100 LOC_Os11g38160 LOC_Os03g11900 LOC_Os03g48310 LOC_Os04g35540 LOC_Os09g31478 LOC_Os01g43460 LOC_Os11g03820 LOC_Os10g21590
CHLOROPLAST	34	GO:0009507 chloroplast, GOslim:cellular_component	2	0.037	0.466	LOC_Os10g25040 LOC_Os10g25030
EXTRACELLULAR_MATRIX	4	GO:0031012 extracellular matrix, GOslim:cellular_component	1	0.0415	0.467	LOC_Os02g50730
PROTEINACEOUS_EXTRACELLULAR_MATRIX	4	GO:0005578 proteinaceous extracellular matrix, GOslim:cellular_component	1	0.0415	0.467	LOC_Os02g50730
HYDROLASE_ACTIVITY,_ACTING_ON_ACID_ANHYDRIDES	775	GO:0016817 hydrolase activity, acting on acid anhydrides, GOslim:molecular_function	12	0.0368	0.48	LOC_Os02g32520 LOC_Os01g50100 LOC_Os10g41930 LOC_Os09g29660 LOC_Os01g42410 LOC_Os01g42380 LOC_Os03g48310 LOC_Os05g51130 LOC_Os08g43120 LOC_Os01g19260 LOC_Os01g71690 LOC_Os05g43390
TRICARBOXYLIC_ACID_TRANSMEMBRANE_TRANSPORTER_ACTIVITY	4	GO:0015142 tricarboxylic acid transmembrane transporter activity, GOslim:molecular_function	1	0.0415	0.5166	LOC_Os10g39980
DOPAMINE_BETA-MONOOXYGENASE_ACTIVITY	4	GO:0004500 dopamine beta-monooxygenase activity, GOslim:molecular_function	1	0.0415	0.5166	LOC_Os06g44040
CITRATE_TRANSMEMBRANE_TRANSPORTER_ACTIVITY	4	GO:0015137 citrate transmembrane transporter activity, GOslim:molecular_function	1	0.0415	0.5166	LOC_Os10g39980
OXIDOREDUCTASE_ACTIVITY,_ACTING_ON_PAIRED_DONORS,_WITH_INCORPORATION_OR_REDUCTION_OF_MOLECULAR_OXYGEN,_REDUCED_ASCORBATE_AS_ONE_DONOR,_AND_INCORPORATION_OF_ONE_ATOM_OF_OXYGEN	4	GO:0016715 oxidoreductase activity, acting on paired donors, with incorporation or reduction of molecular oxygen, reduced ascorbate as one donor, and incorporation of one atom of oxygen, GOslim:molecular_function	1	0.0415	0.5166	LOC_Os06g44040
CATION_TRANSMEMBRANE_TRANSPORTER_ACTIVITY	368	GO:0008324 cation transmembrane transporter activity, GOslim:molecular_function	7	0.0411	0.5166	LOC_Os07g01560 LOC_Os10g41930 LOC_Os11g38160 LOC_Os03g11900 LOC_Os04g32920 LOC_Os10g21590 LOC_Os04g51830
ORGANIC_ACID_TRANSMEMBRANE_TRANSPORTER_ACTIVITY	37	GO:0005342 organic acid transmembrane transporter activity, GOslim:molecular_function	2	0.0428	0.5196	LOC_Os10g39980 LOC_Os04g35540
CARBOXYLIC_ACID_TRANSMEMBRANE_TRANSPORTER_ACTIVITY	37	GO:0046943 carboxylic acid transmembrane transporter activity, GOslim:molecular_function	2	0.0428	0.5196	LOC_Os10g39980 LOC_Os04g35540
GALACTOSYLTRANSFERASE_ACTIVITY	37	GO:0008378 galactosyltransferase activity, GOslim:molecular_function	2	0.0428	0.5196	LOC_Os09g27950 LOC_Os03g58900
LIPID_BINDING	89	GO:0008289 lipid binding, GOslim:molecular_function	3	0.0431	0.5196	LOC_Os09g20330 LOC_Os11g24070 LOC_Os07g07930
SUBSTRATE-SPECIFIC_TRANSPORTER_ACTIVITY	626	GO:0022892 substrate-specific transporter activity, GOslim:molecular_function	10	0.0453	0.5409	LOC_Os10g39980 LOC_Os07g01560 LOC_Os10g41930 LOC_Os11g38160 LOC_Os03g11900 LOC_Os03g48310 LOC_Os04g32920 LOC_Os04g35540 LOC_Os10g21590 LOC_Os04g51830
PLASTID	41	GO:0009536 plastid, GOslim:cellular_component	2	0.0511	0.5464	LOC_Os10g25040 LOC_Os10g25030
LIPASE_ACTIVITY	93	GO:0016298 lipase activity, GOslim:molecular_function	3	0.0479	0.5675	LOC_Os04g57440 LOC_Os01g09220 LOC_Os11g43760
LYASE_ACTIVITY	304	GO:0016829 lyase activity, GOslim:molecular_function	6	0.0488	0.5726	LOC_Os01g09700 LOC_Os07g34520 LOC_Os03g13300 LOC_Os04g27670 LOC_Os02g39795 LOC_Os12g30824
CARBON-CARBON_LYASE_ACTIVITY	94	GO:0016830 carbon-carbon lyase activity, GOslim:molecular_function	3	0.0491	0.5726	LOC_Os07g34520 LOC_Os03g13300 LOC_Os02g39795
GLUTAMATE_DECARBOXYLASE_ACTIVITY	5	GO:0004351 glutamate decarboxylase activity, GOslim:molecular_function	1	0.0495	0.5726	LOC_Os03g13300
RESPONSE_TO_EXTERNAL_STIMULUS	31	GO:0009605 response to external stimulus, GOslim:biological_process	2	0.0315	0.576	LOC_Os12g25090 LOC_Os01g42860
PORPHYRIN-CONTAINING_COMPOUND_METABOLIC_PROCESS	31	GO:0006778 porphyrin-containing compound metabolic process, GOslim:biological_process	2	0.0315	0.576	LOC_Os10g25040 LOC_Os10g25030
PHOSPHOLIPASE_ACTIVITY	41	GO:0004620 phospholipase activity, GOslim:molecular_function	2	0.0511	0.5854	LOC_Os04g57440 LOC_Os01g09220
EXTRACELLULAR_REGION_PART	6	GO:0044421 extracellular region part, GOslim:cellular_component	1	0.0576	0.5865	LOC_Os02g50730
ASPARAGINE_BIOSYNTHETIC_PROCESS	3	GO:0006529 asparagine biosynthetic process, GOslim:biological_process	1	0.0333	0.5869	LOC_Os03g18130
PYRIMIDINE_NUCLEOSIDE_MONOPHOSPHATE_BIOSYNTHETIC_PROCESS	3	GO:0009130 pyrimidine nucleoside monophosphate biosynthetic process, GOslim:biological_process	1	0.0333	0.5869	LOC_Os02g50350
PYRIMIDINE_NUCLEOSIDE_MONOPHOSPHATE_METABOLIC_PROCESS	3	GO:0009129 pyrimidine nucleoside monophosphate metabolic process, GOslim:biological_process	1	0.0333	0.5869	LOC_Os02g50350
ASPARAGINE_METABOLIC_PROCESS	3	GO:0006528 asparagine metabolic process, GOslim:biological_process	1	0.0333	0.5869	LOC_Os03g18130
ION_TRANSMEMBRANE_TRANSPORTER_ACTIVITY	473	GO:0015075 ion transmembrane transporter activity, GOslim:molecular_function	8	0.053	0.5962	LOC_Os07g01560 LOC_Os10g41930 LOC_Os11g38160 LOC_Os03g11900 LOC_Os03g48310 LOC_Os04g32920 LOC_Os10g21590 LOC_Os04g51830
ASPARTIC-TYPE_PEPTIDASE_ACTIVITY	235	GO:0070001 aspartic-type peptidase activity, GOslim:molecular_function	5	0.0537	0.5962	LOC_Os09g29710 LOC_Os05g33400 LOC_Os02g48870 LOC_Os08g10670 LOC_Os11g08100
ELECTRON_CARRIER_ACTIVITY	234	GO:0009055 electron carrier activity, GOslim:molecular_function	5	0.0529	0.5962	LOC_Os11g24140 LOC_Os06g46740 LOC_Os07g18120 LOC_Os03g63390 LOC_Os08g37660
ASPARTIC-TYPE_ENDOPEPTIDASE_ACTIVITY	235	GO:0004190 aspartic-type endopeptidase activity, GOslim:molecular_function	5	0.0537	0.5962	LOC_Os09g29710 LOC_Os05g33400 LOC_Os02g48870 LOC_Os08g10670 LOC_Os11g08100
INOSITOL_TETRAKISPHOSPHATE_KINASE_ACTIVITY	6	GO:0051765 inositol tetrakisphosphate kinase activity, GOslim:molecular_function	1	0.0576	0.6202	LOC_Os02g26720
BRANCHED-CHAIN-AMINO-ACID_TRANSAMINASE_ACTIVITY	6	GO:0004084 branched-chain-amino-acid transaminase activity, GOslim:molecular_function	1	0.0576	0.6202	LOC_Os03g12890
INOSITOL-1,3,4-TRISPHOSPHATE_5/6-KINASE_ACTIVITY	6	GO:0035300 inositol-1,3,4-trisphosphate 5/6-kinase activity, GOslim:molecular_function	1	0.0576	0.6202	LOC_Os02g26720
INOSITOL_TETRAKISPHOSPHATE_1-KINASE_ACTIVITY	6	GO:0047325 inositol tetrakisphosphate 1-kinase activity, GOslim:molecular_function	1	0.0576	0.6202	LOC_Os02g26720
ORGANIC_ACID_TRANSPORT	34	GO:0015849 organic acid transport, GOslim:biological_process	2	0.037	0.6356	LOC_Os10g39980 LOC_Os04g35540
PIGMENT_METABOLIC_PROCESS	34	GO:0042440 pigment metabolic process, GOslim:biological_process	2	0.037	0.6356	LOC_Os10g25040 LOC_Os10g25030
CARBOXYLIC_ACID_TRANSPORT	34	GO:0046942 carboxylic acid transport, GOslim:biological_process	2	0.037	0.6356	LOC_Os10g39980 LOC_Os04g35540
ACID_PHOSPHATASE_ACTIVITY	45	GO:0003993 acid phosphatase activity, GOslim:molecular_function	2	0.0598	0.6397	LOC_Os12g44050 LOC_Os11g05410
CARBOXYLESTERASE_ACTIVITY	172	GO:0004091 carboxylesterase activity, GOslim:molecular_function	4	0.0626	0.6643	LOC_Os12g18560 LOC_Os04g57440 LOC_Os01g09220 LOC_Os11g43760
CITRATE_TRANSPORT	4	GO:0015746 citrate transport, GOslim:biological_process	1	0.0415	0.6771	LOC_Os10g39980
TRICARBOXYLIC_ACID_TRANSPORT	4	GO:0006842 tricarboxylic acid transport, GOslim:biological_process	1	0.0415	0.6771	LOC_Os10g39980
GLYOXYLATE_CYCLE	4	GO:0006097 glyoxylate cycle, GOslim:biological_process	1	0.0415	0.6771	LOC_Os04g40990
HISTIDINE_CATABOLIC_PROCESS	4	GO:0006548 histidine catabolic process, GOslim:biological_process	1	0.0415	0.6771	LOC_Os06g44040
GLYOXYLATE_METABOLIC_PROCESS	4	GO:0046487 glyoxylate metabolic process, GOslim:biological_process	1	0.0415	0.6771	LOC_Os04g40990
HISTIDINE_FAMILY_AMINO_ACID_CATABOLIC_PROCESS	4	GO:0009077 histidine family amino acid catabolic process, GOslim:biological_process	1	0.0415	0.6771	LOC_Os06g44040
INOSITOL_TRISPHOSPHATE_KINASE_ACTIVITY	7	GO:0051766 inositol trisphosphate kinase activity, GOslim:molecular_function	1	0.0655	0.6803	LOC_Os02g26720
ALPHA-AMYLASE_ACTIVITY	7	GO:0004556 alpha-amylase activity, GOslim:molecular_function	1	0.0655	0.6803	LOC_Os09g28400
OXO-ACID-LYASE_ACTIVITY	7	GO:0016833 oxo-acid-lyase activity, GOslim:molecular_function	1	0.0655	0.6803	LOC_Os07g34520
CELL_CORTEX_PART	52	GO:0044448 cell cortex part, GOslim:cellular_component	2	0.0762	0.7093	LOC_Os02g36619 LOC_Os06g13310
CELL_CORTEX	52	GO:0005938 cell cortex, GOslim:cellular_component	2	0.0762	0.7093	LOC_Os02g36619 LOC_Os06g13310
RESPONSE_TO_CHEMICAL_STIMULUS	297	GO:0042221 response to chemical stimulus, GOslim:biological_process	6	0.0446	0.7227	LOC_Os07g48020 LOC_Os04g59190 LOC_Os11g26750 LOC_Os11g26570 LOC_Os04g55740 LOC_Os01g73200
METAL_ION_TRANSPORT	225	GO:0030001 metal ion transport, GOslim:biological_process	5	0.0463	0.7435	LOC_Os07g26110 LOC_Os10g30450 LOC_Os03g02070 LOC_Os04g32920 LOC_Os12g01530
PEROXIDASE_ACTIVITY	182	GO:0004601 peroxidase activity, GOslim:molecular_function	4	0.0734	0.7513	LOC_Os07g48020 LOC_Os04g59190 LOC_Os04g55740 LOC_Os01g73200
OXIDOREDUCTASE_ACTIVITY,_ACTING_ON_PEROXIDE_AS_ACCEPTOR	182	GO:0016684 oxidoreductase activity, acting on peroxide as acceptor, GOslim:molecular_function	4	0.0734	0.7513	LOC_Os07g48020 LOC_Os04g59190 LOC_Os04g55740 LOC_Os01g73200
'DE_NOVO'_PYRIMIDINE_NUCLEOBASE_BIOSYNTHETIC_PROCESS	5	GO:0006207 'de novo' pyrimidine nucleobase biosynthetic process, GOslim:biological_process	1	0.0495	0.7656	LOC_Os02g50350
ORGANIC_ANION_TRANSPORT	5	GO:0015711 organic anion transport, GOslim:biological_process	1	0.0495	0.7656	LOC_Os10g39980
TETRAPYRROLE_METABOLIC_PROCESS	40	GO:0033013 tetrapyrrole metabolic process, GOslim:biological_process	2	0.049	0.7656	LOC_Os10g25040 LOC_Os10g25030
CELL_COMMUNICATION	157	GO:0007154 cell communication, GOslim:biological_process	4	0.0481	0.7656	LOC_Os11g10290 LOC_Os11g03820 LOC_Os05g07450 LOC_Os05g07420
PATHOGENESIS	5	GO:0009405 pathogenesis, GOslim:biological_process	1	0.0495	0.7656	LOC_Os06g13310
CELLULAR_PROTEIN_METABOLIC_PROCESS	2971	GO:0044267 cellular protein metabolic process, GOslim:biological_process	34	0.0519	0.7963	LOC_Os02g33680 LOC_Os10g33040 LOC_Os01g04550 LOC_Os08g24310 LOC_Os11g44430 LOC_Os07g48730 LOC_Os11g10290 LOC_Os06g38670 LOC_Os09g31031 LOC_Os02g06930 LOC_Os01g02300 LOC_Os04g15660 LOC_Os07g35370 LOC_Os08g24770 LOC_Os09g38850 LOC_Os01g50410 LOC_Os06g13870 LOC_Os07g35300 LOC_Os04g57440 LOC_Os02g57700 LOC_Os08g41730 LOC_Os09g39620 LOC_Os09g27950 LOC_Os02g46650 LOC_Os01g60060 LOC_Os05g46750 LOC_Os01g…
O-METHYLTRANSFERASE_ACTIVITY	53	GO:0008171 O-methyltransferase activity, GOslim:molecular_function	2	0.0787	0.7997	LOC_Os08g38920 LOC_Os11g19840
NAD+_ADP-RIBOSYLTRANSFERASE_ACTIVITY	9	GO:0003950 NAD+ ADP-ribosyltransferase activity, GOslim:molecular_function	1	0.0812	0.8026	LOC_Os03g12820
OXIDOREDUCTASE_ACTIVITY,_ACTING_ON_THE_CH-CH_GROUP_OF_DONORS,_OXYGEN_AS_ACCEPTOR	9	GO:0016634 oxidoreductase activity, acting on the CH-CH group of donors, oxygen as acceptor, GOslim:molecular_function	1	0.0812	0.8026	LOC_Os02g50350
ADENOSYLMETHIONINE_DECARBOXYLASE_ACTIVITY	9	GO:0004014 adenosylmethionine decarboxylase activity, GOslim:molecular_function	1	0.0812	0.8026	LOC_Os02g39795
GLUCOSIDASE_ACTIVITY	9	GO:0015926 glucosidase activity, GOslim:molecular_function	1	0.0812	0.8026	LOC_Os05g30350
MEMBRANE_PART	1004	GO:0044425 membrane part, GOslim:cellular_component	13	0.0927	0.827	LOC_Os03g17790 LOC_Os10g39980 LOC_Os07g01560 LOC_Os01g50100 LOC_Os10g41930 LOC_Os11g38160 LOC_Os03g11900 LOC_Os03g48310 LOC_Os04g35540 LOC_Os09g31478 LOC_Os01g43460 LOC_Os11g03820 LOC_Os10g21590
INOSITOL_TRISPHOSPHATE_METABOLIC_PROCESS	6	GO:0032957 inositol trisphosphate metabolic process, GOslim:biological_process	1	0.0576	0.844	LOC_Os02g26720
INOSITOL_PHOSPHATE_METABOLIC_PROCESS	6	GO:0043647 inositol phosphate metabolic process, GOslim:biological_process	1	0.0576	0.844	LOC_Os02g26720
PYRIMIDINE_NUCLEOBASE_BIOSYNTHETIC_PROCESS	6	GO:0019856 pyrimidine nucleobase biosynthetic process, GOslim:biological_process	1	0.0576	0.844	LOC_Os02g50350
PYRIMIDINE_RIBONUCLEOSIDE_METABOLIC_PROCESS	6	GO:0046131 pyrimidine ribonucleoside metabolic process, GOslim:biological_process	1	0.0576	0.844	LOC_Os02g50350
PYRIMIDINE_RIBONUCLEOTIDE_BIOSYNTHETIC_PROCESS	6	GO:0009220 pyrimidine ribonucleotide biosynthetic process, GOslim:biological_process	1	0.0576	0.844	LOC_Os02g50350
PYRIMIDINE_RIBONUCLEOTIDE_METABOLIC_PROCESS	6	GO:0009218 pyrimidine ribonucleotide metabolic process, GOslim:biological_process	1	0.0576	0.844	LOC_Os02g50350
IDENTICAL_PROTEIN_BINDING	56	GO:0042802 identical protein binding, GOslim:molecular_function	2	0.0862	0.8459	LOC_Os01g58290 LOC_Os02g16940
CASPASE_ACTIVITY	10	GO:0030693 caspase activity, GOslim:molecular_function	1	0.0889	0.8498	LOC_Os11g04010
CYTOKININ_DEHYDROGENASE_ACTIVITY	10	GO:0019139 cytokinin dehydrogenase activity, GOslim:molecular_function	1	0.0889	0.8498	LOC_Os01g10110
FERRIC_IRON_BINDING	10	GO:0008199 ferric iron binding, GOslim:molecular_function	1	0.0889	0.8498	LOC_Os12g01530
TRANSFERASE_ACTIVITY,_TRANSFERRING_ACYL_GROUPS	195	GO:0016746 transferase activity, transferring acyl groups, GOslim:molecular_function	4	0.0888	0.8498	LOC_Os02g11070 LOC_Os04g40990 LOC_Os11g45400 LOC_Os05g49900
COFACTOR_BINDING	542	GO:0048037 cofactor binding, GOslim:molecular_function	8	0.0965	0.9095	LOC_Os06g11290 LOC_Os01g10110 LOC_Os01g09700 LOC_Os03g13300 LOC_Os05g39770 LOC_Os03g44150 LOC_Os07g18120 LOC_Os08g04630
SECONDARY_ACTIVE_TRANSMEMBRANE_TRANSPORTER_ACTIVITY	201	GO:0015291 secondary active transmembrane transporter activity, GOslim:molecular_function	4	0.0963	0.9095	LOC_Os07g01560 LOC_Os11g38160 LOC_Os03g11900 LOC_Os10g21590
RESPIRATORY_GASEOUS_EXCHANGE	7	GO:0007585 respiratory gaseous exchange, GOslim:biological_process	1	0.0655	0.9392	LOC_Os04g51160
RESPONSE_TO_ABIOTIC_STIMULUS	48	GO:0009628 response to abiotic stimulus, GOslim:biological_process	2	0.0667	0.9392	LOC_Os11g26750 LOC_Os11g26570
NEGATIVE_REGULATION_OF_CATALYTIC_ACTIVITY	48	GO:0043086 negative regulation of catalytic activity, GOslim:biological_process	2	0.0667	0.9392	LOC_Os01g58290 LOC_Os02g16940
CELLULAR_MACROMOLECULE_CATABOLIC_PROCESS	251	GO:0044265 cellular macromolecule catabolic process, GOslim:biological_process	5	0.0668	0.9392	LOC_Os04g55850 LOC_Os01g03730 LOC_Os08g41730 LOC_Os02g46650 LOC_Os01g03270
PYRIMIDINE_NUCLEOBASE_METABOLIC_PROCESS	7	GO:0006206 pyrimidine nucleobase metabolic process, GOslim:biological_process	1	0.0655	0.9392	LOC_Os02g50350
NEGATIVE_REGULATION_OF_MOLECULAR_FUNCTION	48	GO:0044092 negative regulation of molecular function, GOslim:biological_process	2	0.0667	0.9392	LOC_Os01g58290 LOC_Os02g16940
MAGNESIUM_ION_BINDING	129	GO:0000287 magnesium ion binding, GOslim:molecular_function	3	0.1012	0.9484	LOC_Os04g27670 LOC_Os12g30824 LOC_Os02g26720
SIGNAL_RECOGNITION_PARTICLE	13	GO:0048500 signal recognition particle, GOslim:cellular_component	1	0.1118	0.9571	LOC_Os05g43390
ACYL-COA_DEHYDROGENASE_ACTIVITY	12	GO:0003995 acyl-CoA dehydrogenase activity, GOslim:molecular_function	1	0.1042	0.9702	LOC_Os05g46480
CARBOXY-LYASE_ACTIVITY	64	GO:0016831 carboxy-lyase activity, GOslim:molecular_function	2	0.1071	0.9904	LOC_Os03g13300 LOC_Os02g39795
SPERMINE_METABOLIC_PROCESS	9	GO:0008215 spermine metabolic process, GOslim:biological_process	1	0.0812	1	LOC_Os02g39795
POLYAMINE_BIOSYNTHETIC_PROCESS	15	GO:0006596 polyamine biosynthetic process, GOslim:biological_process	1	0.1267	1	LOC_Os02g39795
PROTEIN_COMPLEX	813	GO:0043234 protein complex, GOslim:cellular_component	8	0.3896	1	LOC_Os02g33680 LOC_Os02g36619 LOC_Os10g41930 LOC_Os03g15020 LOC_Os06g13870 LOC_Os02g57700 LOC_Os08g41730 LOC_Os09g39620
GLYCOPROTEIN_METABOLIC_PROCESS	65	GO:0009100 glycoprotein metabolic process, GOslim:biological_process	2	0.1098	1	LOC_Os09g27950 LOC_Os03g58900
MONOVALENT_INORGANIC_CATION_TRANSMEMBRANE_TRANSPORTER_ACTIVITY	150	GO:0015077 monovalent inorganic cation transmembrane transporter activity, GOslim:molecular_function	2	0.3672	1	LOC_Os10g41930 LOC_Os04g32920
SMALL_MOLECULE_CATABOLIC_PROCESS	127	GO:0044282 small molecule catabolic process, GOslim:biological_process	1	0.6621	1	LOC_Os06g44040
CELLULAR_POLYSACCHARIDE_METABOLIC_PROCESS	99	GO:0044264 cellular polysaccharide metabolic process, GOslim:biological_process	1	0.5715	1	LOC_Os04g51460
SIGNAL_TRANSDUCTION_ALTERNATIVE	72	GO:0023033 signal transduction, GOslim:biological_process	1	0.4613	1	LOC_Os11g03820
TRANSLATION	681	GO:0006412 translation, GOslim:biological_process	2	0.9795	1	LOC_Os09g31031 LOC_Os04g57440
CELLULAR_CARBOHYDRATE_METABOLIC_PROCESS	369	GO:0044262 cellular carbohydrate metabolic process, GOslim:biological_process	5	0.21	1	LOC_Os04g40990 LOC_Os04g51460 LOC_Os09g27950 LOC_Os03g58900 LOC_Os02g26720
ATPASE_ACTIVITY,_COUPLED_TO_TRANSMEMBRANE_MOVEMENT_OF_IONS,_PHOSPHORYLATIVE_MECHANISM	66	GO:0015662 ATPase activity, coupled to transmembrane movement of ions, phosphorylative mechanism, GOslim:molecular_function	1	0.4331	1	LOC_Os03g48310
SRP-DEPENDENT_COTRANSLATIONAL_PROTEIN_TARGETING_TO_MEMBRANE	16	GO:0006614 SRP-dependent cotranslational protein targeting to membrane, GOslim:biological_process	1	0.1341	1	LOC_Os05g43390
NUCLEOBASE-CONTAINING_SMALL_MOLECULE_BIOSYNTHETIC_PROCESS	21	GO:0034404 nucleobase-containing small molecule biosynthetic process, GOslim:biological_process	1	0.17	1	LOC_Os02g50350
REGULATION_OF_MOLECULAR_FUNCTION	107	GO:0065009 regulation of molecular function, GOslim:biological_process	2	0.2343	1	LOC_Os01g58290 LOC_Os02g16940
POLYOL_METABOLIC_PROCESS	28	GO:0019751 polyol metabolic process, GOslim:biological_process	1	0.2178	1	LOC_Os02g26720
PROTEASOME_CORE_COMPLEX	23	GO:0005839 proteasome core complex, GOslim:cellular_component	1	0.1839	1	LOC_Os08g41730
RIBONUCLEOSIDE_MONOPHOSPHATE_METABOLIC_PROCESS	19	GO:0009161 ribonucleoside monophosphate metabolic process, GOslim:biological_process	1	0.1558	1	LOC_Os02g50350
FUCOSYLTRANSFERASE_ACTIVITY	19	GO:0008417 fucosyltransferase activity, GOslim:molecular_function	1	0.1558	1	LOC_Os08g24750
CHEMICAL_HOMEOSTASIS	38	GO:0048878 chemical homeostasis, GOslim:biological_process	1	0.2813	1	LOC_Os12g01530
TRIGLYCERIDE_LIPASE_ACTIVITY	47	GO:0004806 triglyceride lipase activity, GOslim:molecular_function	1	0.3341	1	LOC_Os11g43760
AMYLASE_ACTIVITY	17	GO:0016160 amylase activity, GOslim:molecular_function	1	0.1414	1	LOC_Os09g28400
GUANYL_NUCLEOTIDE_BINDING	214	GO:0019001 guanyl nucleotide binding, GOslim:molecular_function	1	0.8386	1	LOC_Os05g43390
CELL_WALL_ORGANIZATION	76	GO:0071555 cell wall organization, GOslim:biological_process	1	0.4792	1	LOC_Os10g39110
AMINE_BIOSYNTHETIC_PROCESS	143	GO:0009309 amine biosynthetic process, GOslim:biological_process	2	0.346	1	LOC_Os03g18130 LOC_Os02g39795
PROTEIN_DIMERIZATION_ACTIVITY	423	GO:0046983 protein dimerization activity, GOslim:molecular_function	2	0.8747	1	LOC_Os11g19840 LOC_Os02g09830
PROTEIN_LOCALIZATION_TO_ENDOPLASMIC_RETICULUM	16	GO:0070972 protein localization to endoplasmic reticulum, GOslim:biological_process	1	0.1341	1	LOC_Os05g43390
CYSTEINE-TYPE_PEPTIDASE_ACTIVITY	449	GO:0008234 cysteine-type peptidase activity, GOslim:molecular_function	3	0.7353	1	LOC_Os08g44270 LOC_Os04g57440 LOC_Os11g14900
AMINE_CATABOLIC_PROCESS	21	GO:0009310 amine catabolic process, GOslim:biological_process	1	0.17	1	LOC_Os06g44040
CELLULAR_ION_HOMEOSTASIS	11	GO:0006873 cellular ion homeostasis, GOslim:biological_process	1	0.0966	1	LOC_Os12g01530
PROTEIN_CATABOLIC_PROCESS	162	GO:0030163 protein catabolic process, GOslim:biological_process	3	0.1636	1	LOC_Os08g41730 LOC_Os02g46650 LOC_Os01g03270
IRON-SULFUR_CLUSTER_BINDING	80	GO:0051536 iron-sulfur cluster binding, GOslim:molecular_function	1	0.4966	1	LOC_Os07g18120
OXIDOREDUCTASE_ACTIVITY,_ACTING_ON_THE_CH-CH_GROUP_OF_DONORS	87	GO:0016627 oxidoreductase activity, acting on the CH-CH group of donors, GOslim:molecular_function	2	0.1731	1	LOC_Os02g50350 LOC_Os05g46480
THREONINE-TYPE_PEPTIDASE_ACTIVITY	23	GO:0070003 threonine-type peptidase activity, GOslim:molecular_function	1	0.1839	1	LOC_Os08g41730
PROTEIN_GLYCOSYLATION	55	GO:0006486 protein glycosylation, GOslim:biological_process	2	0.0836	1	LOC_Os09g27950 LOC_Os03g58900
POLYGALACTURONASE_ACTIVITY	42	GO:0004650 polygalacturonase activity, GOslim:molecular_function	1	0.3053	1	LOC_Os09g31270
FLAVIN_ADENINE_DINUCLEOTIDE_BINDING	152	GO:0050660 flavin adenine dinucleotide binding, GOslim:molecular_function	3	0.1436	1	LOC_Os01g10110 LOC_Os07g18120 LOC_Os08g04630
CELLULAR_CHEMICAL_HOMEOSTASIS	11	GO:0055082 cellular chemical homeostasis, GOslim:biological_process	1	0.0966	1	LOC_Os12g01530
ASPARTATE_FAMILY_AMINO_ACID_BIOSYNTHETIC_PROCESS	18	GO:0009067 aspartate family amino acid biosynthetic process, GOslim:biological_process	1	0.1486	1	LOC_Os03g18130
RIBONUCLEOSIDE_MONOPHOSPHATE_BIOSYNTHETIC_PROCESS	19	GO:0009156 ribonucleoside monophosphate biosynthetic process, GOslim:biological_process	1	0.1558	1	LOC_Os02g50350
LIGASE_ACTIVITY	315	GO:0016874 ligase activity, GOslim:molecular_function	5	0.1355	1	LOC_Os02g33680 LOC_Os03g18130 LOC_Os06g13870 LOC_Os02g57700 LOC_Os09g39620
IRON_ION_TRANSPORT	11	GO:0006826 iron ion transport, GOslim:biological_process	1	0.0966	1	LOC_Os12g01530
TRANSFERASE_ACTIVITY,_TRANSFERRING_ONE-CARBON_GROUPS	192	GO:0016741 transferase activity, transferring one-carbon groups, GOslim:molecular_function	2	0.4877	1	LOC_Os08g38920 LOC_Os11g19840
TRANSFERASE_ACTIVITY,_TRANSFERRING_ACYL_GROUPS_OTHER_THAN_AMINO-ACYL_GROUPS	176	GO:0016747 transferase activity, transferring acyl groups other than amino-acyl groups, GOslim:molecular_function	3	0.1928	1	LOC_Os02g11070 LOC_Os11g45400 LOC_Os05g49900
CELLULAR_DI-,_TRI-VALENT_INORGANIC_CATION_HOMEOSTASIS	11	GO:0030005 cellular di-, tri-valent inorganic cation homeostasis, GOslim:biological_process	1	0.0966	1	LOC_Os12g01530
ESTABLISHMENT_OF_LOCALIZATION_IN_CELL	307	GO:0051649 establishment of localization in cell, GOslim:biological_process	2	0.7358	1	LOC_Os02g36619 LOC_Os05g43390
PROTEIN_TARGETING_TO_ER	16	GO:0045047 protein targeting to ER, GOslim:biological_process	1	0.1341	1	LOC_Os05g43390
PROTEIN_TRANSPORT	287	GO:0015031 protein transport, GOslim:biological_process	1	0.9132	1	LOC_Os05g43390
PURINE_RIBONUCLEOSIDE_TRIPHOSPHATE_METABOLIC_PROCESS	60	GO:0009205 purine ribonucleoside triphosphate metabolic process, GOslim:biological_process	1	0.4036	1	LOC_Os10g41930
INTRACELLULAR_NON-MEMBRANE-BOUNDED_ORGANELLE	726	GO:0043232 intracellular non-membrane-bounded organelle, GOslim:cellular_component	3	0.946	1	LOC_Os06g13310 LOC_Os09g31031 LOC_Os04g57440
PROTON-TRANSPORTING_TWO-SECTOR_ATPASE_COMPLEX	89	GO:0016469 proton-transporting two-sector ATPase complex, GOslim:cellular_component	1	0.5336	1	LOC_Os10g41930
HOMEOSTATIC_PROCESS	148	GO:0042592 homeostatic process, GOslim:biological_process	1	0.7173	1	LOC_Os12g01530
NUCLEOBASE-CONTAINING_COMPOUND_BIOSYNTHETIC_PROCESS	21	GO:0034654 nucleobase-containing compound biosynthetic process, GOslim:biological_process	1	0.17	1	LOC_Os02g50350
REGULATION_OF_HORMONE_LEVELS	10	GO:0010817 regulation of hormone levels, GOslim:biological_process	1	0.0889	1	LOC_Os01g10110
CELLULAR_MODIFIED_AMINO_ACID_METABOLIC_PROCESS	56	GO:0006575 cellular modified amino acid metabolic process, GOslim:biological_process	1	0.383	1	LOC_Os02g39795
RIBONUCLEOPROTEIN_COMPLEX	531	GO:0030529 ribonucleoprotein complex, GOslim:cellular_component	3	0.8292	1	LOC_Os09g31031 LOC_Os04g57440 LOC_Os05g43390
PRIMARY_ACTIVE_TRANSMEMBRANE_TRANSPORTER_ACTIVITY	193	GO:0015399 primary active transmembrane transporter activity, GOslim:molecular_function	3	0.2298	1	LOC_Os01g50100 LOC_Os10g41930 LOC_Os03g48310
ATPASE_ACTIVITY,_COUPLED	297	GO:0042623 ATPase activity, coupled, GOslim:molecular_function	4	0.2499	1	LOC_Os01g50100 LOC_Os10g41930 LOC_Os03g48310 LOC_Os01g71690
SPERMINE_BIOSYNTHETIC_PROCESS	9	GO:0006597 spermine biosynthetic process, GOslim:biological_process	1	0.0812	1	LOC_Os02g39795
XYLOGLUCAN:XYLOGLUCOSYL_TRANSFERASE_ACTIVITY	30	GO:0016762 xyloglucan:xyloglucosyl transferase activity, GOslim:molecular_function	1	0.2309	1	LOC_Os04g51460
DI-,_TRI-VALENT_INORGANIC_CATION_HOMEOSTASIS	11	GO:0055066 di-, tri-valent inorganic cation homeostasis, GOslim:biological_process	1	0.0966	1	LOC_Os12g01530
INTRACELLULAR_ORGANELLE_PART	634	GO:0044446 intracellular organelle part, GOslim:cellular_component	1	0.9955	1	LOC_Os04g51160
GUANYL_RIBONUCLEOTIDE_BINDING	210	GO:0032561 guanyl ribonucleotide binding, GOslim:molecular_function	1	0.833	1	LOC_Os05g43390
HEAT_SHOCK_PROTEIN_BINDING	138	GO:0031072 heat shock protein binding, GOslim:molecular_function	1	0.6922	1	LOC_Os01g74580
TRANSITION_METAL_ION_TRANSPORT	34	GO:0000041 transition metal ion transport, GOslim:biological_process	1	0.2565	1	LOC_Os12g01530
PURINE_RIBONUCLEOTIDE_BIOSYNTHETIC_PROCESS	77	GO:0009152 purine ribonucleotide biosynthetic process, GOslim:biological_process	1	0.4836	1	LOC_Os10g41930
ION_TRANSMEMBRANE_TRANSPORT	55	GO:0034220 ion transmembrane transport, GOslim:biological_process	1	0.3777	1	LOC_Os10g41930
INTRACELLULAR_PROTEIN_TRANSPORT	205	GO:0006886 intracellular protein transport, GOslim:biological_process	1	0.8258	1	LOC_Os05g43390
PURINE_RIBONUCLEOTIDE_METABOLIC_PROCESS	77	GO:0009150 purine ribonucleotide metabolic process, GOslim:biological_process	1	0.4836	1	LOC_Os10g41930
PHOSPHOLIPID_METABOLIC_PROCESS	84	GO:0006644 phospholipid metabolic process, GOslim:biological_process	2	0.1641	1	LOC_Os04g57440 LOC_Os01g09220
CARBOXYLIC_ACID_BINDING	98	GO:0031406 carboxylic acid binding, GOslim:molecular_function	1	0.5679	1	LOC_Os02g02780
CELLULAR_AMINO_ACID_CATABOLIC_PROCESS	21	GO:0009063 cellular amino acid catabolic process, GOslim:biological_process	1	0.17	1	LOC_Os06g44040
GLYCOPROTEIN_BIOSYNTHETIC_PROCESS	55	GO:0009101 glycoprotein biosynthetic process, GOslim:biological_process	2	0.0836	1	LOC_Os09g27950 LOC_Os03g58900
ORGANIC_ACID_METABOLIC_PROCESS	434	GO:0006082 organic acid metabolic process, GOslim:biological_process	7	0.0818	1	LOC_Os03g18130 LOC_Os04g40990 LOC_Os06g44040 LOC_Os02g07160 LOC_Os07g34520 LOC_Os03g13300 LOC_Os03g12890
RESPONSE_TO_OXIDATIVE_STRESS	185	GO:0006979 response to oxidative stress, GOslim:biological_process	4	0.0768	1	LOC_Os07g48020 LOC_Os04g59190 LOC_Os04g55740 LOC_Os01g73200
RNA_BINDING	379	GO:0003723 RNA binding, GOslim:molecular_function	2	0.8326	1	LOC_Os04g37760 LOC_Os05g43390
MODIFICATION-DEPENDENT_MACROMOLECULE_CATABOLIC_PROCESS	142	GO:0043632 modification-dependent macromolecule catabolic process, GOslim:biological_process	3	0.1245	1	LOC_Os08g41730 LOC_Os02g46650 LOC_Os01g03270
DNA_METABOLIC_PROCESS	408	GO:0006259 DNA metabolic process, GOslim:biological_process	6	0.1396	1	LOC_Os04g45810 LOC_Os04g55850 LOC_Os01g03730 LOC_Os02g43330 LOC_Os02g15560 LOC_Os01g71690
CELLULAR_CELL_WALL_ORGANIZATION_OR_BIOGENESIS	19	GO:0070882 cellular cell wall organization or biogenesis, GOslim:biological_process	1	0.1558	1	LOC_Os08g24750
CARBOXYLIC_ACID_METABOLIC_PROCESS	433	GO:0019752 carboxylic acid metabolic process, GOslim:biological_process	7	0.0811	1	LOC_Os03g18130 LOC_Os04g40990 LOC_Os06g44040 LOC_Os02g07160 LOC_Os07g34520 LOC_Os03g13300 LOC_Os03g12890
SPERMIDINE_BIOSYNTHETIC_PROCESS	12	GO:0008295 spermidine biosynthetic process, GOslim:biological_process	1	0.1042	1	LOC_Os02g39795
TRANSFERASE_ACTIVITY,_TRANSFERRING_ACYL_GROUPS_ALTERNATIVE	176	GO:0008415 transferase activity, transferring acyl groups, GOslim:molecular_function	3	0.1928	1	LOC_Os02g11070 LOC_Os11g45400 LOC_Os05g49900
EXTERNAL_ENCAPSULATING_STRUCTURE	100	GO:0030312 external encapsulating structure, GOslim:cellular_component	1	0.5751	1	LOC_Os04g51460
CELLULAR_AMINO_ACID_METABOLIC_PROCESS	319	GO:0006520 cellular amino acid metabolic process, GOslim:biological_process	5	0.1405	1	LOC_Os03g18130 LOC_Os06g44040 LOC_Os02g07160 LOC_Os03g13300 LOC_Os03g12890
CELLULAR_HOMEOSTASIS	120	GO:0019725 cellular homeostasis, GOslim:biological_process	1	0.6414	1	LOC_Os12g01530
NUCLEOBASE_METABOLIC_PROCESS	18	GO:0009112 nucleobase metabolic process, GOslim:biological_process	1	0.1486	1	LOC_Os02g50350
PROTEOLYSIS_INVOLVED_IN_CELLULAR_PROTEIN_CATABOLIC_PROCESS	142	GO:0051603 proteolysis involved in cellular protein catabolic process, GOslim:biological_process	3	0.1245	1	LOC_Os08g41730 LOC_Os02g46650 LOC_Os01g03270
CARBON-NITROGEN_LIGASE_ACTIVITY,_WITH_GLUTAMINE_AS_AMIDO-N-DONOR	28	GO:0016884 carbon-nitrogen ligase activity, with glutamine as amido-N-donor, GOslim:molecular_function	1	0.2178	1	LOC_Os03g18130
INOSITOL_OR_PHOSPHATIDYLINOSITOL_PHOSPHATASE_ACTIVITY	30	GO:0004437 inositol or phosphatidylinositol phosphatase activity, GOslim:molecular_function	1	0.2309	1	LOC_Os03g42810
DNA-DEPENDENT_ATPASE_ACTIVITY	32	GO:0008094 DNA-dependent ATPase activity, GOslim:molecular_function	1	0.2438	1	LOC_Os01g71690
GTP_BINDING	210	GO:0005525 GTP binding, GOslim:molecular_function	1	0.833	1	LOC_Os05g43390
RIBOSOME	466	GO:0005840 ribosome, GOslim:cellular_component	2	0.9062	1	LOC_Os09g31031 LOC_Os04g57440
VITAMIN_BINDING	213	GO:0019842 vitamin binding, GOslim:molecular_function	4	0.1123	1	LOC_Os01g09700 LOC_Os03g13300 LOC_Os05g39770 LOC_Os03g44150
ANION_TRANSPORT	50	GO:0006820 anion transport, GOslim:biological_process	1	0.3508	1	LOC_Os10g39980
PURINE_NUCLEOTIDE_METABOLIC_PROCESS	83	GO:0006163 purine nucleotide metabolic process, GOslim:biological_process	1	0.5092	1	LOC_Os10g41930
ORGANELLE_ENVELOPE	125	GO:0031967 organelle envelope, GOslim:cellular_component	1	0.6563	1	LOC_Os04g51160
TRANSFERASE_ACTIVITY,_TRANSFERRING_PENTOSYL_GROUPS	27	GO:0016763 transferase activity, transferring pentosyl groups, GOslim:molecular_function	1	0.2111	1	LOC_Os03g12820
HISTIDINE_METABOLIC_PROCESS	10	GO:0006547 histidine metabolic process, GOslim:biological_process	1	0.0889	1	LOC_Os06g44040
NUCLEOTIDE_BIOSYNTHETIC_PROCESS	108	GO:0009165 nucleotide biosynthetic process, GOslim:biological_process	2	0.2374	1	LOC_Os02g50350 LOC_Os10g41930
DEFENSE_RESPONSE	435	GO:0006952 defense response, GOslim:biological_process	5	0.3142	1	LOC_Os11g34920 LOC_Os11g14380 LOC_Os11g37950 LOC_Os09g34160 LOC_Os11g37960
GLUTAMINE_FAMILY_AMINO_ACID_METABOLIC_PROCESS	40	GO:0009064 glutamine family amino acid metabolic process, GOslim:biological_process	1	0.2934	1	LOC_Os03g13300
UBIQUITIN-DEPENDENT_PROTEIN_CATABOLIC_PROCESS	142	GO:0006511 ubiquitin-dependent protein catabolic process, GOslim:biological_process	3	0.1245	1	LOC_Os08g41730 LOC_Os02g46650 LOC_Os01g03270
BETA-GALACTOSIDASE_COMPLEX	17	GO:0009341 beta-galactosidase complex, GOslim:cellular_component	1	0.1414	1	LOC_Os03g15020
OXIDATIVE_PHOSPHORYLATION	89	GO:0006119 oxidative phosphorylation, GOslim:biological_process	1	0.5336	1	LOC_Os10g41930
MONOCARBOXYLIC_ACID_METABOLIC_PROCESS	76	GO:0032787 monocarboxylic acid metabolic process, GOslim:biological_process	1	0.4792	1	LOC_Os04g40990
NUCLEOSIDE_TRIPHOSPHATE_METABOLIC_PROCESS	62	GO:0009141 nucleoside triphosphate metabolic process, GOslim:biological_process	1	0.4136	1	LOC_Os10g41930
CELLULAR_IRON_ION_HOMEOSTASIS	10	GO:0006879 cellular iron ion homeostasis, GOslim:biological_process	1	0.0889	1	LOC_Os12g01530
CELL_DEATH	477	GO:0008219 cell death, GOslim:biological_process	3	0.7712	1	LOC_Os11g34920 LOC_Os11g14380 LOC_Os09g34160
CELLULAR_CATION_HOMEOSTASIS	11	GO:0030003 cellular cation homeostasis, GOslim:biological_process	1	0.0966	1	LOC_Os12g01530
ESTABLISHMENT_OF_PROTEIN_LOCALIZATION	287	GO:0045184 establishment of protein localization, GOslim:biological_process	1	0.9132	1	LOC_Os05g43390
CATION-TRANSPORTING_ATPASE_ACTIVITY	69	GO:0019829 cation-transporting ATPase activity, GOslim:molecular_function	1	0.4474	1	LOC_Os10g41930
PURINE_NUCLEOSIDE_TRIPHOSPHATE_BIOSYNTHETIC_PROCESS	60	GO:0009145 purine nucleoside triphosphate biosynthetic process, GOslim:biological_process	1	0.4036	1	LOC_Os10g41930
SECRETION_BY_CELL	73	GO:0032940 secretion by cell, GOslim:biological_process	1	0.4658	1	LOC_Os02g36619
ALCOHOL_METABOLIC_PROCESS	189	GO:0006066 alcohol metabolic process, GOslim:biological_process	1	0.8004	1	LOC_Os02g26720
CELLULAR_MACROMOLECULE_LOCALIZATION	208	GO:0070727 cellular macromolecule localization, GOslim:biological_process	1	0.8302	1	LOC_Os05g43390
COENZYME_BINDING	378	GO:0050662 coenzyme binding, GOslim:molecular_function	4	0.4025	1	LOC_Os06g11290 LOC_Os01g10110 LOC_Os07g18120 LOC_Os08g04630
PURINE_NUCLEOTIDE_BIOSYNTHETIC_PROCESS	83	GO:0006164 purine nucleotide biosynthetic process, GOslim:biological_process	1	0.5092	1	LOC_Os10g41930
STRUCTURAL_CONSTITUENT_OF_RIBOSOME	465	GO:0003735 structural constituent of ribosome, GOslim:molecular_function	2	0.9056	1	LOC_Os09g31031 LOC_Os04g57440
NUCLEOSIDE_PHOSPHATE_METABOLIC_PROCESS	144	GO:0006753 nucleoside phosphate metabolic process, GOslim:biological_process	2	0.349	1	LOC_Os02g50350 LOC_Os10g41930
HYDROGEN_ION_TRANSPORTING_ATP_SYNTHASE_ACTIVITY,_ROTATIONAL_MECHANISM	50	GO:0046933 hydrogen ion transporting ATP synthase activity, rotational mechanism, GOslim:molecular_function	1	0.3508	1	LOC_Os10g41930
ASPARTATE_FAMILY_AMINO_ACID_METABOLIC_PROCESS	20	GO:0009066 aspartate family amino acid metabolic process, GOslim:biological_process	1	0.1629	1	LOC_Os03g18130
CELLULAR_LOCALIZATION	315	GO:0051641 cellular localization, GOslim:biological_process	2	0.7485	1	LOC_Os02g36619 LOC_Os05g43390
CELLULAR_GLUCAN_METABOLIC_PROCESS	94	GO:0006073 cellular glucan metabolic process, GOslim:biological_process	1	0.5529	1	LOC_Os04g51460
P-P-BOND-HYDROLYSIS-DRIVEN_TRANSMEMBRANE_TRANSPORTER_ACTIVITY	193	GO:0015405 P-P-bond-hydrolysis-driven transmembrane transporter activity, GOslim:molecular_function	3	0.2298	1	LOC_Os01g50100 LOC_Os10g41930 LOC_Os03g48310
NON-MEMBRANE-BOUNDED_ORGANELLE	726	GO:0043228 non-membrane-bounded organelle, GOslim:cellular_component	3	0.946	1	LOC_Os06g13310 LOC_Os09g31031 LOC_Os04g57440
CARBOXYLIC_ACID_BIOSYNTHETIC_PROCESS	159	GO:0046394 carboxylic acid biosynthetic process, GOslim:biological_process	1	0.7425	1	LOC_Os03g18130
PYRIMIDINE_NUCLEOTIDE_METABOLIC_PROCESS	17	GO:0006220 pyrimidine nucleotide metabolic process, GOslim:biological_process	1	0.1414	1	LOC_Os02g50350
NUCLEASE_ACTIVITY	230	GO:0004518 nuclease activity, GOslim:molecular_function	2	0.5836	1	LOC_Os04g55850 LOC_Os01g03730
DNA_RECOMBINATION	80	GO:0006310 DNA recombination, GOslim:biological_process	1	0.4966	1	LOC_Os02g15560
ATPASE_ACTIVITY,_COUPLED_TO_TRANSMEMBRANE_MOVEMENT_OF_SUBSTANCES	164	GO:0042626 ATPase activity, coupled to transmembrane movement of substances, GOslim:molecular_function	3	0.1676	1	LOC_Os01g50100 LOC_Os10g41930 LOC_Os03g48310
GLUTAMATE_METABOLIC_PROCESS	9	GO:0006536 glutamate metabolic process, GOslim:biological_process	1	0.0812	1	LOC_Os03g13300
CYTOKININ_METABOLIC_PROCESS	10	GO:0009690 cytokinin metabolic process, GOslim:biological_process	1	0.0889	1	LOC_Os01g10110
GLYCOSYLATION	55	GO:0070085 glycosylation, GOslim:biological_process	2	0.0836	1	LOC_Os09g27950 LOC_Os03g58900
PLANT-TYPE_CELL_WALL_ORGANIZATION_OR_BIOGENESIS	33	GO:0071669 plant-type cell wall organization or biogenesis, GOslim:biological_process	1	0.2502	1	LOC_Os10g39110
CELLULAR_AROMATIC_COMPOUND_METABOLIC_PROCESS	139	GO:0006725 cellular aromatic compound metabolic process, GOslim:biological_process	3	0.119	1	LOC_Os02g50350 LOC_Os01g10110 LOC_Os02g07160
TRANSFERASE_ACTIVITY,_TRANSFERRING_ACYL_GROUPS,_ACYL_GROUPS_CONVERTED_INTO_ALKYL_ON_TRANSFER	14	GO:0046912 transferase activity, transferring acyl groups, acyl groups converted into alkyl on transfer, GOslim:molecular_function	1	0.1193	1	LOC_Os04g40990
TRANSMEMBRANE_TRANSPORT	117	GO:0055085 transmembrane transport, GOslim:biological_process	1	0.6322	1	LOC_Os10g41930
REGULATION_OF_BIOLOGICAL_QUALITY	178	GO:0065008 regulation of biological quality, GOslim:biological_process	2	0.4491	1	LOC_Os01g10110 LOC_Os12g01530
DNA_CONFORMATION_CHANGE	95	GO:0071103 DNA conformation change, GOslim:biological_process	2	0.1973	1	LOC_Os04g45810 LOC_Os02g43330
CELLULAR_MODIFIED_AMINO_ACID_BIOSYNTHETIC_PROCESS	32	GO:0042398 cellular modified amino acid biosynthetic process, GOslim:biological_process	1	0.2438	1	LOC_Os02g39795
PECTINESTERASE_ACTIVITY	95	GO:0030599 pectinesterase activity, GOslim:molecular_function	1	0.5567	1	LOC_Os12g18560
NUCLEOBASE_BIOSYNTHETIC_PROCESS	16	GO:0046112 nucleobase biosynthetic process, GOslim:biological_process	1	0.1341	1	LOC_Os02g50350
OXIDOREDUCTASE_ACTIVITY,_ACTING_ON_PAIRED_DONORS,_WITH_INCORPORATION_OR_REDUCTION_OF_MOLECULAR_OXYGEN	68	GO:0016705 oxidoreductase activity, acting on paired donors, with incorporation or reduction of molecular oxygen, GOslim:molecular_function	1	0.4427	1	LOC_Os06g44040
PROTEIN_LOCALIZATION_TO_ORGANELLE	40	GO:0033365 protein localization to organelle, GOslim:biological_process	1	0.2934	1	LOC_Os05g43390
MITOCHONDRION	123	GO:0005739 mitochondrion, GOslim:cellular_component	1	0.6504	1	LOC_Os04g51160
GALACTOSIDE_2-ALPHA-L-FUCOSYLTRANSFERASE_ACTIVITY	16	GO:0008107 galactoside 2-alpha-L-fucosyltransferase activity, GOslim:molecular_function	1	0.1341	1	LOC_Os08g24750
HYDROGEN_TRANSPORT	99	GO:0006818 hydrogen transport, GOslim:biological_process	2	0.2096	1	LOC_Os10g41930 LOC_Os03g48310
CELLULAR_KETONE_METABOLIC_PROCESS	437	GO:0042180 cellular ketone metabolic process, GOslim:biological_process	7	0.0841	1	LOC_Os03g18130 LOC_Os04g40990 LOC_Os06g44040 LOC_Os02g07160 LOC_Os07g34520 LOC_Os03g13300 LOC_Os03g12890
CELLULAR_ALDEHYDE_METABOLIC_PROCESS	10	GO:0006081 cellular aldehyde metabolic process, GOslim:biological_process	1	0.0889	1	LOC_Os04g40990
ATPASE_ACTIVITY,_COUPLED_TO_MOVEMENT_OF_SUBSTANCES	164	GO:0043492 ATPase activity, coupled to movement of substances, GOslim:molecular_function	3	0.1676	1	LOC_Os01g50100 LOC_Os10g41930 LOC_Os03g48310
CELL_WALL_BIOGENESIS	19	GO:0042546 cell wall biogenesis, GOslim:biological_process	1	0.1558	1	LOC_Os08g24750
FMN_BINDING	33	GO:0010181 FMN binding, GOslim:molecular_function	1	0.2502	1	LOC_Os06g11290
PROTEIN_TARGETING_TO_MEMBRANE	24	GO:0006612 protein targeting to membrane, GOslim:biological_process	1	0.1908	1	LOC_Os05g43390
EXOCYTOSIS	58	GO:0006887 exocytosis, GOslim:biological_process	1	0.3934	1	LOC_Os02g36619
HORMONE_METABOLIC_PROCESS	10	GO:0042445 hormone metabolic process, GOslim:biological_process	1	0.0889	1	LOC_Os01g10110
CELLULAR_PROTEIN_CATABOLIC_PROCESS	142	GO:0044257 cellular protein catabolic process, GOslim:biological_process	3	0.1245	1	LOC_Os08g41730 LOC_Os02g46650 LOC_Os01g03270
PROTON-TRANSPORTING_ATPASE_ACTIVITY,_ROTATIONAL_MECHANISM	57	GO:0046961 proton-transporting ATPase activity, rotational mechanism, GOslim:molecular_function	1	0.3882	1	LOC_Os10g41930
BRANCHED-CHAIN_AMINO_ACID_METABOLIC_PROCESS	24	GO:0009081 branched-chain amino acid metabolic process, GOslim:biological_process	1	0.1908	1	LOC_Os03g12890
POTASSIUM_ION_TRANSPORT	55	GO:0006813 potassium ion transport, GOslim:biological_process	1	0.3777	1	LOC_Os04g32920
VESICLE-MEDIATED_TRANSPORT	192	GO:0016192 vesicle-mediated transport, GOslim:biological_process	1	0.8054	1	LOC_Os02g36619
RIBONUCLEOSIDE_TRIPHOSPHATE_METABOLIC_PROCESS	60	GO:0009199 ribonucleoside triphosphate metabolic process, GOslim:biological_process	1	0.4036	1	LOC_Os10g41930
AMINE_BINDING	90	GO:0043176 amine binding, GOslim:molecular_function	1	0.5375	1	LOC_Os02g02780
NUCLEOTIDE_METABOLIC_PROCESS	144	GO:0009117 nucleotide metabolic process, GOslim:biological_process	2	0.349	1	LOC_Os02g50350 LOC_Os10g41930
NUCLEOSIDE_TRIPHOSPHATE_BIOSYNTHETIC_PROCESS	62	GO:0009142 nucleoside triphosphate biosynthetic process, GOslim:biological_process	1	0.4136	1	LOC_Os10g41930
PLANT-TYPE_CELL_WALL_ORGANIZATION	33	GO:0009664 plant-type cell wall organization, GOslim:biological_process	1	0.2502	1	LOC_Os10g39110
AMINO_ACID_TRANSMEMBRANE_TRANSPORTER_ACTIVITY	27	GO:0015171 amino acid transmembrane transporter activity, GOslim:molecular_function	1	0.2111	1	LOC_Os04g35540
INOSITOL_OR_PHOSPHATIDYLINOSITOL_KINASE_ACTIVITY	30	GO:0004428 inositol or phosphatidylinositol kinase activity, GOslim:molecular_function	1	0.2309	1	LOC_Os02g26720
CELLULAR_NITROGEN_COMPOUND_BIOSYNTHETIC_PROCESS	225	GO:0044271 cellular nitrogen compound biosynthetic process, GOslim:biological_process	3	0.3022	1	LOC_Os02g50350 LOC_Os03g18130 LOC_Os02g39795
SUBTILASE_ACTIVITY	78	GO:0004289 subtilase activity, GOslim:molecular_function	2	0.1464	1	LOC_Os01g58290 LOC_Os02g16940
ORGANIC_ACID_CATABOLIC_PROCESS	24	GO:0016054 organic acid catabolic process, GOslim:biological_process	1	0.1908	1	LOC_Os06g44040
ATP_BIOSYNTHETIC_PROCESS	55	GO:0006754 ATP biosynthetic process, GOslim:biological_process	1	0.3777	1	LOC_Os10g41930
CYTOPLASM	1254	GO:0005737 cytoplasm, GOslim:cellular_component	11	0.5009	1	LOC_Os02g50350 LOC_Os02g36619 LOC_Os06g13310 LOC_Os10g25040 LOC_Os09g31031 LOC_Os10g25030 LOC_Os12g24650 LOC_Os04g51160 LOC_Os04g57440 LOC_Os05g43830 LOC_Os05g43390
METAL_CLUSTER_BINDING	80	GO:0051540 metal cluster binding, GOslim:molecular_function	1	0.4966	1	LOC_Os07g18120
POLYAMINE_METABOLIC_PROCESS	15	GO:0006595 polyamine metabolic process, GOslim:biological_process	1	0.1267	1	LOC_Os02g39795
RHODOPSIN-LIKE_RECEPTOR_ACTIVITY	41	GO:0001584 rhodopsin-like receptor activity, GOslim:molecular_function	1	0.2994	1	LOC_Os11g03820
PROTEIN_TARGETING	45	GO:0006605 protein targeting, GOslim:biological_process	1	0.3227	1	LOC_Os05g43390
METALLOENDOPEPTIDASE_ACTIVITY	43	GO:0004222 metalloendopeptidase activity, GOslim:molecular_function	1	0.3111	1	LOC_Os02g50730
ENERGY_COUPLED_PROTON_TRANSPORT,_DOWN_ELECTROCHEMICAL_GRADIENT	55	GO:0015985 energy coupled proton transport, down electrochemical gradient, GOslim:biological_process	1	0.3777	1	LOC_Os10g41930
NUCLEOSIDE_MONOPHOSPHATE_METABOLIC_PROCESS	24	GO:0009123 nucleoside monophosphate metabolic process, GOslim:biological_process	1	0.1908	1	LOC_Os02g50350
CELLULAR_BIOGENIC_AMINE_BIOSYNTHETIC_PROCESS	21	GO:0042401 cellular biogenic amine biosynthetic process, GOslim:biological_process	1	0.17	1	LOC_Os02g39795
CELLULAR_PROTEIN_LOCALIZATION	208	GO:0034613 cellular protein localization, GOslim:biological_process	1	0.8302	1	LOC_Os05g43390
ION_HOMEOSTASIS	38	GO:0050801 ion homeostasis, GOslim:biological_process	1	0.2813	1	LOC_Os12g01530
INTRACELLULAR_TRANSPORT	234	GO:0046907 intracellular transport, GOslim:biological_process	1	0.8638	1	LOC_Os05g43390
THREONINE-TYPE_ENDOPEPTIDASE_ACTIVITY	23	GO:0004298 threonine-type endopeptidase activity, GOslim:molecular_function	1	0.1839	1	LOC_Os08g41730
CALCIUM-DEPENDENT_PHOSPHOLIPID_BINDING	13	GO:0005544 calcium-dependent phospholipid binding, GOslim:molecular_function	1	0.1118	1	LOC_Os09g20330
RIBONUCLEOSIDE_METABOLIC_PROCESS	28	GO:0009119 ribonucleoside metabolic process, GOslim:biological_process	1	0.2178	1	LOC_Os02g50350
PYRIMIDINE_NUCLEOTIDE_BIOSYNTHETIC_PROCESS	17	GO:0006221 pyrimidine nucleotide biosynthetic process, GOslim:biological_process	1	0.1414	1	LOC_Os02g50350
PHOSPHATASE_ACTIVITY	190	GO:0016791 phosphatase activity, GOslim:molecular_function	3	0.2231	1	LOC_Os03g42810 LOC_Os12g44050 LOC_Os11g05410
PHOSPHORIC_ESTER_HYDROLASE_ACTIVITY	232	GO:0042578 phosphoric ester hydrolase activity, GOslim:molecular_function	3	0.3183	1	LOC_Os03g42810 LOC_Os12g44050 LOC_Os11g05410
POTASSIUM_ION_TRANSMEMBRANE_TRANSPORTER_ACTIVITY	30	GO:0015079 potassium ion transmembrane transporter activity, GOslim:molecular_function	1	0.2309	1	LOC_Os04g32920
NUCLEOBASE-CONTAINING_SMALL_MOLECULE_METABOLIC_PROCESS	171	GO:0055086 nucleobase-containing small molecule metabolic process, GOslim:biological_process	2	0.4291	1	LOC_Os02g50350 LOC_Os10g41930
ORGANOPHOSPHATE_METABOLIC_PROCESS	91	GO:0019637 organophosphate metabolic process, GOslim:biological_process	2	0.1851	1	LOC_Os04g57440 LOC_Os01g09220
CATION_HOMEOSTASIS	38	GO:0055080 cation homeostasis, GOslim:biological_process	1	0.2813	1	LOC_Os12g01530
ALPHA-(1,2)-FUCOSYLTRANSFERASE_ACTIVITY	16	GO:0031127 alpha-(1,2)-fucosyltransferase activity, GOslim:molecular_function	1	0.1341	1	LOC_Os08g24750
GLUCAN_METABOLIC_PROCESS	94	GO:0044042 glucan metabolic process, GOslim:biological_process	1	0.5529	1	LOC_Os04g51460
SECRETION	73	GO:0046903 secretion, GOslim:biological_process	1	0.4658	1	LOC_Os02g36619
SMALL_MOLECULE_BIOSYNTHETIC_PROCESS	250	GO:0044283 small molecule biosynthetic process, GOslim:biological_process	3	0.3596	1	LOC_Os02g50350 LOC_Os03g18130 LOC_Os02g39795
1-AMINOCYCLOPROPANE-1-CARBOXYLATE_SYNTHASE_ACTIVITY	18	GO:0016847 1-aminocyclopropane-1-carboxylate synthase activity, GOslim:molecular_function	1	0.1486	1	LOC_Os01g09700
AMINO_ACID_BINDING	90	GO:0016597 amino acid binding, GOslim:molecular_function	1	0.5375	1	LOC_Os02g02780
RIBONUCLEOTIDE_METABOLIC_PROCESS	80	GO:0009259 ribonucleotide metabolic process, GOslim:biological_process	2	0.1523	1	LOC_Os02g50350 LOC_Os10g41930
CELLULAR_HORMONE_METABOLIC_PROCESS	10	GO:0034754 cellular hormone metabolic process, GOslim:biological_process	1	0.0889	1	LOC_Os01g10110
AMINE_TRANSPORT	30	GO:0015837 amine transport, GOslim:biological_process	1	0.2309	1	LOC_Os04g35540
SMALL_MOLECULE_METABOLIC_PROCESS	884	GO:0044281 small molecule metabolic process, GOslim:biological_process	11	0.1392	1	LOC_Os02g50350 LOC_Os03g18130 LOC_Os04g40990 LOC_Os10g41930 LOC_Os06g44040 LOC_Os02g07160 LOC_Os07g34520 LOC_Os03g13300 LOC_Os03g12890 LOC_Os02g39795 LOC_Os02g26720
NUCLEOSIDE_MONOPHOSPHATE_BIOSYNTHETIC_PROCESS	24	GO:0009124 nucleoside monophosphate biosynthetic process, GOslim:biological_process	1	0.1908	1	LOC_Os02g50350
METAL_ION_TRANSMEMBRANE_TRANSPORTER_ACTIVITY	104	GO:0046873 metal ion transmembrane transporter activity, GOslim:molecular_function	1	0.5893	1	LOC_Os04g32920
METALLOPEPTIDASE_ACTIVITY	105	GO:0008237 metallopeptidase activity, GOslim:molecular_function	1	0.5928	1	LOC_Os02g50730
MACROMOLECULE_GLYCOSYLATION	55	GO:0043413 macromolecule glycosylation, GOslim:biological_process	2	0.0836	1	LOC_Os09g27950 LOC_Os03g58900
PURINE_NUCLEOSIDE_TRIPHOSPHATE_METABOLIC_PROCESS	60	GO:0009144 purine nucleoside triphosphate metabolic process, GOslim:biological_process	1	0.4036	1	LOC_Os10g41930
HYDROGEN_ION_TRANSMEMBRANE_TRANSPORTER_ACTIVITY	120	GO:0015078 hydrogen ion transmembrane transporter activity, GOslim:molecular_function	1	0.6414	1	LOC_Os10g41930
MONOVALENT_INORGANIC_CATION_TRANSPORT	172	GO:0015672 monovalent inorganic cation transport, GOslim:biological_process	3	0.1843	1	LOC_Os10g41930 LOC_Os03g48310 LOC_Os04g32920
TRANSPOSITION,_DNA-MEDIATED	59	GO:0006313 transposition, DNA-mediated, GOslim:biological_process	1	0.3985	1	LOC_Os02g15560
INOSITOL_METABOLIC_PROCESS	8	GO:0006020 inositol metabolic process, GOslim:biological_process	1	0.0734	1	LOC_Os02g26720
SIGNALING	473	GO:0023052 signaling, GOslim:biological_process	4	0.5725	1	LOC_Os11g10290 LOC_Os11g03820 LOC_Os05g07450 LOC_Os05g07420
G-PROTEIN_COUPLED_RECEPTOR_SIGNALING_PATHWAY	69	GO:0007186 G-protein coupled receptor signaling pathway, GOslim:biological_process	1	0.4474	1	LOC_Os11g03820
HISTIDINE_FAMILY_AMINO_ACID_METABOLIC_PROCESS	10	GO:0009075 histidine family amino acid metabolic process, GOslim:biological_process	1	0.0889	1	LOC_Os06g44040
INORGANIC_CATION_TRANSMEMBRANE_TRANSPORTER_ACTIVITY	199	GO:0022890 inorganic cation transmembrane transporter activity, GOslim:molecular_function	2	0.5064	1	LOC_Os10g41930 LOC_Os04g32920
PURINE_RIBONUCLEOSIDE_TRIPHOSPHATE_BIOSYNTHETIC_PROCESS	60	GO:0009206 purine ribonucleoside triphosphate biosynthetic process, GOslim:biological_process	1	0.4036	1	LOC_Os10g41930
PHOSPHOLIPID_BINDING	38	GO:0005543 phospholipid binding, GOslim:molecular_function	1	0.2813	1	LOC_Os09g20330
AROMATIC_AMINO_ACID_FAMILY_METABOLIC_PROCESS	59	GO:0009072 aromatic amino acid family metabolic process, GOslim:biological_process	1	0.3985	1	LOC_Os02g07160
APOPTOTIC_PROCESS	465	GO:0006915 apoptotic process, GOslim:biological_process	3	0.7563	1	LOC_Os11g34920 LOC_Os11g14380 LOC_Os09g34160
AMINE_TRANSMEMBRANE_TRANSPORTER_ACTIVITY	27	GO:0005275 amine transmembrane transporter activity, GOslim:molecular_function	1	0.2111	1	LOC_Os04g35540
RIBONUCLEOTIDE_BIOSYNTHETIC_PROCESS	80	GO:0009260 ribonucleotide biosynthetic process, GOslim:biological_process	2	0.1523	1	LOC_Os02g50350 LOC_Os10g41930
PROGRAMMED_CELL_DEATH	465	GO:0012501 programmed cell death, GOslim:biological_process	3	0.7563	1	LOC_Os11g34920 LOC_Os11g14380 LOC_Os09g34160
EXOCYST	51	GO:0000145 exocyst, GOslim:cellular_component	1	0.3563	1	LOC_Os02g36619
ATP_METABOLIC_PROCESS	55	GO:0046034 ATP metabolic process, GOslim:biological_process	1	0.3777	1	LOC_Os10g41930
CELL_SURFACE_RECEPTOR_SIGNALING_PATHWAY	70	GO:0007166 cell surface receptor signaling pathway, GOslim:biological_process	1	0.452	1	LOC_Os11g03820
MODIFICATION-DEPENDENT_PROTEIN_CATABOLIC_PROCESS	142	GO:0019941 modification-dependent protein catabolic process, GOslim:biological_process	3	0.1245	1	LOC_Os08g41730 LOC_Os02g46650 LOC_Os01g03270
CELLULAR_LIPID_METABOLIC_PROCESS	176	GO:0044255 cellular lipid metabolic process, GOslim:biological_process	2	0.4434	1	LOC_Os04g57440 LOC_Os01g09220
COFACTOR_METABOLIC_PROCESS	143	GO:0051186 cofactor metabolic process, GOslim:biological_process	2	0.346	1	LOC_Os10g25040 LOC_Os10g25030
MEMBRANE	2063	GO:0016020 membrane, GOslim:cellular_component	20	0.3081	1	LOC_Os08g24750 LOC_Os01g19290 LOC_Os03g17790 LOC_Os10g39980 LOC_Os07g01560 LOC_Os01g50100 LOC_Os10g41930 LOC_Os11g38160 LOC_Os03g11900 LOC_Os03g48310 LOC_Os04g32920 LOC_Os04g35540 LOC_Os09g27950 LOC_Os09g31478 LOC_Os01g43460 LOC_Os09g28160 LOC_Os11g03820 LOC_Os10g21590 LOC_Os05g43390 LOC_Os03g58900
CARBON-SULFUR_LYASE_ACTIVITY	27	GO:0016846 carbon-sulfur lyase activity, GOslim:molecular_function	1	0.2111	1	LOC_Os01g09700
CELLULAR_COMPONENT_BIOGENESIS	288	GO:0044085 cellular component biogenesis, GOslim:biological_process	1	0.914	1	LOC_Os08g24750
RIBONUCLEOSIDE_TRIPHOSPHATE_BIOSYNTHETIC_PROCESS	60	GO:0009201 ribonucleoside triphosphate biosynthetic process, GOslim:biological_process	1	0.4036	1	LOC_Os10g41930
CELLULAR_BIOGENIC_AMINE_METABOLIC_PROCESS	41	GO:0006576 cellular biogenic amine metabolic process, GOslim:biological_process	1	0.2994	1	LOC_Os02g39795
LIPID_METABOLIC_PROCESS	436	GO:0006629 lipid metabolic process, GOslim:biological_process	5	0.3159	1	LOC_Os02g50690 LOC_Os06g50940 LOC_Os04g57440 LOC_Os01g09220 LOC_Os11g43760
BETA-GALACTOSIDASE_ACTIVITY	17	GO:0004565 beta-galactosidase activity, GOslim:molecular_function	1	0.1414	1	LOC_Os03g15020
PYRIMIDINE_NUCLEOSIDE_METABOLIC_PROCESS	8	GO:0006213 pyrimidine nucleoside metabolic process, GOslim:biological_process	1	0.0734	1	LOC_Os02g50350
OXIDOREDUCTASE_ACTIVITY,_ACTING_ON_THE_CH-NH_GROUP_OF_DONORS	16	GO:0016645 oxidoreductase activity, acting on the CH-NH group of donors, GOslim:molecular_function	1	0.1341	1	LOC_Os01g10110
NUCLEOSIDE_METABOLIC_PROCESS	52	GO:0009116 nucleoside metabolic process, GOslim:biological_process	1	0.3617	1	LOC_Os02g50350
MACROMOLECULAR_COMPLEX	1404	GO:0032991 macromolecular complex, GOslim:cellular_component	11	0.6489	1	LOC_Os02g33680 LOC_Os02g36619 LOC_Os10g41930 LOC_Os09g31031 LOC_Os03g15020 LOC_Os06g13870 LOC_Os04g57440 LOC_Os02g57700 LOC_Os08g41730 LOC_Os09g39620 LOC_Os05g43390
METHYLTRANSFERASE_ACTIVITY	188	GO:0008168 methyltransferase activity, GOslim:molecular_function	2	0.4769	1	LOC_Os08g38920 LOC_Os11g19840
THIOLESTER_HYDROLASE_ACTIVITY	49	GO:0016790 thiolester hydrolase activity, GOslim:molecular_function	1	0.3453	1	LOC_Os02g46650
ATPASE_ACTIVITY,_COUPLED_TO_TRANSMEMBRANE_MOVEMENT_OF_IONS	112	GO:0042625 ATPase activity, coupled to transmembrane movement of ions, GOslim:molecular_function	2	0.2499	1	LOC_Os10g41930 LOC_Os03g48310
CELLULAR_AMINE_METABOLIC_PROCESS	352	GO:0044106 cellular amine metabolic process, GOslim:biological_process	6	0.0843	1	LOC_Os03g18130 LOC_Os06g44040 LOC_Os02g07160 LOC_Os03g13300 LOC_Os03g12890 LOC_Os02g39795
TRANSPOSASE_ACTIVITY	59	GO:0004803 transposase activity, GOslim:molecular_function	1	0.3985	1	LOC_Os02g15560
PROTEASOME_COMPLEX	24	GO:0000502 proteasome complex, GOslim:cellular_component	1	0.1908	1	LOC_Os08g41730
7S_RNA_BINDING	16	GO:0008312 7S RNA binding, GOslim:molecular_function	1	0.1341	1	LOC_Os05g43390
GENERATION_OF_PRECURSOR_METABOLITES_AND_ENERGY	246	GO:0006091 generation of precursor metabolites and energy, GOslim:biological_process	1	0.877	1	LOC_Os10g41930
ORGANELLE_PART	634	GO:0044422 organelle part, GOslim:cellular_component	1	0.9955	1	LOC_Os04g51160
MACROMOLECULE_LOCALIZATION	406	GO:0033036 macromolecule localization, GOslim:biological_process	5	0.2673	1	LOC_Os10g36100 LOC_Os11g24070 LOC_Os10g36160 LOC_Os07g07930 LOC_Os05g43390
AMINO_ACID_TRANSPORT	30	GO:0006865 amino acid transport, GOslim:biological_process	1	0.2309	1	LOC_Os04g35540
STRUCTURAL_MOLECULE_ACTIVITY	538	GO:0005198 structural molecule activity, GOslim:molecular_function	2	0.943	1	LOC_Os09g31031 LOC_Os04g57440
CELLULAR_AMINO_ACID_METABOLIC_PROCESS_ALTERNATIVE	372	GO:0006519 cellular amino acid metabolic process, GOslim:biological_process	6	0.1024	1	LOC_Os03g18130 LOC_Os06g44040 LOC_Os02g07160 LOC_Os03g13300 LOC_Os03g12890 LOC_Os02g39795
ENDONUCLEASE_ACTIVITY	145	GO:0004519 endonuclease activity, GOslim:molecular_function	2	0.3521	1	LOC_Os04g55850 LOC_Os01g03730
TRANSPORTER_ACTIVITY	1085	GO:0005215 transporter activity, GOslim:molecular_function	11	0.3217	1	LOC_Os10g39980 LOC_Os07g01560 LOC_Os01g50100 LOC_Os10g41930 LOC_Os11g38160 LOC_Os03g11900 LOC_Os03g48310 LOC_Os04g32920 LOC_Os04g35540 LOC_Os10g21590 LOC_Os04g51830
SPERMIDINE_METABOLIC_PROCESS	12	GO:0008216 spermidine metabolic process, GOslim:biological_process	1	0.1042	1	LOC_Os02g39795
MITOCHONDRIAL_PART	108	GO:0044429 mitochondrial part, GOslim:cellular_component	1	0.603	1	LOC_Os04g51160
CYTOPLASMIC_PART	961	GO:0044444 cytoplasmic part, GOslim:cellular_component	8	0.5726	1	LOC_Os02g36619 LOC_Os06g13310 LOC_Os10g25040 LOC_Os09g31031 LOC_Os10g25030 LOC_Os04g51160 LOC_Os04g57440 LOC_Os05g43390
PROTON_TRANSPORT	99	GO:0015992 proton transport, GOslim:biological_process	2	0.2096	1	LOC_Os10g41930 LOC_Os03g48310
HYDROLASE_ACTIVITY,_ACTING_ON_ACID_ANHYDRIDES,_CATALYZING_TRANSMEMBRANE_MOVEMENT_OF_SUBSTANCES	178	GO:0016820 hydrolase activity, acting on acid anhydrides, catalyzing transmembrane movement of substances, GOslim:molecular_function	3	0.197	1	LOC_Os01g50100 LOC_Os10g41930 LOC_Os03g48310
TRANSFERASE_ACTIVITY,_TRANSFERRING_ALKYL_OR_ARYL_(OTHER_THAN_METHYL)_GROUPS	50	GO:0016765 transferase activity, transferring alkyl or aryl (other than methyl) groups, GOslim:molecular_function	1	0.3508	1	LOC_Os02g32140
ENVELOPE	145	GO:0031975 envelope, GOslim:cellular_component	1	0.71	1	LOC_Os04g51160
CARBOHYDRATE_BIOSYNTHETIC_PROCESS	150	GO:0016051 carbohydrate biosynthetic process, GOslim:biological_process	1	0.722	1	LOC_Os02g50600
IRON_ION_HOMEOSTASIS	10	GO:0055072 iron ion homeostasis, GOslim:biological_process	1	0.0889	1	LOC_Os12g01530
ZINC_ION_BINDING	1876	GO:0008270 zinc ion binding, GOslim:molecular_function	14	0.7253	1	LOC_Os07g47590 LOC_Os05g37190 LOC_Os02g52210 LOC_Os07g14150 LOC_Os02g45780 LOC_Os03g09020 LOC_Os08g16910 LOC_Os02g40950 LOC_Os02g15560 LOC_Os02g50730 LOC_Os01g03270 LOC_Os12g39400 LOC_Os04g41960 LOC_Os03g22680
CARBOXYLIC_ACID_CATABOLIC_PROCESS	24	GO:0046395 carboxylic acid catabolic process, GOslim:biological_process	1	0.1908	1	LOC_Os06g44040
OXOACID_METABOLIC_PROCESS	433	GO:0043436 oxoacid metabolic process, GOslim:biological_process	7	0.0811	1	LOC_Os03g18130 LOC_Os04g40990 LOC_Os06g44040 LOC_Os02g07160 LOC_Os07g34520 LOC_Os03g13300 LOC_Os03g12890
MITOCHONDRIAL_ENVELOPE	96	GO:0005740 mitochondrial envelope, GOslim:cellular_component	1	0.5605	1	LOC_Os04g51160
COTRANSLATIONAL_PROTEIN_TARGETING_TO_MEMBRANE	16	GO:0006613 cotranslational protein targeting to membrane, GOslim:biological_process	1	0.1341	1	LOC_Os05g43390
DEATH	477	GO:0016265 death, GOslim:biological_process	3	0.7712	1	LOC_Os11g34920 LOC_Os11g14380 LOC_Os09g34160
PROTEIN_LOCALIZATION	298	GO:0008104 protein localization, GOslim:biological_process	1	0.921	1	LOC_Os05g43390
ORGANIC_ACID_BIOSYNTHETIC_PROCESS	159	GO:0016053 organic acid biosynthetic process, GOslim:biological_process	1	0.7425	1	LOC_Os03g18130
GALACTOSIDASE_ACTIVITY	17	GO:0015925 galactosidase activity, GOslim:molecular_function	1	0.1414	1	LOC_Os03g15020
CELL_WALL	80	GO:0005618 cell wall, GOslim:cellular_component	1	0.4966	1	LOC_Os04g51460
REGULATION_OF_CATALYTIC_ACTIVITY	106	GO:0050790 regulation of catalytic activity, GOslim:biological_process	2	0.2312	1	LOC_Os01g58290 LOC_Os02g16940
TRANSPOSITION	59	GO:0032196 transposition, GOslim:biological_process	1	0.3985	1	LOC_Os02g15560
CELLULAR_AMINO_ACID_BIOSYNTHETIC_PROCESS	125	GO:0008652 cellular amino acid biosynthetic process, GOslim:biological_process	1	0.6563	1	LOC_Os03g18130
PROTEIN_BINDING	2762	GO:0005515 protein binding, GOslim:molecular_function	27	0.2571	1	LOC_Os07g47590 LOC_Os02g32520 LOC_Os01g41770 LOC_Os10g33040 LOC_Os02g52210 LOC_Os08g24310 LOC_Os12g10870 LOC_Os02g45780 LOC_Os06g38670 LOC_Os01g06890 LOC_Os01g74580 LOC_Os06g21380 LOC_Os04g15660 LOC_Os07g07990 LOC_Os02g06200 LOC_Os11g19840 LOC_Os05g01380 LOC_Os02g09830 LOC_Os11g34920 LOC_Os11g14380 LOC_Os01g60060 LOC_Os01g03270 LOC_Os09g34160 LOC_Os01g58290 LOC_Os12g43640 LOC_Os02g16940 LOC_Os03g…
UBIQUITIN_THIOLESTERASE_ACTIVITY	46	GO:0004221 ubiquitin thiolesterase activity, GOslim:molecular_function	1	0.3284	1	LOC_Os02g46650
ATP_SYNTHESIS_COUPLED_PROTON_TRANSPORT	55	GO:0015986 ATP synthesis coupled proton transport, GOslim:biological_process	1	0.3777	1	LOC_Os10g41930

## Sheet: Zero_h_vs_water_control_up_KEGG
Gene Set Name	Number of genes	Description	Number of Genes in Overlap (k)	pvalue	FDR	Query ID
KEGG_PLANT-PATHOGEN_INTERACTION	82	Plant-pathogen interaction	8	1.02e-06	0.000219	LOC_Os10g25290 LOC_Os05g39720 LOC_Os09g26780 LOC_Os01g61080 LOC_Os10g25230 LOC_Os03g08320 LOC_Os01g72530 LOC_Os03g08330
KEGG_BIOSYNTHESIS_OF_SECONDARY_METABOLITES	699	Biosynthesis of secondary metabolites	19	1.5e-05	0.0016	LOC_Os05g15530 LOC_Os02g11070 LOC_Os01g12710 LOC_Os01g09700 LOC_Os03g09020 LOC_Os10g25030 LOC_Os05g05680 LOC_Os03g13300 LOC_Os03g45194 LOC_Os03g44150 LOC_Os07g05940 LOC_Os03g12890 LOC_Os05g33130 LOC_Os05g30350 LOC_Os07g44440 LOC_Os05g49900 LOC_Os12g30824 LOC_Os03g11420 LOC_Os01g73200
KEGG_PORPHYRIN_AND_CHLOROPHYLL_METABOLISM	36	Porphyrin and chlorophyll metabolism	4	0.000359	0.0154	LOC_Os01g12710 LOC_Os10g25030 LOC_Os03g45194 LOC_Os12g01530
KEGG_METABOLIC_PATHWAYS	1324	Metabolic pathways	25	0.000249	0.0154	LOC_Os05g15530 LOC_Os02g50350 LOC_Os01g12710 LOC_Os06g11290 LOC_Os01g09700 LOC_Os08g39840 LOC_Os03g09020 LOC_Os11g45400 LOC_Os02g07160 LOC_Os07g34520 LOC_Os05g05680 LOC_Os03g13300 LOC_Os03g45194 LOC_Os05g39770 LOC_Os03g44150 LOC_Os08g39850 LOC_Os01g48910 LOC_Os07g05940 LOC_Os12g24650 LOC_Os03g12890 LOC_Os05g30350 LOC_Os07g44440 LOC_Os03g11420 LOC_Os02g26720 LOC_Os01g73200
KEGG_PLANT_HORMONE_SIGNAL_TRANSDUCTION	144	Plant hormone signal transduction	7	0.000316	0.0154	LOC_Os10g25290 LOC_Os09g26780 LOC_Os07g40290 LOC_Os10g25230 LOC_Os03g08320 LOC_Os01g55940 LOC_Os03g08330
KEGG_LINOLEIC_ACID_METABOLISM	15	Linoleic acid metabolism	3	0.000442	0.0158	LOC_Os08g39840 LOC_Os08g39850 LOC_Os03g49380
KEGG_PANTOTHENATE_AND_COA_BIOSYNTHESIS	24	Pantothenate and CoA biosynthesis	3	0.0015	0.0458	LOC_Os05g15530 LOC_Os02g50350 LOC_Os03g12890
KEGG_ALPHA-LINOLENIC_ACID_METABOLISM	31	alpha-Linolenic acid metabolism	3	0.00294	0.0785	LOC_Os06g11290 LOC_Os08g39840 LOC_Os08g39850
KEGG_PHENYLPROPANOID_BIOSYNTHESIS	86	Phenylpropanoid biosynthesis	4	0.00721	0.1715	LOC_Os05g30350 LOC_Os07g44440 LOC_Os03g11420 LOC_Os01g73200
KEGG_VALINE,_LEUCINE_AND_ISOLEUCINE_BIOSYNTHESIS	23	Valine, leucine and isoleucine biosynthesis	2	0.0187	0.334	LOC_Os05g15530 LOC_Os03g12890
KEGG_FATTY_ACID_ELONGATION	21	Fatty acid elongation	2	0.016	0.334	LOC_Os02g11070 LOC_Os05g49900
KEGG_DITERPENOID_BIOSYNTHESIS	23	Diterpenoid biosynthesis	2	0.0187	0.334	LOC_Os01g55240 LOC_Os12g30824
KEGG_BETA-ALANINE_METABOLISM	26	beta-Alanine metabolism	2	0.0232	0.3548	LOC_Os02g50350 LOC_Os03g13300
KEGG_CYANOAMINO_ACID_METABOLISM	25	Cyanoamino acid metabolism	2	0.0217	0.3548	LOC_Os05g30350 LOC_Os03g11420
KEGG_PHENYLALANINE_METABOLISM	75	Phenylalanine metabolism	3	0.0285	0.406	LOC_Os02g07160 LOC_Os07g44440 LOC_Os01g73200
KEGG_TYROSINE_METABOLISM	35	Tyrosine metabolism	2	0.0389	0.5205	LOC_Os03g09020 LOC_Os02g07160
KEGG_VALINE,_LEUCINE_AND_ISOLEUCINE_DEGRADATION	38	Valine, leucine and isoleucine degradation	2	0.0448	0.5331	LOC_Os05g15530 LOC_Os03g12890
KEGG_ALANINE,_ASPARTATE_AND_GLUTAMATE_METABOLISM	37	Alanine, aspartate and glutamate metabolism	2	0.0428	0.5331	LOC_Os03g13300 LOC_Os05g39770
KEGG_GLYCEROLIPID_METABOLISM	40	Glycerolipid metabolism	2	0.049	0.5464	LOC_Os07g48160 LOC_Os11g45400
KEGG_FATTY_ACID_METABOLISM	41	Fatty acid metabolism	2	0.0511	0.5464	LOC_Os03g09020 LOC_Os01g48910
KEGG_INOSITOL_PHOSPHATE_METABOLISM	44	Inositol phosphate metabolism	2	0.0576	0.5868	LOC_Os06g36560 LOC_Os02g26720
KEGG_GLYCOSPHINGOLIPID_BIOSYNTHESIS-GLOBO_SERIES	8	Glycosphingolipid biosynthesis - globo series	1	0.0734	0.7139	LOC_Os07g48160
KEGG_ARGININE_AND_PROLINE_METABOLISM	55	Arginine and proline metabolism	2	0.0836	0.7459	LOC_Os03g44150 LOC_Os05g43830
KEGG_PROTEIN_EXPORT	55	Protein export	2	0.0836	0.7459	LOC_Os02g02410 LOC_Os05g43390
KEGG_TAURINE_AND_HYPOTAURINE_METABOLISM	10	Taurine and hypotaurine metabolism	1	0.0889	0.7614	LOC_Os03g13300
KEGG_GLYCOLYSIS_/_GLUCONEOGENESIS	116	Glycolysis / Gluconeogenesis	1	0.629	1	LOC_Os03g09020
KEGG_GLYOXYLATE_AND_DICARBOXYLATE_METABOLISM	54	Glyoxylate and dicarboxylate metabolism	1	0.3724	1	LOC_Os07g34520
KEGG_UBIQUINONE_AND_OTHER_TERPENOID-QUINONE_BIOSYNTHESI	27	Ubiquinone and other terpenoid-quinone biosynthesi	1	0.2111	1	LOC_Os02g07160
KEGG_PYRIMIDINE_METABOLISM	101	Pyrimidine metabolism	1	0.5787	1	LOC_Os02g50350
KEGG_BUTANOATE_METABOLISM	22	Butanoate metabolism	1	0.177	1	LOC_Os03g13300
KEGG_GALACTOSE_METABOLISM	45	Galactose metabolism	1	0.3227	1	LOC_Os07g48160
KEGG_UBIQUITIN_MEDIATED_PROTEOLYSIS	116	Ubiquitin mediated proteolysis	1	0.629	1	LOC_Os03g22680
KEGG_OXIDATIVE_PHOSPHORYLATION	103	Oxidative phosphorylation	1	0.5858	1	LOC_Os03g48310
KEGG_GLUTATHIONE_METABOLISM	55	Glutathione metabolism	1	0.3777	1	LOC_Os12g24650
KEGG_CAROTENOID_BIOSYNTHESIS	24	Carotenoid biosynthesis	1	0.1908	1	LOC_Os07g05940
KEGG_GLYCEROPHOSPHOLIPID_METABOLISM	57	Glycerophospholipid metabolism	1	0.3882	1	LOC_Os11g45400
KEGG_RIBOSOME	243	Ribosome	1	0.8739	1	LOC_Os09g31031
KEGG_PROTEIN_PROCESSING_IN_ENDOPLASMIC_RETICULUM	193	Protein processing in endoplasmic reticulum	2	0.4904	1	LOC_Os02g02410 LOC_Os01g74580
KEGG_CYSTEINE_AND_METHIONINE_METABOLISM	74	Cysteine and methionine metabolism	2	0.1349	1	LOC_Os01g09700 LOC_Os05g05680
KEGG_AMINO_SUGAR_AND_NUCLEOTIDE_SUGAR_METABOLISM	96	Amino sugar and nucleotide sugar metabolism	1	0.5605	1	LOC_Os05g33130
KEGG_SPHINGOLIPID_METABOLISM	20	Sphingolipid metabolism	1	0.1629	1	LOC_Os07g48160
KEGG_PHOSPHATIDYLINOSITOL_SIGNALING_SYSTEM	42	Phosphatidylinositol signaling system	1	0.3053	1	LOC_Os02g26720
KEGG_ASCORBATE_AND_ALDARATE_METABOLISM	36	Ascorbate and aldarate metabolism	1	0.269	1	LOC_Os06g36560
KEGG_PEROXISOME	76	Peroxisome	1	0.4792	1	LOC_Os01g48910
KEGG_RNA_DEGRADATION	88	RNA degradation	2	0.1761	1	LOC_Os03g04970 LOC_Os04g58810
KEGG_PROTEASOME	63	Proteasome	1	0.4185	1	LOC_Os08g41730
KEGG_STARCH_AND_SUCROSE_METABOLISM	120	Starch and sucrose metabolism	2	0.2748	1	LOC_Os05g30350 LOC_Os03g11420
KEGG_GLYCINE,_SERINE_AND_THREONINE_METABOLISM	48	Glycine, serine and threonine metabolism	1	0.3397	1	LOC_Os05g39770

[truncated: 4 more sheets: Zero_h_vs_water_control_up_miRN, Zero_h_vs_water_control_up_Plan, Zero_h_vs_water_control_up_PO, Zero_h_vs_water_control_up_refe]
